# Supplementary material for: HillTau: A fast, compact abstraction for model reduction in biochemical signaling networks
Source: PLoS Comput Biol. 2021 Nov 29;17(11):e1009621. doi: 10.1371/journal.pcbi.1009621 (PMC8659295; doi:10.1371/journal.pcbi.1009621)
Supplement: S1 Data — The zipfile S1 Data with supplementary code expands out into a directory which has Python scripts and model definition files for generating all the simulated components of the figures in the paper, including supplementary figures. Detailed instructions for running the scripts are provided in the README.txt file in the same directory. The scripts should run with Python 3.x, but many figures require additional software installation for the ODE simulators MOOSE and COPASI, as well as some other packages. Details are provided in the README.txt. (ZIP) [file pcbi.1009621.s008.zip › SupplementaryCode_R3/ht2sbml.py]

# 
# This program is free software; you can redistribute it and/or
# modify it under the terms of the GNU General Public License as
# published by the Free Software Foundation; either version 3, or
# (at your option) any later version.
# 
# This program is distributed in the hope that it will be useful,
# but WITHOUT ANY WARRANTY; without even the implied warranty of
# MERCHANTABILITY or FITNESS FOR A PARTICULAR PURPOSE.  See the GNU
# General Public License for more details.
# 
# You should have received a copy of the GNU General Public License
# along with this program; see the file COPYING.  If not, write to
# the Free Software Foundation, Inc., 51 Franklin Street, Fifth
# Floor, Boston, MA 02110-1301, USA.
# 

'''
*******************************************************************
 * File:            ht2sbml.py
 * Description:     Program to convert HILLTAU (JSON) files to SBML.
 * Author:          Upinder S. Bhalla
 * E-mail:          bhalla@ncbs.res.in
 ********************************************************************/

/**********************************************************************
** This program uses HILLTAU and MOOSE and optimizes parameters of the
** HILLTAU model to fit the MOOSE one.
**           copyright (C) 2021 Upinder S. Bhalla. and NCBS
**********************************************************************/
'''
from __future__ import print_function
import sys
import os
import json
import argparse
import numpy as np
import hillTau
import simplesbml


def conv2sbml( htfile, sbmlfile, stimMol = "", events = [] ):
    # Events are a list of [time, conc] assignments.
    jsonDict = hillTau.loadHillTau( htfile )
    hillTau.scaleDict( jsonDict, hillTau.getQuantityScale( jsonDict ) )
    htmodel = hillTau.parseModel( jsonDict )

    # All 'reactants' are handled as modifiers in HillTau: they affect
    # product formation but are themselves not changed. Unfortunately
    # simplesbml does not currently support them. So I'm doing a
    # simple hack: replace all references to listOfReactants to
    # listOfModifiers in the generated SBML.

    #smodel = simplesbml.SbmlModel( sub_units = 'millimole', extent_units = 'mole' )
    # SimpleSBML doesn't let me set units to anything but mole..
    # So I'll just rescale the concs.
    smodel = simplesbml.SbmlModel()
    smodel.addCompartment( 1e-15, comp_id = 'comp' )
    for name, mol in htmodel.molInfo.items():
        smodel.addSpecies( "["+name+"]", mol.concInit *1e-3, comp = 'comp' )
    for name, reac in htmodel.reacInfo.items():
        s = reac.subs
        expr = "1.0"
        local_params = {'KA': reac.KA * 1e-3, 'tau': (reac.tau+reac.tau2)/2.0, 'n': reac.HillCoeff, 'gain': reac.gain, 'Vcomp': 1e-15}
        if len( s ) == 1:   # a --> p
            reactants = s
            expr = "Vcomp * (({0}*gain/KA)-{1})/tau".format(s[0], name )
        elif s[0] == s[-1]: # n*a --> p
            reactants = [str(len( s )) + " " + s[0]]
            expr = "Vcomp * (({0}^n * gain/KA)-{1})/tau".format(s[0], name )
        elif len( s ) == 2: # a + b --> p
            reactants = [s[0], s[1]]
            if reac.inhibit:
                expr = "Vcomp * ((gain * {0} * (1-{1}/(KA + {1})))-{2})/tau".format(s[0], s[1], name )
            else:
                expr = "Vcomp * ((gain * {0} * {1}/(KA + {1}))-{2})/tau".format(s[0], s[1], name )
        elif s[1] == s[-1]: # a + nb --> p
            reactants = [s[0], str(len( s )-1) + " " + s[1]]
            if reac.inhibit:
                expr = "Vcomp * ((gain * {0} * (1-{1}^n/(KA^n + {1}^n)))-{2})/tau".format(s[0], s[1], name )
            else:
                expr = "Vcomp * ((gain * {0} * {1}^n/(KA^n + {1}^n))-{2})/tau".format(s[0], s[1], name )
        else:               # a + mod + nb --> p
            reactants = [s[0], s[1], str(len( s )-2) + " " + s[2]]
            local_params['Kmod'] = reac.Kmod
            local_params['Amod'] = reac.Amod
            local_params['Nmod'] = reac.Nmod
            if reac.inhibit:
                expr = "Vcomp * ((gain * {0} * (1-{2}^n/((KA^n*(1+({1}/Kmod)^Nmod)/(1+Amod*(({1}/Kmod)^Nmod))) + {2}^n)))-{3})/tau".format(s[0], s[1], s[-1], name )
            else:
                expr = "Vcomp * ((gain * {0} * {2}^n/((KA^n*(1+({1}/Kmod)^Nmod)/(1+Amod*(({1}/Kmod)^Nmod))) + {2}^n))-{3})/tau".format(s[0], s[1], s[-1], name )

        smodel.addReaction( reactants, [name], expr, local_params = local_params, rxn_id="r__"+name )
    for e in events:
        smodel.addEvent( trigger='time>' + str(e[0]), assignments = {stimMol:str(e[1]) }) 

    with open( sbmlfile, 'w' ) as fd:
        # Here we get into a series of hacks to convert the rectants
        # into modifiers.
        # Hack to put in modifiers instead of reactants:
        sbmlstr = smodel.toSBML().replace( "listOfReactants", "listOfModifiers" )
        # Remove stoichometry and constant terms from modifier species refs 
        sbmlstr = sbmlstr.replace( "speciesReference", "modifierSpeciesReference" )

        sbmlstr = sbmlstr.replace( " stoichiometry=\"1\" constant=\"true\"", "" )
        sbmlstr = sbmlstr.replace( " stoichiometry=\"2\" constant=\"true\"", "" )
        sbmlstr = sbmlstr.replace( " stoichiometry=\"3\" constant=\"true\"", "" )
        sbmlstr = sbmlstr.replace( " stoichiometry=\"4\" constant=\"true\"", "" )
        sbmllist = sbmlstr.split( "listOfProducts>" )

        newstr = ""
        for s in sbmllist:
            if s[-1] == '/':    # closing line for listOfProducts
                s=s.replace( '/>', ' stoichiometry="1" constant="true"/>' )
                s=s.replace( 'modifierSpeciesReference', 'speciesReference' )
            newstr += s + "listOfProducts>"

        fd.write( newstr[:-len("listOfProducts>" )] )

    '''
    for i in stimVec:
        mi = model.molInfo.get( i.hillTauMol )
        if mi:
            inputMolIndex = mi.index
            i.molIndex = inputMolIndex
            if i.conc < 0:  # Hack to specify use of initial conc
                i.conc = mi.concInit
        else:
            raise ValueError( "Nonexistent stimulus molecule: ", i.hillTauMol )
    return Mash( model, referenceOutputs, pv, args.monitor, stimVec, jsonDict )
    '''

def main():
    parser = argparse.ArgumentParser( description = "Converts HillTau model to an approximate mass-action form in SBML." )
    parser.add_argument( "HillTauModel", type=str, help = "Required: Filepath for HillTau model in JSON format" )
    parser.add_argument( "-o", "--output", type=str, default="", metavar = "filename", help = "optional: Filepath for SBML model. Defaults to same name as HillTauModel with xml suffix" )
    args = parser.parse_args()
    if args.output == "":
        sbmlfile = args.HillTauModel.split( '/' )[-1]
        sbmlfile = sbmlfile.split( '.' )[0]
        conv2sbml( args.HillTauModel, sbmlfile + ".xml" )
    else:
        conv2sbml( args.HillTauModel, args.output )


if __name__ == '__main__':
    main()
