# Supplementary material for: HillTau: A fast, compact abstraction for model reduction in biochemical signaling networks
Source: PLoS Comput Biol. 2021 Nov 29;17(11):e1009621. doi: 10.1371/journal.pcbi.1009621 (PMC8659295; doi:10.1371/journal.pcbi.1009621)
Supplement: S1 Data — The zipfile S1 Data with supplementary code expands out into a directory which has Python scripts and model definition files for generating all the simulated components of the figures in the paper, including supplementary figures. Detailed instructions for running the scripts are provided in the README.txt file in the same directory. The scripts should run with Python 3.x, but many figures require additional software installation for the ODE simulators MOOSE and COPASI, as well as some other packages. Details are provided in the README.txt. (ZIP) [file pcbi.1009621.s008.zip › SupplementaryCode_R3/SBML_MODELS/autsim_v1_17Jul2020.xml]

<?xml version="1.0" encoding="UTF-8"?>
<sbml xmlns="http://www.sbml.org/sbml/level3/version1/core" xmlns:xhtml="http://www.w3.org/1999/xhtml" xmlns:moose="http://www.moose.ncbs.res.in" xmlns:groups="http://www.sbml.org/sbml/level3/version1/groups/version1" level="3" version="1" groups:required="false">
  <model id="autsim_v1_17Jul2020" substanceUnits="substance" timeUnits="time" volumeUnits="volume" areaUnits="area" lengthUnits="length" extentUnits="substance">
    <annotation>
      <moose:ModelAnnotation>
        <moose:runTime> 100.0 </moose:runTime>
        <moose:solver> ee </moose:solver>
        <moose:simdt>0.001 </moose:simdt>
        <moose:plotdt> 0.1 </moose:plotdt>
        <moose:plots> /kinetics[0]/MAPK[0]/MAPK_p_p[0]; /kinetics[0]/PKA[0]/PKA_active[0]; /kinetics[0]/CaMKII[0]/tot_CaM_CaMKII[0]; /kinetics[0]/CaMKII[0]/tot_autonomous_CaMKII[0]; /kinetics[0]/PKC[0]/PKC_active[0]; /kinetics[0]/MAPK[0]/Raf_p_GTP_Ras[0]; /kinetics[0]/MAPK[0]/craf_1_p[0]; /kinetics[0]/Ca[0]/Ca[0]; /kinetics[0]/CaM[0]/CaM_Ca4[0]; /kinetics[0]/PLCbeta[0]/DAG[0]; /kinetics[0]/PLCbeta[0]/IP3[0]; /kinetics[0]/PLA2[0]/Arachidonic_Acid[0]; /kinetics[0]/Ras[0]/GTP_Ras[0]</moose:plots>
      </moose:ModelAnnotation>
    </annotation>
    <listOfUnitDefinitions>
      <unitDefinition id="volume">
        <listOfUnits>
          <unit kind="litre" exponent="1" scale="0" multiplier="1"/>
        </listOfUnits>
      </unitDefinition>
      <unitDefinition id="substance">
        <listOfUnits>
          <unit kind="mole" exponent="1" scale="-3" multiplier="1"/>
        </listOfUnits>
      </unitDefinition>
      <unitDefinition id="length">
        <listOfUnits>
          <unit kind="metre" exponent="1" scale="0" multiplier="1"/>
        </listOfUnits>
      </unitDefinition>
      <unitDefinition id="area">
        <listOfUnits>
          <unit kind="metre" exponent="2" scale="0" multiplier="1"/>
        </listOfUnits>
      </unitDefinition>
      <unitDefinition id="time">
        <listOfUnits>
          <unit kind="second" exponent="1" scale="0" multiplier="1"/>
        </listOfUnits>
      </unitDefinition>
      <unitDefinition id="litre_per_mmole_per_second">
        <listOfUnits>
          <unit kind="litre" exponent="1" scale="0" multiplier="1"/>
          <unit kind="mole" exponent="-1" scale="-3" multiplier="1"/>
          <unit kind="second" exponent="-1" scale="0" multiplier="1"/>
        </listOfUnits>
      </unitDefinition>
      <unitDefinition id="per_second">
        <listOfUnits>
          <unit kind="second" exponent="-1" scale="0" multiplier="1"/>
        </listOfUnits>
      </unitDefinition>
      <unitDefinition id="sq_litre_per_mmole_sq_per_second">
        <listOfUnits>
          <unit kind="litre" exponent="2" scale="0" multiplier="1"/>
          <unit kind="mole" exponent="-2" scale="-3" multiplier="1"/>
          <unit kind="second" exponent="-1" scale="0" multiplier="1"/>
        </listOfUnits>
      </unitDefinition>
      <unitDefinition id="mmole_per_litre">
        <listOfUnits>
          <unit kind="litre" exponent="-1" scale="0" multiplier="1"/>
          <unit kind="mole" exponent="1" scale="-3" multiplier="1"/>
        </listOfUnits>
      </unitDefinition>
    </listOfUnitDefinitions>
    <listOfCompartments>
      <compartment id="kinetics_592_0_" name="kinetics" spatialDimensions="3" size="1.15448058672667e-12" units="volume" constant="true">
        <annotation>
          <moose:CompartmentAnnotation>
            <moose:Mesh>CubeMesh</moose:Mesh>
            <moose:isMembraneBound>False</moose:isMembraneBound>
          </moose:CompartmentAnnotation>
        </annotation>
      </compartment>
    </listOfCompartments>
    <listOfSpecies>
      <species id="PKC_Ca_679_0_" name="PKC_Ca" compartment="kinetics_592_0_" initialConcentration="3.72077562324312e-20" substanceUnits="substance" hasOnlySubstanceUnits="false" boundaryCondition="false" constant="false">
        <annotation>
          <moose:ModelAnnotation>
            <moose:xCord>38.7351778656</moose:xCord>
            <moose:yCord>0.0</moose:yCord>
            <moose:bgColor>red</moose:bgColor>
            <moose:textColor>0</moose:textColor>
            <moose:diffConstant>0.0</moose:diffConstant>
            <moose:motorConstant>0.0</moose:motorConstant>
          </moose:ModelAnnotation>
        </annotation>
      </species>
      <species id="PKC_DAG_AA_p_681_0_" name="PKC_DAG_AA_p" compartment="kinetics_592_0_" initialConcentration="4.91365255244412e-21" substanceUnits="substance" hasOnlySubstanceUnits="false" boundaryCondition="false" constant="false">
        <annotation>
          <moose:ModelAnnotation>
            <moose:xCord>49.9604743083</moose:xCord>
            <moose:yCord>0.0</moose:yCord>
            <moose:bgColor>cyan</moose:bgColor>
            <moose:textColor>0</moose:textColor>
            <moose:diffConstant>0.0</moose:diffConstant>
            <moose:motorConstant>0.0</moose:motorConstant>
          </moose:ModelAnnotation>
        </annotation>
      </species>
      <species id="PKC_Ca_AA_p_683_0_" name="PKC_Ca_AA_p" compartment="kinetics_592_0_" initialConcentration="1.7500593589121e-19" substanceUnits="substance" hasOnlySubstanceUnits="false" boundaryCondition="false" constant="false">
        <annotation>
          <moose:ModelAnnotation>
            <moose:xCord>60.2371541502</moose:xCord>
            <moose:yCord>0.0</moose:yCord>
            <moose:bgColor>orange</moose:bgColor>
            <moose:textColor>0</moose:textColor>
            <moose:diffConstant>0.0</moose:diffConstant>
            <moose:motorConstant>0.0</moose:motorConstant>
          </moose:ModelAnnotation>
        </annotation>
      </species>
      <species id="PKC_Ca_memb_p_685_0_" name="PKC_Ca_memb_p" compartment="kinetics_592_0_" initialConcentration="1.38960031658072e-20" substanceUnits="substance" hasOnlySubstanceUnits="false" boundaryCondition="false" constant="false">
        <annotation>
          <moose:ModelAnnotation>
            <moose:xCord>71.6205533597</moose:xCord>
            <moose:yCord>0.0</moose:yCord>
            <moose:bgColor>pink</moose:bgColor>
            <moose:textColor>0</moose:textColor>
            <moose:diffConstant>0.0</moose:diffConstant>
            <moose:motorConstant>0.0</moose:motorConstant>
          </moose:ModelAnnotation>
        </annotation>
      </species>
      <species id="PKC_DAG_memb_p_687_0_" name="PKC_DAG_memb_p" compartment="kinetics_592_0_" initialConcentration="9.43521962800427e-24" substanceUnits="substance" hasOnlySubstanceUnits="false" boundaryCondition="false" constant="false">
        <annotation>
          <moose:ModelAnnotation>
            <moose:xCord>81.7391304348</moose:xCord>
            <moose:yCord>0.0</moose:yCord>
            <moose:bgColor>yellow</moose:bgColor>
            <moose:textColor>0</moose:textColor>
            <moose:diffConstant>0.0</moose:diffConstant>
            <moose:motorConstant>0.0</moose:motorConstant>
          </moose:ModelAnnotation>
        </annotation>
      </species>
      <species id="PKC_basal_p_689_0_" name="PKC_basal_p" compartment="kinetics_592_0_" initialConcentration="0" substanceUnits="substance" hasOnlySubstanceUnits="false" boundaryCondition="false" constant="false">
        <annotation>
          <moose:ModelAnnotation>
            <moose:xCord>92.9644268775</moose:xCord>
            <moose:yCord>0.0</moose:yCord>
            <moose:bgColor>pink</moose:bgColor>
            <moose:textColor>0</moose:textColor>
            <moose:diffConstant>0.0</moose:diffConstant>
            <moose:motorConstant>0.0</moose:motorConstant>
          </moose:ModelAnnotation>
        </annotation>
      </species>
      <species id="PKC_AA_p_691_0_" name="PKC_AA_p" compartment="kinetics_592_0_" initialConcentration="1.81337554413607e-20" substanceUnits="substance" hasOnlySubstanceUnits="false" boundaryCondition="false" constant="false">
        <annotation>
          <moose:ModelAnnotation>
            <moose:xCord>104.18972332</moose:xCord>
            <moose:yCord>0.0</moose:yCord>
            <moose:bgColor>cyan</moose:bgColor>
            <moose:textColor>0</moose:textColor>
            <moose:diffConstant>0.0</moose:diffConstant>
            <moose:motorConstant>0.0</moose:motorConstant>
          </moose:ModelAnnotation>
        </annotation>
      </species>
      <species id="PKC_Ca_DAG_693_0_" name="PKC_Ca_DAG" compartment="kinetics_592_0_" initialConcentration="8.46315789474301e-26" substanceUnits="substance" hasOnlySubstanceUnits="false" boundaryCondition="false" constant="false">
        <annotation>
          <moose:ModelAnnotation>
            <moose:xCord>114.466403162</moose:xCord>
            <moose:yCord>0.0</moose:yCord>
            <moose:bgColor>21</moose:bgColor>
            <moose:textColor>0</moose:textColor>
            <moose:diffConstant>0.0</moose:diffConstant>
            <moose:motorConstant>0.0</moose:motorConstant>
          </moose:ModelAnnotation>
        </annotation>
      </species>
      <species id="PKC_DAG_695_0_" name="PKC_DAG" compartment="kinetics_592_0_" initialConcentration="1.16102888800735e-19" substanceUnits="substance" hasOnlySubstanceUnits="false" boundaryCondition="false" constant="false">
        <notes>
          <body xmlns="http://www.w3.org/1999/xhtml">
 	 	CoInit was .0624
	 </body>
        </notes>
        <annotation>
          <moose:ModelAnnotation>
            <moose:xCord>125.691699605</moose:xCord>
            <moose:yCord>0.0</moose:yCord>
            <moose:bgColor>25</moose:bgColor>
            <moose:textColor>0</moose:textColor>
            <moose:diffConstant>0.0</moose:diffConstant>
            <moose:motorConstant>0.0</moose:motorConstant>
          </moose:ModelAnnotation>
        </annotation>
      </species>
      <species id="PKC_DAG_AA_697_0_" name="PKC_DAG_AA" compartment="kinetics_592_0_" initialConcentration="2.51887613769102e-22" substanceUnits="substance" hasOnlySubstanceUnits="false" boundaryCondition="false" constant="false">
        <annotation>
          <moose:ModelAnnotation>
            <moose:xCord>46.3241106719</moose:xCord>
            <moose:yCord>70.9468822171</moose:yCord>
            <moose:bgColor>53</moose:bgColor>
            <moose:textColor>0</moose:textColor>
            <moose:diffConstant>0.0</moose:diffConstant>
            <moose:motorConstant>0.0</moose:motorConstant>
          </moose:ModelAnnotation>
        </annotation>
      </species>
      <species id="PKC_cytosolic_699_0_" name="PKC_cytosolic" compartment="kinetics_592_0_" initialConcentration="0.001" substanceUnits="substance" hasOnlySubstanceUnits="false" boundaryCondition="false" constant="false">
        <notes>
          <body xmlns="http://www.w3.org/1999/xhtml">
 	 	Marquez et al J. Immun 149,2560(92) est 1e6/cell for chromaffin cells We will use 1 uM as our initial concen
	 </body>
        </notes>
        <annotation>
          <moose:ModelAnnotation>
            <moose:xCord>66.7193675889</moose:xCord>
            <moose:yCord>70.9468822171</moose:yCord>
            <moose:bgColor>0</moose:bgColor>
            <moose:textColor>0</moose:textColor>
            <moose:diffConstant>0.0</moose:diffConstant>
            <moose:motorConstant>0.0</moose:motorConstant>
          </moose:ModelAnnotation>
        </annotation>
      </species>
      <species id="PKC_active_701_0_" name="PKC_active" compartment="kinetics_592_0_" initialConcentration="0" substanceUnits="substance" hasOnlySubstanceUnits="false" boundaryCondition="true" constant="false">
        <annotation>
          <moose:ModelAnnotation>
            <moose:xCord>87.2727272727</moose:xCord>
            <moose:yCord>70.9468822171</moose:yCord>
            <moose:bgColor>red</moose:bgColor>
            <moose:textColor>0</moose:textColor>
            <moose:diffConstant>0.0</moose:diffConstant>
            <moose:motorConstant>0.0</moose:motorConstant>
          </moose:ModelAnnotation>
        </annotation>
      </species>
      <species id="PLA2_cytosolic_703_0_" name="PLA2_cytosolic" compartment="kinetics_592_0_" initialConcentration="0.00040000000000231" substanceUnits="substance" hasOnlySubstanceUnits="false" boundaryCondition="false" constant="false">
        <notes>
          <body xmlns="http://www.w3.org/1999/xhtml">
 	 	Calculated cytosolic was 20 nm from Wijkander and Sundler However, Leslie and Channon use about 400 nM. Need to confirm, but this is the value I use here. Another recalc of W_andS gives 1uM
	 </body>
        </notes>
        <annotation>
          <moose:ModelAnnotation>
            <moose:xCord>202.213438735</moose:xCord>
            <moose:yCord>43.7875288684</moose:yCord>
            <moose:bgColor>yellow</moose:bgColor>
            <moose:textColor>1</moose:textColor>
            <moose:diffConstant>0.0</moose:diffConstant>
            <moose:motorConstant>0.0</moose:motorConstant>
          </moose:ModelAnnotation>
        </annotation>
      </species>
      <species id="PLA2_Ca_p_705_0_" name="PLA2_Ca_p" compartment="kinetics_592_0_" initialConcentration="0" substanceUnits="substance" hasOnlySubstanceUnits="false" boundaryCondition="false" constant="false">
        <annotation>
          <moose:ModelAnnotation>
            <moose:xCord>213.438735178</moose:xCord>
            <moose:yCord>43.7875288684</moose:yCord>
            <moose:bgColor>yellow</moose:bgColor>
            <moose:textColor>1</moose:textColor>
            <moose:diffConstant>0.0</moose:diffConstant>
            <moose:motorConstant>0.0</moose:motorConstant>
          </moose:ModelAnnotation>
        </annotation>
      </species>
      <species id="PIP2_PLA2_p_707_0_" name="PIP2_PLA2_p" compartment="kinetics_592_0_" initialConcentration="0" substanceUnits="substance" hasOnlySubstanceUnits="false" boundaryCondition="false" constant="false">
        <annotation>
          <moose:ModelAnnotation>
            <moose:xCord>223.71541502</moose:xCord>
            <moose:yCord>43.7875288684</moose:yCord>
            <moose:bgColor>cyan</moose:bgColor>
            <moose:textColor>1</moose:textColor>
            <moose:diffConstant>0.0</moose:diffConstant>
            <moose:motorConstant>0.0</moose:motorConstant>
          </moose:ModelAnnotation>
        </annotation>
      </species>
      <species id="PIP2_Ca_PLA2_p_709_0_" name="PIP2_Ca_PLA2_p" compartment="kinetics_592_0_" initialConcentration="0" substanceUnits="substance" hasOnlySubstanceUnits="false" boundaryCondition="false" constant="false">
        <annotation>
          <moose:ModelAnnotation>
            <moose:xCord>234.940711462</moose:xCord>
            <moose:yCord>43.7875288684</moose:yCord>
            <moose:bgColor>cyan</moose:bgColor>
            <moose:textColor>1</moose:textColor>
            <moose:diffConstant>0.0</moose:diffConstant>
            <moose:motorConstant>0.0</moose:motorConstant>
          </moose:ModelAnnotation>
        </annotation>
      </species>
      <species id="DAG_Ca_PLA2_p_711_0_" name="DAG_Ca_PLA2_p" compartment="kinetics_592_0_" initialConcentration="0" substanceUnits="substance" hasOnlySubstanceUnits="false" boundaryCondition="false" constant="false">
        <annotation>
          <moose:ModelAnnotation>
            <moose:xCord>246.166007905</moose:xCord>
            <moose:yCord>43.7875288684</moose:yCord>
            <moose:bgColor>pink</moose:bgColor>
            <moose:textColor>1</moose:textColor>
            <moose:diffConstant>0.0</moose:diffConstant>
            <moose:motorConstant>0.0</moose:motorConstant>
          </moose:ModelAnnotation>
        </annotation>
      </species>
      <species id="APC_713_0_" name="APC" compartment="kinetics_592_0_" initialConcentration="0.0300007914524885" substanceUnits="substance" hasOnlySubstanceUnits="false" boundaryCondition="true" constant="true">
        <notes>
          <body xmlns="http://www.w3.org/1999/xhtml">
 	 	arachodonylphosphatidylcholine is the favoured substrate from Wijkander and Sundler, JBC 202 pp 873-880, 1991. Their assay used 30 uM substrate, which is what the kinetics in this model are based on. For the later model we should locate a more realistic value for APC.
	 </body>
        </notes>
        <annotation>
          <moose:ModelAnnotation>
            <moose:xCord>256.28458498</moose:xCord>
            <moose:yCord>43.7875288684</moose:yCord>
            <moose:bgColor>yellow</moose:bgColor>
            <moose:textColor>1</moose:textColor>
            <moose:diffConstant>0.0</moose:diffConstant>
            <moose:motorConstant>0.0</moose:motorConstant>
          </moose:ModelAnnotation>
        </annotation>
      </species>
      <species id="PLA2_p_Ca_715_0_" name="PLA2_p_Ca" compartment="kinetics_592_0_" initialConcentration="0" substanceUnits="substance" hasOnlySubstanceUnits="false" boundaryCondition="false" constant="false">
        <notes>
          <body xmlns="http://www.w3.org/1999/xhtml">
 	 	Phosphorylated form of PLA2. Still need to hook it up using kinases. PKA: Wightman et al JBC 257 pp6650 1982 PKC: Many refs, eg Gronich et al JBC 263 pp 16645, 1988 but see Lin etal MAPK: Lin et al, Cell 72 pp 269, 1993. Show 3x with MAPK but not PKC alone Do not know if there is a Ca requirement for active phosphorylated state.
	 </body>
        </notes>
        <annotation>
          <moose:ModelAnnotation>
            <moose:xCord>267.66798419</moose:xCord>
            <moose:yCord>43.7875288684</moose:yCord>
            <moose:bgColor>orange</moose:bgColor>
            <moose:textColor>1</moose:textColor>
            <moose:diffConstant>0.0</moose:diffConstant>
            <moose:motorConstant>0.0</moose:motorConstant>
          </moose:ModelAnnotation>
        </annotation>
      </species>
      <species id="PLA2_p_717_0_" name="PLA2_p" compartment="kinetics_592_0_" initialConcentration="0" substanceUnits="substance" hasOnlySubstanceUnits="false" boundaryCondition="false" constant="false">
        <annotation>
          <moose:ModelAnnotation>
            <moose:xCord>277.786561265</moose:xCord>
            <moose:yCord>43.7875288684</moose:yCord>
            <moose:bgColor>orange</moose:bgColor>
            <moose:textColor>1</moose:textColor>
            <moose:diffConstant>0.0</moose:diffConstant>
            <moose:motorConstant>0.0</moose:motorConstant>
          </moose:ModelAnnotation>
        </annotation>
      </species>
      <species id="Arachidonic_Acid_719_0_" name="Arachidonic_Acid" compartment="kinetics_592_0_" initialConcentration="0" substanceUnits="substance" hasOnlySubstanceUnits="false" boundaryCondition="false" constant="false">
        <annotation>
          <moose:ModelAnnotation>
            <moose:xCord>233.043478261</moose:xCord>
            <moose:yCord>145.219399538</moose:yCord>
            <moose:bgColor>darkgreen</moose:bgColor>
            <moose:textColor>1</moose:textColor>
            <moose:diffConstant>0.0</moose:diffConstant>
            <moose:motorConstant>0.0</moose:motorConstant>
          </moose:ModelAnnotation>
        </annotation>
      </species>
      <species id="PLC_721_0_" name="PLC" compartment="kinetics_592_0_" initialConcentration="0.000799999999997401" substanceUnits="substance" hasOnlySubstanceUnits="false" boundaryCondition="false" constant="false">
        <notes>
          <body xmlns="http://www.w3.org/1999/xhtml">
 	 	Total PLC = 0.8 uM see Ryu et al JBC 262 (26) pp 12511 1987
	 </body>
        </notes>
        <annotation>
          <moose:ModelAnnotation>
            <moose:xCord>346.877470356</moose:xCord>
            <moose:yCord>40.4618937644</moose:yCord>
            <moose:bgColor>cyan</moose:bgColor>
            <moose:textColor>2</moose:textColor>
            <moose:diffConstant>0.0</moose:diffConstant>
            <moose:motorConstant>0.0</moose:motorConstant>
          </moose:ModelAnnotation>
        </annotation>
      </species>
      <species id="Inositol_723_0_" name="Inositol" compartment="kinetics_592_0_" initialConcentration="0" substanceUnits="substance" hasOnlySubstanceUnits="false" boundaryCondition="true" constant="true">
        <annotation>
          <moose:ModelAnnotation>
            <moose:xCord>357.312252964</moose:xCord>
            <moose:yCord>40.4618937644</moose:yCord>
            <moose:bgColor>green</moose:bgColor>
            <moose:textColor>2</moose:textColor>
            <moose:diffConstant>0.0</moose:diffConstant>
            <moose:motorConstant>0.0</moose:motorConstant>
          </moose:ModelAnnotation>
        </annotation>
      </species>
      <species id="PLC_Ca_725_0_" name="PLC_Ca" compartment="kinetics_592_0_" initialConcentration="0" substanceUnits="substance" hasOnlySubstanceUnits="false" boundaryCondition="false" constant="false">
        <annotation>
          <moose:ModelAnnotation>
            <moose:xCord>368.537549407</moose:xCord>
            <moose:yCord>40.4618937644</moose:yCord>
            <moose:bgColor>cyan</moose:bgColor>
            <moose:textColor>2</moose:textColor>
            <moose:diffConstant>0.0</moose:diffConstant>
            <moose:motorConstant>0.0</moose:motorConstant>
          </moose:ModelAnnotation>
        </annotation>
      </species>
      <species id="PLC_Ca_Gq_727_0_" name="PLC_Ca_Gq" compartment="kinetics_592_0_" initialConcentration="0" substanceUnits="substance" hasOnlySubstanceUnits="false" boundaryCondition="false" constant="false">
        <notes>
          <body xmlns="http://www.w3.org/1999/xhtml">
 	 	This should really be labelled PLC-G*GTP-Ca. This is the activated form of the enzyme. Mahama and Linderman assume that the IP3 precursors are not rate-limiting, but I will include those for completeness as they may be needed later.
	 </body>
        </notes>
        <annotation>
          <moose:ModelAnnotation>
            <moose:xCord>379.76284585</moose:xCord>
            <moose:yCord>40.4618937644</moose:yCord>
            <moose:bgColor>cyan</moose:bgColor>
            <moose:textColor>2</moose:textColor>
            <moose:diffConstant>0.0</moose:diffConstant>
            <moose:motorConstant>0.0</moose:motorConstant>
          </moose:ModelAnnotation>
        </annotation>
      </species>
      <species id="PLC_Gq_729_0_" name="PLC_Gq" compartment="kinetics_592_0_" initialConcentration="0" substanceUnits="substance" hasOnlySubstanceUnits="false" boundaryCondition="false" constant="false">
        <annotation>
          <moose:ModelAnnotation>
            <moose:xCord>390.039525692</moose:xCord>
            <moose:yCord>40.4618937644</moose:yCord>
            <moose:bgColor>cyan</moose:bgColor>
            <moose:textColor>2</moose:textColor>
            <moose:diffConstant>0.0</moose:diffConstant>
            <moose:motorConstant>0.0</moose:motorConstant>
          </moose:ModelAnnotation>
        </annotation>
      </species>
      <species id="PC_731_0_" name="PC" compartment="kinetics_592_0_" initialConcentration="0" substanceUnits="substance" hasOnlySubstanceUnits="false" boundaryCondition="true" constant="true">
        <notes>
          <body xmlns="http://www.w3.org/1999/xhtml">
 	 	Phosphatidylcholine is the main (around 55%) metabolic product of DAG, follwed by PE (around 25%). Ref is Welsh and Cabot, JCB35:231-245(1987)
	 </body>
        </notes>
        <annotation>
          <moose:ModelAnnotation>
            <moose:xCord>401.264822134</moose:xCord>
            <moose:yCord>40.4618937644</moose:yCord>
            <moose:bgColor>green</moose:bgColor>
            <moose:textColor>2</moose:textColor>
            <moose:diffConstant>0.0</moose:diffConstant>
            <moose:motorConstant>0.0</moose:motorConstant>
          </moose:ModelAnnotation>
        </annotation>
      </species>
      <species id="DAG_733_0_" name="DAG" compartment="kinetics_592_0_" initialConcentration="0" substanceUnits="substance" hasOnlySubstanceUnits="false" boundaryCondition="false" constant="false">
        <annotation>
          <moose:ModelAnnotation>
            <moose:xCord>369.486166008</moose:xCord>
            <moose:yCord>146.327944573</moose:yCord>
            <moose:bgColor>green</moose:bgColor>
            <moose:textColor>2</moose:textColor>
            <moose:diffConstant>0.0</moose:diffConstant>
            <moose:motorConstant>0.0</moose:motorConstant>
          </moose:ModelAnnotation>
        </annotation>
      </species>
      <species id="IP3_735_0_" name="IP3" compartment="kinetics_592_0_" initialConcentration="0.000730003957259729" substanceUnits="substance" hasOnlySubstanceUnits="false" boundaryCondition="false" constant="false">
        <notes>
          <body xmlns="http://www.w3.org/1999/xhtml">
 	 	Peak IP3 is perhaps 15 uM, basal _lessthan_= 0.2 uM.
	 </body>
        </notes>
        <annotation>
          <moose:ModelAnnotation>
            <moose:xCord>404.110671937</moose:xCord>
            <moose:yCord>146.327944573</moose:yCord>
            <moose:bgColor>pink</moose:bgColor>
            <moose:textColor>2</moose:textColor>
            <moose:diffConstant>0.0</moose:diffConstant>
            <moose:motorConstant>0.0</moose:motorConstant>
          </moose:ModelAnnotation>
        </annotation>
      </species>
      <species id="PIP2_737_0_" name="PIP2" compartment="kinetics_592_0_" initialConcentration="0.00999999999998556" substanceUnits="substance" hasOnlySubstanceUnits="false" boundaryCondition="true" constant="true">
        <annotation>
          <moose:ModelAnnotation>
            <moose:xCord>411.541501976</moose:xCord>
            <moose:yCord>40.4618937644</moose:yCord>
            <moose:bgColor>green</moose:bgColor>
            <moose:textColor>2</moose:textColor>
            <moose:diffConstant>0.0</moose:diffConstant>
            <moose:motorConstant>0.0</moose:motorConstant>
          </moose:ModelAnnotation>
        </annotation>
      </species>
      <species id="mGluRAntag_739_0_" name="mGluRAntag" compartment="kinetics_592_0_" initialConcentration="0" substanceUnits="substance" hasOnlySubstanceUnits="false" boundaryCondition="true" constant="true">
        <notes>
          <body xmlns="http://www.w3.org/1999/xhtml">
 	 	I am implementing this as acting only on the Rec-Gq complex, based on a more complete model PLC_Gq48.g which showed that the binding to the rec alone contributed only a small amount.
	 </body>
        </notes>
        <annotation>
          <moose:ModelAnnotation>
            <moose:xCord>105.138339921</moose:xCord>
            <moose:yCord>352.147806005</moose:yCord>
            <moose:bgColor>seagreen</moose:bgColor>
            <moose:textColor>3</moose:textColor>
            <moose:diffConstant>0.0</moose:diffConstant>
            <moose:motorConstant>0.0</moose:motorConstant>
          </moose:ModelAnnotation>
        </annotation>
      </species>
      <species id="Blocked_Rec_Gq_741_0_" name="Blocked_Rec_Gq" compartment="kinetics_592_0_" initialConcentration="0" substanceUnits="substance" hasOnlySubstanceUnits="false" boundaryCondition="false" constant="false">
        <annotation>
          <moose:ModelAnnotation>
            <moose:xCord>116.363636364</moose:xCord>
            <moose:yCord>352.147806005</moose:yCord>
            <moose:bgColor>seagreen</moose:bgColor>
            <moose:textColor>3</moose:textColor>
            <moose:diffConstant>0.0</moose:diffConstant>
            <moose:motorConstant>0.0</moose:motorConstant>
          </moose:ModelAnnotation>
        </annotation>
      </species>
      <species id="MAPK_p_p_743_0_" name="MAPK_p_p" compartment="kinetics_592_0_" initialConcentration="0" substanceUnits="substance" hasOnlySubstanceUnits="false" boundaryCondition="false" constant="false">
        <annotation>
          <moose:ModelAnnotation>
            <moose:xCord>468.458498024</moose:xCord>
            <moose:yCord>55.0577367206</moose:yCord>
            <moose:bgColor>orange</moose:bgColor>
            <moose:textColor>4</moose:textColor>
            <moose:diffConstant>0.0</moose:diffConstant>
            <moose:motorConstant>0.0</moose:motorConstant>
          </moose:ModelAnnotation>
        </annotation>
      </species>
      <species id="craf_1_745_0_" name="craf_1" compartment="kinetics_592_0_" initialConcentration="0.000200000000001155" substanceUnits="substance" hasOnlySubstanceUnits="false" boundaryCondition="false" constant="false">
        <notes>
          <body xmlns="http://www.w3.org/1999/xhtml">
 	 	Couldn&apos;t find any ref to the actual conc of craf-1 but I should try Strom et al Oncogene 5 pp 345 In line with the other kinases in the cascade, I estimate the conc to be 0.2 uM. To init we use 0.15, which is close to equil
	 </body>
        </notes>
        <annotation>
          <moose:ModelAnnotation>
            <moose:xCord>478.893280632</moose:xCord>
            <moose:yCord>55.0577367206</moose:yCord>
            <moose:bgColor>pink</moose:bgColor>
            <moose:textColor>4</moose:textColor>
            <moose:diffConstant>0.0</moose:diffConstant>
            <moose:motorConstant>0.0</moose:motorConstant>
          </moose:ModelAnnotation>
        </annotation>
      </species>
      <species id="craf_1_p_747_0_" name="craf_1_p" compartment="kinetics_592_0_" initialConcentration="0" substanceUnits="substance" hasOnlySubstanceUnits="false" boundaryCondition="false" constant="false">
        <annotation>
          <moose:ModelAnnotation>
            <moose:xCord>489.960474308</moose:xCord>
            <moose:yCord>55.0577367206</moose:yCord>
            <moose:bgColor>pink</moose:bgColor>
            <moose:textColor>4</moose:textColor>
            <moose:diffConstant>0.0</moose:diffConstant>
            <moose:motorConstant>0.0</moose:motorConstant>
          </moose:ModelAnnotation>
        </annotation>
      </species>
      <species id="MAPKK_749_0_" name="MAPKK" compartment="kinetics_592_0_" initialConcentration="0.000180007914521016" substanceUnits="substance" hasOnlySubstanceUnits="false" boundaryCondition="false" constant="false">
        <notes>
          <body xmlns="http://www.w3.org/1999/xhtml">
 	 	Conc is from Seger et al JBC 267:20 pp14373 (1992) mwt is 45/46 Kd We assume that phosphorylation on both ser and thr is needed for activiation. See Kyriakis et al Nature 358 417 1992 Init conc of total is 0.18
	 </body>
        </notes>
        <annotation>
          <moose:ModelAnnotation>
            <moose:xCord>500.395256917</moose:xCord>
            <moose:yCord>55.0577367206</moose:yCord>
            <moose:bgColor>pink</moose:bgColor>
            <moose:textColor>4</moose:textColor>
            <moose:diffConstant>0.0</moose:diffConstant>
            <moose:motorConstant>0.0</moose:motorConstant>
          </moose:ModelAnnotation>
        </annotation>
      </species>
      <species id="MAPK_751_0_" name="MAPK" compartment="kinetics_592_0_" initialConcentration="0.000360000000000058" substanceUnits="substance" hasOnlySubstanceUnits="false" boundaryCondition="false" constant="false">
        <notes>
          <body xmlns="http://www.w3.org/1999/xhtml">
 	 	conc is from Sanghera et al JBC 265 pp 52 (1990) A second calculation gives 3.1 uM, from same paper. They est MAPK is 1e-4x total protein, and protein is 15% of cell wt, so MAPK is 1.5e-5g/ml = 0.36uM. which is closer to our first estimate. Lets use this.
	 </body>
        </notes>
        <annotation>
          <moose:ModelAnnotation>
            <moose:xCord>511.62055336</moose:xCord>
            <moose:yCord>55.0577367206</moose:yCord>
            <moose:bgColor>pink</moose:bgColor>
            <moose:textColor>4</moose:textColor>
            <moose:diffConstant>0.0</moose:diffConstant>
            <moose:motorConstant>0.0</moose:motorConstant>
          </moose:ModelAnnotation>
        </annotation>
      </species>
      <species id="craf_1_p_p_753_0_" name="craf_1_p_p" compartment="kinetics_592_0_" initialConcentration="0" substanceUnits="substance" hasOnlySubstanceUnits="false" boundaryCondition="false" constant="false">
        <notes>
          <body xmlns="http://www.w3.org/1999/xhtml">
 	 	Negative feedback by MAPK* by hyperphosphorylating craf-1* gives rise to this pool. Ueki et al JBC 269(22):15756-15761, 1994
	 </body>
        </notes>
        <annotation>
          <moose:ModelAnnotation>
            <moose:xCord>521.897233202</moose:xCord>
            <moose:yCord>55.0577367206</moose:yCord>
            <moose:bgColor>hotpink</moose:bgColor>
            <moose:textColor>4</moose:textColor>
            <moose:diffConstant>0.0</moose:diffConstant>
            <moose:motorConstant>0.0</moose:motorConstant>
          </moose:ModelAnnotation>
        </annotation>
      </species>
      <species id="MAPK_p_755_0_" name="MAPK_p" compartment="kinetics_592_0_" initialConcentration="0" substanceUnits="substance" hasOnlySubstanceUnits="false" boundaryCondition="false" constant="false">
        <notes>
          <body xmlns="http://www.w3.org/1999/xhtml">
 	 	Haystead et al FEBS Lett. 306(1) pp 17-22 show that phosphorylation is strictly sequential, first tyr185 then thr183.
	 </body>
        </notes>
        <annotation>
          <moose:ModelAnnotation>
            <moose:xCord>533.122529644</moose:xCord>
            <moose:yCord>55.0577367206</moose:yCord>
            <moose:bgColor>orange</moose:bgColor>
            <moose:textColor>4</moose:textColor>
            <moose:diffConstant>0.0</moose:diffConstant>
            <moose:motorConstant>0.0</moose:motorConstant>
          </moose:ModelAnnotation>
        </annotation>
      </species>
      <species id="MAPKK_p_p_757_0_" name="MAPKK_p_p" compartment="kinetics_592_0_" initialConcentration="0" substanceUnits="substance" hasOnlySubstanceUnits="false" boundaryCondition="false" constant="false">
        <notes>
          <body xmlns="http://www.w3.org/1999/xhtml">
 	 	MAPKK phosphorylates MAPK on both the tyr and thr residues, first tyr then thr. Refs: Seger et al JBC267:20 pp 14373 1992 The MAPKK itself is phosphorylated on ser as well as thr residues. Let us assume that the ser goes first, and that the sequential phosphorylation is needed. See Kyriakis et al Nature 358 417-421 1992
	 </body>
        </notes>
        <annotation>
          <moose:ModelAnnotation>
            <moose:xCord>544.18972332</moose:xCord>
            <moose:yCord>55.0577367206</moose:yCord>
            <moose:bgColor>pink</moose:bgColor>
            <moose:textColor>4</moose:textColor>
            <moose:diffConstant>0.0</moose:diffConstant>
            <moose:motorConstant>0.0</moose:motorConstant>
          </moose:ModelAnnotation>
        </annotation>
      </species>
      <species id="MAPKK_p_759_0_" name="MAPKK_p" compartment="kinetics_592_0_" initialConcentration="0" substanceUnits="substance" hasOnlySubstanceUnits="false" boundaryCondition="false" constant="false">
        <notes>
          <body xmlns="http://www.w3.org/1999/xhtml">
 	 	Intermediately phophorylated, assumed inactive, form of MAPKK
	 </body>
        </notes>
        <annotation>
          <moose:ModelAnnotation>
            <moose:xCord>554.466403162</moose:xCord>
            <moose:yCord>55.0577367206</moose:yCord>
            <moose:bgColor>pink</moose:bgColor>
            <moose:textColor>4</moose:textColor>
            <moose:diffConstant>0.0</moose:diffConstant>
            <moose:motorConstant>0.0</moose:motorConstant>
          </moose:ModelAnnotation>
        </annotation>
      </species>
      <species id="Raf_p_GTP_Ras_761_0_" name="Raf_p_GTP_Ras" compartment="kinetics_592_0_" initialConcentration="0" substanceUnits="substance" hasOnlySubstanceUnits="false" boundaryCondition="false" constant="false">
        <annotation>
          <moose:ModelAnnotation>
            <moose:xCord>564.743083004</moose:xCord>
            <moose:yCord>57.4595842956</moose:yCord>
            <moose:bgColor>red</moose:bgColor>
            <moose:textColor>4</moose:textColor>
            <moose:diffConstant>0.0</moose:diffConstant>
            <moose:motorConstant>0.0</moose:motorConstant>
          </moose:ModelAnnotation>
        </annotation>
      </species>
      <species id="craf_1_p_ser259_763_0_" name="craf_1_p_ser259" compartment="kinetics_592_0_" initialConcentration="0" substanceUnits="substance" hasOnlySubstanceUnits="false" boundaryCondition="false" constant="false">
        <annotation>
          <moose:ModelAnnotation>
            <moose:xCord>573.913043478</moose:xCord>
            <moose:yCord>58.3833718245</moose:yCord>
            <moose:bgColor>27</moose:bgColor>
            <moose:textColor>4</moose:textColor>
            <moose:diffConstant>0.0</moose:diffConstant>
            <moose:motorConstant>0.0</moose:motorConstant>
          </moose:ModelAnnotation>
        </annotation>
      </species>
      <species id="GEF_Gprot_bg_765_0_" name="GEF_Gprot_bg" compartment="kinetics_592_0_" initialConcentration="0" substanceUnits="substance" hasOnlySubstanceUnits="false" boundaryCondition="false" constant="false">
        <notes>
          <body xmlns="http://www.w3.org/1999/xhtml">
 	 	Guanine nucleotide exchange factor. This activates raf by exchanging bound GDP with GTP. I have left the GDP/GTP out of this reaction, it would be trivial to put them in. See Boguski _and McCormick. Possible candidate molecules: RasGRF, smgGDS, Vav (in dispute). rasGRF: Kcat= 1.2/min Km = 680 nM smgGDS: Kcat: 0.37 /min, Km = 220 nM. vav: Turnover up over baseline by 10X,
	 </body>
        </notes>
        <annotation>
          <moose:ModelAnnotation>
            <moose:xCord>669.407114625</moose:xCord>
            <moose:yCord>67.4364896074</moose:yCord>
            <moose:bgColor>hotpink</moose:bgColor>
            <moose:textColor>5</moose:textColor>
            <moose:diffConstant>0.0</moose:diffConstant>
            <moose:motorConstant>0.0</moose:motorConstant>
          </moose:ModelAnnotation>
        </annotation>
      </species>
      <species id="inact_GEF_767_0_" name="inact_GEF" compartment="kinetics_592_0_" initialConcentration="0.0001" substanceUnits="substance" hasOnlySubstanceUnits="false" boundaryCondition="false" constant="false">
        <notes>
          <body xmlns="http://www.w3.org/1999/xhtml">
 	 	Assume that SoS is present only at 50 nM. Revised to 100 nM to get equil to experimentally known levels.
	 </body>
        </notes>
        <annotation>
          <moose:ModelAnnotation>
            <moose:xCord>680.632411067</moose:xCord>
            <moose:yCord>67.4364896074</moose:yCord>
            <moose:bgColor>hotpink</moose:bgColor>
            <moose:textColor>5</moose:textColor>
            <moose:diffConstant>0.0</moose:diffConstant>
            <moose:motorConstant>0.0</moose:motorConstant>
          </moose:ModelAnnotation>
        </annotation>
      </species>
      <species id="GEF_p_769_0_" name="GEF_p" compartment="kinetics_592_0_" initialConcentration="0" substanceUnits="substance" hasOnlySubstanceUnits="false" boundaryCondition="false" constant="false">
        <notes>
          <body xmlns="http://www.w3.org/1999/xhtml">
 	 	phosphorylated and thereby activated form of GEF. See, e.g. Orita et al JBC 268:34 25542-25546 1993, Gulbins et al. It is not clear whether there is major specificity for tyr or ser/thr.
	 </body>
        </notes>
        <annotation>
          <moose:ModelAnnotation>
            <moose:xCord>690.909090909</moose:xCord>
            <moose:yCord>67.4364896074</moose:yCord>
            <moose:bgColor>hotpink</moose:bgColor>
            <moose:textColor>5</moose:textColor>
            <moose:diffConstant>0.0</moose:diffConstant>
            <moose:motorConstant>0.0</moose:motorConstant>
          </moose:ModelAnnotation>
        </annotation>
      </species>
      <species id="GTP_Ras_771_0_" name="GTP_Ras" compartment="kinetics_592_0_" initialConcentration="0" substanceUnits="substance" hasOnlySubstanceUnits="false" boundaryCondition="false" constant="false">
        <notes>
          <body xmlns="http://www.w3.org/1999/xhtml">
 	 	Only a very small fraction (7% unstim, 15% stim) of ras is GTP-bound. Gibbs et al JBC 265(33) 20437
	 </body>
        </notes>
        <annotation>
          <moose:ModelAnnotation>
            <moose:xCord>702.134387352</moose:xCord>
            <moose:yCord>67.4364896074</moose:yCord>
            <moose:bgColor>orange</moose:bgColor>
            <moose:textColor>5</moose:textColor>
            <moose:diffConstant>0.0</moose:diffConstant>
            <moose:motorConstant>0.0</moose:motorConstant>
          </moose:ModelAnnotation>
        </annotation>
      </species>
      <species id="GDP_Ras_773_0_" name="GDP_Ras" compartment="kinetics_592_0_" initialConcentration="0.000500000000001444" substanceUnits="substance" hasOnlySubstanceUnits="false" boundaryCondition="false" constant="false">
        <notes>
          <body xmlns="http://www.w3.org/1999/xhtml">
 	 	GDP bound form. See Rosen et al Neuron 12 1207-1221 June 1994. the activation loop is based on Boguski and McCormick Nature 366 643-654 93 Assume Ras is present at about the same level as craf-1, 0.2 uM. Hallberg et al JBC 269:6 3913-3916 1994 estimate upto 5-10% of cellular Raf is assoc with Ras. Given that only 5-10% of Ras is GTP-bound, we need similar amounts of Ras as Raf.
	 </body>
        </notes>
        <annotation>
          <moose:ModelAnnotation>
            <moose:xCord>713.359683794</moose:xCord>
            <moose:yCord>67.4364896074</moose:yCord>
            <moose:bgColor>pink</moose:bgColor>
            <moose:textColor>5</moose:textColor>
            <moose:diffConstant>0.0</moose:diffConstant>
            <moose:motorConstant>0.0</moose:motorConstant>
          </moose:ModelAnnotation>
        </annotation>
      </species>
      <species id="GAP_p_775_0_" name="GAP_p" compartment="kinetics_592_0_" initialConcentration="0" substanceUnits="substance" hasOnlySubstanceUnits="false" boundaryCondition="false" constant="false">
        <annotation>
          <moose:ModelAnnotation>
            <moose:xCord>723.636363636</moose:xCord>
            <moose:yCord>67.4364896074</moose:yCord>
            <moose:bgColor>red</moose:bgColor>
            <moose:textColor>5</moose:textColor>
            <moose:diffConstant>0.0</moose:diffConstant>
            <moose:motorConstant>0.0</moose:motorConstant>
          </moose:ModelAnnotation>
        </annotation>
      </species>
      <species id="GAP_777_0_" name="GAP" compartment="kinetics_592_0_" initialConcentration="1e-05" substanceUnits="substance" hasOnlySubstanceUnits="false" boundaryCondition="false" constant="false">
        <notes>
          <body xmlns="http://www.w3.org/1999/xhtml">
 	 	GTPase-activating proteins. See Boguski and McCormick. Turn off Ras by helping to hydrolyze bound GTP. This one is probably NF1, ie., Neurofibromin as it is inhibited by AA and lipids, and expressed in neural cells. p120-GAP is also a possible candidate, but is less regulated. Both may exist at similar levels. See Eccleston et al JBC 268(36) pp27012-19 Level=.002
	 </body>
        </notes>
        <annotation>
          <moose:ModelAnnotation>
            <moose:xCord>734.703557312</moose:xCord>
            <moose:yCord>67.4364896074</moose:yCord>
            <moose:bgColor>red</moose:bgColor>
            <moose:textColor>5</moose:textColor>
            <moose:diffConstant>0.0</moose:diffConstant>
            <moose:motorConstant>0.0</moose:motorConstant>
          </moose:ModelAnnotation>
        </annotation>
      </species>
      <species id="inact_GEF_p_779_0_" name="inact_GEF_p" compartment="kinetics_592_0_" initialConcentration="0" substanceUnits="substance" hasOnlySubstanceUnits="false" boundaryCondition="false" constant="false">
        <notes>
          <body xmlns="http://www.w3.org/1999/xhtml">
 	 	Phosphorylation-inactivated form of GEF. See Hordijk et al JBC 269:5 3534-3538 1994 and Buregering et al EMBO J 12:11 4211-4220 1993
	 </body>
        </notes>
        <annotation>
          <moose:ModelAnnotation>
            <moose:xCord>744.980237154</moose:xCord>
            <moose:yCord>67.4364896074</moose:yCord>
            <moose:bgColor>hotpink</moose:bgColor>
            <moose:textColor>5</moose:textColor>
            <moose:diffConstant>0.0</moose:diffConstant>
            <moose:motorConstant>0.0</moose:motorConstant>
          </moose:ModelAnnotation>
        </annotation>
      </species>
      <species id="CaM_GEF_781_0_" name="CaM_GEF" compartment="kinetics_592_0_" initialConcentration="0" substanceUnits="substance" hasOnlySubstanceUnits="false" boundaryCondition="false" constant="false">
        <notes>
          <body xmlns="http://www.w3.org/1999/xhtml">
 	 	See Farnsworth et al Nature 376 524-527 1995
	 </body>
        </notes>
        <annotation>
          <moose:ModelAnnotation>
            <moose:xCord>756.205533597</moose:xCord>
            <moose:yCord>67.4364896074</moose:yCord>
            <moose:bgColor>pink</moose:bgColor>
            <moose:textColor>5</moose:textColor>
            <moose:diffConstant>0.0</moose:diffConstant>
            <moose:motorConstant>0.0</moose:motorConstant>
          </moose:ModelAnnotation>
        </annotation>
      </species>
      <species id="EGFR_783_0_" name="EGFR" compartment="kinetics_592_0_" initialConcentration="0.000166664028493726" substanceUnits="substance" hasOnlySubstanceUnits="false" boundaryCondition="false" constant="false">
        <notes>
          <body xmlns="http://www.w3.org/1999/xhtml">
 	 	Berkers et al JBC 266 say 22K hi aff recs. Sherrill and Kyte Biochemistry 35 use range 4-200 nM. These match, lets use them.
	 </body>
        </notes>
        <annotation>
          <moose:ModelAnnotation>
            <moose:xCord>828.300395257</moose:xCord>
            <moose:yCord>75.1963048499</moose:yCord>
            <moose:bgColor>red</moose:bgColor>
            <moose:textColor>6</moose:textColor>
            <moose:diffConstant>0.0</moose:diffConstant>
            <moose:motorConstant>0.0</moose:motorConstant>
          </moose:ModelAnnotation>
        </annotation>
      </species>
      <species id="L_dot_EGFR_785_0_" name="L.EGFR" compartment="kinetics_592_0_" initialConcentration="0" substanceUnits="substance" hasOnlySubstanceUnits="false" boundaryCondition="false" constant="false">
        <notes>
          <body xmlns="http://www.w3.org/1999/xhtml">
 	 	This is terribly simplified: there are many interesting intermediate stages, including dimerization and assoc with adapter molecules like Shc, that contribute to the activation of the EGFR.
	 </body>
        </notes>
        <annotation>
          <moose:ModelAnnotation>
            <moose:xCord>839.367588933</moose:xCord>
            <moose:yCord>75.1963048499</moose:yCord>
            <moose:bgColor>red</moose:bgColor>
            <moose:textColor>6</moose:textColor>
            <moose:diffConstant>0.0</moose:diffConstant>
            <moose:motorConstant>0.0</moose:motorConstant>
          </moose:ModelAnnotation>
        </annotation>
      </species>
      <species id="EGF_787_0_" name="EGF" compartment="kinetics_592_0_" initialConcentration="0" substanceUnits="substance" hasOnlySubstanceUnits="false" boundaryCondition="true" constant="true">
        <annotation>
          <moose:ModelAnnotation>
            <moose:xCord>849.644268775</moose:xCord>
            <moose:yCord>75.1963048499</moose:yCord>
            <moose:bgColor>red</moose:bgColor>
            <moose:textColor>6</moose:textColor>
            <moose:diffConstant>0.0</moose:diffConstant>
            <moose:motorConstant>0.0</moose:motorConstant>
          </moose:ModelAnnotation>
        </annotation>
      </species>
      <species id="Internal_L_dot_EGFR_789_0_" name="Internal_L.EGFR" compartment="kinetics_592_0_" initialConcentration="0" substanceUnits="substance" hasOnlySubstanceUnits="false" boundaryCondition="false" constant="false">
        <annotation>
          <moose:ModelAnnotation>
            <moose:xCord>860.869565217</moose:xCord>
            <moose:yCord>75.1963048499</moose:yCord>
            <moose:bgColor>red</moose:bgColor>
            <moose:textColor>6</moose:textColor>
            <moose:diffConstant>0.0</moose:diffConstant>
            <moose:motorConstant>0.0</moose:motorConstant>
          </moose:ModelAnnotation>
        </annotation>
      </species>
      <species id="SHC_p_dot_Sos_dot_Grb2_791_0_" name="SHC_p.Sos.Grb2" compartment="kinetics_592_0_" initialConcentration="0" substanceUnits="substance" hasOnlySubstanceUnits="false" boundaryCondition="false" constant="false">
        <annotation>
          <moose:ModelAnnotation>
            <moose:xCord>150.830039526</moose:xCord>
            <moose:yCord>281.385681293</moose:yCord>
            <moose:bgColor>brown</moose:bgColor>
            <moose:textColor>7</moose:textColor>
            <moose:diffConstant>0.0</moose:diffConstant>
            <moose:motorConstant>0.0</moose:motorConstant>
          </moose:ModelAnnotation>
        </annotation>
      </species>
      <species id="SHC_793_0_" name="SHC" compartment="kinetics_592_0_" initialConcentration="0.000500007914518822" substanceUnits="substance" hasOnlySubstanceUnits="false" boundaryCondition="false" constant="false">
        <notes>
          <body xmlns="http://www.w3.org/1999/xhtml">
 	 	There are 2 isoforms: 52 KDa and 46 KDa (See Okada et al JBC 270:35 pp 20737 1995). They are acted up on by the EGFR in very similar ways, and apparently both bind Grb2 similarly, so we&apos;ll bundle them together here. Sasaoka et al JBC 269:51 pp 32621 1994 show immunoprecs where it looks like there is at least as much Shc as Grb2. So we&apos;ll tentatively say there is 1 uM of Shc.
	 </body>
        </notes>
        <annotation>
          <moose:ModelAnnotation>
            <moose:xCord>161.264822134</moose:xCord>
            <moose:yCord>281.385681293</moose:yCord>
            <moose:bgColor>orange</moose:bgColor>
            <moose:textColor>7</moose:textColor>
            <moose:diffConstant>0.0</moose:diffConstant>
            <moose:motorConstant>0.0</moose:motorConstant>
          </moose:ModelAnnotation>
        </annotation>
      </species>
      <species id="SHC_p_795_0_" name="SHC_p" compartment="kinetics_592_0_" initialConcentration="0" substanceUnits="substance" hasOnlySubstanceUnits="false" boundaryCondition="false" constant="false">
        <annotation>
          <moose:ModelAnnotation>
            <moose:xCord>172.490118577</moose:xCord>
            <moose:yCord>281.385681293</moose:yCord>
            <moose:bgColor>orange</moose:bgColor>
            <moose:textColor>7</moose:textColor>
            <moose:diffConstant>0.0</moose:diffConstant>
            <moose:motorConstant>0.0</moose:motorConstant>
          </moose:ModelAnnotation>
        </annotation>
      </species>
      <species id="Sos_p_dot_Grb2_797_0_" name="Sos_p.Grb2" compartment="kinetics_592_0_" initialConcentration="0" substanceUnits="substance" hasOnlySubstanceUnits="false" boundaryCondition="false" constant="false">
        <annotation>
          <moose:ModelAnnotation>
            <moose:xCord>182.766798419</moose:xCord>
            <moose:yCord>281.385681293</moose:yCord>
            <moose:bgColor>orange</moose:bgColor>
            <moose:textColor>7</moose:textColor>
            <moose:diffConstant>0.0</moose:diffConstant>
            <moose:motorConstant>0.0</moose:motorConstant>
          </moose:ModelAnnotation>
        </annotation>
      </species>
      <species id="Grb2_799_0_" name="Grb2" compartment="kinetics_592_0_" initialConcentration="0.001" substanceUnits="substance" hasOnlySubstanceUnits="false" boundaryCondition="false" constant="false">
        <notes>
          <body xmlns="http://www.w3.org/1999/xhtml">
 	 	There is probably a lot of it in the cell: it is also known as Ash (abundant src homology protein I think). Also Waters et al JBC 271:30 18224 1996 say that only a small fraction of cellular Grb is precipitated out when SoS is precipitated. As most of the Sos seems to be associated with Grb2, it would seem like there is a lot of the latter. Say 1 uM. I haven&apos;t been able to find a decent....
	 </body>
        </notes>
        <annotation>
          <moose:ModelAnnotation>
            <moose:xCord>193.992094862</moose:xCord>
            <moose:yCord>281.385681293</moose:yCord>
            <moose:bgColor>orange</moose:bgColor>
            <moose:textColor>7</moose:textColor>
            <moose:diffConstant>0.0</moose:diffConstant>
            <moose:motorConstant>0.0</moose:motorConstant>
          </moose:ModelAnnotation>
        </annotation>
      </species>
      <species id="Sos_dot_Grb2_801_0_" name="Sos.Grb2" compartment="kinetics_592_0_" initialConcentration="0" substanceUnits="substance" hasOnlySubstanceUnits="false" boundaryCondition="false" constant="false">
        <annotation>
          <moose:ModelAnnotation>
            <moose:xCord>204.268774704</moose:xCord>
            <moose:yCord>281.385681293</moose:yCord>
            <moose:bgColor>orange</moose:bgColor>
            <moose:textColor>7</moose:textColor>
            <moose:diffConstant>0.0</moose:diffConstant>
            <moose:motorConstant>0.0</moose:motorConstant>
          </moose:ModelAnnotation>
        </annotation>
      </species>
      <species id="Sos_p_803_0_" name="Sos_p" compartment="kinetics_592_0_" initialConcentration="0" substanceUnits="substance" hasOnlySubstanceUnits="false" boundaryCondition="false" constant="false">
        <annotation>
          <moose:ModelAnnotation>
            <moose:xCord>215.335968379</moose:xCord>
            <moose:yCord>281.385681293</moose:yCord>
            <moose:bgColor>red</moose:bgColor>
            <moose:textColor>7</moose:textColor>
            <moose:diffConstant>0.0</moose:diffConstant>
            <moose:motorConstant>0.0</moose:motorConstant>
          </moose:ModelAnnotation>
        </annotation>
      </species>
      <species id="Sos_805_0_" name="Sos" compartment="kinetics_592_0_" initialConcentration="0.0001" substanceUnits="substance" hasOnlySubstanceUnits="false" boundaryCondition="false" constant="false">
        <notes>
          <body xmlns="http://www.w3.org/1999/xhtml">
 	 	I have tried using low (0.02 uM) initial concs, but these give a very flat response to EGF stim although the overall activation of Ras is not too bad. I am reverting to 0.1 because we expect a sharp initial response, followed by a decline. Sep 17 1997: The transient activation curve looks better with [Sos] = 0.05. Apr 26 1998: Some error there, it is better where it was at 0.1
	 </body>
        </notes>
        <annotation>
          <moose:ModelAnnotation>
            <moose:xCord>226.561264822</moose:xCord>
            <moose:yCord>281.385681293</moose:yCord>
            <moose:bgColor>red</moose:bgColor>
            <moose:textColor>7</moose:textColor>
            <moose:diffConstant>0.0</moose:diffConstant>
            <moose:motorConstant>0.0</moose:motorConstant>
          </moose:ModelAnnotation>
        </annotation>
      </species>
      <species id="SHC_p_Grb2_clx_807_0_" name="SHC_p_Grb2_clx" compartment="kinetics_592_0_" initialConcentration="0" substanceUnits="substance" hasOnlySubstanceUnits="false" boundaryCondition="false" constant="false">
        <annotation>
          <moose:ModelAnnotation>
            <moose:xCord>236.837944664</moose:xCord>
            <moose:yCord>281.385681293</moose:yCord>
            <moose:bgColor>42</moose:bgColor>
            <moose:textColor>7</moose:textColor>
            <moose:diffConstant>0.0</moose:diffConstant>
            <moose:motorConstant>0.0</moose:motorConstant>
          </moose:ModelAnnotation>
        </annotation>
      </species>
      <species id="PLC_g_809_0_" name="PLC_g" compartment="kinetics_592_0_" initialConcentration="0.0001" substanceUnits="substance" hasOnlySubstanceUnits="false" boundaryCondition="false" constant="false">
        <notes>
          <body xmlns="http://www.w3.org/1999/xhtml">
 	 	Amount from Homma et al JBC 263:14 6592-6598 1988
	 </body>
        </notes>
        <annotation>
          <moose:ModelAnnotation>
            <moose:xCord>214.387351779</moose:xCord>
            <moose:yCord>346.789838337</moose:yCord>
            <moose:bgColor>pink</moose:bgColor>
            <moose:textColor>8</moose:textColor>
            <moose:diffConstant>0.0</moose:diffConstant>
            <moose:motorConstant>0.0</moose:motorConstant>
          </moose:ModelAnnotation>
        </annotation>
      </species>
      <species id="PLC_g_p_811_0_" name="PLC_g_p" compartment="kinetics_592_0_" initialConcentration="0" substanceUnits="substance" hasOnlySubstanceUnits="false" boundaryCondition="false" constant="false">
        <annotation>
          <moose:ModelAnnotation>
            <moose:xCord>224.664031621</moose:xCord>
            <moose:yCord>346.789838337</moose:yCord>
            <moose:bgColor>pink</moose:bgColor>
            <moose:textColor>8</moose:textColor>
            <moose:diffConstant>0.0</moose:diffConstant>
            <moose:motorConstant>0.0</moose:motorConstant>
          </moose:ModelAnnotation>
        </annotation>
      </species>
      <species id="Ca_dot_PLC_g_813_0_" name="Ca.PLC_g" compartment="kinetics_592_0_" initialConcentration="0" substanceUnits="substance" hasOnlySubstanceUnits="false" boundaryCondition="false" constant="false">
        <annotation>
          <moose:ModelAnnotation>
            <moose:xCord>235.889328063</moose:xCord>
            <moose:yCord>346.789838337</moose:yCord>
            <moose:bgColor>pink</moose:bgColor>
            <moose:textColor>8</moose:textColor>
            <moose:diffConstant>0.0</moose:diffConstant>
            <moose:motorConstant>0.0</moose:motorConstant>
          </moose:ModelAnnotation>
        </annotation>
      </species>
      <species id="Ca_dot_PLC_g_p_815_0_" name="Ca.PLC_g_p" compartment="kinetics_592_0_" initialConcentration="0" substanceUnits="substance" hasOnlySubstanceUnits="false" boundaryCondition="false" constant="false">
        <annotation>
          <moose:ModelAnnotation>
            <moose:xCord>246.166007905</moose:xCord>
            <moose:yCord>346.789838337</moose:yCord>
            <moose:bgColor>pink</moose:bgColor>
            <moose:textColor>8</moose:textColor>
            <moose:diffConstant>0.0</moose:diffConstant>
            <moose:motorConstant>0.0</moose:motorConstant>
          </moose:ModelAnnotation>
        </annotation>
      </species>
      <species id="PLCg_basal_817_0_" name="PLCg_basal" compartment="kinetics_592_0_" initialConcentration="7.00023743570614e-07" substanceUnits="substance" hasOnlySubstanceUnits="false" boundaryCondition="false" constant="false">
        <annotation>
          <moose:ModelAnnotation>
            <moose:xCord>257.391304348</moose:xCord>
            <moose:yCord>346.789838337</moose:yCord>
            <moose:bgColor>33</moose:bgColor>
            <moose:textColor>8</moose:textColor>
            <moose:diffConstant>0.0</moose:diffConstant>
            <moose:motorConstant>0.0</moose:motorConstant>
          </moose:ModelAnnotation>
        </annotation>
      </species>
      <species id="CaMKII_819_0_" name="CaMKII" compartment="kinetics_592_0_" initialConcentration="0.0700007914522864" substanceUnits="substance" hasOnlySubstanceUnits="false" boundaryCondition="false" constant="false">
        <notes>
          <body xmlns="http://www.w3.org/1999/xhtml">
 	 	Huge conc of CaMKII. In PSD it is 20-40% of protein, so we assume it is around 2.5% of protein in spine as a whole. This level is so high it is unlikely to matter much if we are off a bit. This comes to about 70 uM.
	 </body>
        </notes>
        <annotation>
          <moose:ModelAnnotation>
            <moose:xCord>335.81027668</moose:xCord>
            <moose:yCord>240.923787529</moose:yCord>
            <moose:bgColor>palegreen</moose:bgColor>
            <moose:textColor>9</moose:textColor>
            <moose:diffConstant>0.0</moose:diffConstant>
            <moose:motorConstant>0.0</moose:motorConstant>
          </moose:ModelAnnotation>
        </annotation>
      </species>
      <species id="CaMKII_CaM_821_0_" name="CaMKII_CaM" compartment="kinetics_592_0_" initialConcentration="0" substanceUnits="substance" hasOnlySubstanceUnits="false" boundaryCondition="false" constant="false">
        <annotation>
          <moose:ModelAnnotation>
            <moose:xCord>346.086956522</moose:xCord>
            <moose:yCord>240.923787529</moose:yCord>
            <moose:bgColor>palegreen</moose:bgColor>
            <moose:textColor>9</moose:textColor>
            <moose:diffConstant>0.0</moose:diffConstant>
            <moose:motorConstant>0.0</moose:motorConstant>
          </moose:ModelAnnotation>
        </annotation>
      </species>
      <species id="CaMKII_thr286_p_CaM_823_0_" name="CaMKII_thr286_p_CaM" compartment="kinetics_592_0_" initialConcentration="0" substanceUnits="substance" hasOnlySubstanceUnits="false" boundaryCondition="false" constant="false">
        <notes>
          <body xmlns="http://www.w3.org/1999/xhtml">
 	 	From Hanson and Schulman, the thr286 is responsible for autonomous activation of CaMKII.
	 </body>
        </notes>
        <annotation>
          <moose:ModelAnnotation>
            <moose:xCord>357.312252964</moose:xCord>
            <moose:yCord>240.923787529</moose:yCord>
            <moose:bgColor>palegreen</moose:bgColor>
            <moose:textColor>9</moose:textColor>
            <moose:diffConstant>0.0</moose:diffConstant>
            <moose:motorConstant>0.0</moose:motorConstant>
          </moose:ModelAnnotation>
        </annotation>
      </species>
      <species id="CaMKII_p_p_p_825_0_" name="CaMKII_p_p_p" compartment="kinetics_592_0_" initialConcentration="0" substanceUnits="substance" hasOnlySubstanceUnits="false" boundaryCondition="false" constant="false">
        <notes>
          <body xmlns="http://www.w3.org/1999/xhtml">
 	 	From Hanson and Schulman, the CaMKII does a lot of autophosphorylation just after the CaM is released. This prevents further CaM binding and renders the enzyme quite independent of Ca.
	 </body>
        </notes>
        <annotation>
          <moose:ModelAnnotation>
            <moose:xCord>368.537549407</moose:xCord>
            <moose:yCord>240.923787529</moose:yCord>
            <moose:bgColor>cyan</moose:bgColor>
            <moose:textColor>9</moose:textColor>
            <moose:diffConstant>0.0</moose:diffConstant>
            <moose:motorConstant>0.0</moose:motorConstant>
          </moose:ModelAnnotation>
        </annotation>
      </species>
      <species id="CaMKII_thr286_827_0_" name="CaMKII_thr286" compartment="kinetics_592_0_" initialConcentration="0" substanceUnits="substance" hasOnlySubstanceUnits="false" boundaryCondition="false" constant="false">
        <notes>
          <body xmlns="http://www.w3.org/1999/xhtml">
 	 	I am not sure if we need to endow this one with a lot of enzs. It is likely to be a short-lived intermediate, since it will be phosphorylated further as soon as the CAM falls off.
	 </body>
        </notes>
        <annotation>
          <moose:ModelAnnotation>
            <moose:xCord>378.814229249</moose:xCord>
            <moose:yCord>240.923787529</moose:yCord>
            <moose:bgColor>red</moose:bgColor>
            <moose:textColor>9</moose:textColor>
            <moose:diffConstant>0.0</moose:diffConstant>
            <moose:motorConstant>0.0</moose:motorConstant>
          </moose:ModelAnnotation>
        </annotation>
      </species>
      <species id="CaMKII_thr306_829_0_" name="CaMKII_thr306" compartment="kinetics_592_0_" initialConcentration="0" substanceUnits="substance" hasOnlySubstanceUnits="false" boundaryCondition="false" constant="false">
        <notes>
          <body xmlns="http://www.w3.org/1999/xhtml">
 	 	This forms due to basal autophosphorylation, but I think it has to be considered as a pathway even if some CaM is floating around. In either case it will tend to block further binding of CaM, and will not display any enzyme activity. See Hanson and Schulman JBC 267:24 pp17216-17224 1992
	 </body>
        </notes>
        <annotation>
          <moose:ModelAnnotation>
            <moose:xCord>390.039525692</moose:xCord>
            <moose:yCord>240.923787529</moose:yCord>
            <moose:bgColor>palegreen</moose:bgColor>
            <moose:textColor>9</moose:textColor>
            <moose:diffConstant>0.0</moose:diffConstant>
            <moose:motorConstant>0.0</moose:motorConstant>
          </moose:ModelAnnotation>
        </annotation>
      </species>
      <species id="tot_CaM_CaMKII_831_0_" name="tot_CaM_CaMKII" compartment="kinetics_592_0_" initialConcentration="0" substanceUnits="substance" hasOnlySubstanceUnits="false" boundaryCondition="true" constant="false">
        <annotation>
          <moose:ModelAnnotation>
            <moose:xCord>351.778656126</moose:xCord>
            <moose:yCord>351.03926097</moose:yCord>
            <moose:bgColor>green</moose:bgColor>
            <moose:textColor>9</moose:textColor>
            <moose:diffConstant>0.0</moose:diffConstant>
            <moose:motorConstant>0.0</moose:motorConstant>
          </moose:ModelAnnotation>
        </annotation>
      </species>
      <species id="tot_autonomous_CaMKII_833_0_" name="tot_autonomous_CaMKII" compartment="kinetics_592_0_" initialConcentration="0" substanceUnits="substance" hasOnlySubstanceUnits="false" boundaryCondition="true" constant="false">
        <annotation>
          <moose:ModelAnnotation>
            <moose:xCord>395.57312253</moose:xCord>
            <moose:yCord>351.03926097</moose:yCord>
            <moose:bgColor>green</moose:bgColor>
            <moose:textColor>9</moose:textColor>
            <moose:diffConstant>0.0</moose:diffConstant>
            <moose:motorConstant>0.0</moose:motorConstant>
          </moose:ModelAnnotation>
        </annotation>
      </species>
      <species id="CaM_Ca4_835_0_" name="CaM_Ca4" compartment="kinetics_592_0_" initialConcentration="0" substanceUnits="substance" hasOnlySubstanceUnits="false" boundaryCondition="false" constant="false">
        <annotation>
          <moose:ModelAnnotation>
            <moose:xCord>11.0671936759</moose:xCord>
            <moose:yCord>304.849884527</moose:yCord>
            <moose:bgColor>blue</moose:bgColor>
            <moose:textColor>10</moose:textColor>
            <moose:diffConstant>0.0</moose:diffConstant>
            <moose:motorConstant>0.0</moose:motorConstant>
          </moose:ModelAnnotation>
        </annotation>
      </species>
      <species id="CaM_837_0_" name="CaM" compartment="kinetics_592_0_" initialConcentration="0.0199999999999711" substanceUnits="substance" hasOnlySubstanceUnits="false" boundaryCondition="false" constant="false">
        <notes>
          <body xmlns="http://www.w3.org/1999/xhtml">
 	 	There is a LOT of this in the cell: upto 1% of total protein mass. (Alberts et al) Say 25 uM. Meyer et al Science 256 1199-1202 1992 refer to studies saying it is comparable to CaMK levels.
	 </body>
        </notes>
        <annotation>
          <moose:ModelAnnotation>
            <moose:xCord>20.2371541502</moose:xCord>
            <moose:yCord>304.849884527</moose:yCord>
            <moose:bgColor>pink</moose:bgColor>
            <moose:textColor>10</moose:textColor>
            <moose:diffConstant>0.0</moose:diffConstant>
            <moose:motorConstant>0.0</moose:motorConstant>
          </moose:ModelAnnotation>
        </annotation>
      </species>
      <species id="neurogranin_CaM_839_0_" name="neurogranin_CaM" compartment="kinetics_592_0_" initialConcentration="0" substanceUnits="substance" hasOnlySubstanceUnits="false" boundaryCondition="false" constant="false">
        <annotation>
          <moose:ModelAnnotation>
            <moose:xCord>33.5177865613</moose:xCord>
            <moose:yCord>304.849884527</moose:yCord>
            <moose:bgColor>red</moose:bgColor>
            <moose:textColor>10</moose:textColor>
            <moose:diffConstant>0.0</moose:diffConstant>
            <moose:motorConstant>0.0</moose:motorConstant>
          </moose:ModelAnnotation>
        </annotation>
      </species>
      <species id="neurogranin_p_841_0_" name="neurogranin_p" compartment="kinetics_592_0_" initialConcentration="0" substanceUnits="substance" hasOnlySubstanceUnits="false" boundaryCondition="false" constant="false">
        <notes>
          <body xmlns="http://www.w3.org/1999/xhtml">
 	 	The phosph form does not bind CaM (Huang et al ABB 305:2 570-580 1993)
	 </body>
        </notes>
        <annotation>
          <moose:ModelAnnotation>
            <moose:xCord>43.7944664032</moose:xCord>
            <moose:yCord>304.849884527</moose:yCord>
            <moose:bgColor>red</moose:bgColor>
            <moose:textColor>10</moose:textColor>
            <moose:diffConstant>0.0</moose:diffConstant>
            <moose:motorConstant>0.0</moose:motorConstant>
          </moose:ModelAnnotation>
        </annotation>
      </species>
      <species id="neurogranin_843_0_" name="neurogranin" compartment="kinetics_592_0_" initialConcentration="0.00999999999998556" substanceUnits="substance" hasOnlySubstanceUnits="false" boundaryCondition="false" constant="false">
        <notes>
          <body xmlns="http://www.w3.org/1999/xhtml">
 	 	Also known as RC3 and p17 and BICKS. Conc in brain _greaterthan__greaterthan_ 2 uM from Martzen and Slemmon J neurosci 64 92-100 1995 but others say less without any #s. Conc in dend spines is much higher than overall, so it could be anywhere from 2 uM to 50. We will estimate 10 uM as a starting point. Gerendasy et al JBC 269:35 22420-22426 1994 have a skeleton model (no numbers) indicating CaM-Ca(n) binding ....
	 </body>
        </notes>
        <annotation>
          <moose:ModelAnnotation>
            <moose:xCord>55.0197628458</moose:xCord>
            <moose:yCord>304.849884527</moose:yCord>
            <moose:bgColor>red</moose:bgColor>
            <moose:textColor>10</moose:textColor>
            <moose:diffConstant>0.0</moose:diffConstant>
            <moose:motorConstant>0.0</moose:motorConstant>
          </moose:ModelAnnotation>
        </annotation>
      </species>
      <species id="CaM_Ca3_845_0_" name="CaM_Ca3" compartment="kinetics_592_0_" initialConcentration="0" substanceUnits="substance" hasOnlySubstanceUnits="false" boundaryCondition="false" constant="false">
        <annotation>
          <moose:ModelAnnotation>
            <moose:xCord>65.2964426877</moose:xCord>
            <moose:yCord>304.849884527</moose:yCord>
            <moose:bgColor>hotpink</moose:bgColor>
            <moose:textColor>10</moose:textColor>
            <moose:diffConstant>0.0</moose:diffConstant>
            <moose:motorConstant>0.0</moose:motorConstant>
          </moose:ModelAnnotation>
        </annotation>
      </species>
      <species id="CaM_bo_Ca_bc_n_CaNAB_847_0_" name="CaM(Ca)n_CaNAB" compartment="kinetics_592_0_" initialConcentration="0" substanceUnits="substance" hasOnlySubstanceUnits="false" boundaryCondition="true" constant="false">
        <annotation>
          <moose:ModelAnnotation>
            <moose:xCord>755.415019763</moose:xCord>
            <moose:yCord>383.926096998</moose:yCord>
            <moose:bgColor>darkblue</moose:bgColor>
            <moose:textColor>10</moose:textColor>
            <moose:diffConstant>0.0</moose:diffConstant>
            <moose:motorConstant>0.0</moose:motorConstant>
          </moose:ModelAnnotation>
        </annotation>
      </species>
      <species id="CaNAB_Ca4_849_0_" name="CaNAB_Ca4" compartment="kinetics_592_0_" initialConcentration="0" substanceUnits="substance" hasOnlySubstanceUnits="false" boundaryCondition="false" constant="false">
        <annotation>
          <moose:ModelAnnotation>
            <moose:xCord>736.758893281</moose:xCord>
            <moose:yCord>299.307159353</moose:yCord>
            <moose:bgColor>tan</moose:bgColor>
            <moose:textColor>10</moose:textColor>
            <moose:diffConstant>0.0</moose:diffConstant>
            <moose:motorConstant>0.0</moose:motorConstant>
          </moose:ModelAnnotation>
        </annotation>
      </species>
      <species id="CaM_Ca2_851_0_" name="CaM_Ca2" compartment="kinetics_592_0_" initialConcentration="0" substanceUnits="substance" hasOnlySubstanceUnits="false" boundaryCondition="false" constant="false">
        <notes>
          <body xmlns="http://www.w3.org/1999/xhtml">
 	 	This is the intermediate where the TR2 end (the high-affinity end) has bound the Ca but the TR1 end has not.
	 </body>
        </notes>
        <annotation>
          <moose:ModelAnnotation>
            <moose:xCord>23.2411067194</moose:xCord>
            <moose:yCord>404.988452656</moose:yCord>
            <moose:bgColor>pink</moose:bgColor>
            <moose:textColor>10</moose:textColor>
            <moose:diffConstant>0.0</moose:diffConstant>
            <moose:motorConstant>0.0</moose:motorConstant>
          </moose:ModelAnnotation>
        </annotation>
      </species>
      <species id="CaM_Ca_853_0_" name="CaM_Ca" compartment="kinetics_592_0_" initialConcentration="0" substanceUnits="substance" hasOnlySubstanceUnits="false" boundaryCondition="false" constant="false">
        <notes>
          <body xmlns="http://www.w3.org/1999/xhtml">
 	 	This is the intermediate where the TR2 end (the high-affinity end) has bound the Ca but the TR1 end has not.
	 </body>
        </notes>
        <annotation>
          <moose:ModelAnnotation>
            <moose:xCord>33.5177865613</moose:xCord>
            <moose:yCord>404.988452656</moose:yCord>
            <moose:bgColor>pink</moose:bgColor>
            <moose:textColor>10</moose:textColor>
            <moose:diffConstant>0.0</moose:diffConstant>
            <moose:motorConstant>0.0</moose:motorConstant>
          </moose:ModelAnnotation>
        </annotation>
      </species>
      <species id="PP1_active_855_0_" name="PP1_active" compartment="kinetics_592_0_" initialConcentration="0.00180007914521016" substanceUnits="substance" hasOnlySubstanceUnits="false" boundaryCondition="false" constant="false">
        <notes>
          <body xmlns="http://www.w3.org/1999/xhtml">
 	 	Cohen et al Meth Enz 159 390-408 is main source of info conc = 1.8 uM
	 </body>
        </notes>
        <annotation>
          <moose:ModelAnnotation>
            <moose:xCord>705.928853755</moose:xCord>
            <moose:yCord>190.115473441</moose:yCord>
            <moose:bgColor>cyan</moose:bgColor>
            <moose:textColor>11</moose:textColor>
            <moose:diffConstant>0.0</moose:diffConstant>
            <moose:motorConstant>0.0</moose:motorConstant>
          </moose:ModelAnnotation>
        </annotation>
      </species>
      <species id="I1_857_0_" name="I1" compartment="kinetics_592_0_" initialConcentration="0.00180007914521016" substanceUnits="substance" hasOnlySubstanceUnits="false" boundaryCondition="false" constant="false">
        <notes>
          <body xmlns="http://www.w3.org/1999/xhtml">
 	 	I1 is a &apos;mixed&apos; inhibitor, but at high enz concs it looks like a non-compet inhibitor (Foulkes et al Eur J Biochem 132 309-313 9183). We treat it as non-compet, so it just turns the enz off without interacting with the binding site. Cohen et al ann rev bioch refer to results where conc is 1.5 to 1.8 uM. In order to get complete inhib of PP1, which is at 1.8 uM, we need _greaterthan_= 1.8 uM.
	 </body>
        </notes>
        <annotation>
          <moose:ModelAnnotation>
            <moose:xCord>717.154150198</moose:xCord>
            <moose:yCord>190.115473441</moose:yCord>
            <moose:bgColor>orange</moose:bgColor>
            <moose:textColor>11</moose:textColor>
            <moose:diffConstant>0.0</moose:diffConstant>
            <moose:motorConstant>0.0</moose:motorConstant>
          </moose:ModelAnnotation>
        </annotation>
      </species>
      <species id="I1_p_859_0_" name="I1_p" compartment="kinetics_592_0_" initialConcentration="1e-06" substanceUnits="substance" hasOnlySubstanceUnits="false" boundaryCondition="false" constant="false">
        <notes>
          <body xmlns="http://www.w3.org/1999/xhtml">
 	 	Dephosph is mainly by PP2B
	 </body>
        </notes>
        <annotation>
          <moose:ModelAnnotation>
            <moose:xCord>728.221343874</moose:xCord>
            <moose:yCord>190.115473441</moose:yCord>
            <moose:bgColor>orange</moose:bgColor>
            <moose:textColor>11</moose:textColor>
            <moose:diffConstant>0.0</moose:diffConstant>
            <moose:motorConstant>0.0</moose:motorConstant>
          </moose:ModelAnnotation>
        </annotation>
      </species>
      <species id="PP1_I1_p_861_0_" name="PP1_I1_p" compartment="kinetics_592_0_" initialConcentration="0" substanceUnits="substance" hasOnlySubstanceUnits="false" boundaryCondition="false" constant="false">
        <annotation>
          <moose:ModelAnnotation>
            <moose:xCord>738.498023715</moose:xCord>
            <moose:yCord>190.115473441</moose:yCord>
            <moose:bgColor>brown</moose:bgColor>
            <moose:textColor>11</moose:textColor>
            <moose:diffConstant>0.0</moose:diffConstant>
            <moose:motorConstant>0.0</moose:motorConstant>
          </moose:ModelAnnotation>
        </annotation>
      </species>
      <species id="PP1_I1_863_0_" name="PP1_I1" compartment="kinetics_592_0_" initialConcentration="0" substanceUnits="substance" hasOnlySubstanceUnits="false" boundaryCondition="false" constant="false">
        <annotation>
          <moose:ModelAnnotation>
            <moose:xCord>749.723320158</moose:xCord>
            <moose:yCord>190.115473441</moose:yCord>
            <moose:bgColor>brown</moose:bgColor>
            <moose:textColor>11</moose:textColor>
            <moose:diffConstant>0.0</moose:diffConstant>
            <moose:motorConstant>0.0</moose:motorConstant>
          </moose:ModelAnnotation>
        </annotation>
      </species>
      <species id="CaNAB_865_0_" name="CaNAB" compartment="kinetics_592_0_" initialConcentration="0.01" substanceUnits="substance" hasOnlySubstanceUnits="false" boundaryCondition="false" constant="false">
        <notes>
          <body xmlns="http://www.w3.org/1999/xhtml">
 	 	We assume that the A and B subunits of PP2B are always bound under physiol conditions. Up to 1% of brain protein = 25 uM. I need to work out how it is distributed between cytosolic and particulate fractions. Tallant and Cheung &apos;83 Biochem 22 3630-3635 have conc in many species, average for mammalian brain is around 1 uM.
	 </body>
        </notes>
        <annotation>
          <moose:ModelAnnotation>
            <moose:xCord>648.063241107</moose:xCord>
            <moose:yCord>299.307159353</moose:yCord>
            <moose:bgColor>tan</moose:bgColor>
            <moose:textColor>12</moose:textColor>
            <moose:diffConstant>0.0</moose:diffConstant>
            <moose:motorConstant>0.0</moose:motorConstant>
          </moose:ModelAnnotation>
        </annotation>
      </species>
      <species id="CaNAB_Ca2_867_0_" name="CaNAB_Ca2" compartment="kinetics_592_0_" initialConcentration="0" substanceUnits="substance" hasOnlySubstanceUnits="false" boundaryCondition="false" constant="false">
        <annotation>
          <moose:ModelAnnotation>
            <moose:xCord>658.181818182</moose:xCord>
            <moose:yCord>299.307159353</moose:yCord>
            <moose:bgColor>tan</moose:bgColor>
            <moose:textColor>12</moose:textColor>
            <moose:diffConstant>0.0</moose:diffConstant>
            <moose:motorConstant>0.0</moose:motorConstant>
          </moose:ModelAnnotation>
        </annotation>
      </species>
      <species id="CaMCa3_CaNAB_869_0_" name="CaMCa3_CaNAB" compartment="kinetics_592_0_" initialConcentration="0" substanceUnits="substance" hasOnlySubstanceUnits="false" boundaryCondition="false" constant="false">
        <annotation>
          <moose:ModelAnnotation>
            <moose:xCord>669.407114625</moose:xCord>
            <moose:yCord>299.307159353</moose:yCord>
            <moose:bgColor>blue</moose:bgColor>
            <moose:textColor>12</moose:textColor>
            <moose:diffConstant>0.0</moose:diffConstant>
            <moose:motorConstant>0.0</moose:motorConstant>
          </moose:ModelAnnotation>
        </annotation>
      </species>
      <species id="CaMCa2_CaNAB_871_0_" name="CaMCa2_CaNAB" compartment="kinetics_592_0_" initialConcentration="0" substanceUnits="substance" hasOnlySubstanceUnits="false" boundaryCondition="false" constant="false">
        <annotation>
          <moose:ModelAnnotation>
            <moose:xCord>680.632411067</moose:xCord>
            <moose:yCord>299.307159353</moose:yCord>
            <moose:bgColor>blue</moose:bgColor>
            <moose:textColor>12</moose:textColor>
            <moose:diffConstant>0.0</moose:diffConstant>
            <moose:motorConstant>0.0</moose:motorConstant>
          </moose:ModelAnnotation>
        </annotation>
      </species>
      <species id="CaMCa4_CaNAB_873_0_" name="CaMCa4_CaNAB" compartment="kinetics_592_0_" initialConcentration="0" substanceUnits="substance" hasOnlySubstanceUnits="false" boundaryCondition="false" constant="false">
        <annotation>
          <moose:ModelAnnotation>
            <moose:xCord>690.909090909</moose:xCord>
            <moose:yCord>299.307159353</moose:yCord>
            <moose:bgColor>blue</moose:bgColor>
            <moose:textColor>12</moose:textColor>
            <moose:diffConstant>0.0</moose:diffConstant>
            <moose:motorConstant>0.0</moose:motorConstant>
          </moose:ModelAnnotation>
        </annotation>
      </species>
      <species id="PKA_active_875_0_" name="PKA_active" compartment="kinetics_592_0_" initialConcentration="0" substanceUnits="substance" hasOnlySubstanceUnits="false" boundaryCondition="false" constant="false">
        <annotation>
          <moose:ModelAnnotation>
            <moose:xCord>859.130434783</moose:xCord>
            <moose:yCord>332.193995381</moose:yCord>
            <moose:bgColor>yellow</moose:bgColor>
            <moose:textColor>13</moose:textColor>
            <moose:diffConstant>0.0</moose:diffConstant>
            <moose:motorConstant>0.0</moose:motorConstant>
          </moose:ModelAnnotation>
        </annotation>
      </species>
      <species id="R2C2_877_0_" name="R2C2" compartment="kinetics_592_0_" initialConcentration="0.000500007914518822" substanceUnits="substance" hasOnlySubstanceUnits="false" boundaryCondition="false" constant="false">
        <notes>
          <body xmlns="http://www.w3.org/1999/xhtml">
 	 	This is the R2C2 complex, consisting of 2 catalytic (C) subunits, and the R-dimer. See Taylor et al Ann Rev Biochem 1990 59:971-1005 for a review. The Doskeland and Ogreid review is better for numbers. Amount of PKA is about .5 uM.
	 </body>
        </notes>
        <annotation>
          <moose:ModelAnnotation>
            <moose:xCord>870.197628458</moose:xCord>
            <moose:yCord>332.193995381</moose:yCord>
            <moose:bgColor>52</moose:bgColor>
            <moose:textColor>13</moose:textColor>
            <moose:diffConstant>0.0</moose:diffConstant>
            <moose:motorConstant>0.0</moose:motorConstant>
          </moose:ModelAnnotation>
        </annotation>
      </species>
      <species id="R2C2_cAMP_879_0_" name="R2C2_cAMP" compartment="kinetics_592_0_" initialConcentration="0" substanceUnits="substance" hasOnlySubstanceUnits="false" boundaryCondition="false" constant="false">
        <notes>
          <body xmlns="http://www.w3.org/1999/xhtml">
 	 	CoInit was .0624
	 </body>
        </notes>
        <annotation>
          <moose:ModelAnnotation>
            <moose:xCord>880.4743083</moose:xCord>
            <moose:yCord>332.193995381</moose:yCord>
            <moose:bgColor>49</moose:bgColor>
            <moose:textColor>13</moose:textColor>
            <moose:diffConstant>0.0</moose:diffConstant>
            <moose:motorConstant>0.0</moose:motorConstant>
          </moose:ModelAnnotation>
        </annotation>
      </species>
      <species id="R2C2_cAMP2_881_0_" name="R2C2_cAMP2" compartment="kinetics_592_0_" initialConcentration="0" substanceUnits="substance" hasOnlySubstanceUnits="false" boundaryCondition="false" constant="false">
        <annotation>
          <moose:ModelAnnotation>
            <moose:xCord>891.699604743</moose:xCord>
            <moose:yCord>332.193995381</moose:yCord>
            <moose:bgColor>52</moose:bgColor>
            <moose:textColor>13</moose:textColor>
            <moose:diffConstant>0.0</moose:diffConstant>
            <moose:motorConstant>0.0</moose:motorConstant>
          </moose:ModelAnnotation>
        </annotation>
      </species>
      <species id="R2C2_cAMP3_883_0_" name="R2C2_cAMP3" compartment="kinetics_592_0_" initialConcentration="0" substanceUnits="substance" hasOnlySubstanceUnits="false" boundaryCondition="false" constant="false">
        <annotation>
          <moose:ModelAnnotation>
            <moose:xCord>902.924901186</moose:xCord>
            <moose:yCord>332.193995381</moose:yCord>
            <moose:bgColor>47</moose:bgColor>
            <moose:textColor>13</moose:textColor>
            <moose:diffConstant>0.0</moose:diffConstant>
            <moose:motorConstant>0.0</moose:motorConstant>
          </moose:ModelAnnotation>
        </annotation>
      </species>
      <species id="R2C2_cAMP4_885_0_" name="R2C2_cAMP4" compartment="kinetics_592_0_" initialConcentration="0" substanceUnits="substance" hasOnlySubstanceUnits="false" boundaryCondition="false" constant="false">
        <annotation>
          <moose:ModelAnnotation>
            <moose:xCord>913.201581028</moose:xCord>
            <moose:yCord>332.193995381</moose:yCord>
            <moose:bgColor>23</moose:bgColor>
            <moose:textColor>13</moose:textColor>
            <moose:diffConstant>0.0</moose:diffConstant>
            <moose:motorConstant>0.0</moose:motorConstant>
          </moose:ModelAnnotation>
        </annotation>
      </species>
      <species id="R2C_cAMP4_887_0_" name="R2C_cAMP4" compartment="kinetics_592_0_" initialConcentration="0" substanceUnits="substance" hasOnlySubstanceUnits="false" boundaryCondition="false" constant="false">
        <annotation>
          <moose:ModelAnnotation>
            <moose:xCord>924.42687747</moose:xCord>
            <moose:yCord>332.193995381</moose:yCord>
            <moose:bgColor>0</moose:bgColor>
            <moose:textColor>13</moose:textColor>
            <moose:diffConstant>0.0</moose:diffConstant>
            <moose:motorConstant>0.0</moose:motorConstant>
          </moose:ModelAnnotation>
        </annotation>
      </species>
      <species id="R2_cAMP4_889_0_" name="R2_cAMP4" compartment="kinetics_592_0_" initialConcentration="0" substanceUnits="substance" hasOnlySubstanceUnits="false" boundaryCondition="false" constant="false">
        <notes>
          <body xmlns="http://www.w3.org/1999/xhtml">
 	 	Starts at 0.15 for the test of fig 6 in Smith et al, but we aren&apos;t using that paper any more.
	 </body>
        </notes>
        <annotation>
          <moose:ModelAnnotation>
            <moose:xCord>934.703557312</moose:xCord>
            <moose:yCord>332.193995381</moose:yCord>
            <moose:bgColor>23</moose:bgColor>
            <moose:textColor>13</moose:textColor>
            <moose:diffConstant>0.0</moose:diffConstant>
            <moose:motorConstant>0.0</moose:motorConstant>
          </moose:ModelAnnotation>
        </annotation>
      </species>
      <species id="PKA_inhibitor_891_0_" name="PKA_inhibitor" compartment="kinetics_592_0_" initialConcentration="0.00025000395726302" substanceUnits="substance" hasOnlySubstanceUnits="false" boundaryCondition="false" constant="false">
        <notes>
          <body xmlns="http://www.w3.org/1999/xhtml">
 	 	About 25% of PKA C subunit is dissociated in resting cells without having any noticable activity. Doskeland and Ogreid Int J biochem 13 pp1-19 suggest that this is because there is a corresponding amount of inhibitor protein.
	 </body>
        </notes>
        <annotation>
          <moose:ModelAnnotation>
            <moose:xCord>945.928853755</moose:xCord>
            <moose:yCord>332.193995381</moose:yCord>
            <moose:bgColor>cyan</moose:bgColor>
            <moose:textColor>13</moose:textColor>
            <moose:diffConstant>0.0</moose:diffConstant>
            <moose:motorConstant>0.0</moose:motorConstant>
          </moose:ModelAnnotation>
        </annotation>
      </species>
      <species id="inhibited_PKA_893_0_" name="inhibited_PKA" compartment="kinetics_592_0_" initialConcentration="0" substanceUnits="substance" hasOnlySubstanceUnits="false" boundaryCondition="false" constant="false">
        <annotation>
          <moose:ModelAnnotation>
            <moose:xCord>909.565217391</moose:xCord>
            <moose:yCord>382.632794457</moose:yCord>
            <moose:bgColor>cyan</moose:bgColor>
            <moose:textColor>13</moose:textColor>
            <moose:diffConstant>0.0</moose:diffConstant>
            <moose:motorConstant>0.0</moose:motorConstant>
          </moose:ModelAnnotation>
        </annotation>
      </species>
      <species id="cAMP_895_0_" name="cAMP" compartment="kinetics_592_0_" initialConcentration="0" substanceUnits="substance" hasOnlySubstanceUnits="false" boundaryCondition="false" constant="false">
        <notes>
          <body xmlns="http://www.w3.org/1999/xhtml">
 	 	The conc of this has been a problem. Schaecter and Benowitz use 50 uM, but Shinomura et al have _lessthan_ 5. So I have altered the cAMP-dependent rates in the PKA model to reflect this.
	 </body>
        </notes>
        <annotation>
          <moose:ModelAnnotation>
            <moose:xCord>3.47826086957</moose:xCord>
            <moose:yCord>474.457274827</moose:yCord>
            <moose:bgColor>green</moose:bgColor>
            <moose:textColor>14</moose:textColor>
            <moose:diffConstant>0.0</moose:diffConstant>
            <moose:motorConstant>0.0</moose:motorConstant>
          </moose:ModelAnnotation>
        </annotation>
      </species>
      <species id="ATP_897_0_" name="ATP" compartment="kinetics_592_0_" initialConcentration="5.00007914518822" substanceUnits="substance" hasOnlySubstanceUnits="false" boundaryCondition="true" constant="true">
        <notes>
          <body xmlns="http://www.w3.org/1999/xhtml">
 	 	ATP is present in all cells between 2 and 10 mM. See Lehninger.
	 </body>
        </notes>
        <annotation>
          <moose:ModelAnnotation>
            <moose:xCord>73.8339920949</moose:xCord>
            <moose:yCord>474.457274827</moose:yCord>
            <moose:bgColor>red</moose:bgColor>
            <moose:textColor>14</moose:textColor>
            <moose:diffConstant>0.0</moose:diffConstant>
            <moose:motorConstant>0.0</moose:motorConstant>
          </moose:ModelAnnotation>
        </annotation>
      </species>
      <species id="AC1_CaM_899_0_" name="AC1_CaM" compartment="kinetics_592_0_" initialConcentration="0" substanceUnits="substance" hasOnlySubstanceUnits="false" boundaryCondition="false" constant="false">
        <notes>
          <body xmlns="http://www.w3.org/1999/xhtml">
 	 	This version of cyclase is Calmodulin activated. Gs stims it but betagamma inhibits.
	 </body>
        </notes>
        <annotation>
          <moose:ModelAnnotation>
            <moose:xCord>204.584980237</moose:xCord>
            <moose:yCord>473.533487298</moose:yCord>
            <moose:bgColor>orange</moose:bgColor>
            <moose:textColor>14</moose:textColor>
            <moose:diffConstant>0.0</moose:diffConstant>
            <moose:motorConstant>0.0</moose:motorConstant>
          </moose:ModelAnnotation>
        </annotation>
      </species>
      <species id="AC1_901_0_" name="AC1" compartment="kinetics_592_0_" initialConcentration="2.00000000001155e-05" substanceUnits="substance" hasOnlySubstanceUnits="false" boundaryCondition="false" constant="false">
        <notes>
          <body xmlns="http://www.w3.org/1999/xhtml">
 	 	Starting conc at 20 nM.
	 </body>
        </notes>
        <annotation>
          <moose:ModelAnnotation>
            <moose:xCord>25.9288537549</moose:xCord>
            <moose:yCord>474.457274827</moose:yCord>
            <moose:bgColor>orange</moose:bgColor>
            <moose:textColor>14</moose:textColor>
            <moose:diffConstant>0.0</moose:diffConstant>
            <moose:motorConstant>0.0</moose:motorConstant>
          </moose:ModelAnnotation>
        </annotation>
      </species>
      <species id="AC2_p_903_0_" name="AC2_p" compartment="kinetics_592_0_" initialConcentration="0" substanceUnits="substance" hasOnlySubstanceUnits="false" boundaryCondition="false" constant="false">
        <notes>
          <body xmlns="http://www.w3.org/1999/xhtml">
 	 	This version is activated by Gs and by a betagamma and phosphorylation.
	 </body>
        </notes>
        <annotation>
          <moose:ModelAnnotation>
            <moose:xCord>115.098814229</moose:xCord>
            <moose:yCord>473.903002309</moose:yCord>
            <moose:bgColor>yellow</moose:bgColor>
            <moose:textColor>14</moose:textColor>
            <moose:diffConstant>0.0</moose:diffConstant>
            <moose:motorConstant>0.0</moose:motorConstant>
          </moose:ModelAnnotation>
        </annotation>
      </species>
      <species id="AC2_Gs_905_0_" name="AC2_Gs" compartment="kinetics_592_0_" initialConcentration="0" substanceUnits="substance" hasOnlySubstanceUnits="false" boundaryCondition="false" constant="false">
        <annotation>
          <moose:ModelAnnotation>
            <moose:xCord>154.624505929</moose:xCord>
            <moose:yCord>472.424942263</moose:yCord>
            <moose:bgColor>yellow</moose:bgColor>
            <moose:textColor>14</moose:textColor>
            <moose:diffConstant>0.0</moose:diffConstant>
            <moose:motorConstant>0.0</moose:motorConstant>
          </moose:ModelAnnotation>
        </annotation>
      </species>
      <species id="AC2_907_0_" name="AC2" compartment="kinetics_592_0_" initialConcentration="1.50000791449139e-05" substanceUnits="substance" hasOnlySubstanceUnits="false" boundaryCondition="false" constant="false">
        <notes>
          <body xmlns="http://www.w3.org/1999/xhtml">
 	 	Starting at 0.015 uM.
	 </body>
        </notes>
        <annotation>
          <moose:ModelAnnotation>
            <moose:xCord>44.2687747036</moose:xCord>
            <moose:yCord>473.903002309</moose:yCord>
            <moose:bgColor>yellow</moose:bgColor>
            <moose:textColor>14</moose:textColor>
            <moose:diffConstant>0.0</moose:diffConstant>
            <moose:motorConstant>0.0</moose:motorConstant>
          </moose:ModelAnnotation>
        </annotation>
      </species>
      <species id="AC1_Gs_909_0_" name="AC1_Gs" compartment="kinetics_592_0_" initialConcentration="0" substanceUnits="substance" hasOnlySubstanceUnits="false" boundaryCondition="false" constant="false">
        <annotation>
          <moose:ModelAnnotation>
            <moose:xCord>176.126482213</moose:xCord>
            <moose:yCord>472.424942263</moose:yCord>
            <moose:bgColor>orange</moose:bgColor>
            <moose:textColor>14</moose:textColor>
            <moose:diffConstant>0.0</moose:diffConstant>
            <moose:motorConstant>0.0</moose:motorConstant>
          </moose:ModelAnnotation>
        </annotation>
      </species>
      <species id="AC2_p_Gs_911_0_" name="AC2_p_Gs" compartment="kinetics_592_0_" initialConcentration="0" substanceUnits="substance" hasOnlySubstanceUnits="false" boundaryCondition="false" constant="false">
        <annotation>
          <moose:ModelAnnotation>
            <moose:xCord>279.683794466</moose:xCord>
            <moose:yCord>473.533487298</moose:yCord>
            <moose:bgColor>green</moose:bgColor>
            <moose:textColor>14</moose:textColor>
            <moose:diffConstant>0.0</moose:diffConstant>
            <moose:motorConstant>0.0</moose:motorConstant>
          </moose:ModelAnnotation>
        </annotation>
      </species>
      <species id="cAMP_PDE_913_0_" name="cAMP_PDE" compartment="kinetics_592_0_" initialConcentration="0.000450003957261288" substanceUnits="substance" hasOnlySubstanceUnits="false" boundaryCondition="false" constant="false">
        <notes>
          <body xmlns="http://www.w3.org/1999/xhtml">
 	 	The levels of the PDE are not known at this time. However, enough kinetic info and info about steady-state levels of cAMP etc are around to make it possible to estimate this.
	 </body>
        </notes>
        <annotation>
          <moose:ModelAnnotation>
            <moose:xCord>107.509881423</moose:xCord>
            <moose:yCord>586.789838337</moose:yCord>
            <moose:bgColor>green</moose:bgColor>
            <moose:textColor>14</moose:textColor>
            <moose:diffConstant>0.0</moose:diffConstant>
            <moose:motorConstant>0.0</moose:motorConstant>
          </moose:ModelAnnotation>
        </annotation>
      </species>
      <species id="cAMP_PDE_p_915_0_" name="cAMP_PDE_p" compartment="kinetics_592_0_" initialConcentration="0" substanceUnits="substance" hasOnlySubstanceUnits="false" boundaryCondition="false" constant="false">
        <notes>
          <body xmlns="http://www.w3.org/1999/xhtml">
 	 	This form has about 2X activity as plain PDE. See Sette et al JBC 269:28 18271-18274 1994.
	 </body>
        </notes>
        <annotation>
          <moose:ModelAnnotation>
            <moose:xCord>144.031620553</moose:xCord>
            <moose:yCord>587.713625866</moose:yCord>
            <moose:bgColor>green</moose:bgColor>
            <moose:textColor>14</moose:textColor>
            <moose:diffConstant>0.0</moose:diffConstant>
            <moose:motorConstant>0.0</moose:motorConstant>
          </moose:ModelAnnotation>
        </annotation>
      </species>
      <species id="PDE1_917_0_" name="PDE1" compartment="kinetics_592_0_" initialConcentration="0.00200000000001155" substanceUnits="substance" hasOnlySubstanceUnits="false" boundaryCondition="false" constant="false">
        <notes>
          <body xmlns="http://www.w3.org/1999/xhtml">
 	 	CaM-Dependent PDE. Amount calculated from total rate in brain vs. specific rate.
	 </body>
        </notes>
        <annotation>
          <moose:ModelAnnotation>
            <moose:xCord>236.205533597</moose:xCord>
            <moose:yCord>587.713625866</moose:yCord>
            <moose:bgColor>green</moose:bgColor>
            <moose:textColor>14</moose:textColor>
            <moose:diffConstant>0.0</moose:diffConstant>
            <moose:motorConstant>0.0</moose:motorConstant>
          </moose:ModelAnnotation>
        </annotation>
      </species>
      <species id="CaM_dot_PDE1_919_0_" name="CaM.PDE1" compartment="kinetics_592_0_" initialConcentration="0" substanceUnits="substance" hasOnlySubstanceUnits="false" boundaryCondition="false" constant="false">
        <notes>
          <body xmlns="http://www.w3.org/1999/xhtml">
 	 	Activity up 6x following Ca-CaM binding.
	 </body>
        </notes>
        <annotation>
          <moose:ModelAnnotation>
            <moose:xCord>162.213438735</moose:xCord>
            <moose:yCord>587.898383372</moose:yCord>
            <moose:bgColor>green</moose:bgColor>
            <moose:textColor>14</moose:textColor>
            <moose:diffConstant>0.0</moose:diffConstant>
            <moose:motorConstant>0.0</moose:motorConstant>
          </moose:ModelAnnotation>
        </annotation>
      </species>
      <species id="AMP_921_0_" name="AMP" compartment="kinetics_592_0_" initialConcentration="1" substanceUnits="substance" hasOnlySubstanceUnits="false" boundaryCondition="false" constant="false">
        <annotation>
          <moose:ModelAnnotation>
            <moose:xCord>76.04743083</moose:xCord>
            <moose:yCord>588.637413395</moose:yCord>
            <moose:bgColor>pink</moose:bgColor>
            <moose:textColor>14</moose:textColor>
            <moose:diffConstant>0.0</moose:diffConstant>
            <moose:motorConstant>0.0</moose:motorConstant>
          </moose:ModelAnnotation>
        </annotation>
      </species>
      <species id="Glutamate_923_0_" name="Glutamate" compartment="kinetics_592_0_" initialConcentration="0" substanceUnits="substance" hasOnlySubstanceUnits="false" boundaryCondition="true" constant="true">
        <notes>
          <body xmlns="http://www.w3.org/1999/xhtml">
 	 	Varying the amount of (steady state) glu between .01 uM and up, the final amount of G*GTP complex does not change much. This means that the system should be reasonably robust wr to the amount of glu in the synaptic cleft. It would be nice to know how fast it is removed.
	 </body>
        </notes>
        <annotation>
          <moose:ModelAnnotation>
            <moose:xCord>113.359683794</moose:xCord>
            <moose:yCord>551.501154734</moose:yCord>
            <moose:bgColor>green</moose:bgColor>
            <moose:textColor>15</moose:textColor>
            <moose:diffConstant>0.0</moose:diffConstant>
            <moose:motorConstant>0.0</moose:motorConstant>
          </moose:ModelAnnotation>
        </annotation>
      </species>
      <species id="mGluR_925_0_" name="mGluR" compartment="kinetics_592_0_" initialConcentration="0.000300007914524885" substanceUnits="substance" hasOnlySubstanceUnits="false" boundaryCondition="false" constant="false">
        <notes>
          <body xmlns="http://www.w3.org/1999/xhtml">
 	 	From M_andL, Total # of receptors/cell = 1900 Vol of cell = 1e-15 (10 um cube). Navogadro = 6.023e23 so conversion from n to conc in uM is n/vol*nA * 1e3 = 1.66e-6 However, for typical synaptic channels the density is likely to be very high at the synapse. Use an estimate of 0.1 uM for now. this gives a total of about 60K receptors/cell, which is in line with Fay et at.
	 </body>
        </notes>
        <annotation>
          <moose:ModelAnnotation>
            <moose:xCord>130.434782609</moose:xCord>
            <moose:yCord>551.501154734</moose:yCord>
            <moose:bgColor>61</moose:bgColor>
            <moose:textColor>15</moose:textColor>
            <moose:diffConstant>0.0</moose:diffConstant>
            <moose:motorConstant>0.0</moose:motorConstant>
          </moose:ModelAnnotation>
        </annotation>
      </species>
      <species id="Rec_Glu_927_0_" name="Rec_Glu" compartment="kinetics_592_0_" initialConcentration="0" substanceUnits="substance" hasOnlySubstanceUnits="false" boundaryCondition="false" constant="false">
        <notes>
          <body xmlns="http://www.w3.org/1999/xhtml">
 	 	This acts like an enzyme to activate the g proteins Assume cell has vol 1e-15 m^3 (10 uM cube), conversion factor to conc in uM is 6e5
	 </body>
        </notes>
        <annotation>
          <moose:ModelAnnotation>
            <moose:xCord>154.782608696</moose:xCord>
            <moose:yCord>551.131639723</moose:yCord>
            <moose:bgColor>33</moose:bgColor>
            <moose:textColor>15</moose:textColor>
            <moose:diffConstant>0.0</moose:diffConstant>
            <moose:motorConstant>0.0</moose:motorConstant>
          </moose:ModelAnnotation>
        </annotation>
      </species>
      <species id="Rec_Gq_929_0_" name="Rec_Gq" compartment="kinetics_592_0_" initialConcentration="0" substanceUnits="substance" hasOnlySubstanceUnits="false" boundaryCondition="false" constant="false">
        <notes>
          <body xmlns="http://www.w3.org/1999/xhtml">
 	 	Fraction of Rec-Gq is 44% of rec, from Fay et al. Since this is not the same receptor, this value is a bit doubtful. Still, we adjust the rate consts in Rec-bind-Gq to match.
	 </body>
        </notes>
        <annotation>
          <moose:ModelAnnotation>
            <moose:xCord>174.861660079</moose:xCord>
            <moose:yCord>551.68591224</moose:yCord>
            <moose:bgColor>18</moose:bgColor>
            <moose:textColor>15</moose:textColor>
            <moose:diffConstant>0.0</moose:diffConstant>
            <moose:motorConstant>0.0</moose:motorConstant>
          </moose:ModelAnnotation>
        </annotation>
      </species>
      <species id="Rec_Glu_Gq_931_0_" name="Rec_Glu_Gq" compartment="kinetics_592_0_" initialConcentration="0" substanceUnits="substance" hasOnlySubstanceUnits="false" boundaryCondition="false" constant="false">
        <annotation>
          <moose:ModelAnnotation>
            <moose:xCord>195.415019763</moose:xCord>
            <moose:yCord>551.68591224</moose:yCord>
            <moose:bgColor>orange</moose:bgColor>
            <moose:textColor>15</moose:textColor>
            <moose:diffConstant>0.0</moose:diffConstant>
            <moose:motorConstant>0.0</moose:motorConstant>
          </moose:ModelAnnotation>
        </annotation>
      </species>
      <species id="BetaGamma_933_0_" name="BetaGamma" compartment="kinetics_592_0_" initialConcentration="0" substanceUnits="substance" hasOnlySubstanceUnits="false" boundaryCondition="false" constant="false">
        <notes>
          <body xmlns="http://www.w3.org/1999/xhtml">
 	 	These exist in a nebulous sense in this model, basically only to balance the conservation equations. The details of their reassociation with G-GDP are not modeled Resting level =0.0094, stim level =.0236 from all42.g ish.
	 </body>
        </notes>
        <annotation>
          <moose:ModelAnnotation>
            <moose:xCord>200.158102767</moose:xCord>
            <moose:yCord>213.025404157</moose:yCord>
            <moose:bgColor>yellow</moose:bgColor>
            <moose:textColor>16</moose:textColor>
            <moose:diffConstant>0.0</moose:diffConstant>
            <moose:motorConstant>0.0</moose:motorConstant>
          </moose:ModelAnnotation>
        </annotation>
      </species>
      <species id="G_pGTP_935_0_" name="G_pGTP" compartment="kinetics_592_0_" initialConcentration="0" substanceUnits="substance" hasOnlySubstanceUnits="false" boundaryCondition="false" constant="false">
        <notes>
          <body xmlns="http://www.w3.org/1999/xhtml">
 	 	Activated G protein. Berstein et al indicate that about 20-40% of the total Gq alpha should bind GTP at steady stim. This sim gives more like 65%.
	 </body>
        </notes>
        <annotation>
          <moose:ModelAnnotation>
            <moose:xCord>210.434782609</moose:xCord>
            <moose:yCord>213.025404157</moose:yCord>
            <moose:bgColor>red</moose:bgColor>
            <moose:textColor>16</moose:textColor>
            <moose:diffConstant>0.0</moose:diffConstant>
            <moose:motorConstant>0.0</moose:motorConstant>
          </moose:ModelAnnotation>
        </annotation>
      </species>
      <species id="G_pGDP_937_0_" name="G_pGDP" compartment="kinetics_592_0_" initialConcentration="0" substanceUnits="substance" hasOnlySubstanceUnits="false" boundaryCondition="false" constant="false">
        <annotation>
          <moose:ModelAnnotation>
            <moose:xCord>221.660079051</moose:xCord>
            <moose:yCord>213.025404157</moose:yCord>
            <moose:bgColor>yellow</moose:bgColor>
            <moose:textColor>16</moose:textColor>
            <moose:diffConstant>0.0</moose:diffConstant>
            <moose:motorConstant>0.0</moose:motorConstant>
          </moose:ModelAnnotation>
        </annotation>
      </species>
      <species id="G_GDP_939_0_" name="G_GDP" compartment="kinetics_592_0_" initialConcentration="0.001" substanceUnits="substance" hasOnlySubstanceUnits="false" boundaryCondition="false" constant="false">
        <notes>
          <body xmlns="http://www.w3.org/1999/xhtml">
 	 	From M_andL, total Gprot = 1e5molecules/cell At equil, 92340 are here, 400 are in G*GTP, and another 600 are assoc with the PLC and 6475 are as G*GDP. This is OK. From Pang and Sternweis JBC 265:30 18707-12 1990 we get conc est 1.6 uM to 0.8 uM. A number of other factors are involved too.
	 </body>
        </notes>
        <annotation>
          <moose:ModelAnnotation>
            <moose:xCord>232.885375494</moose:xCord>
            <moose:yCord>213.025404157</moose:yCord>
            <moose:bgColor>yellow</moose:bgColor>
            <moose:textColor>16</moose:textColor>
            <moose:diffConstant>0.0</moose:diffConstant>
            <moose:motorConstant>0.0</moose:motorConstant>
          </moose:ModelAnnotation>
        </annotation>
      </species>
      <species id="MKP_1_941_0_" name="MKP_1" compartment="kinetics_592_0_" initialConcentration="2.00000000001155e-05" substanceUnits="substance" hasOnlySubstanceUnits="false" boundaryCondition="false" constant="false">
        <notes>
          <body xmlns="http://www.w3.org/1999/xhtml">
 	 	MKP-1 dephosphoryates and inactivates MAPK in vivo: Sun et al Cell 75 487-493 1993. Levels of MKP-1 are regulated, and rise in 1 hour. Kinetics from Charles et al PNAS 90:5292-5296 1993. They refer to Charles et al Oncogene 7 187-190 who show that half-life of MKP1/3CH134 is 40 min. 80% deph of MAPK in 20 min Sep 17 1997: CoInit now 0.4x to 0.0032. See parm searches from jun96 on.
	 </body>
        </notes>
        <annotation>
          <moose:ModelAnnotation>
            <moose:xCord>314.308300395</moose:xCord>
            <moose:yCord>446.928406467</moose:yCord>
            <moose:bgColor>hotpink</moose:bgColor>
            <moose:textColor>17</moose:textColor>
            <moose:diffConstant>0.0</moose:diffConstant>
            <moose:motorConstant>0.0</moose:motorConstant>
          </moose:ModelAnnotation>
        </annotation>
      </species>
      <species id="PPhosphatase2A_943_0_" name="PPhosphatase2A" compartment="kinetics_592_0_" initialConcentration="0.001" substanceUnits="substance" hasOnlySubstanceUnits="false" boundaryCondition="false" constant="false">
        <notes>
          <body xmlns="http://www.w3.org/1999/xhtml">
 	 	Refs: Pato et al Biochem J 293:35-41(93); Takai_andMieskes Biochem J 275:233-239 k1=1.46e-4, k2=1000,k3=250. these use kcat values for calponin. Also, units of kcat may be in min! revert to Vmax base: k3=6, k2=25,k1=3.3e-6 or 6,6,1e-6 CoInit assumed 0.1 uM. See NOTES for MAPK_Ras50.g. CoInit now 0.08 Sep 17 1997: Raise CoInt 1.4x to 0.224, see parm searches from jun 96 on.
	 </body>
        </notes>
        <annotation>
          <moose:ModelAnnotation>
            <moose:xCord>325.691699605</moose:xCord>
            <moose:yCord>446.928406467</moose:yCord>
            <moose:bgColor>hotpink</moose:bgColor>
            <moose:textColor>17</moose:textColor>
            <moose:diffConstant>0.0</moose:diffConstant>
            <moose:motorConstant>0.0</moose:motorConstant>
          </moose:ModelAnnotation>
        </annotation>
      </species>
      <species id="PP2A_945_0_" name="PP2A" compartment="kinetics_592_0_" initialConcentration="0.000150000000000866" substanceUnits="substance" hasOnlySubstanceUnits="false" boundaryCondition="false" constant="false">
        <annotation>
          <moose:ModelAnnotation>
            <moose:xCord>335.81027668</moose:xCord>
            <moose:yCord>446.928406467</moose:yCord>
            <moose:bgColor>red</moose:bgColor>
            <moose:textColor>17</moose:textColor>
            <moose:diffConstant>0.0</moose:diffConstant>
            <moose:motorConstant>0.0</moose:motorConstant>
          </moose:ModelAnnotation>
        </annotation>
      </species>
      <species id="Ca_947_0_" name="Ca" compartment="kinetics_592_0_" initialConcentration="7.99999999997402e-05" substanceUnits="substance" hasOnlySubstanceUnits="false" boundaryCondition="true" constant="true">
        <annotation>
          <moose:ModelAnnotation>
            <moose:xCord>465.138339921</moose:xCord>
            <moose:yCord>537.459584296</moose:yCord>
            <moose:bgColor>red</moose:bgColor>
            <moose:textColor>18</moose:textColor>
            <moose:diffConstant>0.0</moose:diffConstant>
            <moose:motorConstant>0.0</moose:motorConstant>
          </moose:ModelAnnotation>
        </annotation>
      </species>
      <species id="temp_PIP2_949_0_" name="temp_PIP2" compartment="kinetics_592_0_" initialConcentration="0.0025000395726302" substanceUnits="substance" hasOnlySubstanceUnits="false" boundaryCondition="true" constant="true">
        <notes>
          <body xmlns="http://www.w3.org/1999/xhtml">
 	 	This isn&apos;t explicitly present in the M_andL model, but is obviously needed. I assume its conc is fixed at 1uM for now, which is a bit high. PLA2 is stim 7x by PIP2 @ 0.5 uM (Leslie and Channon BBA 1045:261(1990) Leslie and Channon say PIP2 is present at 0.1 - 0.2mol% range in membs, which comes to 50 nM. Ref is Majerus et al Cell 37 pp 701-703 1984 Lets use a lower level of 30 nM, same ref....
	 </body>
        </notes>
        <annotation>
          <moose:ModelAnnotation>
            <moose:xCord>687.90513834</moose:xCord>
            <moose:yCord>446.374133949</moose:yCord>
            <moose:bgColor>green</moose:bgColor>
            <moose:textColor>19</moose:textColor>
            <moose:diffConstant>0.0</moose:diffConstant>
            <moose:motorConstant>0.0</moose:motorConstant>
          </moose:ModelAnnotation>
        </annotation>
      </species>
      <species id="PIP3_951_0_" name="PIP3" compartment="kinetics_592_0_" initialConcentration="0" substanceUnits="substance" hasOnlySubstanceUnits="false" boundaryCondition="false" constant="false">
        <annotation>
          <moose:ModelAnnotation>
            <moose:xCord>720.4743083</moose:xCord>
            <moose:yCord>446.374133949</moose:yCord>
            <moose:bgColor>43</moose:bgColor>
            <moose:textColor>19</moose:textColor>
            <moose:diffConstant>0.0</moose:diffConstant>
            <moose:motorConstant>0.0</moose:motorConstant>
          </moose:ModelAnnotation>
        </annotation>
      </species>
      <species id="PDK1_953_0_" name="PDK1" compartment="kinetics_592_0_" initialConcentration="0.00100003165809406" substanceUnits="substance" hasOnlySubstanceUnits="false" boundaryCondition="false" constant="false">
        <annotation>
          <moose:ModelAnnotation>
            <moose:xCord>730.909090909</moose:xCord>
            <moose:yCord>446.374133949</moose:yCord>
            <moose:bgColor>37</moose:bgColor>
            <moose:textColor>19</moose:textColor>
            <moose:diffConstant>0.0</moose:diffConstant>
            <moose:motorConstant>0.0</moose:motorConstant>
          </moose:ModelAnnotation>
        </annotation>
      </species>
      <species id="SHC_p_Grb2_Gab1_PI3K_clx_955_0_" name="SHC_p_Grb2_Gab1_PI3K_clx" compartment="kinetics_592_0_" initialConcentration="0" substanceUnits="substance" hasOnlySubstanceUnits="false" boundaryCondition="false" constant="false">
        <annotation>
          <moose:ModelAnnotation>
            <moose:xCord>742.134387352</moose:xCord>
            <moose:yCord>446.374133949</moose:yCord>
            <moose:bgColor>brown</moose:bgColor>
            <moose:textColor>19</moose:textColor>
            <moose:diffConstant>0.0</moose:diffConstant>
            <moose:motorConstant>0.0</moose:motorConstant>
          </moose:ModelAnnotation>
        </annotation>
      </species>
      <species id="PI3K_957_0_" name="PI3K" compartment="kinetics_592_0_" initialConcentration="0.0001" substanceUnits="substance" hasOnlySubstanceUnits="false" boundaryCondition="false" constant="false">
        <annotation>
          <moose:ModelAnnotation>
            <moose:xCord>752.09486166</moose:xCord>
            <moose:yCord>446.374133949</moose:yCord>
            <moose:bgColor>cyan</moose:bgColor>
            <moose:textColor>19</moose:textColor>
            <moose:diffConstant>0.0</moose:diffConstant>
            <moose:motorConstant>0.0</moose:motorConstant>
          </moose:ModelAnnotation>
        </annotation>
      </species>
      <species id="PI3K_basal_959_0_" name="PI3K_basal" compartment="kinetics_592_0_" initialConcentration="0" substanceUnits="substance" hasOnlySubstanceUnits="false" boundaryCondition="false" constant="false">
        <annotation>
          <moose:ModelAnnotation>
            <moose:xCord>763.636363636</moose:xCord>
            <moose:yCord>446.374133949</moose:yCord>
            <moose:bgColor>10</moose:bgColor>
            <moose:textColor>19</moose:textColor>
            <moose:diffConstant>0.0</moose:diffConstant>
            <moose:motorConstant>0.0</moose:motorConstant>
          </moose:ModelAnnotation>
        </annotation>
      </species>
      <species id="Gab1_961_0_" name="Gab1" compartment="kinetics_592_0_" initialConcentration="0.000700023743570614" substanceUnits="substance" hasOnlySubstanceUnits="false" boundaryCondition="false" constant="false">
        <annotation>
          <moose:ModelAnnotation>
            <moose:xCord>773.913043478</moose:xCord>
            <moose:yCord>446.374133949</moose:yCord>
            <moose:bgColor>44</moose:bgColor>
            <moose:textColor>19</moose:textColor>
            <moose:diffConstant>0.0</moose:diffConstant>
            <moose:motorConstant>0.0</moose:motorConstant>
          </moose:ModelAnnotation>
        </annotation>
      </species>
      <species id="SHC_p_Grb2_Gab1_clx_963_0_" name="SHC_p_Grb2_Gab1_clx" compartment="kinetics_592_0_" initialConcentration="0" substanceUnits="substance" hasOnlySubstanceUnits="false" boundaryCondition="false" constant="false">
        <annotation>
          <moose:ModelAnnotation>
            <moose:xCord>724.268774704</moose:xCord>
            <moose:yCord>561.478060046</moose:yCord>
            <moose:bgColor>50</moose:bgColor>
            <moose:textColor>19</moose:textColor>
            <moose:diffConstant>0.0</moose:diffConstant>
            <moose:motorConstant>0.0</moose:motorConstant>
          </moose:ModelAnnotation>
        </annotation>
      </species>
      <species id="PTEN_965_0_" name="PTEN" compartment="kinetics_592_0_" initialConcentration="0.000270011871788021" substanceUnits="substance" hasOnlySubstanceUnits="false" boundaryCondition="false" constant="false">
        <annotation>
          <moose:ModelAnnotation>
            <moose:xCord>735.494071146</moose:xCord>
            <moose:yCord>561.478060046</moose:yCord>
            <moose:bgColor>37</moose:bgColor>
            <moose:textColor>19</moose:textColor>
            <moose:diffConstant>0.0</moose:diffConstant>
            <moose:motorConstant>0.0</moose:motorConstant>
          </moose:ModelAnnotation>
        </annotation>
      </species>
      <species id="Ras_GTP_PI3K_967_0_" name="Ras_GTP_PI3K" compartment="kinetics_592_0_" initialConcentration="0" substanceUnits="substance" hasOnlySubstanceUnits="false" boundaryCondition="false" constant="false">
        <annotation>
          <moose:ModelAnnotation>
            <moose:xCord>762.687747036</moose:xCord>
            <moose:yCord>561.478060046</moose:yCord>
            <moose:bgColor>31</moose:bgColor>
            <moose:textColor>19</moose:textColor>
            <moose:diffConstant>0.0</moose:diffConstant>
            <moose:motorConstant>0.0</moose:motorConstant>
          </moose:ModelAnnotation>
        </annotation>
      </species>
      <species id="PIP3_AKT_969_0_" name="PIP3_AKT" compartment="kinetics_592_0_" initialConcentration="0" substanceUnits="substance" hasOnlySubstanceUnits="false" boundaryCondition="false" constant="false">
        <annotation>
          <moose:ModelAnnotation>
            <moose:xCord>465.928853755</moose:xCord>
            <moose:yCord>449.145496536</moose:yCord>
            <moose:bgColor>53</moose:bgColor>
            <moose:textColor>20</moose:textColor>
            <moose:diffConstant>0.0</moose:diffConstant>
            <moose:motorConstant>0.0</moose:motorConstant>
          </moose:ModelAnnotation>
        </annotation>
      </species>
      <species id="PIP3_PDK1_971_0_" name="PIP3_PDK1" compartment="kinetics_592_0_" initialConcentration="0" substanceUnits="substance" hasOnlySubstanceUnits="false" boundaryCondition="false" constant="false">
        <annotation>
          <moose:ModelAnnotation>
            <moose:xCord>476.205533597</moose:xCord>
            <moose:yCord>449.145496536</moose:yCord>
            <moose:bgColor>9</moose:bgColor>
            <moose:textColor>20</moose:textColor>
            <moose:diffConstant>0.0</moose:diffConstant>
            <moose:motorConstant>0.0</moose:motorConstant>
          </moose:ModelAnnotation>
        </annotation>
      </species>
      <species id="PIP3_PDK2_973_0_" name="PIP3_PDK2" compartment="kinetics_592_0_" initialConcentration="3.00007914524885e-06" substanceUnits="substance" hasOnlySubstanceUnits="false" boundaryCondition="false" constant="false">
        <annotation>
          <moose:ModelAnnotation>
            <moose:xCord>487.43083004</moose:xCord>
            <moose:yCord>449.145496536</moose:yCord>
            <moose:bgColor>39</moose:bgColor>
            <moose:textColor>20</moose:textColor>
            <moose:diffConstant>0.0</moose:diffConstant>
            <moose:motorConstant>0.0</moose:motorConstant>
          </moose:ModelAnnotation>
        </annotation>
      </species>
      <species id="PIP3_AKT_thr308_975_0_" name="PIP3_AKT_thr308" compartment="kinetics_592_0_" initialConcentration="0" substanceUnits="substance" hasOnlySubstanceUnits="false" boundaryCondition="false" constant="false">
        <annotation>
          <moose:ModelAnnotation>
            <moose:xCord>497.549407115</moose:xCord>
            <moose:yCord>449.145496536</moose:yCord>
            <moose:bgColor>60</moose:bgColor>
            <moose:textColor>20</moose:textColor>
            <moose:diffConstant>0.0</moose:diffConstant>
            <moose:motorConstant>0.0</moose:motorConstant>
          </moose:ModelAnnotation>
        </annotation>
      </species>
      <species id="PIP3_AKT_t308_s473_977_0_" name="PIP3_AKT_t308_s473" compartment="kinetics_592_0_" initialConcentration="0" substanceUnits="substance" hasOnlySubstanceUnits="false" boundaryCondition="false" constant="false">
        <notes>
          <body xmlns="http://www.w3.org/1999/xhtml">
 	 	aaa
	 </body>
        </notes>
        <annotation>
          <moose:ModelAnnotation>
            <moose:xCord>508.932806324</moose:xCord>
            <moose:yCord>449.145496536</moose:yCord>
            <moose:bgColor>25</moose:bgColor>
            <moose:textColor>20</moose:textColor>
            <moose:diffConstant>0.0</moose:diffConstant>
            <moose:motorConstant>0.0</moose:motorConstant>
          </moose:ModelAnnotation>
        </annotation>
      </species>
      <species id="AKT_979_0_" name="AKT" compartment="kinetics_592_0_" initialConcentration="0.000200000000001155" substanceUnits="substance" hasOnlySubstanceUnits="false" boundaryCondition="false" constant="false">
        <annotation>
          <moose:ModelAnnotation>
            <moose:xCord>525.533596838</moose:xCord>
            <moose:yCord>449.145496536</moose:yCord>
            <moose:bgColor>4</moose:bgColor>
            <moose:textColor>20</moose:textColor>
            <moose:diffConstant>0.0</moose:diffConstant>
            <moose:motorConstant>0.0</moose:motorConstant>
          </moose:ModelAnnotation>
        </annotation>
      </species>
      <species id="Int_BDNF_TrKB2_p_clx_981_0_" name="Int_BDNF_TrKB2_p_clx" compartment="kinetics_592_0_" initialConcentration="0.00025000395726302" substanceUnits="substance" hasOnlySubstanceUnits="false" boundaryCondition="false" constant="false">
        <annotation>
          <moose:ModelAnnotation>
            <moose:xCord>0.0</moose:xCord>
            <moose:yCord>664.203233256</moose:yCord>
            <moose:bgColor>yellow</moose:bgColor>
            <moose:textColor>21</moose:textColor>
            <moose:diffConstant>0.0</moose:diffConstant>
            <moose:motorConstant>0.0</moose:motorConstant>
          </moose:ModelAnnotation>
        </annotation>
      </species>
      <species id="TrKB_983_0_" name="TrKB" compartment="kinetics_592_0_" initialConcentration="0.000249988128215271" substanceUnits="substance" hasOnlySubstanceUnits="false" boundaryCondition="false" constant="false">
        <annotation>
          <moose:ModelAnnotation>
            <moose:xCord>11.0671936759</moose:xCord>
            <moose:yCord>664.203233256</moose:yCord>
            <moose:bgColor>3</moose:bgColor>
            <moose:textColor>21</moose:textColor>
            <moose:diffConstant>0.0</moose:diffConstant>
            <moose:motorConstant>0.0</moose:motorConstant>
          </moose:ModelAnnotation>
        </annotation>
      </species>
      <species id="BDNF_TrKB2_clx_985_0_" name="BDNF_TrKB2_clx" compartment="kinetics_592_0_" initialConcentration="0" substanceUnits="substance" hasOnlySubstanceUnits="false" boundaryCondition="false" constant="false">
        <annotation>
          <moose:ModelAnnotation>
            <moose:xCord>21.3438735178</moose:xCord>
            <moose:yCord>664.203233256</moose:yCord>
            <moose:bgColor>38</moose:bgColor>
            <moose:textColor>21</moose:textColor>
            <moose:diffConstant>0.0</moose:diffConstant>
            <moose:motorConstant>0.0</moose:motorConstant>
          </moose:ModelAnnotation>
        </annotation>
      </species>
      <species id="BDNF_TrKB_clx_987_0_" name="BDNF_TrKB_clx" compartment="kinetics_592_0_" initialConcentration="0" substanceUnits="substance" hasOnlySubstanceUnits="false" boundaryCondition="false" constant="false">
        <annotation>
          <moose:ModelAnnotation>
            <moose:xCord>32.4110671937</moose:xCord>
            <moose:yCord>664.203233256</moose:yCord>
            <moose:bgColor>45</moose:bgColor>
            <moose:textColor>21</moose:textColor>
            <moose:diffConstant>0.0</moose:diffConstant>
            <moose:motorConstant>0.0</moose:motorConstant>
          </moose:ModelAnnotation>
        </annotation>
      </species>
      <species id="BDNF_TrKB2_p_clx_989_0_" name="BDNF_TrKB2_p_clx" compartment="kinetics_592_0_" initialConcentration="0" substanceUnits="substance" hasOnlySubstanceUnits="false" boundaryCondition="false" constant="false">
        <annotation>
          <moose:ModelAnnotation>
            <moose:xCord>42.6877470356</moose:xCord>
            <moose:yCord>664.203233256</moose:yCord>
            <moose:bgColor>red</moose:bgColor>
            <moose:textColor>21</moose:textColor>
            <moose:diffConstant>0.0</moose:diffConstant>
            <moose:motorConstant>0.0</moose:motorConstant>
          </moose:ModelAnnotation>
        </annotation>
      </species>
      <species id="Rheb_GTP_991_0_" name="Rheb_GTP" compartment="kinetics_592_0_" initialConcentration="0.00100003165809406" substanceUnits="substance" hasOnlySubstanceUnits="false" boundaryCondition="false" constant="false">
        <annotation>
          <moose:ModelAnnotation>
            <moose:xCord>194.782608696</moose:xCord>
            <moose:yCord>657.551963048</moose:yCord>
            <moose:bgColor>28</moose:bgColor>
            <moose:textColor>22</moose:textColor>
            <moose:diffConstant>0.0</moose:diffConstant>
            <moose:motorConstant>0.0</moose:motorConstant>
          </moose:ModelAnnotation>
        </annotation>
      </species>
      <species id="Rheb_GDP_993_0_" name="Rheb_GDP" compartment="kinetics_592_0_" initialConcentration="0" substanceUnits="substance" hasOnlySubstanceUnits="false" boundaryCondition="false" constant="false">
        <annotation>
          <moose:ModelAnnotation>
            <moose:xCord>206.007905138</moose:xCord>
            <moose:yCord>657.551963048</moose:yCord>
            <moose:bgColor>39</moose:bgColor>
            <moose:textColor>22</moose:textColor>
            <moose:diffConstant>0.0</moose:diffConstant>
            <moose:motorConstant>0.0</moose:motorConstant>
          </moose:ModelAnnotation>
        </annotation>
      </species>
      <species id="TOR_clx_995_0_" name="TOR_clx" compartment="kinetics_592_0_" initialConcentration="0.000600015829042552" substanceUnits="substance" hasOnlySubstanceUnits="false" boundaryCondition="false" constant="false">
        <annotation>
          <moose:ModelAnnotation>
            <moose:xCord>217.233201581</moose:xCord>
            <moose:yCord>657.551963048</moose:yCord>
            <moose:bgColor>25</moose:bgColor>
            <moose:textColor>22</moose:textColor>
            <moose:diffConstant>0.0</moose:diffConstant>
            <moose:motorConstant>0.0</moose:motorConstant>
          </moose:ModelAnnotation>
        </annotation>
      </species>
      <species id="TOR_Rheb_GTP_clx_997_0_" name="TOR_Rheb_GTP_clx" compartment="kinetics_592_0_" initialConcentration="0" substanceUnits="substance" hasOnlySubstanceUnits="false" boundaryCondition="false" constant="false">
        <annotation>
          <moose:ModelAnnotation>
            <moose:xCord>227.509881423</moose:xCord>
            <moose:yCord>657.551963048</moose:yCord>
            <moose:bgColor>44</moose:bgColor>
            <moose:textColor>22</moose:textColor>
            <moose:diffConstant>0.0</moose:diffConstant>
            <moose:motorConstant>0.0</moose:motorConstant>
          </moose:ModelAnnotation>
        </annotation>
      </species>
      <species id="S6K_p_999_0_" name="S6K_p" compartment="kinetics_592_0_" initialConcentration="0" substanceUnits="substance" hasOnlySubstanceUnits="false" boundaryCondition="false" constant="false">
        <annotation>
          <moose:ModelAnnotation>
            <moose:xCord>341.501976285</moose:xCord>
            <moose:yCord>665.311778291</moose:yCord>
            <moose:bgColor>46</moose:bgColor>
            <moose:textColor>23</moose:textColor>
            <moose:diffConstant>0.0</moose:diffConstant>
            <moose:motorConstant>0.0</moose:motorConstant>
          </moose:ModelAnnotation>
        </annotation>
      </species>
      <species id="S6K_1001_0_" name="S6K" compartment="kinetics_592_0_" initialConcentration="0.00125005144440194" substanceUnits="substance" hasOnlySubstanceUnits="false" boundaryCondition="false" constant="false">
        <annotation>
          <moose:ModelAnnotation>
            <moose:xCord>351.778656126</moose:xCord>
            <moose:yCord>665.311778291</moose:yCord>
            <moose:bgColor>Pink</moose:bgColor>
            <moose:textColor>23</moose:textColor>
            <moose:diffConstant>0.0</moose:diffConstant>
            <moose:motorConstant>0.0</moose:motorConstant>
          </moose:ModelAnnotation>
        </annotation>
      </species>
      <species id="S6K_thr_412_1003_0_" name="S6K_thr_412" compartment="kinetics_592_0_" initialConcentration="0" substanceUnits="substance" hasOnlySubstanceUnits="false" boundaryCondition="false" constant="false">
        <annotation>
          <moose:ModelAnnotation>
            <moose:xCord>363.003952569</moose:xCord>
            <moose:yCord>665.311778291</moose:yCord>
            <moose:bgColor>48</moose:bgColor>
            <moose:textColor>23</moose:textColor>
            <moose:diffConstant>0.0</moose:diffConstant>
            <moose:motorConstant>0.0</moose:motorConstant>
          </moose:ModelAnnotation>
        </annotation>
      </species>
      <species id="S6K_thr_252_1005_0_" name="S6K_thr_252" compartment="kinetics_592_0_" initialConcentration="0" substanceUnits="substance" hasOnlySubstanceUnits="false" boundaryCondition="false" constant="false">
        <annotation>
          <moose:ModelAnnotation>
            <moose:xCord>373.280632411</moose:xCord>
            <moose:yCord>665.311778291</moose:yCord>
            <moose:bgColor>6</moose:bgColor>
            <moose:textColor>23</moose:textColor>
            <moose:diffConstant>0.0</moose:diffConstant>
            <moose:motorConstant>0.0</moose:motorConstant>
          </moose:ModelAnnotation>
        </annotation>
      </species>
      <species id="S6K_basal_1007_0_" name="S6K_basal" compartment="kinetics_592_0_" initialConcentration="1.00003165809406e-06" substanceUnits="substance" hasOnlySubstanceUnits="false" boundaryCondition="false" constant="false">
        <annotation>
          <moose:ModelAnnotation>
            <moose:xCord>384.505928854</moose:xCord>
            <moose:yCord>665.311778291</moose:yCord>
            <moose:bgColor>45</moose:bgColor>
            <moose:textColor>23</moose:textColor>
            <moose:diffConstant>0.0</moose:diffConstant>
            <moose:motorConstant>0.0</moose:motorConstant>
          </moose:ModelAnnotation>
        </annotation>
      </species>
      <species id="_4E_BP_1009_0_" name="_4E_BP" compartment="kinetics_592_0_" initialConcentration="0" substanceUnits="substance" hasOnlySubstanceUnits="false" boundaryCondition="false" constant="false">
        <annotation>
          <moose:ModelAnnotation>
            <moose:xCord>457.391304348</moose:xCord>
            <moose:yCord>671.03926097</moose:yCord>
            <moose:bgColor>47</moose:bgColor>
            <moose:textColor>24</moose:textColor>
            <moose:diffConstant>0.0</moose:diffConstant>
            <moose:motorConstant>0.0</moose:motorConstant>
          </moose:ModelAnnotation>
        </annotation>
      </species>
      <species id="_4E_BP_t37_46_s65_1011_0_" name="_4E_BP_t37_46_s65" compartment="kinetics_592_0_" initialConcentration="0" substanceUnits="substance" hasOnlySubstanceUnits="false" boundaryCondition="false" constant="false">
        <annotation>
          <moose:ModelAnnotation>
            <moose:xCord>467.66798419</moose:xCord>
            <moose:yCord>671.03926097</moose:yCord>
            <moose:bgColor>59</moose:bgColor>
            <moose:textColor>24</moose:textColor>
            <moose:diffConstant>0.0</moose:diffConstant>
            <moose:motorConstant>0.0</moose:motorConstant>
          </moose:ModelAnnotation>
        </annotation>
      </species>
      <species id="eIF4E_BP_1013_0_" name="eIF4E_BP" compartment="kinetics_592_0_" initialConcentration="0.000200000000001155" substanceUnits="substance" hasOnlySubstanceUnits="false" boundaryCondition="false" constant="false">
        <annotation>
          <moose:ModelAnnotation>
            <moose:xCord>478.893280632</moose:xCord>
            <moose:yCord>671.03926097</moose:yCord>
            <moose:bgColor>52</moose:bgColor>
            <moose:textColor>24</moose:textColor>
            <moose:diffConstant>0.0</moose:diffConstant>
            <moose:motorConstant>0.0</moose:motorConstant>
          </moose:ModelAnnotation>
        </annotation>
      </species>
      <species id="eIF4E_BP_thr37_46_1015_0_" name="eIF4E_BP_thr37_46" compartment="kinetics_592_0_" initialConcentration="0" substanceUnits="substance" hasOnlySubstanceUnits="false" boundaryCondition="false" constant="false">
        <annotation>
          <moose:ModelAnnotation>
            <moose:xCord>489.011857708</moose:xCord>
            <moose:yCord>671.03926097</moose:yCord>
            <moose:bgColor>56</moose:bgColor>
            <moose:textColor>24</moose:textColor>
            <moose:diffConstant>0.0</moose:diffConstant>
            <moose:motorConstant>0.0</moose:motorConstant>
          </moose:ModelAnnotation>
        </annotation>
      </species>
      <species id="eIF4E_BP_t37_46_s65_1017_0_" name="eIF4E_BP_t37_46_s65" compartment="kinetics_592_0_" initialConcentration="0" substanceUnits="substance" hasOnlySubstanceUnits="false" boundaryCondition="false" constant="false">
        <annotation>
          <moose:ModelAnnotation>
            <moose:xCord>500.395256917</moose:xCord>
            <moose:yCord>671.03926097</moose:yCord>
            <moose:bgColor>39</moose:bgColor>
            <moose:textColor>24</moose:textColor>
            <moose:diffConstant>0.0</moose:diffConstant>
            <moose:motorConstant>0.0</moose:motorConstant>
          </moose:ModelAnnotation>
        </annotation>
      </species>
      <species id="_4E_BP_t37_46_1019_0_" name="_4E_BP_t37_46" compartment="kinetics_592_0_" initialConcentration="0" substanceUnits="substance" hasOnlySubstanceUnits="false" boundaryCondition="false" constant="false">
        <annotation>
          <moose:ModelAnnotation>
            <moose:xCord>511.62055336</moose:xCord>
            <moose:yCord>671.03926097</moose:yCord>
            <moose:bgColor>60</moose:bgColor>
            <moose:textColor>24</moose:textColor>
            <moose:diffConstant>0.0</moose:diffConstant>
            <moose:motorConstant>0.0</moose:motorConstant>
          </moose:ModelAnnotation>
        </annotation>
      </species>
      <species id="Q_dot_R_1021_0_" name="Q.R" compartment="kinetics_592_0_" initialConcentration="0" substanceUnits="substance" hasOnlySubstanceUnits="false" boundaryCondition="false" constant="false">
        <notes>
          <body xmlns="http://www.w3.org/1999/xhtml">
 	 	Q.R= Quaternary complex.Ribosome
	 </body>
        </notes>
        <annotation>
          <moose:ModelAnnotation>
            <moose:xCord>619.920948617</moose:xCord>
            <moose:yCord>671.03926097</moose:yCord>
            <moose:bgColor>blue</moose:bgColor>
            <moose:textColor>25</moose:textColor>
            <moose:diffConstant>0.0</moose:diffConstant>
            <moose:motorConstant>0.0</moose:motorConstant>
          </moose:ModelAnnotation>
        </annotation>
      </species>
      <species id="RM_1023_0_" name="RM" compartment="kinetics_592_0_" initialConcentration="0" substanceUnits="substance" hasOnlySubstanceUnits="false" boundaryCondition="false" constant="false">
        <annotation>
          <moose:ModelAnnotation>
            <moose:xCord>630.197628458</moose:xCord>
            <moose:yCord>671.03926097</moose:yCord>
            <moose:bgColor>pink</moose:bgColor>
            <moose:textColor>25</moose:textColor>
            <moose:diffConstant>0.0</moose:diffConstant>
            <moose:motorConstant>0.0</moose:motorConstant>
          </moose:ModelAnnotation>
        </annotation>
      </species>
      <species id="Quaternary_clx_1025_0_" name="Quaternary_clx" compartment="kinetics_592_0_" initialConcentration="4.70011871781958e-05" substanceUnits="substance" hasOnlySubstanceUnits="false" boundaryCondition="false" constant="false">
        <notes>
          <body xmlns="http://www.w3.org/1999/xhtml">
 	 	Q= Quaternary complex
	 </body>
        </notes>
        <annotation>
          <moose:ModelAnnotation>
            <moose:xCord>641.264822134</moose:xCord>
            <moose:yCord>671.03926097</moose:yCord>
            <moose:bgColor>28</moose:bgColor>
            <moose:textColor>25</moose:textColor>
            <moose:diffConstant>0.0</moose:diffConstant>
            <moose:motorConstant>0.0</moose:motorConstant>
          </moose:ModelAnnotation>
        </annotation>
      </species>
      <species id="_43Scomplex_1027_0_" name="_43Scomplex" compartment="kinetics_592_0_" initialConcentration="0" substanceUnits="substance" hasOnlySubstanceUnits="false" boundaryCondition="false" constant="false">
        <notes>
          <body xmlns="http://www.w3.org/1999/xhtml">
 	 	40S_complex consist of Quaternary complex, mRNA complex, 40S Ribosomes.
	 </body>
        </notes>
        <annotation>
          <moose:ModelAnnotation>
            <moose:xCord>652.490118577</moose:xCord>
            <moose:yCord>671.03926097</moose:yCord>
            <moose:bgColor>hotpink</moose:bgColor>
            <moose:textColor>25</moose:textColor>
            <moose:diffConstant>0.0</moose:diffConstant>
            <moose:motorConstant>0.0</moose:motorConstant>
          </moose:ModelAnnotation>
        </annotation>
      </species>
      <species id="AA_1029_0_" name="AA" compartment="kinetics_592_0_" initialConcentration="0.00010000316580955" substanceUnits="substance" hasOnlySubstanceUnits="false" boundaryCondition="true" constant="true">
        <annotation>
          <moose:ModelAnnotation>
            <moose:xCord>734.703557312</moose:xCord>
            <moose:yCord>672.33256351</moose:yCord>
            <moose:bgColor>cyan</moose:bgColor>
            <moose:textColor>26</moose:textColor>
            <moose:diffConstant>0.0</moose:diffConstant>
            <moose:motorConstant>0.0</moose:motorConstant>
          </moose:ModelAnnotation>
        </annotation>
      </species>
      <species id="peptide_1031_0_" name="peptide" compartment="kinetics_592_0_" initialConcentration="0" substanceUnits="substance" hasOnlySubstanceUnits="false" boundaryCondition="false" constant="false">
        <annotation>
          <moose:ModelAnnotation>
            <moose:xCord>745.928853755</moose:xCord>
            <moose:yCord>672.33256351</moose:yCord>
            <moose:bgColor>brown</moose:bgColor>
            <moose:textColor>26</moose:textColor>
            <moose:diffConstant>0.0</moose:diffConstant>
            <moose:motorConstant>0.0</moose:motorConstant>
          </moose:ModelAnnotation>
        </annotation>
      </species>
      <species id="degraded_protein_1033_0_" name="degraded_protein" compartment="kinetics_592_0_" initialConcentration="0" substanceUnits="substance" hasOnlySubstanceUnits="false" boundaryCondition="false" constant="false">
        <annotation>
          <moose:ModelAnnotation>
            <moose:xCord>756.205533597</moose:xCord>
            <moose:yCord>672.33256351</moose:yCord>
            <moose:bgColor>52</moose:bgColor>
            <moose:textColor>26</moose:textColor>
            <moose:diffConstant>0.0</moose:diffConstant>
            <moose:motorConstant>0.0</moose:motorConstant>
          </moose:ModelAnnotation>
        </annotation>
      </species>
      <species id="protein_1035_0_" name="protein" compartment="kinetics_592_0_" initialConcentration="0" substanceUnits="substance" hasOnlySubstanceUnits="false" boundaryCondition="false" constant="false">
        <annotation>
          <moose:ModelAnnotation>
            <moose:xCord>767.43083004</moose:xCord>
            <moose:yCord>672.33256351</moose:yCord>
            <moose:bgColor>red</moose:bgColor>
            <moose:textColor>26</moose:textColor>
            <moose:diffConstant>0.0</moose:diffConstant>
            <moose:motorConstant>0.0</moose:motorConstant>
          </moose:ModelAnnotation>
        </annotation>
      </species>
      <species id="rad_AA_1037_0_" name="rad_AA" compartment="kinetics_592_0_" initialConcentration="0" substanceUnits="substance" hasOnlySubstanceUnits="false" boundaryCondition="false" constant="false">
        <annotation>
          <moose:ModelAnnotation>
            <moose:xCord>777.707509881</moose:xCord>
            <moose:yCord>672.33256351</moose:yCord>
            <moose:bgColor>45</moose:bgColor>
            <moose:textColor>26</moose:textColor>
            <moose:diffConstant>0.0</moose:diffConstant>
            <moose:motorConstant>0.0</moose:motorConstant>
          </moose:ModelAnnotation>
        </annotation>
      </species>
      <species id="rad_peptide_1039_0_" name="rad_peptide" compartment="kinetics_592_0_" initialConcentration="0" substanceUnits="substance" hasOnlySubstanceUnits="false" boundaryCondition="false" constant="false">
        <annotation>
          <moose:ModelAnnotation>
            <moose:xCord>788.932806324</moose:xCord>
            <moose:yCord>672.33256351</moose:yCord>
            <moose:bgColor>1</moose:bgColor>
            <moose:textColor>26</moose:textColor>
            <moose:diffConstant>0.0</moose:diffConstant>
            <moose:motorConstant>0.0</moose:motorConstant>
          </moose:ModelAnnotation>
        </annotation>
      </species>
      <species id="rad_protein_1041_0_" name="rad_protein" compartment="kinetics_592_0_" initialConcentration="0" substanceUnits="substance" hasOnlySubstanceUnits="false" boundaryCondition="false" constant="false">
        <annotation>
          <moose:ModelAnnotation>
            <moose:xCord>800.158102767</moose:xCord>
            <moose:yCord>672.33256351</moose:yCord>
            <moose:bgColor>47</moose:bgColor>
            <moose:textColor>26</moose:textColor>
            <moose:diffConstant>0.0</moose:diffConstant>
            <moose:motorConstant>0.0</moose:motorConstant>
          </moose:ModelAnnotation>
        </annotation>
      </species>
      <species id="rad_deg_pro_1043_0_" name="rad_deg_pro" compartment="kinetics_592_0_" initialConcentration="0" substanceUnits="substance" hasOnlySubstanceUnits="false" boundaryCondition="false" constant="false">
        <annotation>
          <moose:ModelAnnotation>
            <moose:xCord>810.434782609</moose:xCord>
            <moose:yCord>672.33256351</moose:yCord>
            <moose:bgColor>2</moose:bgColor>
            <moose:textColor>26</moose:textColor>
            <moose:diffConstant>0.0</moose:diffConstant>
            <moose:motorConstant>0.0</moose:motorConstant>
          </moose:ModelAnnotation>
        </annotation>
      </species>
      <species id="BDNF_1045_0_" name="BDNF" compartment="kinetics_592_0_" initialConcentration="5.00007914518822e-08" substanceUnits="substance" hasOnlySubstanceUnits="false" boundaryCondition="true" constant="true">
        <annotation>
          <moose:ModelAnnotation>
            <moose:xCord>932.490118577</moose:xCord>
            <moose:yCord>678.799076212</moose:yCord>
            <moose:bgColor>44</moose:bgColor>
            <moose:textColor>27</moose:textColor>
            <moose:diffConstant>0.0</moose:diffConstant>
            <moose:motorConstant>0.0</moose:motorConstant>
          </moose:ModelAnnotation>
        </annotation>
      </species>
      <species id="CaMKIII_1047_0_" name="CaMKIII" compartment="kinetics_592_0_" initialConcentration="6.00015829042553e-05" substanceUnits="substance" hasOnlySubstanceUnits="false" boundaryCondition="false" constant="false">
        <annotation>
          <moose:ModelAnnotation>
            <moose:xCord>25.7707509881</moose:xCord>
            <moose:yCord>764.526558891</moose:yCord>
            <moose:bgColor>32</moose:bgColor>
            <moose:textColor>28</moose:textColor>
            <moose:diffConstant>0.0</moose:diffConstant>
            <moose:motorConstant>0.0</moose:motorConstant>
          </moose:ModelAnnotation>
        </annotation>
      </species>
      <species id="CaMKIII_CaM_Ca4_1049_0_" name="CaMKIII_CaM_Ca4" compartment="kinetics_592_0_" initialConcentration="0" substanceUnits="substance" hasOnlySubstanceUnits="false" boundaryCondition="false" constant="false">
        <annotation>
          <moose:ModelAnnotation>
            <moose:xCord>36.04743083</moose:xCord>
            <moose:yCord>764.526558891</moose:yCord>
            <moose:bgColor>58</moose:bgColor>
            <moose:textColor>28</moose:textColor>
            <moose:diffConstant>0.0</moose:diffConstant>
            <moose:motorConstant>0.0</moose:motorConstant>
          </moose:ModelAnnotation>
        </annotation>
      </species>
      <species id="CaMKIII_basal_1051_0_" name="CaMKIII_basal" compartment="kinetics_592_0_" initialConcentration="1.0000316580955e-08" substanceUnits="substance" hasOnlySubstanceUnits="false" boundaryCondition="false" constant="false">
        <annotation>
          <moose:ModelAnnotation>
            <moose:xCord>47.2727272727</moose:xCord>
            <moose:yCord>764.526558891</moose:yCord>
            <moose:bgColor>45</moose:bgColor>
            <moose:textColor>28</moose:textColor>
            <moose:diffConstant>0.0</moose:diffConstant>
            <moose:motorConstant>0.0</moose:motorConstant>
          </moose:ModelAnnotation>
        </annotation>
      </species>
      <species id="CaMKIII_p_1053_0_" name="CaMKIII_p" compartment="kinetics_592_0_" initialConcentration="0" substanceUnits="substance" hasOnlySubstanceUnits="false" boundaryCondition="false" constant="false">
        <annotation>
          <moose:ModelAnnotation>
            <moose:xCord>57.5494071146</moose:xCord>
            <moose:yCord>764.526558891</moose:yCord>
            <moose:bgColor>57</moose:bgColor>
            <moose:textColor>28</moose:textColor>
            <moose:diffConstant>0.0</moose:diffConstant>
            <moose:motorConstant>0.0</moose:motorConstant>
          </moose:ModelAnnotation>
        </annotation>
      </species>
      <species id="eIF4E_1055_0_" name="eIF4E" compartment="kinetics_592_0_" initialConcentration="0" substanceUnits="substance" hasOnlySubstanceUnits="false" boundaryCondition="false" constant="false">
        <annotation>
          <moose:ModelAnnotation>
            <moose:xCord>143.557312253</moose:xCord>
            <moose:yCord>768.221709007</moose:yCord>
            <moose:bgColor>42</moose:bgColor>
            <moose:textColor>29</moose:textColor>
            <moose:diffConstant>0.0</moose:diffConstant>
            <moose:motorConstant>0.0</moose:motorConstant>
          </moose:ModelAnnotation>
        </annotation>
      </species>
      <species id="eIF4G_A_clx_1057_0_" name="eIF4G_A_clx" compartment="kinetics_592_0_" initialConcentration="0" substanceUnits="substance" hasOnlySubstanceUnits="false" boundaryCondition="false" constant="false">
        <annotation>
          <moose:ModelAnnotation>
            <moose:xCord>156.679841897</moose:xCord>
            <moose:yCord>768.221709007</moose:yCord>
            <moose:bgColor>cyan</moose:bgColor>
            <moose:textColor>29</moose:textColor>
            <moose:diffConstant>0.0</moose:diffConstant>
            <moose:motorConstant>0.0</moose:motorConstant>
          </moose:ModelAnnotation>
        </annotation>
      </species>
      <species id="eIF4A_1059_0_" name="eIF4A" compartment="kinetics_592_0_" initialConcentration="0.000200000000001155" substanceUnits="substance" hasOnlySubstanceUnits="false" boundaryCondition="false" constant="false">
        <annotation>
          <moose:ModelAnnotation>
            <moose:xCord>170.750988142</moose:xCord>
            <moose:yCord>768.221709007</moose:yCord>
            <moose:bgColor>pink</moose:bgColor>
            <moose:textColor>29</moose:textColor>
            <moose:diffConstant>0.0</moose:diffConstant>
            <moose:motorConstant>0.0</moose:motorConstant>
          </moose:ModelAnnotation>
        </annotation>
      </species>
      <species id="eIF4G_1061_0_" name="eIF4G" compartment="kinetics_592_0_" initialConcentration="4.0001582905006e-05" substanceUnits="substance" hasOnlySubstanceUnits="false" boundaryCondition="false" constant="false">
        <annotation>
          <moose:ModelAnnotation>
            <moose:xCord>184.664031621</moose:xCord>
            <moose:yCord>767.113163972</moose:yCord>
            <moose:bgColor>21</moose:bgColor>
            <moose:textColor>29</moose:textColor>
            <moose:diffConstant>0.0</moose:diffConstant>
            <moose:motorConstant>0.0</moose:motorConstant>
          </moose:ModelAnnotation>
        </annotation>
      </species>
      <species id="eIF4F_1063_0_" name="eIF4F" compartment="kinetics_592_0_" initialConcentration="0" substanceUnits="substance" hasOnlySubstanceUnits="false" boundaryCondition="false" constant="false">
        <annotation>
          <moose:ModelAnnotation>
            <moose:xCord>196.837944664</moose:xCord>
            <moose:yCord>768.221709007</moose:yCord>
            <moose:bgColor>6</moose:bgColor>
            <moose:textColor>29</moose:textColor>
            <moose:diffConstant>0.0</moose:diffConstant>
            <moose:motorConstant>0.0</moose:motorConstant>
          </moose:ModelAnnotation>
        </annotation>
      </species>
      <species id="mRNA_1065_0_" name="mRNA" compartment="kinetics_592_0_" initialConcentration="8.00015829045151e-05" substanceUnits="substance" hasOnlySubstanceUnits="false" boundaryCondition="false" constant="false">
        <annotation>
          <moose:ModelAnnotation>
            <moose:xCord>210.909090909</moose:xCord>
            <moose:yCord>767.113163972</moose:yCord>
            <moose:bgColor>60</moose:bgColor>
            <moose:textColor>29</moose:textColor>
            <moose:diffConstant>0.0</moose:diffConstant>
            <moose:motorConstant>0.0</moose:motorConstant>
          </moose:ModelAnnotation>
        </annotation>
      </species>
      <species id="eIF4F_mRNA_clx_1067_0_" name="eIF4F_mRNA_clx" compartment="kinetics_592_0_" initialConcentration="0" substanceUnits="substance" hasOnlySubstanceUnits="false" boundaryCondition="false" constant="false">
        <annotation>
          <moose:ModelAnnotation>
            <moose:xCord>224.031620553</moose:xCord>
            <moose:yCord>767.113163972</moose:yCord>
            <moose:bgColor>59</moose:bgColor>
            <moose:textColor>29</moose:textColor>
            <moose:diffConstant>0.0</moose:diffConstant>
            <moose:motorConstant>0.0</moose:motorConstant>
          </moose:ModelAnnotation>
        </annotation>
      </species>
      <species id="eEF2_1069_0_" name="eEF2" compartment="kinetics_592_0_" initialConcentration="0.000500023743570903" substanceUnits="substance" hasOnlySubstanceUnits="false" boundaryCondition="false" constant="false">
        <annotation>
          <moose:ModelAnnotation>
            <moose:xCord>333.754940711</moose:xCord>
            <moose:yCord>767.482678984</moose:yCord>
            <moose:bgColor>27</moose:bgColor>
            <moose:textColor>30</moose:textColor>
            <moose:diffConstant>0.0</moose:diffConstant>
            <moose:motorConstant>0.0</moose:motorConstant>
          </moose:ModelAnnotation>
        </annotation>
      </species>
      <species id="eEFthr_56_1071_0_" name="eEFthr_56" compartment="kinetics_592_0_" initialConcentration="0" substanceUnits="substance" hasOnlySubstanceUnits="false" boundaryCondition="false" constant="false">
        <annotation>
          <moose:ModelAnnotation>
            <moose:xCord>344.980237154</moose:xCord>
            <moose:yCord>767.482678984</moose:yCord>
            <moose:bgColor>2</moose:bgColor>
            <moose:textColor>30</moose:textColor>
            <moose:diffConstant>0.0</moose:diffConstant>
            <moose:motorConstant>0.0</moose:motorConstant>
          </moose:ModelAnnotation>
        </annotation>
      </species>
      <species id="_60S_R_1073_0_" name="_60S_R" compartment="kinetics_592_0_" initialConcentration="6.80031658094806e-05" substanceUnits="substance" hasOnlySubstanceUnits="false" boundaryCondition="true" constant="true">
        <annotation>
          <moose:ModelAnnotation>
            <moose:xCord>355.098814229</moose:xCord>
            <moose:yCord>767.482678984</moose:yCord>
            <moose:bgColor>46</moose:bgColor>
            <moose:textColor>30</moose:textColor>
            <moose:diffConstant>0.0</moose:diffConstant>
            <moose:motorConstant>0.0</moose:motorConstant>
          </moose:ModelAnnotation>
        </annotation>
      </species>
      <species id="Translation_clx_1075_0_" name="Translation_clx" compartment="kinetics_592_0_" initialConcentration="0" substanceUnits="substance" hasOnlySubstanceUnits="false" boundaryCondition="false" constant="false">
        <annotation>
          <moose:ModelAnnotation>
            <moose:xCord>366.324110672</moose:xCord>
            <moose:yCord>767.482678984</moose:yCord>
            <moose:bgColor>52</moose:bgColor>
            <moose:textColor>30</moose:textColor>
            <moose:diffConstant>0.0</moose:diffConstant>
            <moose:motorConstant>0.0</moose:motorConstant>
          </moose:ModelAnnotation>
        </annotation>
      </species>
      <species id="_80S_ribos_clx_1077_0_" name="_80S_ribos_clx" compartment="kinetics_592_0_" initialConcentration="0" substanceUnits="substance" hasOnlySubstanceUnits="false" boundaryCondition="false" constant="false">
        <annotation>
          <moose:ModelAnnotation>
            <moose:xCord>377.549407115</moose:xCord>
            <moose:yCord>767.482678984</moose:yCord>
            <moose:bgColor>blue</moose:bgColor>
            <moose:textColor>30</moose:textColor>
            <moose:diffConstant>0.0</moose:diffConstant>
            <moose:motorConstant>0.0</moose:motorConstant>
          </moose:ModelAnnotation>
        </annotation>
      </species>
      <species id="Basal_Translation_1079_0_" name="Basal_Translation" compartment="kinetics_592_0_" initialConcentration="1.99999999999711e-07" substanceUnits="substance" hasOnlySubstanceUnits="false" boundaryCondition="false" constant="false">
        <notes>
          <body xmlns="http://www.w3.org/1999/xhtml">
 	 	It will contribute to mTOR independent translation.
	 </body>
        </notes>
        <annotation>
          <moose:ModelAnnotation>
            <moose:xCord>387.826086957</moose:xCord>
            <moose:yCord>767.482678984</moose:yCord>
            <moose:bgColor>53</moose:bgColor>
            <moose:textColor>30</moose:textColor>
            <moose:diffConstant>0.0</moose:diffConstant>
            <moose:motorConstant>0.0</moose:motorConstant>
          </moose:ModelAnnotation>
        </annotation>
      </species>
      <species id="_40S_inact_1081_0_" name="_40S_inact" compartment="kinetics_592_0_" initialConcentration="2.00000000001155e-05" substanceUnits="substance" hasOnlySubstanceUnits="false" boundaryCondition="true" constant="true">
        <notes>
          <body xmlns="http://www.w3.org/1999/xhtml">
 	 	Inactivated form of S6K
	 </body>
        </notes>
        <annotation>
          <moose:ModelAnnotation>
            <moose:xCord>488.221343874</moose:xCord>
            <moose:yCord>762.309468822</moose:yCord>
            <moose:bgColor>3</moose:bgColor>
            <moose:textColor>31</moose:textColor>
            <moose:diffConstant>0.0</moose:diffConstant>
            <moose:motorConstant>0.0</moose:motorConstant>
          </moose:ModelAnnotation>
        </annotation>
      </species>
      <species id="_40S_1083_0_" name="_40S" compartment="kinetics_592_0_" initialConcentration="0" substanceUnits="substance" hasOnlySubstanceUnits="false" boundaryCondition="false" constant="false">
        <notes>
          <body xmlns="http://www.w3.org/1999/xhtml">
 	 	Activated form of S6
	 </body>
        </notes>
        <annotation>
          <moose:ModelAnnotation>
            <moose:xCord>504.980237154</moose:xCord>
            <moose:yCord>762.309468822</moose:yCord>
            <moose:bgColor>7</moose:bgColor>
            <moose:textColor>31</moose:textColor>
            <moose:diffConstant>0.0</moose:diffConstant>
            <moose:motorConstant>0.0</moose:motorConstant>
          </moose:ModelAnnotation>
        </annotation>
      </species>
      <species id="_40S_basal_1085_0_" name="_40S_basal" compartment="kinetics_592_0_" initialConcentration="1.00003165809406e-07" substanceUnits="substance" hasOnlySubstanceUnits="false" boundaryCondition="false" constant="false">
        <annotation>
          <moose:ModelAnnotation>
            <moose:xCord>518.893280632</moose:xCord>
            <moose:yCord>762.309468822</moose:yCord>
            <moose:bgColor>44</moose:bgColor>
            <moose:textColor>31</moose:textColor>
            <moose:diffConstant>0.0</moose:diffConstant>
            <moose:motorConstant>0.0</moose:motorConstant>
          </moose:ModelAnnotation>
        </annotation>
      </species>
      <species id="TSC1_TSC2_p_1087_0_" name="TSC1_TSC2_p" compartment="kinetics_592_0_" initialConcentration="0" substanceUnits="substance" hasOnlySubstanceUnits="false" boundaryCondition="false" constant="false">
        <annotation>
          <moose:ModelAnnotation>
            <moose:xCord>595.57312253</moose:xCord>
            <moose:yCord>766.743648961</moose:yCord>
            <moose:bgColor>40</moose:bgColor>
            <moose:textColor>32</moose:textColor>
            <moose:diffConstant>0.0</moose:diffConstant>
            <moose:motorConstant>0.0</moose:motorConstant>
          </moose:ModelAnnotation>
        </annotation>
      </species>
      <species id="TSC1_TSC2_1089_0_" name="TSC1_TSC2" compartment="kinetics_592_0_" initialConcentration="0.00100003165809406" substanceUnits="substance" hasOnlySubstanceUnits="false" boundaryCondition="false" constant="false">
        <annotation>
          <moose:ModelAnnotation>
            <moose:xCord>606.640316206</moose:xCord>
            <moose:yCord>766.743648961</moose:yCord>
            <moose:bgColor>51</moose:bgColor>
            <moose:textColor>32</moose:textColor>
            <moose:diffConstant>0.0</moose:diffConstant>
            <moose:motorConstant>0.0</moose:motorConstant>
          </moose:ModelAnnotation>
        </annotation>
      </species>
      <species id="Homer_1091_0_" name="Homer" compartment="kinetics_592_0_" initialConcentration="0.001" substanceUnits="substance" hasOnlySubstanceUnits="false" boundaryCondition="false" constant="false">
        <annotation>
          <moose:ModelAnnotation>
            <moose:xCord>685.217391304</moose:xCord>
            <moose:yCord>767.852193995</moose:yCord>
            <moose:bgColor>45</moose:bgColor>
            <moose:textColor>33</moose:textColor>
            <moose:diffConstant>0.0</moose:diffConstant>
            <moose:motorConstant>0.0</moose:motorConstant>
          </moose:ModelAnnotation>
        </annotation>
      </species>
      <species id="L_dot_mGluR_p_dot_Homer_1093_0_" name="L.mGluR_p.Homer" compartment="kinetics_592_0_" initialConcentration="0" substanceUnits="substance" hasOnlySubstanceUnits="false" boundaryCondition="false" constant="false">
        <annotation>
          <moose:ModelAnnotation>
            <moose:xCord>696.442687747</moose:xCord>
            <moose:yCord>767.852193995</moose:yCord>
            <moose:bgColor>61</moose:bgColor>
            <moose:textColor>33</moose:textColor>
            <moose:diffConstant>0.0</moose:diffConstant>
            <moose:motorConstant>0.0</moose:motorConstant>
          </moose:ModelAnnotation>
        </annotation>
      </species>
      <species id="L_dot_mGluR_p_dot_Homer_dot_PIKE_L_1095_0_" name="L.mGluR_p.Homer.PIKE_L" compartment="kinetics_592_0_" initialConcentration="0" substanceUnits="substance" hasOnlySubstanceUnits="false" boundaryCondition="false" constant="false">
        <annotation>
          <moose:ModelAnnotation>
            <moose:xCord>707.509881423</moose:xCord>
            <moose:yCord>767.852193995</moose:yCord>
            <moose:bgColor>46</moose:bgColor>
            <moose:textColor>33</moose:textColor>
            <moose:diffConstant>0.0</moose:diffConstant>
            <moose:motorConstant>0.0</moose:motorConstant>
          </moose:ModelAnnotation>
        </annotation>
      </species>
      <species id="PIKE_L_1097_0_" name="PIKE_L" compartment="kinetics_592_0_" initialConcentration="0.001" substanceUnits="substance" hasOnlySubstanceUnits="false" boundaryCondition="false" constant="false">
        <annotation>
          <moose:ModelAnnotation>
            <moose:xCord>717.944664032</moose:xCord>
            <moose:yCord>767.852193995</moose:yCord>
            <moose:bgColor>52</moose:bgColor>
            <moose:textColor>33</moose:textColor>
            <moose:diffConstant>0.0</moose:diffConstant>
            <moose:motorConstant>0.0</moose:motorConstant>
          </moose:ModelAnnotation>
        </annotation>
      </species>
      <species id="L_dot_mGluR_p_dot_Homer_dot_PIKE_L_dot_PI3K_1099_0_" name="L.mGluR_p.Homer.PIKE_L.PI3K" compartment="kinetics_592_0_" initialConcentration="0" substanceUnits="substance" hasOnlySubstanceUnits="false" boundaryCondition="false" constant="false">
        <annotation>
          <moose:ModelAnnotation>
            <moose:xCord>729.169960474</moose:xCord>
            <moose:yCord>767.852193995</moose:yCord>
            <moose:bgColor>59</moose:bgColor>
            <moose:textColor>33</moose:textColor>
            <moose:diffConstant>0.0</moose:diffConstant>
            <moose:motorConstant>0.0</moose:motorConstant>
          </moose:ModelAnnotation>
        </annotation>
      </species>
      <species id="GRK_1101_0_" name="GRK" compartment="kinetics_592_0_" initialConcentration="0.0011538583300394" substanceUnits="substance" hasOnlySubstanceUnits="false" boundaryCondition="false" constant="false">
        <notes>
          <body xmlns="http://www.w3.org/1999/xhtml">
 	 	Bychkov et al., 2011. 150ng/mg *0.5mg/ml /65000g/mol = 1.155385nM (which is too low, therefore increasing the concentration arbitrarily by 1000 fold)
	 </body>
        </notes>
        <annotation>
          <moose:ModelAnnotation>
            <moose:xCord>883.47826087</moose:xCord>
            <moose:yCord>767.852193995</moose:yCord>
            <moose:bgColor>42</moose:bgColor>
            <moose:textColor>34</moose:textColor>
            <moose:diffConstant>0.0</moose:diffConstant>
            <moose:motorConstant>0.0</moose:motorConstant>
          </moose:ModelAnnotation>
        </annotation>
      </species>
      <species id="L_dot_mGluR_p_1103_0_" name="L.mGluR_p" compartment="kinetics_592_0_" initialConcentration="0" substanceUnits="substance" hasOnlySubstanceUnits="false" boundaryCondition="false" constant="false">
        <annotation>
          <moose:ModelAnnotation>
            <moose:xCord>894.545454545</moose:xCord>
            <moose:yCord>767.852193995</moose:yCord>
            <moose:bgColor>24</moose:bgColor>
            <moose:textColor>34</moose:textColor>
            <moose:diffConstant>0.0</moose:diffConstant>
            <moose:motorConstant>0.0</moose:motorConstant>
          </moose:ModelAnnotation>
        </annotation>
      </species>
      <species id="barr2_1105_0_" name="barr2" compartment="kinetics_592_0_" initialConcentration="3.50000000000577e-07" substanceUnits="substance" hasOnlySubstanceUnits="false" boundaryCondition="false" constant="false">
        <notes>
          <body xmlns="http://www.w3.org/1999/xhtml">
 	 	Bychkov et al., 2011. 30ng/mg *0.5mg/ml /40000g/mol = 0.375nM (which is too low, therefore increasing the concentration arbitrarily by 1000 fold)
	 </body>
        </notes>
        <annotation>
          <moose:ModelAnnotation>
            <moose:xCord>905.770750988</moose:xCord>
            <moose:yCord>767.852193995</moose:yCord>
            <moose:bgColor>19</moose:bgColor>
            <moose:textColor>34</moose:textColor>
            <moose:diffConstant>0.0</moose:diffConstant>
            <moose:motorConstant>0.0</moose:motorConstant>
          </moose:ModelAnnotation>
        </annotation>
      </species>
      <species id="Internal_mGluR_p_dot_barr2_1107_0_" name="Internal_mGluR_p.barr2" compartment="kinetics_592_0_" initialConcentration="0" substanceUnits="substance" hasOnlySubstanceUnits="false" boundaryCondition="false" constant="false">
        <annotation>
          <moose:ModelAnnotation>
            <moose:xCord>916.04743083</moose:xCord>
            <moose:yCord>767.852193995</moose:yCord>
            <moose:bgColor>0</moose:bgColor>
            <moose:textColor>34</moose:textColor>
            <moose:diffConstant>0.0</moose:diffConstant>
            <moose:motorConstant>0.0</moose:motorConstant>
          </moose:ModelAnnotation>
        </annotation>
      </species>
      <species id="L_dot_mGluR_p_dot_barr2_1109_0_" name="L.mGluR_p.barr2" compartment="kinetics_592_0_" initialConcentration="0" substanceUnits="substance" hasOnlySubstanceUnits="false" boundaryCondition="false" constant="false">
        <annotation>
          <moose:ModelAnnotation>
            <moose:xCord>927.272727273</moose:xCord>
            <moose:yCord>767.852193995</moose:yCord>
            <moose:bgColor>53</moose:bgColor>
            <moose:textColor>34</moose:textColor>
            <moose:diffConstant>0.0</moose:diffConstant>
            <moose:motorConstant>0.0</moose:motorConstant>
          </moose:ModelAnnotation>
        </annotation>
      </species>
      <species id="Internal_mGluR_1111_0_" name="Internal_mGluR" compartment="kinetics_592_0_" initialConcentration="0" substanceUnits="substance" hasOnlySubstanceUnits="false" boundaryCondition="false" constant="false">
        <annotation>
          <moose:ModelAnnotation>
            <moose:xCord>937.549407115</moose:xCord>
            <moose:yCord>767.852193995</moose:yCord>
            <moose:bgColor>61</moose:bgColor>
            <moose:textColor>34</moose:textColor>
            <moose:diffConstant>0.0</moose:diffConstant>
            <moose:motorConstant>0.0</moose:motorConstant>
          </moose:ModelAnnotation>
        </annotation>
      </species>
      <species id="Internal_mGluR_p_1113_0_" name="Internal_mGluR_p" compartment="kinetics_592_0_" initialConcentration="0" substanceUnits="substance" hasOnlySubstanceUnits="false" boundaryCondition="false" constant="false">
        <annotation>
          <moose:ModelAnnotation>
            <moose:xCord>948.774703557</moose:xCord>
            <moose:yCord>767.852193995</moose:yCord>
            <moose:bgColor>39</moose:bgColor>
            <moose:textColor>34</moose:textColor>
            <moose:diffConstant>0.0</moose:diffConstant>
            <moose:motorConstant>0.0</moose:motorConstant>
          </moose:ModelAnnotation>
        </annotation>
      </species>
      <species id="mGluR_p_dot_barr2_1115_0_" name="mGluR_p.barr2" compartment="kinetics_592_0_" initialConcentration="0" substanceUnits="substance" hasOnlySubstanceUnits="false" boundaryCondition="false" constant="false">
        <annotation>
          <moose:ModelAnnotation>
            <moose:xCord>960.0</moose:xCord>
            <moose:yCord>767.852193995</moose:yCord>
            <moose:bgColor>50</moose:bgColor>
            <moose:textColor>34</moose:textColor>
            <moose:diffConstant>0.0</moose:diffConstant>
            <moose:motorConstant>0.0</moose:motorConstant>
          </moose:ModelAnnotation>
        </annotation>
      </species>
      <species id="eIF4E_mRNA_clx_1117_0_" name="eIF4E_mRNA_clx" compartment="kinetics_592_0_" initialConcentration="0" substanceUnits="substance" hasOnlySubstanceUnits="false" boundaryCondition="false" constant="false">
        <annotation>
          <moose:ModelAnnotation>
            <moose:xCord>237.944664032</moose:xCord>
            <moose:yCord>768.221709007</moose:yCord>
            <moose:bgColor>7</moose:bgColor>
            <moose:textColor>black</moose:textColor>
            <moose:diffConstant>0.0</moose:diffConstant>
            <moose:motorConstant>0.0</moose:motorConstant>
          </moose:ModelAnnotation>
        </annotation>
      </species>
      <species id="DHPG_1119_0_" name="DHPG" compartment="kinetics_592_0_" initialConcentration="0" substanceUnits="substance" hasOnlySubstanceUnits="false" boundaryCondition="false" constant="false">
        <annotation>
          <moose:ModelAnnotation>
            <moose:xCord>180.869565217</moose:xCord>
            <moose:yCord>417.551963048</moose:yCord>
            <moose:bgColor>47</moose:bgColor>
            <moose:textColor>black</moose:textColor>
            <moose:diffConstant>0.0</moose:diffConstant>
            <moose:motorConstant>0.0</moose:motorConstant>
          </moose:ModelAnnotation>
        </annotation>
      </species>
      <species id="Rec_DHPG_1121_0_" name="Rec_DHPG" compartment="kinetics_592_0_" initialConcentration="0" substanceUnits="substance" hasOnlySubstanceUnits="false" boundaryCondition="false" constant="false">
        <annotation>
          <moose:ModelAnnotation>
            <moose:xCord>196.363636364</moose:xCord>
            <moose:yCord>417.736720554</moose:yCord>
            <moose:bgColor>42</moose:bgColor>
            <moose:textColor>black</moose:textColor>
            <moose:diffConstant>0.0</moose:diffConstant>
            <moose:motorConstant>0.0</moose:motorConstant>
          </moose:ModelAnnotation>
        </annotation>
      </species>
      <species id="Rec_DHPG_Gq_1123_0_" name="Rec_DHPG_Gq" compartment="kinetics_592_0_" initialConcentration="0" substanceUnits="substance" hasOnlySubstanceUnits="false" boundaryCondition="false" constant="false">
        <annotation>
          <moose:ModelAnnotation>
            <moose:xCord>230.355731225</moose:xCord>
            <moose:yCord>419.399538106</moose:yCord>
            <moose:bgColor>0</moose:bgColor>
            <moose:textColor>black</moose:textColor>
            <moose:diffConstant>0.0</moose:diffConstant>
            <moose:motorConstant>0.0</moose:motorConstant>
          </moose:ModelAnnotation>
        </annotation>
      </species>
      <species id="CKII_1125_0_" name="CKII" compartment="kinetics_592_0_" initialConcentration="0" substanceUnits="substance" hasOnlySubstanceUnits="false" boundaryCondition="false" constant="false">
        <annotation>
          <moose:ModelAnnotation>
            <moose:xCord>592.885375494</moose:xCord>
            <moose:yCord>755.473441109</moose:yCord>
            <moose:bgColor>6</moose:bgColor>
            <moose:textColor>23</moose:textColor>
            <moose:diffConstant>0.0</moose:diffConstant>
            <moose:motorConstant>0.0</moose:motorConstant>
          </moose:ModelAnnotation>
        </annotation>
      </species>
      <species id="FMRP_1127_0_" name="FMRP" compartment="kinetics_592_0_" initialConcentration="0" substanceUnits="substance" hasOnlySubstanceUnits="false" boundaryCondition="false" constant="false">
        <annotation>
          <moose:ModelAnnotation>
            <moose:xCord>464.822134387</moose:xCord>
            <moose:yCord>586.789838337</moose:yCord>
            <moose:bgColor>36</moose:bgColor>
            <moose:textColor>yellow</moose:textColor>
            <moose:diffConstant>0.0</moose:diffConstant>
            <moose:motorConstant>0.0</moose:motorConstant>
          </moose:ModelAnnotation>
        </annotation>
      </species>
      <species id="degraded_1129_0_" name="degraded" compartment="kinetics_592_0_" initialConcentration="0" substanceUnits="substance" hasOnlySubstanceUnits="false" boundaryCondition="true" constant="true">
        <annotation>
          <moose:ModelAnnotation>
            <moose:xCord>488.063241107</moose:xCord>
            <moose:yCord>587.52886836</moose:yCord>
            <moose:bgColor>8</moose:bgColor>
            <moose:textColor>yellow</moose:textColor>
            <moose:diffConstant>0.0</moose:diffConstant>
            <moose:motorConstant>0.0</moose:motorConstant>
          </moose:ModelAnnotation>
        </annotation>
      </species>
      <species id="FMRP_p_1131_0_" name="FMRP_p" compartment="kinetics_592_0_" initialConcentration="0" substanceUnits="substance" hasOnlySubstanceUnits="false" boundaryCondition="false" constant="false">
        <annotation>
          <moose:ModelAnnotation>
            <moose:xCord>514.308300395</moose:xCord>
            <moose:yCord>587.52886836</moose:yCord>
            <moose:bgColor>47</moose:bgColor>
            <moose:textColor>yellow</moose:textColor>
            <moose:diffConstant>0.0</moose:diffConstant>
            <moose:motorConstant>0.0</moose:motorConstant>
          </moose:ModelAnnotation>
        </annotation>
      </species>
      <species id="blocked_transl_cplx_1133_0_" name="blocked_transl_cplx" compartment="kinetics_592_0_" initialConcentration="0" substanceUnits="substance" hasOnlySubstanceUnits="false" boundaryCondition="false" constant="false">
        <annotation>
          <moose:ModelAnnotation>
            <moose:xCord>537.075098814</moose:xCord>
            <moose:yCord>587.713625866</moose:yCord>
            <moose:bgColor>blue</moose:bgColor>
            <moose:textColor>yellow</moose:textColor>
            <moose:diffConstant>0.0</moose:diffConstant>
            <moose:motorConstant>0.0</moose:motorConstant>
          </moose:ModelAnnotation>
        </annotation>
      </species>
      <species id="Gs_alpha_dot_GTP_1135_0_" name="Gs_alpha.GTP" compartment="kinetics_592_0_" initialConcentration="0" substanceUnits="substance" hasOnlySubstanceUnits="false" boundaryCondition="false" constant="false">
        <annotation>
          <moose:ModelAnnotation>
            <moose:xCord>871.304347826</moose:xCord>
            <moose:yCord>504.018475751</moose:yCord>
            <moose:bgColor>red</moose:bgColor>
            <moose:textColor>16</moose:textColor>
            <moose:diffConstant>0.0</moose:diffConstant>
            <moose:motorConstant>0.0</moose:motorConstant>
          </moose:ModelAnnotation>
        </annotation>
      </species>
      <species id="Epinephrine_1137_0_" name="Epinephrine" compartment="kinetics_592_0_" initialConcentration="0" substanceUnits="substance" hasOnlySubstanceUnits="false" boundaryCondition="false" constant="false">
        <annotation>
          <moose:ModelAnnotation>
            <moose:xCord>881.739130435</moose:xCord>
            <moose:yCord>269.74595843</moose:yCord>
            <moose:bgColor>61</moose:bgColor>
            <moose:textColor>black</moose:textColor>
            <moose:diffConstant>0.0</moose:diffConstant>
            <moose:motorConstant>0.0</moose:motorConstant>
          </moose:ModelAnnotation>
        </annotation>
      </species>
      <species id="Isoproterenol_1139_0_" name="Isoproterenol" compartment="kinetics_592_0_" initialConcentration="0" substanceUnits="substance" hasOnlySubstanceUnits="false" boundaryCondition="false" constant="false">
        <annotation>
          <moose:ModelAnnotation>
            <moose:xCord>931.699604743</moose:xCord>
            <moose:yCord>269.74595843</moose:yCord>
            <moose:bgColor>4</moose:bgColor>
            <moose:textColor>black</moose:textColor>
            <moose:diffConstant>0.0</moose:diffConstant>
            <moose:motorConstant>0.0</moose:motorConstant>
          </moose:ModelAnnotation>
        </annotation>
      </species>
      <species id="b2AR_1141_0_" name="b2AR" compartment="kinetics_592_0_" initialConcentration="8.33000000000017e-05" substanceUnits="substance" hasOnlySubstanceUnits="false" boundaryCondition="false" constant="false">
        <annotation>
          <moose:ModelAnnotation>
            <moose:xCord>977.075098814</moose:xCord>
            <moose:yCord>270.115473441</moose:yCord>
            <moose:bgColor>0</moose:bgColor>
            <moose:textColor>black</moose:textColor>
            <moose:diffConstant>0.0</moose:diffConstant>
            <moose:motorConstant>0.0</moose:motorConstant>
          </moose:ModelAnnotation>
        </annotation>
      </species>
      <species id="L_dot_b2AR_1143_0_" name="L.b2AR" compartment="kinetics_592_0_" initialConcentration="0" substanceUnits="substance" hasOnlySubstanceUnits="false" boundaryCondition="false" constant="false">
        <annotation>
          <moose:ModelAnnotation>
            <moose:xCord>842.371541502</moose:xCord>
            <moose:yCord>153.163972286</moose:yCord>
            <moose:bgColor>50</moose:bgColor>
            <moose:textColor>black</moose:textColor>
            <moose:diffConstant>0.0</moose:diffConstant>
            <moose:motorConstant>0.0</moose:motorConstant>
          </moose:ModelAnnotation>
        </annotation>
      </species>
      <species id="Gs_dot_GDP_1145_0_" name="Gs.GDP" compartment="kinetics_592_0_" initialConcentration="0.001" substanceUnits="substance" hasOnlySubstanceUnits="false" boundaryCondition="false" constant="false">
        <annotation>
          <moose:ModelAnnotation>
            <moose:xCord>990.039525692</moose:xCord>
            <moose:yCord>615.242494226</moose:yCord>
            <moose:bgColor>23</moose:bgColor>
            <moose:textColor>black</moose:textColor>
            <moose:diffConstant>0.0</moose:diffConstant>
            <moose:motorConstant>0.0</moose:motorConstant>
          </moose:ModelAnnotation>
        </annotation>
      </species>
      <species id="L_dot_b2AR_Gs_dot_GDP_1147_0_" name="L.b2AR_Gs.GDP" compartment="kinetics_592_0_" initialConcentration="0" substanceUnits="substance" hasOnlySubstanceUnits="false" boundaryCondition="false" constant="false">
        <annotation>
          <moose:ModelAnnotation>
            <moose:xCord>903.71541502</moose:xCord>
            <moose:yCord>153.163972286</moose:yCord>
            <moose:bgColor>1</moose:bgColor>
            <moose:textColor>black</moose:textColor>
            <moose:diffConstant>0.0</moose:diffConstant>
            <moose:motorConstant>0.0</moose:motorConstant>
          </moose:ModelAnnotation>
        </annotation>
      </species>
      <species id="b2AR_Gs_dot_GDP_1149_0_" name="b2AR_Gs.GDP" compartment="kinetics_592_0_" initialConcentration="0" substanceUnits="substance" hasOnlySubstanceUnits="false" boundaryCondition="false" constant="false">
        <annotation>
          <moose:ModelAnnotation>
            <moose:xCord>965.691699605</moose:xCord>
            <moose:yCord>153.163972286</moose:yCord>
            <moose:bgColor>23</moose:bgColor>
            <moose:textColor>black</moose:textColor>
            <moose:diffConstant>0.0</moose:diffConstant>
            <moose:motorConstant>0.0</moose:motorConstant>
          </moose:ModelAnnotation>
        </annotation>
      </species>
      <species id="Gs_alpha_dot_GDP_1151_0_" name="Gs_alpha.GDP" compartment="kinetics_592_0_" initialConcentration="0" substanceUnits="substance" hasOnlySubstanceUnits="false" boundaryCondition="false" constant="false">
        <annotation>
          <moose:ModelAnnotation>
            <moose:xCord>882.845849802</moose:xCord>
            <moose:yCord>615.057736721</moose:yCord>
            <moose:bgColor>25</moose:bgColor>
            <moose:textColor>black</moose:textColor>
            <moose:diffConstant>0.0</moose:diffConstant>
            <moose:motorConstant>0.0</moose:motorConstant>
          </moose:ModelAnnotation>
        </annotation>
      </species>
      <species id="Gs_BetaGamma_1153_0_" name="Gs_BetaGamma" compartment="kinetics_592_0_" initialConcentration="0" substanceUnits="substance" hasOnlySubstanceUnits="false" boundaryCondition="false" constant="false">
        <annotation>
          <moose:ModelAnnotation>
            <moose:xCord>929.802371542</moose:xCord>
            <moose:yCord>503.279445727</moose:yCord>
            <moose:bgColor>23</moose:bgColor>
            <moose:textColor>black</moose:textColor>
            <moose:diffConstant>0.0</moose:diffConstant>
            <moose:motorConstant>0.0</moose:motorConstant>
          </moose:ModelAnnotation>
        </annotation>
      </species>
      <species id="PKC_act_raf_cplx_1446_0_" name="PKC_act_raf_cplx" compartment="kinetics_592_0_" initialConcentration="0" substanceUnits="substance" hasOnlySubstanceUnits="false" boundaryCondition="false" constant="false">
        <annotation>
          <moose:ModelAnnotation>
            <moose:xCord>-1.0</moose:xCord>
            <moose:yCord>155.0</moose:yCord>
            <moose:bgColor>white</moose:bgColor>
            <moose:textColor>black</moose:textColor>
            <moose:diffConstant>0.0</moose:diffConstant>
            <moose:motorConstant>0.0</moose:motorConstant>
          </moose:ModelAnnotation>
        </annotation>
      </species>
      <species id="PKC_inact_GAP_cplx_1449_0_" name="PKC_inact_GAP_cplx" compartment="kinetics_592_0_" initialConcentration="0" substanceUnits="substance" hasOnlySubstanceUnits="false" boundaryCondition="false" constant="false">
        <annotation>
          <moose:ModelAnnotation>
            <moose:xCord>-1.0</moose:xCord>
            <moose:yCord>144.0</moose:yCord>
            <moose:bgColor>white</moose:bgColor>
            <moose:textColor>black</moose:textColor>
            <moose:diffConstant>0.0</moose:diffConstant>
            <moose:motorConstant>0.0</moose:motorConstant>
          </moose:ModelAnnotation>
        </annotation>
      </species>
      <species id="PKC_act_GEF_cplx_1452_0_" name="PKC_act_GEF_cplx" compartment="kinetics_592_0_" initialConcentration="0" substanceUnits="substance" hasOnlySubstanceUnits="false" boundaryCondition="false" constant="false">
        <annotation>
          <moose:ModelAnnotation>
            <moose:xCord>-1.0</moose:xCord>
            <moose:yCord>133.0</moose:yCord>
            <moose:bgColor>white</moose:bgColor>
            <moose:textColor>black</moose:textColor>
            <moose:diffConstant>0.0</moose:diffConstant>
            <moose:motorConstant>0.0</moose:motorConstant>
          </moose:ModelAnnotation>
        </annotation>
      </species>
      <species id="PKC_phosph_neurogranin_cplx_1455_0_" name="PKC_phosph_neurogranin_cplx" compartment="kinetics_592_0_" initialConcentration="0" substanceUnits="substance" hasOnlySubstanceUnits="false" boundaryCondition="false" constant="false">
        <annotation>
          <moose:ModelAnnotation>
            <moose:xCord>-1.0</moose:xCord>
            <moose:yCord>122.0</moose:yCord>
            <moose:bgColor>white</moose:bgColor>
            <moose:textColor>black</moose:textColor>
            <moose:diffConstant>0.0</moose:diffConstant>
            <moose:motorConstant>0.0</moose:motorConstant>
          </moose:ModelAnnotation>
        </annotation>
      </species>
      <species id="PKC_phosph_ng_CaM_cplx_1458_0_" name="PKC_phosph_ng_CaM_cplx" compartment="kinetics_592_0_" initialConcentration="0" substanceUnits="substance" hasOnlySubstanceUnits="false" boundaryCondition="false" constant="false">
        <annotation>
          <moose:ModelAnnotation>
            <moose:xCord>-1.0</moose:xCord>
            <moose:yCord>112.0</moose:yCord>
            <moose:bgColor>white</moose:bgColor>
            <moose:textColor>black</moose:textColor>
            <moose:diffConstant>0.0</moose:diffConstant>
            <moose:motorConstant>0.0</moose:motorConstant>
          </moose:ModelAnnotation>
        </annotation>
      </species>
      <species id="phosph_AC2_cplx_1461_0_" name="phosph_AC2_cplx" compartment="kinetics_592_0_" initialConcentration="0" substanceUnits="substance" hasOnlySubstanceUnits="false" boundaryCondition="false" constant="false">
        <annotation>
          <moose:ModelAnnotation>
            <moose:xCord>-1.0</moose:xCord>
            <moose:yCord>100.0</moose:yCord>
            <moose:bgColor>white</moose:bgColor>
            <moose:textColor>black</moose:textColor>
            <moose:diffConstant>0.0</moose:diffConstant>
            <moose:motorConstant>0.0</moose:motorConstant>
          </moose:ModelAnnotation>
        </annotation>
      </species>
      <species id="kenz_cplx_1464_0_" name="kenz_cplx" compartment="kinetics_592_0_" initialConcentration="0" substanceUnits="substance" hasOnlySubstanceUnits="false" boundaryCondition="false" constant="false">
        <annotation>
          <moose:ModelAnnotation>
            <moose:xCord>-1.0</moose:xCord>
            <moose:yCord>119.0</moose:yCord>
            <moose:bgColor>white</moose:bgColor>
            <moose:textColor>black</moose:textColor>
            <moose:diffConstant>0.0</moose:diffConstant>
            <moose:motorConstant>0.0</moose:motorConstant>
          </moose:ModelAnnotation>
        </annotation>
      </species>
      <species id="kenz_cplx_1467_0_" name="kenz_cplx" compartment="kinetics_592_0_" initialConcentration="0" substanceUnits="substance" hasOnlySubstanceUnits="false" boundaryCondition="false" constant="false">
        <annotation>
          <moose:ModelAnnotation>
            <moose:xCord>-1.0</moose:xCord>
            <moose:yCord>120.0</moose:yCord>
            <moose:bgColor>white</moose:bgColor>
            <moose:textColor>black</moose:textColor>
            <moose:diffConstant>0.0</moose:diffConstant>
            <moose:motorConstant>0.0</moose:motorConstant>
          </moose:ModelAnnotation>
        </annotation>
      </species>
      <species id="kenz_cplx_1470_0_" name="kenz_cplx" compartment="kinetics_592_0_" initialConcentration="0" substanceUnits="substance" hasOnlySubstanceUnits="false" boundaryCondition="false" constant="false">
        <annotation>
          <moose:ModelAnnotation>
            <moose:xCord>-1.0</moose:xCord>
            <moose:yCord>120.0</moose:yCord>
            <moose:bgColor>white</moose:bgColor>
            <moose:textColor>black</moose:textColor>
            <moose:diffConstant>0.0</moose:diffConstant>
            <moose:motorConstant>0.0</moose:motorConstant>
          </moose:ModelAnnotation>
        </annotation>
      </species>
      <species id="kenz_cplx_1473_0_" name="kenz_cplx" compartment="kinetics_592_0_" initialConcentration="0" substanceUnits="substance" hasOnlySubstanceUnits="false" boundaryCondition="false" constant="false">
        <annotation>
          <moose:ModelAnnotation>
            <moose:xCord>-1.0</moose:xCord>
            <moose:yCord>120.0</moose:yCord>
            <moose:bgColor>white</moose:bgColor>
            <moose:textColor>black</moose:textColor>
            <moose:diffConstant>0.0</moose:diffConstant>
            <moose:motorConstant>0.0</moose:motorConstant>
          </moose:ModelAnnotation>
        </annotation>
      </species>
      <species id="kenz_cplx_1476_0_" name="kenz_cplx" compartment="kinetics_592_0_" initialConcentration="0" substanceUnits="substance" hasOnlySubstanceUnits="false" boundaryCondition="false" constant="false">
        <annotation>
          <moose:ModelAnnotation>
            <moose:xCord>-1.0</moose:xCord>
            <moose:yCord>120.0</moose:yCord>
            <moose:bgColor>white</moose:bgColor>
            <moose:textColor>black</moose:textColor>
            <moose:diffConstant>0.0</moose:diffConstant>
            <moose:motorConstant>0.0</moose:motorConstant>
          </moose:ModelAnnotation>
        </annotation>
      </species>
      <species id="PLC_Ca_cplx_1479_0_" name="PLC_Ca_cplx" compartment="kinetics_592_0_" initialConcentration="0" substanceUnits="substance" hasOnlySubstanceUnits="false" boundaryCondition="false" constant="false">
        <annotation>
          <moose:ModelAnnotation>
            <moose:xCord>-1.0</moose:xCord>
            <moose:yCord>123.0</moose:yCord>
            <moose:bgColor>white</moose:bgColor>
            <moose:textColor>black</moose:textColor>
            <moose:diffConstant>0.0</moose:diffConstant>
            <moose:motorConstant>0.0</moose:motorConstant>
          </moose:ModelAnnotation>
        </annotation>
      </species>
      <species id="PLCb_Ca_Gq_cplx_1482_0_" name="PLCb_Ca_Gq_cplx" compartment="kinetics_592_0_" initialConcentration="0" substanceUnits="substance" hasOnlySubstanceUnits="false" boundaryCondition="false" constant="false">
        <annotation>
          <moose:ModelAnnotation>
            <moose:xCord>-1.0</moose:xCord>
            <moose:yCord>123.0</moose:yCord>
            <moose:bgColor>white</moose:bgColor>
            <moose:textColor>black</moose:textColor>
            <moose:diffConstant>0.0</moose:diffConstant>
            <moose:motorConstant>0.0</moose:motorConstant>
          </moose:ModelAnnotation>
        </annotation>
      </species>
      <species id="MAPK_p_p_cplx_1485_0_" name="MAPK_p_p_cplx" compartment="kinetics_592_0_" initialConcentration="0" substanceUnits="substance" hasOnlySubstanceUnits="false" boundaryCondition="false" constant="false">
        <annotation>
          <moose:ModelAnnotation>
            <moose:xCord>-1.0</moose:xCord>
            <moose:yCord>87.0</moose:yCord>
            <moose:bgColor>white</moose:bgColor>
            <moose:textColor>black</moose:textColor>
            <moose:diffConstant>0.0</moose:diffConstant>
            <moose:motorConstant>0.0</moose:motorConstant>
          </moose:ModelAnnotation>
        </annotation>
      </species>
      <species id="MAPK_p_p_feedback_cplx_1488_0_" name="MAPK_p_p_feedback_cplx" compartment="kinetics_592_0_" initialConcentration="0" substanceUnits="substance" hasOnlySubstanceUnits="false" boundaryCondition="false" constant="false">
        <annotation>
          <moose:ModelAnnotation>
            <moose:xCord>-1.0</moose:xCord>
            <moose:yCord>97.0</moose:yCord>
            <moose:bgColor>white</moose:bgColor>
            <moose:textColor>black</moose:textColor>
            <moose:diffConstant>0.0</moose:diffConstant>
            <moose:motorConstant>0.0</moose:motorConstant>
          </moose:ModelAnnotation>
        </annotation>
      </species>
      <species id="phosph_Sos_cplx_1491_0_" name="phosph_Sos_cplx" compartment="kinetics_592_0_" initialConcentration="0" substanceUnits="substance" hasOnlySubstanceUnits="false" boundaryCondition="false" constant="false">
        <annotation>
          <moose:ModelAnnotation>
            <moose:xCord>-1.0</moose:xCord>
            <moose:yCord>109.0</moose:yCord>
            <moose:bgColor>white</moose:bgColor>
            <moose:textColor>black</moose:textColor>
            <moose:diffConstant>0.0</moose:diffConstant>
            <moose:motorConstant>0.0</moose:motorConstant>
          </moose:ModelAnnotation>
        </annotation>
      </species>
      <species id="cluster_phospho_S6K_cplx_1494_0_" name="cluster_phospho_S6K_cplx" compartment="kinetics_592_0_" initialConcentration="0" substanceUnits="substance" hasOnlySubstanceUnits="false" boundaryCondition="false" constant="false">
        <annotation>
          <moose:ModelAnnotation>
            <moose:xCord>-1.0</moose:xCord>
            <moose:yCord>120.0</moose:yCord>
            <moose:bgColor>white</moose:bgColor>
            <moose:textColor>black</moose:textColor>
            <moose:diffConstant>0.0</moose:diffConstant>
            <moose:motorConstant>0.0</moose:motorConstant>
          </moose:ModelAnnotation>
        </annotation>
      </species>
      <species id="MAPK_4E_BP_p_p_cplx_1497_0_" name="MAPK_4E_BP_p_p_cplx" compartment="kinetics_592_0_" initialConcentration="0" substanceUnits="substance" hasOnlySubstanceUnits="false" boundaryCondition="false" constant="false">
        <annotation>
          <moose:ModelAnnotation>
            <moose:xCord>-1.0</moose:xCord>
            <moose:yCord>131.0</moose:yCord>
            <moose:bgColor>white</moose:bgColor>
            <moose:textColor>black</moose:textColor>
            <moose:diffConstant>0.0</moose:diffConstant>
            <moose:motorConstant>0.0</moose:motorConstant>
          </moose:ModelAnnotation>
        </annotation>
      </species>
      <species id="MAPK_4E_BP_phospho_cplx_1500_0_" name="MAPK_4E_BP_phospho_cplx" compartment="kinetics_592_0_" initialConcentration="0" substanceUnits="substance" hasOnlySubstanceUnits="false" boundaryCondition="false" constant="false">
        <annotation>
          <moose:ModelAnnotation>
            <moose:xCord>-1.0</moose:xCord>
            <moose:yCord>141.0</moose:yCord>
            <moose:bgColor>white</moose:bgColor>
            <moose:textColor>black</moose:textColor>
            <moose:diffConstant>0.0</moose:diffConstant>
            <moose:motorConstant>0.0</moose:motorConstant>
          </moose:ModelAnnotation>
        </annotation>
      </species>
      <species id="MEK_phospho_cplx_1503_0_" name="MEK_phospho_cplx" compartment="kinetics_592_0_" initialConcentration="0" substanceUnits="substance" hasOnlySubstanceUnits="false" boundaryCondition="false" constant="false">
        <annotation>
          <moose:ModelAnnotation>
            <moose:xCord>-1.0</moose:xCord>
            <moose:yCord>87.0</moose:yCord>
            <moose:bgColor>white</moose:bgColor>
            <moose:textColor>black</moose:textColor>
            <moose:diffConstant>0.0</moose:diffConstant>
            <moose:motorConstant>0.0</moose:motorConstant>
          </moose:ModelAnnotation>
        </annotation>
      </species>
      <species id="MEKp_phospho_cplx_1506_0_" name="MEKp_phospho_cplx" compartment="kinetics_592_0_" initialConcentration="0" substanceUnits="substance" hasOnlySubstanceUnits="false" boundaryCondition="false" constant="false">
        <annotation>
          <moose:ModelAnnotation>
            <moose:xCord>-1.0</moose:xCord>
            <moose:yCord>98.0</moose:yCord>
            <moose:bgColor>white</moose:bgColor>
            <moose:textColor>black</moose:textColor>
            <moose:diffConstant>0.0</moose:diffConstant>
            <moose:motorConstant>0.0</moose:motorConstant>
          </moose:ModelAnnotation>
        </annotation>
      </species>
      <species id="MAPKKtyr_cplx_1509_0_" name="MAPKKtyr_cplx" compartment="kinetics_592_0_" initialConcentration="0" substanceUnits="substance" hasOnlySubstanceUnits="false" boundaryCondition="false" constant="false">
        <annotation>
          <moose:ModelAnnotation>
            <moose:xCord>-1.0</moose:xCord>
            <moose:yCord>87.0</moose:yCord>
            <moose:bgColor>white</moose:bgColor>
            <moose:textColor>black</moose:textColor>
            <moose:diffConstant>0.0</moose:diffConstant>
            <moose:motorConstant>0.0</moose:motorConstant>
          </moose:ModelAnnotation>
        </annotation>
      </species>
      <species id="MAPKKthr_cplx_1512_0_" name="MAPKKthr_cplx" compartment="kinetics_592_0_" initialConcentration="0" substanceUnits="substance" hasOnlySubstanceUnits="false" boundaryCondition="false" constant="false">
        <annotation>
          <moose:ModelAnnotation>
            <moose:xCord>-1.0</moose:xCord>
            <moose:yCord>97.0</moose:yCord>
            <moose:bgColor>white</moose:bgColor>
            <moose:textColor>black</moose:textColor>
            <moose:diffConstant>0.0</moose:diffConstant>
            <moose:motorConstant>0.0</moose:motorConstant>
          </moose:ModelAnnotation>
        </annotation>
      </species>
      <species id="Raf_p_GTP_Ras_dot_1_cplx_1515_0_" name="Raf_p_GTP_Ras.1_cplx" compartment="kinetics_592_0_" initialConcentration="0" substanceUnits="substance" hasOnlySubstanceUnits="false" boundaryCondition="false" constant="false">
        <annotation>
          <moose:ModelAnnotation>
            <moose:xCord>-1.0</moose:xCord>
            <moose:yCord>97.0</moose:yCord>
            <moose:bgColor>white</moose:bgColor>
            <moose:textColor>black</moose:textColor>
            <moose:diffConstant>0.0</moose:diffConstant>
            <moose:motorConstant>0.0</moose:motorConstant>
          </moose:ModelAnnotation>
        </annotation>
      </species>
      <species id="Raf_p_GTP_Ras_dot_2_cplx_1518_0_" name="Raf_p_GTP_Ras.2_cplx" compartment="kinetics_592_0_" initialConcentration="0" substanceUnits="substance" hasOnlySubstanceUnits="false" boundaryCondition="false" constant="false">
        <annotation>
          <moose:ModelAnnotation>
            <moose:xCord>-1.0</moose:xCord>
            <moose:yCord>86.0</moose:yCord>
            <moose:bgColor>white</moose:bgColor>
            <moose:textColor>black</moose:textColor>
            <moose:diffConstant>0.0</moose:diffConstant>
            <moose:motorConstant>0.0</moose:motorConstant>
          </moose:ModelAnnotation>
        </annotation>
      </species>
      <species id="GEF_bg_act_Ras_cplx_1521_0_" name="GEF_bg_act_Ras_cplx" compartment="kinetics_592_0_" initialConcentration="0" substanceUnits="substance" hasOnlySubstanceUnits="false" boundaryCondition="false" constant="false">
        <annotation>
          <moose:ModelAnnotation>
            <moose:xCord>-1.0</moose:xCord>
            <moose:yCord>98.0</moose:yCord>
            <moose:bgColor>white</moose:bgColor>
            <moose:textColor>black</moose:textColor>
            <moose:diffConstant>0.0</moose:diffConstant>
            <moose:motorConstant>0.0</moose:motorConstant>
          </moose:ModelAnnotation>
        </annotation>
      </species>
      <species id="basal_GEF_activity_cplx_1524_0_" name="basal_GEF_activity_cplx" compartment="kinetics_592_0_" initialConcentration="0" substanceUnits="substance" hasOnlySubstanceUnits="false" boundaryCondition="false" constant="false">
        <annotation>
          <moose:ModelAnnotation>
            <moose:xCord>-1.0</moose:xCord>
            <moose:yCord>98.0</moose:yCord>
            <moose:bgColor>white</moose:bgColor>
            <moose:textColor>black</moose:textColor>
            <moose:diffConstant>0.0</moose:diffConstant>
            <moose:motorConstant>0.0</moose:motorConstant>
          </moose:ModelAnnotation>
        </annotation>
      </species>
      <species id="GEF_p_act_Ras_cplx_1527_0_" name="GEF_p_act_Ras_cplx" compartment="kinetics_592_0_" initialConcentration="0" substanceUnits="substance" hasOnlySubstanceUnits="false" boundaryCondition="false" constant="false">
        <annotation>
          <moose:ModelAnnotation>
            <moose:xCord>-1.0</moose:xCord>
            <moose:yCord>98.0</moose:yCord>
            <moose:bgColor>white</moose:bgColor>
            <moose:textColor>black</moose:textColor>
            <moose:diffConstant>0.0</moose:diffConstant>
            <moose:motorConstant>0.0</moose:motorConstant>
          </moose:ModelAnnotation>
        </annotation>
      </species>
      <species id="GAP_inact_Ras_cplx_1530_0_" name="GAP_inact_Ras_cplx" compartment="kinetics_592_0_" initialConcentration="0" substanceUnits="substance" hasOnlySubstanceUnits="false" boundaryCondition="false" constant="false">
        <annotation>
          <moose:ModelAnnotation>
            <moose:xCord>-1.0</moose:xCord>
            <moose:yCord>98.0</moose:yCord>
            <moose:bgColor>white</moose:bgColor>
            <moose:textColor>black</moose:textColor>
            <moose:diffConstant>0.0</moose:diffConstant>
            <moose:motorConstant>0.0</moose:motorConstant>
          </moose:ModelAnnotation>
        </annotation>
      </species>
      <species id="CaM_GEF_act_Ras_cplx_1533_0_" name="CaM_GEF_act_Ras_cplx" compartment="kinetics_592_0_" initialConcentration="0" substanceUnits="substance" hasOnlySubstanceUnits="false" boundaryCondition="false" constant="false">
        <annotation>
          <moose:ModelAnnotation>
            <moose:xCord>-1.0</moose:xCord>
            <moose:yCord>98.0</moose:yCord>
            <moose:bgColor>white</moose:bgColor>
            <moose:textColor>black</moose:textColor>
            <moose:diffConstant>0.0</moose:diffConstant>
            <moose:motorConstant>0.0</moose:motorConstant>
          </moose:ModelAnnotation>
        </annotation>
      </species>
      <species id="Ca_dot_PLC_g_phospho_cplx_1536_0_" name="Ca.PLC_g_phospho_cplx" compartment="kinetics_592_0_" initialConcentration="0" substanceUnits="substance" hasOnlySubstanceUnits="false" boundaryCondition="false" constant="false">
        <annotation>
          <moose:ModelAnnotation>
            <moose:xCord>-1.0</moose:xCord>
            <moose:yCord>106.0</moose:yCord>
            <moose:bgColor>white</moose:bgColor>
            <moose:textColor>black</moose:textColor>
            <moose:diffConstant>0.0</moose:diffConstant>
            <moose:motorConstant>0.0</moose:motorConstant>
          </moose:ModelAnnotation>
        </annotation>
      </species>
      <species id="SHC_phospho_cplx_1539_0_" name="SHC_phospho_cplx" compartment="kinetics_592_0_" initialConcentration="0" substanceUnits="substance" hasOnlySubstanceUnits="false" boundaryCondition="false" constant="false">
        <annotation>
          <moose:ModelAnnotation>
            <moose:xCord>-1.0</moose:xCord>
            <moose:yCord>117.0</moose:yCord>
            <moose:bgColor>white</moose:bgColor>
            <moose:textColor>black</moose:textColor>
            <moose:diffConstant>0.0</moose:diffConstant>
            <moose:motorConstant>0.0</moose:motorConstant>
          </moose:ModelAnnotation>
        </annotation>
      </species>
      <species id="Sos_dot_Ras_GEF_cplx_1542_0_" name="Sos.Ras_GEF_cplx" compartment="kinetics_592_0_" initialConcentration="0" substanceUnits="substance" hasOnlySubstanceUnits="false" boundaryCondition="false" constant="false">
        <annotation>
          <moose:ModelAnnotation>
            <moose:xCord>-1.0</moose:xCord>
            <moose:yCord>312.0</moose:yCord>
            <moose:bgColor>white</moose:bgColor>
            <moose:textColor>black</moose:textColor>
            <moose:diffConstant>0.0</moose:diffConstant>
            <moose:motorConstant>0.0</moose:motorConstant>
          </moose:ModelAnnotation>
        </annotation>
      </species>
      <species id="PLC_g_phospho_cplx_1549_0_" name="PLC_g_phospho_cplx" compartment="kinetics_592_0_" initialConcentration="0" substanceUnits="substance" hasOnlySubstanceUnits="false" boundaryCondition="false" constant="false">
        <annotation>
          <moose:ModelAnnotation>
            <moose:xCord>-1.0</moose:xCord>
            <moose:yCord>392.0</moose:yCord>
            <moose:bgColor>white</moose:bgColor>
            <moose:textColor>black</moose:textColor>
            <moose:diffConstant>0.0</moose:diffConstant>
            <moose:motorConstant>0.0</moose:motorConstant>
          </moose:ModelAnnotation>
        </annotation>
      </species>
      <species id="CaM_act_305_cplx_1552_0_" name="CaM_act_305_cplx" compartment="kinetics_592_0_" initialConcentration="0" substanceUnits="substance" hasOnlySubstanceUnits="false" boundaryCondition="false" constant="false">
        <annotation>
          <moose:ModelAnnotation>
            <moose:xCord>-1.0</moose:xCord>
            <moose:yCord>382.0</moose:yCord>
            <moose:bgColor>white</moose:bgColor>
            <moose:textColor>black</moose:textColor>
            <moose:diffConstant>0.0</moose:diffConstant>
            <moose:motorConstant>0.0</moose:motorConstant>
          </moose:ModelAnnotation>
        </annotation>
      </species>
      <species id="CaM_act_286_cplx_1555_0_" name="CaM_act_286_cplx" compartment="kinetics_592_0_" initialConcentration="0" substanceUnits="substance" hasOnlySubstanceUnits="false" boundaryCondition="false" constant="false">
        <annotation>
          <moose:ModelAnnotation>
            <moose:xCord>-1.0</moose:xCord>
            <moose:yCord>393.0</moose:yCord>
            <moose:bgColor>white</moose:bgColor>
            <moose:textColor>black</moose:textColor>
            <moose:diffConstant>0.0</moose:diffConstant>
            <moose:motorConstant>0.0</moose:motorConstant>
          </moose:ModelAnnotation>
        </annotation>
      </species>
      <species id="auton_305_cplx_1558_0_" name="auton_305_cplx" compartment="kinetics_592_0_" initialConcentration="0" substanceUnits="substance" hasOnlySubstanceUnits="false" boundaryCondition="false" constant="false">
        <annotation>
          <moose:ModelAnnotation>
            <moose:xCord>-1.0</moose:xCord>
            <moose:yCord>382.0</moose:yCord>
            <moose:bgColor>white</moose:bgColor>
            <moose:textColor>black</moose:textColor>
            <moose:diffConstant>0.0</moose:diffConstant>
            <moose:motorConstant>0.0</moose:motorConstant>
          </moose:ModelAnnotation>
        </annotation>
      </species>
      <species id="auton_286_cplx_1561_0_" name="auton_286_cplx" compartment="kinetics_592_0_" initialConcentration="0" substanceUnits="substance" hasOnlySubstanceUnits="false" boundaryCondition="false" constant="false">
        <annotation>
          <moose:ModelAnnotation>
            <moose:xCord>-1.0</moose:xCord>
            <moose:yCord>393.0</moose:yCord>
            <moose:bgColor>white</moose:bgColor>
            <moose:textColor>black</moose:textColor>
            <moose:diffConstant>0.0</moose:diffConstant>
            <moose:motorConstant>0.0</moose:motorConstant>
          </moose:ModelAnnotation>
        </annotation>
      </species>
      <species id="dephosph_neurogranin_cplx_1564_0_" name="dephosph_neurogranin_cplx" compartment="kinetics_592_0_" initialConcentration="0" substanceUnits="substance" hasOnlySubstanceUnits="false" boundaryCondition="false" constant="false">
        <annotation>
          <moose:ModelAnnotation>
            <moose:xCord>-1.0</moose:xCord>
            <moose:yCord>366.0</moose:yCord>
            <moose:bgColor>white</moose:bgColor>
            <moose:textColor>black</moose:textColor>
            <moose:diffConstant>0.0</moose:diffConstant>
            <moose:motorConstant>0.0</moose:motorConstant>
          </moose:ModelAnnotation>
        </annotation>
      </species>
      <species id="dephosph_inhib1_cplx_1567_0_" name="dephosph_inhib1_cplx" compartment="kinetics_592_0_" initialConcentration="0" substanceUnits="substance" hasOnlySubstanceUnits="false" boundaryCondition="false" constant="false">
        <annotation>
          <moose:ModelAnnotation>
            <moose:xCord>-1.0</moose:xCord>
            <moose:yCord>347.0</moose:yCord>
            <moose:bgColor>white</moose:bgColor>
            <moose:textColor>black</moose:textColor>
            <moose:diffConstant>0.0</moose:diffConstant>
            <moose:motorConstant>0.0</moose:motorConstant>
          </moose:ModelAnnotation>
        </annotation>
      </species>
      <species id="dephosph_PP1_I_p_cplx_1570_0_" name="dephosph_PP1_I_p_cplx" compartment="kinetics_592_0_" initialConcentration="0" substanceUnits="substance" hasOnlySubstanceUnits="false" boundaryCondition="false" constant="false">
        <annotation>
          <moose:ModelAnnotation>
            <moose:xCord>-1.0</moose:xCord>
            <moose:yCord>356.0</moose:yCord>
            <moose:bgColor>white</moose:bgColor>
            <moose:textColor>black</moose:textColor>
            <moose:diffConstant>0.0</moose:diffConstant>
            <moose:motorConstant>0.0</moose:motorConstant>
          </moose:ModelAnnotation>
        </annotation>
      </species>
      <species id="dephosph_inhib1_noCaM_cplx_1573_0_" name="dephosph_inhib1_noCaM_cplx" compartment="kinetics_592_0_" initialConcentration="0" substanceUnits="substance" hasOnlySubstanceUnits="false" boundaryCondition="false" constant="false">
        <annotation>
          <moose:ModelAnnotation>
            <moose:xCord>-1.0</moose:xCord>
            <moose:yCord>352.0</moose:yCord>
            <moose:bgColor>white</moose:bgColor>
            <moose:textColor>black</moose:textColor>
            <moose:diffConstant>0.0</moose:diffConstant>
            <moose:motorConstant>0.0</moose:motorConstant>
          </moose:ModelAnnotation>
        </annotation>
      </species>
      <species id="Deph_thr286_cplx_1576_0_" name="Deph_thr286_cplx" compartment="kinetics_592_0_" initialConcentration="0" substanceUnits="substance" hasOnlySubstanceUnits="false" boundaryCondition="false" constant="false">
        <annotation>
          <moose:ModelAnnotation>
            <moose:xCord>-1.0</moose:xCord>
            <moose:yCord>221.0</moose:yCord>
            <moose:bgColor>white</moose:bgColor>
            <moose:textColor>black</moose:textColor>
            <moose:diffConstant>0.0</moose:diffConstant>
            <moose:motorConstant>0.0</moose:motorConstant>
          </moose:ModelAnnotation>
        </annotation>
      </species>
      <species id="Deph_thr305_cplx_1579_0_" name="Deph_thr305_cplx" compartment="kinetics_592_0_" initialConcentration="0" substanceUnits="substance" hasOnlySubstanceUnits="false" boundaryCondition="false" constant="false">
        <annotation>
          <moose:ModelAnnotation>
            <moose:xCord>-1.0</moose:xCord>
            <moose:yCord>232.0</moose:yCord>
            <moose:bgColor>white</moose:bgColor>
            <moose:textColor>black</moose:textColor>
            <moose:diffConstant>0.0</moose:diffConstant>
            <moose:motorConstant>0.0</moose:motorConstant>
          </moose:ModelAnnotation>
        </annotation>
      </species>
      <species id="Deph_thr306_cplx_1582_0_" name="Deph_thr306_cplx" compartment="kinetics_592_0_" initialConcentration="0" substanceUnits="substance" hasOnlySubstanceUnits="false" boundaryCondition="false" constant="false">
        <annotation>
          <moose:ModelAnnotation>
            <moose:xCord>-1.0</moose:xCord>
            <moose:yCord>242.0</moose:yCord>
            <moose:bgColor>white</moose:bgColor>
            <moose:textColor>black</moose:textColor>
            <moose:diffConstant>0.0</moose:diffConstant>
            <moose:motorConstant>0.0</moose:motorConstant>
          </moose:ModelAnnotation>
        </annotation>
      </species>
      <species id="Deph_thr286c_cplx_1585_0_" name="Deph_thr286c_cplx" compartment="kinetics_592_0_" initialConcentration="0" substanceUnits="substance" hasOnlySubstanceUnits="false" boundaryCondition="false" constant="false">
        <annotation>
          <moose:ModelAnnotation>
            <moose:xCord>-1.0</moose:xCord>
            <moose:yCord>254.0</moose:yCord>
            <moose:bgColor>white</moose:bgColor>
            <moose:textColor>black</moose:textColor>
            <moose:diffConstant>0.0</moose:diffConstant>
            <moose:motorConstant>0.0</moose:motorConstant>
          </moose:ModelAnnotation>
        </annotation>
      </species>
      <species id="Deph_thr286b_cplx_1588_0_" name="Deph_thr286b_cplx" compartment="kinetics_592_0_" initialConcentration="0" substanceUnits="substance" hasOnlySubstanceUnits="false" boundaryCondition="false" constant="false">
        <annotation>
          <moose:ModelAnnotation>
            <moose:xCord>-1.0</moose:xCord>
            <moose:yCord>265.0</moose:yCord>
            <moose:bgColor>white</moose:bgColor>
            <moose:textColor>black</moose:textColor>
            <moose:diffConstant>0.0</moose:diffConstant>
            <moose:motorConstant>0.0</moose:motorConstant>
          </moose:ModelAnnotation>
        </annotation>
      </species>
      <species id="PKA_phosph_GEF_cplx_1591_0_" name="PKA_phosph_GEF_cplx" compartment="kinetics_592_0_" initialConcentration="0" substanceUnits="substance" hasOnlySubstanceUnits="false" boundaryCondition="false" constant="false">
        <annotation>
          <moose:ModelAnnotation>
            <moose:xCord>-1.0</moose:xCord>
            <moose:yCord>364.0</moose:yCord>
            <moose:bgColor>white</moose:bgColor>
            <moose:textColor>black</moose:textColor>
            <moose:diffConstant>0.0</moose:diffConstant>
            <moose:motorConstant>0.0</moose:motorConstant>
          </moose:ModelAnnotation>
        </annotation>
      </species>
      <species id="PKA_phosph_I1_cplx_1594_0_" name="PKA_phosph_I1_cplx" compartment="kinetics_592_0_" initialConcentration="0" substanceUnits="substance" hasOnlySubstanceUnits="false" boundaryCondition="false" constant="false">
        <annotation>
          <moose:ModelAnnotation>
            <moose:xCord>-1.0</moose:xCord>
            <moose:yCord>374.0</moose:yCord>
            <moose:bgColor>white</moose:bgColor>
            <moose:textColor>black</moose:textColor>
            <moose:diffConstant>0.0</moose:diffConstant>
            <moose:motorConstant>0.0</moose:motorConstant>
          </moose:ModelAnnotation>
        </annotation>
      </species>
      <species id="phosph_PDE_cplx_1597_0_" name="phosph_PDE_cplx" compartment="kinetics_592_0_" initialConcentration="0" substanceUnits="substance" hasOnlySubstanceUnits="false" boundaryCondition="false" constant="false">
        <annotation>
          <moose:ModelAnnotation>
            <moose:xCord>-1.0</moose:xCord>
            <moose:yCord>385.0</moose:yCord>
            <moose:bgColor>white</moose:bgColor>
            <moose:textColor>black</moose:textColor>
            <moose:diffConstant>0.0</moose:diffConstant>
            <moose:motorConstant>0.0</moose:motorConstant>
          </moose:ModelAnnotation>
        </annotation>
      </species>
      <species id="PDE_cplx_1610_0_" name="PDE_cplx" compartment="kinetics_592_0_" initialConcentration="0" substanceUnits="substance" hasOnlySubstanceUnits="false" boundaryCondition="false" constant="false">
        <annotation>
          <moose:ModelAnnotation>
            <moose:xCord>-1.0</moose:xCord>
            <moose:yCord>540.0</moose:yCord>
            <moose:bgColor>white</moose:bgColor>
            <moose:textColor>black</moose:textColor>
            <moose:diffConstant>0.0</moose:diffConstant>
            <moose:motorConstant>0.0</moose:motorConstant>
          </moose:ModelAnnotation>
        </annotation>
      </species>
      <species id="PDE_p_cplx_1613_0_" name="PDE_p_cplx" compartment="kinetics_592_0_" initialConcentration="0" substanceUnits="substance" hasOnlySubstanceUnits="false" boundaryCondition="false" constant="false">
        <annotation>
          <moose:ModelAnnotation>
            <moose:xCord>-1.0</moose:xCord>
            <moose:yCord>540.0</moose:yCord>
            <moose:bgColor>white</moose:bgColor>
            <moose:textColor>black</moose:textColor>
            <moose:diffConstant>0.0</moose:diffConstant>
            <moose:motorConstant>0.0</moose:motorConstant>
          </moose:ModelAnnotation>
        </annotation>
      </species>
      <species id="PDE1_cplx_1616_0_" name="PDE1_cplx" compartment="kinetics_592_0_" initialConcentration="0" substanceUnits="substance" hasOnlySubstanceUnits="false" boundaryCondition="false" constant="false">
        <annotation>
          <moose:ModelAnnotation>
            <moose:xCord>-1.0</moose:xCord>
            <moose:yCord>540.0</moose:yCord>
            <moose:bgColor>white</moose:bgColor>
            <moose:textColor>black</moose:textColor>
            <moose:diffConstant>0.0</moose:diffConstant>
            <moose:motorConstant>0.0</moose:motorConstant>
          </moose:ModelAnnotation>
        </annotation>
      </species>
      <species id="CaM_dot_PDE1_cplx_1619_0_" name="CaM.PDE1_cplx" compartment="kinetics_592_0_" initialConcentration="0" substanceUnits="substance" hasOnlySubstanceUnits="false" boundaryCondition="false" constant="false">
        <annotation>
          <moose:ModelAnnotation>
            <moose:xCord>-1.0</moose:xCord>
            <moose:yCord>540.0</moose:yCord>
            <moose:bgColor>white</moose:bgColor>
            <moose:textColor>black</moose:textColor>
            <moose:diffConstant>0.0</moose:diffConstant>
            <moose:motorConstant>0.0</moose:motorConstant>
          </moose:ModelAnnotation>
        </annotation>
      </species>
      <species id="MKP1_tyr_deph_cplx_1622_0_" name="MKP1_tyr_deph_cplx" compartment="kinetics_592_0_" initialConcentration="0" substanceUnits="substance" hasOnlySubstanceUnits="false" boundaryCondition="false" constant="false">
        <annotation>
          <moose:ModelAnnotation>
            <moose:xCord>-1.0</moose:xCord>
            <moose:yCord>479.0</moose:yCord>
            <moose:bgColor>white</moose:bgColor>
            <moose:textColor>black</moose:textColor>
            <moose:diffConstant>0.0</moose:diffConstant>
            <moose:motorConstant>0.0</moose:motorConstant>
          </moose:ModelAnnotation>
        </annotation>
      </species>
      <species id="MKP1_thr_deph_cplx_1625_0_" name="MKP1_thr_deph_cplx" compartment="kinetics_592_0_" initialConcentration="0" substanceUnits="substance" hasOnlySubstanceUnits="false" boundaryCondition="false" constant="false">
        <annotation>
          <moose:ModelAnnotation>
            <moose:xCord>-1.0</moose:xCord>
            <moose:yCord>489.0</moose:yCord>
            <moose:bgColor>white</moose:bgColor>
            <moose:textColor>black</moose:textColor>
            <moose:diffConstant>0.0</moose:diffConstant>
            <moose:motorConstant>0.0</moose:motorConstant>
          </moose:ModelAnnotation>
        </annotation>
      </species>
      <species id="craf_dephospho_cplx_1628_0_" name="craf_dephospho_cplx" compartment="kinetics_592_0_" initialConcentration="0" substanceUnits="substance" hasOnlySubstanceUnits="false" boundaryCondition="false" constant="false">
        <annotation>
          <moose:ModelAnnotation>
            <moose:xCord>-1.0</moose:xCord>
            <moose:yCord>479.0</moose:yCord>
            <moose:bgColor>white</moose:bgColor>
            <moose:textColor>black</moose:textColor>
            <moose:diffConstant>0.0</moose:diffConstant>
            <moose:motorConstant>0.0</moose:motorConstant>
          </moose:ModelAnnotation>
        </annotation>
      </species>
      <species id="MAPKK_dephospho_cplx_1631_0_" name="MAPKK_dephospho_cplx" compartment="kinetics_592_0_" initialConcentration="0" substanceUnits="substance" hasOnlySubstanceUnits="false" boundaryCondition="false" constant="false">
        <annotation>
          <moose:ModelAnnotation>
            <moose:xCord>-1.0</moose:xCord>
            <moose:yCord>489.0</moose:yCord>
            <moose:bgColor>white</moose:bgColor>
            <moose:textColor>black</moose:textColor>
            <moose:diffConstant>0.0</moose:diffConstant>
            <moose:motorConstant>0.0</moose:motorConstant>
          </moose:ModelAnnotation>
        </annotation>
      </species>
      <species id="MAPKK_dephospho_ser_cplx_1634_0_" name="MAPKK_dephospho_ser_cplx" compartment="kinetics_592_0_" initialConcentration="0" substanceUnits="substance" hasOnlySubstanceUnits="false" boundaryCondition="false" constant="false">
        <annotation>
          <moose:ModelAnnotation>
            <moose:xCord>-1.0</moose:xCord>
            <moose:yCord>500.0</moose:yCord>
            <moose:bgColor>white</moose:bgColor>
            <moose:textColor>black</moose:textColor>
            <moose:diffConstant>0.0</moose:diffConstant>
            <moose:motorConstant>0.0</moose:motorConstant>
          </moose:ModelAnnotation>
        </annotation>
      </species>
      <species id="craf_p_p_dephospho_cplx_1637_0_" name="craf_p_p_dephospho_cplx" compartment="kinetics_592_0_" initialConcentration="0" substanceUnits="substance" hasOnlySubstanceUnits="false" boundaryCondition="false" constant="false">
        <annotation>
          <moose:ModelAnnotation>
            <moose:xCord>-1.0</moose:xCord>
            <moose:yCord>512.0</moose:yCord>
            <moose:bgColor>white</moose:bgColor>
            <moose:textColor>black</moose:textColor>
            <moose:diffConstant>0.0</moose:diffConstant>
            <moose:motorConstant>0.0</moose:motorConstant>
          </moose:ModelAnnotation>
        </annotation>
      </species>
      <species id="deph_raf_ser259_cplx_1640_0_" name="deph_raf_ser259_cplx" compartment="kinetics_592_0_" initialConcentration="0" substanceUnits="substance" hasOnlySubstanceUnits="false" boundaryCondition="false" constant="false">
        <annotation>
          <moose:ModelAnnotation>
            <moose:xCord>-1.0</moose:xCord>
            <moose:yCord>468.0</moose:yCord>
            <moose:bgColor>white</moose:bgColor>
            <moose:textColor>black</moose:textColor>
            <moose:diffConstant>0.0</moose:diffConstant>
            <moose:motorConstant>0.0</moose:motorConstant>
          </moose:ModelAnnotation>
        </annotation>
      </species>
      <species id="PP2A_dephospho_I1_cplx_1643_0_" name="PP2A_dephospho_I1_cplx" compartment="kinetics_592_0_" initialConcentration="0" substanceUnits="substance" hasOnlySubstanceUnits="false" boundaryCondition="false" constant="false">
        <annotation>
          <moose:ModelAnnotation>
            <moose:xCord>-1.0</moose:xCord>
            <moose:yCord>479.0</moose:yCord>
            <moose:bgColor>white</moose:bgColor>
            <moose:textColor>black</moose:textColor>
            <moose:diffConstant>0.0</moose:diffConstant>
            <moose:motorConstant>0.0</moose:motorConstant>
          </moose:ModelAnnotation>
        </annotation>
      </species>
      <species id="PP2A_dephospho_PP1_I_p_cplx_1646_0_" name="PP2A_dephospho_PP1_I_p_cplx" compartment="kinetics_592_0_" initialConcentration="0" substanceUnits="substance" hasOnlySubstanceUnits="false" boundaryCondition="false" constant="false">
        <annotation>
          <moose:ModelAnnotation>
            <moose:xCord>-1.0</moose:xCord>
            <moose:yCord>489.0</moose:yCord>
            <moose:bgColor>white</moose:bgColor>
            <moose:textColor>black</moose:textColor>
            <moose:diffConstant>0.0</moose:diffConstant>
            <moose:motorConstant>0.0</moose:motorConstant>
          </moose:ModelAnnotation>
        </annotation>
      </species>
      <species id="dephos_clus_S6K_cplx_1649_0_" name="dephos_clus_S6K_cplx" compartment="kinetics_592_0_" initialConcentration="0" substanceUnits="substance" hasOnlySubstanceUnits="false" boundaryCondition="false" constant="false">
        <annotation>
          <moose:ModelAnnotation>
            <moose:xCord>-1.0</moose:xCord>
            <moose:yCord>500.0</moose:yCord>
            <moose:bgColor>white</moose:bgColor>
            <moose:textColor>black</moose:textColor>
            <moose:diffConstant>0.0</moose:diffConstant>
            <moose:motorConstant>0.0</moose:motorConstant>
          </moose:ModelAnnotation>
        </annotation>
      </species>
      <species id="dephos_S6K_cplx_1652_0_" name="dephos_S6K_cplx" compartment="kinetics_592_0_" initialConcentration="0" substanceUnits="substance" hasOnlySubstanceUnits="false" boundaryCondition="false" constant="false">
        <annotation>
          <moose:ModelAnnotation>
            <moose:xCord>-1.0</moose:xCord>
            <moose:yCord>512.0</moose:yCord>
            <moose:bgColor>white</moose:bgColor>
            <moose:textColor>black</moose:textColor>
            <moose:diffConstant>0.0</moose:diffConstant>
            <moose:motorConstant>0.0</moose:motorConstant>
          </moose:ModelAnnotation>
        </annotation>
      </species>
      <species id="dephosp_S6K_cplx_1655_0_" name="dephosp_S6K_cplx" compartment="kinetics_592_0_" initialConcentration="0" substanceUnits="substance" hasOnlySubstanceUnits="false" boundaryCondition="false" constant="false">
        <annotation>
          <moose:ModelAnnotation>
            <moose:xCord>-1.0</moose:xCord>
            <moose:yCord>523.0</moose:yCord>
            <moose:bgColor>white</moose:bgColor>
            <moose:textColor>black</moose:textColor>
            <moose:diffConstant>0.0</moose:diffConstant>
            <moose:motorConstant>0.0</moose:motorConstant>
          </moose:ModelAnnotation>
        </annotation>
      </species>
      <species id="Dephos_AKTser473_cplx_1658_0_" name="Dephos_AKTser473_cplx" compartment="kinetics_592_0_" initialConcentration="0" substanceUnits="substance" hasOnlySubstanceUnits="false" boundaryCondition="false" constant="false">
        <annotation>
          <moose:ModelAnnotation>
            <moose:xCord>-1.0</moose:xCord>
            <moose:yCord>533.0</moose:yCord>
            <moose:bgColor>white</moose:bgColor>
            <moose:textColor>black</moose:textColor>
            <moose:diffConstant>0.0</moose:diffConstant>
            <moose:motorConstant>0.0</moose:motorConstant>
          </moose:ModelAnnotation>
        </annotation>
      </species>
      <species id="Dephosph_AKTthr308_cplx_1661_0_" name="Dephosph_AKTthr308_cplx" compartment="kinetics_592_0_" initialConcentration="0" substanceUnits="substance" hasOnlySubstanceUnits="false" boundaryCondition="false" constant="false">
        <annotation>
          <moose:ModelAnnotation>
            <moose:xCord>-1.0</moose:xCord>
            <moose:yCord>544.0</moose:yCord>
            <moose:bgColor>white</moose:bgColor>
            <moose:textColor>black</moose:textColor>
            <moose:diffConstant>0.0</moose:diffConstant>
            <moose:motorConstant>0.0</moose:motorConstant>
          </moose:ModelAnnotation>
        </annotation>
      </species>
      <species id="eEF2thr_56_dephospho_cplx_1664_0_" name="eEF2thr_56_dephospho_cplx" compartment="kinetics_592_0_" initialConcentration="0" substanceUnits="substance" hasOnlySubstanceUnits="false" boundaryCondition="false" constant="false">
        <annotation>
          <moose:ModelAnnotation>
            <moose:xCord>-1.0</moose:xCord>
            <moose:yCord>555.0</moose:yCord>
            <moose:bgColor>white</moose:bgColor>
            <moose:textColor>black</moose:textColor>
            <moose:diffConstant>0.0</moose:diffConstant>
            <moose:motorConstant>0.0</moose:motorConstant>
          </moose:ModelAnnotation>
        </annotation>
      </species>
      <species id="PP2A_4E_BP_p_p_cplx_1667_0_" name="PP2A_4E_BP_p_p_cplx" compartment="kinetics_592_0_" initialConcentration="0" substanceUnits="substance" hasOnlySubstanceUnits="false" boundaryCondition="false" constant="false">
        <annotation>
          <moose:ModelAnnotation>
            <moose:xCord>-1.0</moose:xCord>
            <moose:yCord>567.0</moose:yCord>
            <moose:bgColor>white</moose:bgColor>
            <moose:textColor>black</moose:textColor>
            <moose:diffConstant>0.0</moose:diffConstant>
            <moose:motorConstant>0.0</moose:motorConstant>
          </moose:ModelAnnotation>
        </annotation>
      </species>
      <species id="PP2A_4E_BP_p_cplx_1670_0_" name="PP2A_4E_BP_p_cplx" compartment="kinetics_592_0_" initialConcentration="0" substanceUnits="substance" hasOnlySubstanceUnits="false" boundaryCondition="false" constant="false">
        <annotation>
          <moose:ModelAnnotation>
            <moose:xCord>-1.0</moose:xCord>
            <moose:yCord>577.0</moose:yCord>
            <moose:bgColor>white</moose:bgColor>
            <moose:textColor>black</moose:textColor>
            <moose:diffConstant>0.0</moose:diffConstant>
            <moose:motorConstant>0.0</moose:motorConstant>
          </moose:ModelAnnotation>
        </annotation>
      </species>
      <species id="PP2A_4E_BP_cplx_1673_0_" name="PP2A_4E_BP_cplx" compartment="kinetics_592_0_" initialConcentration="0" substanceUnits="substance" hasOnlySubstanceUnits="false" boundaryCondition="false" constant="false">
        <annotation>
          <moose:ModelAnnotation>
            <moose:xCord>-1.0</moose:xCord>
            <moose:yCord>588.0</moose:yCord>
            <moose:bgColor>white</moose:bgColor>
            <moose:textColor>black</moose:textColor>
            <moose:diffConstant>0.0</moose:diffConstant>
            <moose:motorConstant>0.0</moose:motorConstant>
          </moose:ModelAnnotation>
        </annotation>
      </species>
      <species id="PP2A_4EBP_cplx_1676_0_" name="PP2A_4EBP_cplx" compartment="kinetics_592_0_" initialConcentration="0" substanceUnits="substance" hasOnlySubstanceUnits="false" boundaryCondition="false" constant="false">
        <annotation>
          <moose:ModelAnnotation>
            <moose:xCord>-1.0</moose:xCord>
            <moose:yCord>599.0</moose:yCord>
            <moose:bgColor>white</moose:bgColor>
            <moose:textColor>black</moose:textColor>
            <moose:diffConstant>0.0</moose:diffConstant>
            <moose:motorConstant>0.0</moose:motorConstant>
          </moose:ModelAnnotation>
        </annotation>
      </species>
      <species id="mGluR_dephosph_cplx_1679_0_" name="mGluR_dephosph_cplx" compartment="kinetics_592_0_" initialConcentration="0" substanceUnits="substance" hasOnlySubstanceUnits="false" boundaryCondition="false" constant="false">
        <annotation>
          <moose:ModelAnnotation>
            <moose:xCord>-1.0</moose:xCord>
            <moose:yCord>610.0</moose:yCord>
            <moose:bgColor>white</moose:bgColor>
            <moose:textColor>black</moose:textColor>
            <moose:diffConstant>0.0</moose:diffConstant>
            <moose:motorConstant>0.0</moose:motorConstant>
          </moose:ModelAnnotation>
        </annotation>
      </species>
      <species id="S6K_phospho_cplx_1682_0_" name="S6K_phospho_cplx" compartment="kinetics_592_0_" initialConcentration="0" substanceUnits="substance" hasOnlySubstanceUnits="false" boundaryCondition="false" constant="false">
        <annotation>
          <moose:ModelAnnotation>
            <moose:xCord>-1.0</moose:xCord>
            <moose:yCord>477.0</moose:yCord>
            <moose:bgColor>white</moose:bgColor>
            <moose:textColor>black</moose:textColor>
            <moose:diffConstant>0.0</moose:diffConstant>
            <moose:motorConstant>0.0</moose:motorConstant>
          </moose:ModelAnnotation>
        </annotation>
      </species>
      <species id="Phospho_cplx_1685_0_" name="Phospho_cplx" compartment="kinetics_592_0_" initialConcentration="0" substanceUnits="substance" hasOnlySubstanceUnits="false" boundaryCondition="false" constant="false">
        <annotation>
          <moose:ModelAnnotation>
            <moose:xCord>-1.0</moose:xCord>
            <moose:yCord>477.0</moose:yCord>
            <moose:bgColor>white</moose:bgColor>
            <moose:textColor>black</moose:textColor>
            <moose:diffConstant>0.0</moose:diffConstant>
            <moose:motorConstant>0.0</moose:motorConstant>
          </moose:ModelAnnotation>
        </annotation>
      </species>
      <species id="basal_phosp_cplx_1688_0_" name="basal_phosp_cplx" compartment="kinetics_592_0_" initialConcentration="0" substanceUnits="substance" hasOnlySubstanceUnits="false" boundaryCondition="false" constant="false">
        <annotation>
          <moose:ModelAnnotation>
            <moose:xCord>-1.0</moose:xCord>
            <moose:yCord>477.0</moose:yCord>
            <moose:bgColor>white</moose:bgColor>
            <moose:textColor>black</moose:textColor>
            <moose:diffConstant>0.0</moose:diffConstant>
            <moose:motorConstant>0.0</moose:motorConstant>
          </moose:ModelAnnotation>
        </annotation>
      </species>
      <species id="PIP3_dephosp_cplx_1691_0_" name="PIP3_dephosp_cplx" compartment="kinetics_592_0_" initialConcentration="0" substanceUnits="substance" hasOnlySubstanceUnits="false" boundaryCondition="false" constant="false">
        <annotation>
          <moose:ModelAnnotation>
            <moose:xCord>-1.0</moose:xCord>
            <moose:yCord>550.0</moose:yCord>
            <moose:bgColor>white</moose:bgColor>
            <moose:textColor>black</moose:textColor>
            <moose:diffConstant>0.0</moose:diffConstant>
            <moose:motorConstant>0.0</moose:motorConstant>
          </moose:ModelAnnotation>
        </annotation>
      </species>
      <species id="PIP2_phospho_Ras_GTP_cplx_1694_0_" name="PIP2_phospho_Ras_GTP_cplx" compartment="kinetics_592_0_" initialConcentration="0" substanceUnits="substance" hasOnlySubstanceUnits="false" boundaryCondition="false" constant="false">
        <annotation>
          <moose:ModelAnnotation>
            <moose:xCord>-1.0</moose:xCord>
            <moose:yCord>550.0</moose:yCord>
            <moose:bgColor>white</moose:bgColor>
            <moose:textColor>black</moose:textColor>
            <moose:diffConstant>0.0</moose:diffConstant>
            <moose:motorConstant>0.0</moose:motorConstant>
          </moose:ModelAnnotation>
        </annotation>
      </species>
      <species id="phospho_thr308_cplx_1697_0_" name="phospho_thr308_cplx" compartment="kinetics_592_0_" initialConcentration="0" substanceUnits="substance" hasOnlySubstanceUnits="false" boundaryCondition="false" constant="false">
        <annotation>
          <moose:ModelAnnotation>
            <moose:xCord>-1.0</moose:xCord>
            <moose:yCord>481.0</moose:yCord>
            <moose:bgColor>white</moose:bgColor>
            <moose:textColor>black</moose:textColor>
            <moose:diffConstant>0.0</moose:diffConstant>
            <moose:motorConstant>0.0</moose:motorConstant>
          </moose:ModelAnnotation>
        </annotation>
      </species>
      <species id="phosp_AKTser473_cplx_1700_0_" name="phosp_AKTser473_cplx" compartment="kinetics_592_0_" initialConcentration="0" substanceUnits="substance" hasOnlySubstanceUnits="false" boundaryCondition="false" constant="false">
        <annotation>
          <moose:ModelAnnotation>
            <moose:xCord>-1.0</moose:xCord>
            <moose:yCord>480.0</moose:yCord>
            <moose:bgColor>white</moose:bgColor>
            <moose:textColor>black</moose:textColor>
            <moose:diffConstant>0.0</moose:diffConstant>
            <moose:motorConstant>0.0</moose:motorConstant>
          </moose:ModelAnnotation>
        </annotation>
      </species>
      <species id="TSC2_phospho_cplx_1703_0_" name="TSC2_phospho_cplx" compartment="kinetics_592_0_" initialConcentration="0" substanceUnits="substance" hasOnlySubstanceUnits="false" boundaryCondition="false" constant="false">
        <annotation>
          <moose:ModelAnnotation>
            <moose:xCord>-1.0</moose:xCord>
            <moose:yCord>480.0</moose:yCord>
            <moose:bgColor>white</moose:bgColor>
            <moose:textColor>black</moose:textColor>
            <moose:diffConstant>0.0</moose:diffConstant>
            <moose:motorConstant>0.0</moose:motorConstant>
          </moose:ModelAnnotation>
        </annotation>
      </species>
      <species id="Raf_inhib_cplx_1706_0_" name="Raf_inhib_cplx" compartment="kinetics_592_0_" initialConcentration="0" substanceUnits="substance" hasOnlySubstanceUnits="false" boundaryCondition="false" constant="false">
        <annotation>
          <moose:ModelAnnotation>
            <moose:xCord>-1.0</moose:xCord>
            <moose:yCord>491.0</moose:yCord>
            <moose:bgColor>white</moose:bgColor>
            <moose:textColor>black</moose:textColor>
            <moose:diffConstant>0.0</moose:diffConstant>
            <moose:motorConstant>0.0</moose:motorConstant>
          </moose:ModelAnnotation>
        </annotation>
      </species>
      <species id="PLC_g_phospho_cplx_1709_0_" name="PLC_g_phospho_cplx" compartment="kinetics_592_0_" initialConcentration="0" substanceUnits="substance" hasOnlySubstanceUnits="false" boundaryCondition="false" constant="false">
        <annotation>
          <moose:ModelAnnotation>
            <moose:xCord>-1.0</moose:xCord>
            <moose:yCord>695.0</moose:yCord>
            <moose:bgColor>white</moose:bgColor>
            <moose:textColor>black</moose:textColor>
            <moose:diffConstant>0.0</moose:diffConstant>
            <moose:motorConstant>0.0</moose:motorConstant>
          </moose:ModelAnnotation>
        </annotation>
      </species>
      <species id="SHC_phospho_cplx_1712_0_" name="SHC_phospho_cplx" compartment="kinetics_592_0_" initialConcentration="0" substanceUnits="substance" hasOnlySubstanceUnits="false" boundaryCondition="false" constant="false">
        <annotation>
          <moose:ModelAnnotation>
            <moose:xCord>-1.0</moose:xCord>
            <moose:yCord>706.0</moose:yCord>
            <moose:bgColor>white</moose:bgColor>
            <moose:textColor>black</moose:textColor>
            <moose:diffConstant>0.0</moose:diffConstant>
            <moose:motorConstant>0.0</moose:motorConstant>
          </moose:ModelAnnotation>
        </annotation>
      </species>
      <species id="S6K_phospho_cplx_1715_0_" name="S6K_phospho_cplx" compartment="kinetics_592_0_" initialConcentration="0" substanceUnits="substance" hasOnlySubstanceUnits="false" boundaryCondition="false" constant="false">
        <annotation>
          <moose:ModelAnnotation>
            <moose:xCord>-1.0</moose:xCord>
            <moose:yCord>689.0</moose:yCord>
            <moose:bgColor>white</moose:bgColor>
            <moose:textColor>black</moose:textColor>
            <moose:diffConstant>0.0</moose:diffConstant>
            <moose:motorConstant>0.0</moose:motorConstant>
          </moose:ModelAnnotation>
        </annotation>
      </species>
      <species id="TOR_4E_BP_phospho_cplx_1718_0_" name="TOR_4E_BP_phospho_cplx" compartment="kinetics_592_0_" initialConcentration="0" substanceUnits="substance" hasOnlySubstanceUnits="false" boundaryCondition="false" constant="false">
        <annotation>
          <moose:ModelAnnotation>
            <moose:xCord>-1.0</moose:xCord>
            <moose:yCord>700.0</moose:yCord>
            <moose:bgColor>white</moose:bgColor>
            <moose:textColor>black</moose:textColor>
            <moose:diffConstant>0.0</moose:diffConstant>
            <moose:motorConstant>0.0</moose:motorConstant>
          </moose:ModelAnnotation>
        </annotation>
      </species>
      <species id="TOR_4E_BP_p_cplx_1721_0_" name="TOR_4E_BP_p_cplx" compartment="kinetics_592_0_" initialConcentration="0" substanceUnits="substance" hasOnlySubstanceUnits="false" boundaryCondition="false" constant="false">
        <annotation>
          <moose:ModelAnnotation>
            <moose:xCord>-1.0</moose:xCord>
            <moose:yCord>711.0</moose:yCord>
            <moose:bgColor>white</moose:bgColor>
            <moose:textColor>black</moose:textColor>
            <moose:diffConstant>0.0</moose:diffConstant>
            <moose:motorConstant>0.0</moose:motorConstant>
          </moose:ModelAnnotation>
        </annotation>
      </species>
      <species id="S6_phos_cplx_1724_0_" name="S6_phos_cplx" compartment="kinetics_592_0_" initialConcentration="0" substanceUnits="substance" hasOnlySubstanceUnits="false" boundaryCondition="false" constant="false">
        <annotation>
          <moose:ModelAnnotation>
            <moose:xCord>-1.0</moose:xCord>
            <moose:yCord>696.0</moose:yCord>
            <moose:bgColor>white</moose:bgColor>
            <moose:textColor>black</moose:textColor>
            <moose:diffConstant>0.0</moose:diffConstant>
            <moose:motorConstant>0.0</moose:motorConstant>
          </moose:ModelAnnotation>
        </annotation>
      </species>
      <species id="CaMKIII_phospho_cplx_1727_0_" name="CaMKIII_phospho_cplx" compartment="kinetics_592_0_" initialConcentration="0" substanceUnits="substance" hasOnlySubstanceUnits="false" boundaryCondition="false" constant="false">
        <annotation>
          <moose:ModelAnnotation>
            <moose:xCord>-1.0</moose:xCord>
            <moose:yCord>696.0</moose:yCord>
            <moose:bgColor>white</moose:bgColor>
            <moose:textColor>black</moose:textColor>
            <moose:diffConstant>0.0</moose:diffConstant>
            <moose:motorConstant>0.0</moose:motorConstant>
          </moose:ModelAnnotation>
        </annotation>
      </species>
      <species id="S6_phospho_cplx_1730_0_" name="S6_phospho_cplx" compartment="kinetics_592_0_" initialConcentration="0" substanceUnits="substance" hasOnlySubstanceUnits="false" boundaryCondition="false" constant="false">
        <annotation>
          <moose:ModelAnnotation>
            <moose:xCord>-1.0</moose:xCord>
            <moose:yCord>708.0</moose:yCord>
            <moose:bgColor>white</moose:bgColor>
            <moose:textColor>black</moose:textColor>
            <moose:diffConstant>0.0</moose:diffConstant>
            <moose:motorConstant>0.0</moose:motorConstant>
          </moose:ModelAnnotation>
        </annotation>
      </species>
      <species id="CaMKIII_basal_cplx_1733_0_" name="CaMKIII_basal_cplx" compartment="kinetics_592_0_" initialConcentration="0" substanceUnits="substance" hasOnlySubstanceUnits="false" boundaryCondition="false" constant="false">
        <annotation>
          <moose:ModelAnnotation>
            <moose:xCord>-1.0</moose:xCord>
            <moose:yCord>696.0</moose:yCord>
            <moose:bgColor>white</moose:bgColor>
            <moose:textColor>black</moose:textColor>
            <moose:diffConstant>0.0</moose:diffConstant>
            <moose:motorConstant>0.0</moose:motorConstant>
          </moose:ModelAnnotation>
        </annotation>
      </species>
      <species id="phospho_cplx_1736_0_" name="phospho_cplx" compartment="kinetics_592_0_" initialConcentration="0" substanceUnits="substance" hasOnlySubstanceUnits="false" boundaryCondition="false" constant="false">
        <annotation>
          <moose:ModelAnnotation>
            <moose:xCord>-1.0</moose:xCord>
            <moose:yCord>795.0</moose:yCord>
            <moose:bgColor>white</moose:bgColor>
            <moose:textColor>black</moose:textColor>
            <moose:diffConstant>0.0</moose:diffConstant>
            <moose:motorConstant>0.0</moose:motorConstant>
          </moose:ModelAnnotation>
        </annotation>
      </species>
      <species id="eEF2thr56_basal_cplx_1739_0_" name="eEF2thr56_basal_cplx" compartment="kinetics_592_0_" initialConcentration="0" substanceUnits="substance" hasOnlySubstanceUnits="false" boundaryCondition="false" constant="false">
        <annotation>
          <moose:ModelAnnotation>
            <moose:xCord>-1.0</moose:xCord>
            <moose:yCord>795.0</moose:yCord>
            <moose:bgColor>white</moose:bgColor>
            <moose:textColor>black</moose:textColor>
            <moose:diffConstant>0.0</moose:diffConstant>
            <moose:motorConstant>0.0</moose:motorConstant>
          </moose:ModelAnnotation>
        </annotation>
      </species>
      <species id="pro_syn_cplx_1742_0_" name="pro_syn_cplx" compartment="kinetics_592_0_" initialConcentration="0" substanceUnits="substance" hasOnlySubstanceUnits="false" boundaryCondition="false" constant="false">
        <annotation>
          <moose:ModelAnnotation>
            <moose:xCord>-1.0</moose:xCord>
            <moose:yCord>798.0</moose:yCord>
            <moose:bgColor>white</moose:bgColor>
            <moose:textColor>black</moose:textColor>
            <moose:diffConstant>0.0</moose:diffConstant>
            <moose:motorConstant>0.0</moose:motorConstant>
          </moose:ModelAnnotation>
        </annotation>
      </species>
      <species id="rad_pro_syn_cplx_1745_0_" name="rad_pro_syn_cplx" compartment="kinetics_592_0_" initialConcentration="0" substanceUnits="substance" hasOnlySubstanceUnits="false" boundaryCondition="false" constant="false">
        <annotation>
          <moose:ModelAnnotation>
            <moose:xCord>-1.0</moose:xCord>
            <moose:yCord>810.0</moose:yCord>
            <moose:bgColor>white</moose:bgColor>
            <moose:textColor>black</moose:textColor>
            <moose:diffConstant>0.0</moose:diffConstant>
            <moose:motorConstant>0.0</moose:motorConstant>
          </moose:ModelAnnotation>
        </annotation>
      </species>
      <species id="basal_syn_cplx_1748_0_" name="basal_syn_cplx" compartment="kinetics_592_0_" initialConcentration="0" substanceUnits="substance" hasOnlySubstanceUnits="false" boundaryCondition="false" constant="false">
        <annotation>
          <moose:ModelAnnotation>
            <moose:xCord>-1.0</moose:xCord>
            <moose:yCord>798.0</moose:yCord>
            <moose:bgColor>white</moose:bgColor>
            <moose:textColor>black</moose:textColor>
            <moose:diffConstant>0.0</moose:diffConstant>
            <moose:motorConstant>0.0</moose:motorConstant>
          </moose:ModelAnnotation>
        </annotation>
      </species>
      <species id="rad_basal_syn_cplx_1751_0_" name="rad_basal_syn_cplx" compartment="kinetics_592_0_" initialConcentration="0" substanceUnits="substance" hasOnlySubstanceUnits="false" boundaryCondition="false" constant="false">
        <annotation>
          <moose:ModelAnnotation>
            <moose:xCord>-1.0</moose:xCord>
            <moose:yCord>810.0</moose:yCord>
            <moose:bgColor>white</moose:bgColor>
            <moose:textColor>black</moose:textColor>
            <moose:diffConstant>0.0</moose:diffConstant>
            <moose:motorConstant>0.0</moose:motorConstant>
          </moose:ModelAnnotation>
        </annotation>
      </species>
      <species id="basal_cplx_1754_0_" name="basal_cplx" compartment="kinetics_592_0_" initialConcentration="0" substanceUnits="substance" hasOnlySubstanceUnits="false" boundaryCondition="false" constant="false">
        <annotation>
          <moose:ModelAnnotation>
            <moose:xCord>-1.0</moose:xCord>
            <moose:yCord>805.0</moose:yCord>
            <moose:bgColor>white</moose:bgColor>
            <moose:textColor>black</moose:textColor>
            <moose:diffConstant>0.0</moose:diffConstant>
            <moose:motorConstant>0.0</moose:motorConstant>
          </moose:ModelAnnotation>
        </annotation>
      </species>
      <species id="TSC2phospho_cplx_1757_0_" name="TSC2phospho_cplx" compartment="kinetics_592_0_" initialConcentration="0" substanceUnits="substance" hasOnlySubstanceUnits="false" boundaryCondition="false" constant="false">
        <annotation>
          <moose:ModelAnnotation>
            <moose:xCord>-1.0</moose:xCord>
            <moose:yCord>799.0</moose:yCord>
            <moose:bgColor>white</moose:bgColor>
            <moose:textColor>black</moose:textColor>
            <moose:diffConstant>0.0</moose:diffConstant>
            <moose:motorConstant>0.0</moose:motorConstant>
          </moose:ModelAnnotation>
        </annotation>
      </species>
      <species id="PIP2phospho_HomerPIKE_cplx_1760_0_" name="PIP2phospho_HomerPIKE_cplx" compartment="kinetics_592_0_" initialConcentration="0" substanceUnits="substance" hasOnlySubstanceUnits="false" boundaryCondition="false" constant="false">
        <annotation>
          <moose:ModelAnnotation>
            <moose:xCord>-1.0</moose:xCord>
            <moose:yCord>799.0</moose:yCord>
            <moose:bgColor>white</moose:bgColor>
            <moose:textColor>black</moose:textColor>
            <moose:diffConstant>0.0</moose:diffConstant>
            <moose:motorConstant>0.0</moose:motorConstant>
          </moose:ModelAnnotation>
        </annotation>
      </species>
      <species id="GRK_binding_cplx_1763_0_" name="GRK_binding_cplx" compartment="kinetics_592_0_" initialConcentration="0" substanceUnits="substance" hasOnlySubstanceUnits="false" boundaryCondition="false" constant="false">
        <annotation>
          <moose:ModelAnnotation>
            <moose:xCord>-1.0</moose:xCord>
            <moose:yCord>800.0</moose:yCord>
            <moose:bgColor>white</moose:bgColor>
            <moose:textColor>black</moose:textColor>
            <moose:diffConstant>0.0</moose:diffConstant>
            <moose:motorConstant>0.0</moose:motorConstant>
          </moose:ModelAnnotation>
        </annotation>
      </species>
      <species id="dephos_FMRP_cplx_1766_0_" name="dephos_FMRP_cplx" compartment="kinetics_592_0_" initialConcentration="0" substanceUnits="substance" hasOnlySubstanceUnits="false" boundaryCondition="false" constant="false">
        <annotation>
          <moose:ModelAnnotation>
            <moose:xCord>-1.0</moose:xCord>
            <moose:yCord>774.0</moose:yCord>
            <moose:bgColor>white</moose:bgColor>
            <moose:textColor>black</moose:textColor>
            <moose:diffConstant>0.0</moose:diffConstant>
            <moose:motorConstant>0.0</moose:motorConstant>
          </moose:ModelAnnotation>
        </annotation>
      </species>
      <species id="S6K_phosph_FMRP_cplx_1769_0_" name="S6K_phosph_FMRP_cplx" compartment="kinetics_592_0_" initialConcentration="0" substanceUnits="substance" hasOnlySubstanceUnits="false" boundaryCondition="false" constant="false">
        <annotation>
          <moose:ModelAnnotation>
            <moose:xCord>-1.0</moose:xCord>
            <moose:yCord>762.0</moose:yCord>
            <moose:bgColor>white</moose:bgColor>
            <moose:textColor>black</moose:textColor>
            <moose:diffConstant>0.0</moose:diffConstant>
            <moose:motorConstant>0.0</moose:motorConstant>
          </moose:ModelAnnotation>
        </annotation>
      </species>
      <species id="FMRP_synth_cplx_1772_0_" name="FMRP_synth_cplx" compartment="kinetics_592_0_" initialConcentration="0" substanceUnits="substance" hasOnlySubstanceUnits="false" boundaryCondition="false" constant="false">
        <annotation>
          <moose:ModelAnnotation>
            <moose:xCord>-1.0</moose:xCord>
            <moose:yCord>809.0</moose:yCord>
            <moose:bgColor>white</moose:bgColor>
            <moose:textColor>black</moose:textColor>
            <moose:diffConstant>0.0</moose:diffConstant>
            <moose:motorConstant>0.0</moose:motorConstant>
          </moose:ModelAnnotation>
        </annotation>
      </species>
    </listOfSpecies>
    <listOfRules>
      <assignmentRule variable="PKC_active_701_0_">
        <math xmlns="http://www.w3.org/1998/Math/MathML">
          <apply>
            <plus/>
            <ci> PKC_DAG_AA_p_681_0_ </ci>
            <ci> PKC_Ca_memb_p_685_0_ </ci>
            <ci> PKC_Ca_AA_p_683_0_ </ci>
            <ci> PKC_DAG_memb_p_687_0_ </ci>
            <ci> PKC_basal_p_689_0_ </ci>
            <ci> PKC_AA_p_691_0_ </ci>
          </apply>
        </math>
      </assignmentRule>
      <assignmentRule variable="tot_CaM_CaMKII_831_0_">
        <math xmlns="http://www.w3.org/1998/Math/MathML">
          <apply>
            <plus/>
            <ci> CaMKII_CaM_821_0_ </ci>
            <ci> CaMKII_thr286_p_CaM_823_0_ </ci>
          </apply>
        </math>
      </assignmentRule>
      <assignmentRule variable="tot_autonomous_CaMKII_833_0_">
        <math xmlns="http://www.w3.org/1998/Math/MathML">
          <apply>
            <plus/>
            <ci> CaMKII_thr286_827_0_ </ci>
            <ci> CaMKII_p_p_p_825_0_ </ci>
          </apply>
        </math>
      </assignmentRule>
      <assignmentRule variable="CaM_bo_Ca_bc_n_CaNAB_847_0_">
        <math xmlns="http://www.w3.org/1998/Math/MathML">
          <apply>
            <plus/>
            <ci> CaMCa4_CaNAB_873_0_ </ci>
            <ci> CaMCa3_CaNAB_869_0_ </ci>
            <ci> CaMCa2_CaNAB_871_0_ </ci>
          </apply>
        </math>
      </assignmentRule>
    </listOfRules>
    <listOfReactions>
      <reaction id="PKC_act_by_Ca_1155_0_" name="PKC_act_by_Ca" reversible="true" fast="false">
        <notes>
          <body xmlns="http://www.w3.org/1999/xhtml">
 	 	Need est of rate of assoc of Ca and PKC. Assume it is fast The original parameter-searched kf of 439.4 has been scaled by 1/6e8 to account for change of units to n. Kf now 8.16e-7, kb=.6085 Raised kf to 1e-6 to match Ca curve, kb to .5
	 </body>
        </notes>
        <annotation>
          <moose:ModelAnnotation>
            <moose:xCord>58.4980237154</moose:xCord>
            <moose:yCord>29.1916859122</moose:yCord>
            <moose:bgColor>white</moose:bgColor>
            <moose:textColor>0</moose:textColor>
          </moose:ModelAnnotation>
        </annotation>
        <listOfReactants>
          <speciesReference species="PKC_cytosolic_699_0_" stoichiometry="1" constant="false"/>
          <speciesReference species="Ca_947_0_" stoichiometry="1" constant="true"/>
        </listOfReactants>
        <listOfProducts>
          <speciesReference species="PKC_Ca_679_0_" stoichiometry="1" constant="false"/>
        </listOfProducts>
        <kineticLaw>
          <notes>
            <body xmlns="http://www.w3.org/1999/xhtml">
		kinetics_592_0_ * PKC_act_by_Ca_1155_0__Kf * PKC_cytosolic_699_0_*Ca_947_0_-kinetics_592_0_ * PKC_act_by_Ca_1155_0__Kb * PKC_Ca_679_0_
 	 </body>
          </notes>
          <math xmlns="http://www.w3.org/1998/Math/MathML">
            <apply>
              <minus/>
              <apply>
                <times/>
                <ci> kinetics_592_0_ </ci>
                <ci> PKC_act_by_Ca_1155_0__Kf </ci>
                <ci> PKC_cytosolic_699_0_ </ci>
                <ci> Ca_947_0_ </ci>
              </apply>
              <apply>
                <times/>
                <ci> kinetics_592_0_ </ci>
                <ci> PKC_act_by_Ca_1155_0__Kb </ci>
                <ci> PKC_Ca_679_0_ </ci>
              </apply>
            </apply>
          </math>
          <listOfLocalParameters>
            <localParameter id="PKC_act_by_Ca_1155_0__Kf" value="599.998244999409" units="litre_per_mmole_per_second"/>
            <localParameter id="PKC_act_by_Ca_1155_0__Kb" value="0.5" units="per_second"/>
          </listOfLocalParameters>
        </kineticLaw>
      </reaction>
      <reaction id="PKC_act_by_DAG_1157_0_" name="PKC_act_by_DAG" reversible="true" fast="false">
        <notes>
          <body xmlns="http://www.w3.org/1999/xhtml">
 	 	Need est of rate. Assume it is fast Obtained from param search kf raised 10 X : see Shinomura et al PNAS 88 5149-5153 1991. kf changed from 3.865e-7 to 2.0e-7 in line with closer analysis of Shinomura data. 26 June 1996: Corrected DAG data: reduce kf 15x from 2e-7 to 1.333e-8
	 </body>
        </notes>
        <annotation>
          <moose:ModelAnnotation>
            <moose:xCord>67.8260869565</moose:xCord>
            <moose:yCord>29.1916859122</moose:yCord>
            <moose:bgColor>white</moose:bgColor>
            <moose:textColor>0</moose:textColor>
          </moose:ModelAnnotation>
        </annotation>
        <listOfReactants>
          <speciesReference species="DAG_733_0_" stoichiometry="1" constant="false"/>
          <speciesReference species="PKC_Ca_679_0_" stoichiometry="1" constant="false"/>
        </listOfReactants>
        <listOfProducts>
          <speciesReference species="PKC_Ca_DAG_693_0_" stoichiometry="1" constant="false"/>
        </listOfProducts>
        <kineticLaw>
          <notes>
            <body xmlns="http://www.w3.org/1999/xhtml">
		kinetics_592_0_ * PKC_act_by_DAG_1157_0__Kf * DAG_733_0_*PKC_Ca_679_0_-kinetics_592_0_ * PKC_act_by_DAG_1157_0__Kb * PKC_Ca_DAG_693_0_
 	 </body>
          </notes>
          <math xmlns="http://www.w3.org/1998/Math/MathML">
            <apply>
              <minus/>
              <apply>
                <times/>
                <ci> kinetics_592_0_ </ci>
                <ci> PKC_act_by_DAG_1157_0__Kf </ci>
                <ci> DAG_733_0_ </ci>
                <ci> PKC_Ca_679_0_ </ci>
              </apply>
              <apply>
                <times/>
                <ci> kinetics_592_0_ </ci>
                <ci> PKC_act_by_DAG_1157_0__Kb </ci>
                <ci> PKC_Ca_DAG_693_0_ </ci>
              </apply>
            </apply>
          </math>
          <listOfLocalParameters>
            <localParameter id="PKC_act_by_DAG_1157_0__Kf" value="7.99985024994237" units="litre_per_mmole_per_second"/>
            <localParameter id="PKC_act_by_DAG_1157_0__Kb" value="8.6348" units="per_second"/>
          </listOfLocalParameters>
        </kineticLaw>
      </reaction>
      <reaction id="PKC_Ca_to_memb_1159_0_" name="PKC_Ca_to_memb" reversible="true" fast="false">
        <annotation>
          <moose:ModelAnnotation>
            <moose:xCord>77.9446640316</moose:xCord>
            <moose:yCord>29.1916859122</moose:yCord>
            <moose:bgColor>white</moose:bgColor>
            <moose:textColor>0</moose:textColor>
          </moose:ModelAnnotation>
        </annotation>
        <listOfReactants>
          <speciesReference species="PKC_Ca_679_0_" stoichiometry="1" constant="false"/>
        </listOfReactants>
        <listOfProducts>
          <speciesReference species="PKC_Ca_memb_p_685_0_" stoichiometry="1" constant="false"/>
        </listOfProducts>
        <kineticLaw>
          <notes>
            <body xmlns="http://www.w3.org/1999/xhtml">
		kinetics_592_0_ * PKC_Ca_to_memb_1159_0__Kf * PKC_Ca_679_0_-kinetics_592_0_ * PKC_Ca_to_memb_1159_0__Kb * PKC_Ca_memb_p_685_0_
 	 </body>
          </notes>
          <math xmlns="http://www.w3.org/1998/Math/MathML">
            <apply>
              <minus/>
              <apply>
                <times/>
                <ci> kinetics_592_0_ </ci>
                <ci> PKC_Ca_to_memb_1159_0__Kf </ci>
                <ci> PKC_Ca_679_0_ </ci>
              </apply>
              <apply>
                <times/>
                <ci> kinetics_592_0_ </ci>
                <ci> PKC_Ca_to_memb_1159_0__Kb </ci>
                <ci> PKC_Ca_memb_p_685_0_ </ci>
              </apply>
            </apply>
          </math>
          <listOfLocalParameters>
            <localParameter id="PKC_Ca_to_memb_1159_0__Kf" value="1.2705" units="per_second"/>
            <localParameter id="PKC_Ca_to_memb_1159_0__Kb" value="3.5026" units="per_second"/>
          </listOfLocalParameters>
        </kineticLaw>
      </reaction>
      <reaction id="PKC_DAG_to_memb_1161_0_" name="PKC_DAG_to_memb" reversible="true" fast="false">
        <notes>
          <body xmlns="http://www.w3.org/1999/xhtml">
 	 	Raise kb from .087 to 0.1 to match data from Shinomura et al. Lower kf from 1.155 to 1.0 to match data from Shinomura et al.
	 </body>
        </notes>
        <annotation>
          <moose:ModelAnnotation>
            <moose:xCord>88.2213438735</moose:xCord>
            <moose:yCord>29.1916859122</moose:yCord>
            <moose:bgColor>white</moose:bgColor>
            <moose:textColor>0</moose:textColor>
          </moose:ModelAnnotation>
        </annotation>
        <listOfReactants>
          <speciesReference species="PKC_Ca_DAG_693_0_" stoichiometry="1" constant="false"/>
        </listOfReactants>
        <listOfProducts>
          <speciesReference species="PKC_DAG_memb_p_687_0_" stoichiometry="1" constant="false"/>
        </listOfProducts>
        <kineticLaw>
          <notes>
            <body xmlns="http://www.w3.org/1999/xhtml">
		kinetics_592_0_ * PKC_DAG_to_memb_1161_0__Kf * PKC_Ca_DAG_693_0_-kinetics_592_0_ * PKC_DAG_to_memb_1161_0__Kb * PKC_DAG_memb_p_687_0_
 	 </body>
          </notes>
          <math xmlns="http://www.w3.org/1998/Math/MathML">
            <apply>
              <minus/>
              <apply>
                <times/>
                <ci> kinetics_592_0_ </ci>
                <ci> PKC_DAG_to_memb_1161_0__Kf </ci>
                <ci> PKC_Ca_DAG_693_0_ </ci>
              </apply>
              <apply>
                <times/>
                <ci> kinetics_592_0_ </ci>
                <ci> PKC_DAG_to_memb_1161_0__Kb </ci>
                <ci> PKC_DAG_memb_p_687_0_ </ci>
              </apply>
            </apply>
          </math>
          <listOfLocalParameters>
            <localParameter id="PKC_DAG_to_memb_1161_0__Kf" value="1" units="per_second"/>
            <localParameter id="PKC_DAG_to_memb_1161_0__Kb" value="0.1" units="per_second"/>
          </listOfLocalParameters>
        </kineticLaw>
      </reaction>
      <reaction id="PKC_act_by_Ca_AA_1163_0_" name="PKC_act_by_Ca_AA" reversible="true" fast="false">
        <notes>
          <body xmlns="http://www.w3.org/1999/xhtml">
 	 	Schaechter and Benowitz We have to increase Kf for conc scaling Changed kf to 2e-9 on Sept 19, 94. This gives better match.
	 </body>
        </notes>
        <annotation>
          <moose:ModelAnnotation>
            <moose:xCord>98.4980237154</moose:xCord>
            <moose:yCord>29.1916859122</moose:yCord>
            <moose:bgColor>white</moose:bgColor>
            <moose:textColor>0</moose:textColor>
          </moose:ModelAnnotation>
        </annotation>
        <listOfReactants>
          <speciesReference species="Arachidonic_Acid_719_0_" stoichiometry="1" constant="false"/>
          <speciesReference species="PKC_Ca_679_0_" stoichiometry="1" constant="false"/>
        </listOfReactants>
        <listOfProducts>
          <speciesReference species="PKC_Ca_AA_p_683_0_" stoichiometry="1" constant="false"/>
        </listOfProducts>
        <kineticLaw>
          <notes>
            <body xmlns="http://www.w3.org/1999/xhtml">
		kinetics_592_0_ * PKC_act_by_Ca_AA_1163_0__Kf * Arachidonic_Acid_719_0_*PKC_Ca_679_0_-kinetics_592_0_ * PKC_act_by_Ca_AA_1163_0__Kb * PKC_Ca_AA_p_683_0_
 	 </body>
          </notes>
          <math xmlns="http://www.w3.org/1998/Math/MathML">
            <apply>
              <minus/>
              <apply>
                <times/>
                <ci> kinetics_592_0_ </ci>
                <ci> PKC_act_by_Ca_AA_1163_0__Kf </ci>
                <ci> Arachidonic_Acid_719_0_ </ci>
                <ci> PKC_Ca_679_0_ </ci>
              </apply>
              <apply>
                <times/>
                <ci> kinetics_592_0_ </ci>
                <ci> PKC_act_by_Ca_AA_1163_0__Kb </ci>
                <ci> PKC_Ca_AA_p_683_0_ </ci>
              </apply>
            </apply>
          </math>
          <listOfLocalParameters>
            <localParameter id="PKC_act_by_Ca_AA_1163_0__Kf" value="1.20000912500841" units="litre_per_mmole_per_second"/>
            <localParameter id="PKC_act_by_Ca_AA_1163_0__Kb" value="0.1" units="per_second"/>
          </listOfLocalParameters>
        </kineticLaw>
      </reaction>
      <reaction id="PKC_act_by_DAG_AA_1165_0_" name="PKC_act_by_DAG_AA" reversible="true" fast="false">
        <notes>
          <body xmlns="http://www.w3.org/1999/xhtml">
 	 	Assume slowish too. Schaechter and Benowitz
	 </body>
        </notes>
        <annotation>
          <moose:ModelAnnotation>
            <moose:xCord>108.774703557</moose:xCord>
            <moose:yCord>30.1154734411</moose:yCord>
            <moose:bgColor>white</moose:bgColor>
            <moose:textColor>0</moose:textColor>
          </moose:ModelAnnotation>
        </annotation>
        <listOfReactants>
          <speciesReference species="PKC_DAG_AA_697_0_" stoichiometry="1" constant="false"/>
        </listOfReactants>
        <listOfProducts>
          <speciesReference species="PKC_DAG_AA_p_681_0_" stoichiometry="1" constant="false"/>
        </listOfProducts>
        <kineticLaw>
          <notes>
            <body xmlns="http://www.w3.org/1999/xhtml">
		kinetics_592_0_ * PKC_act_by_DAG_AA_1165_0__Kf * PKC_DAG_AA_697_0_-kinetics_592_0_ * PKC_act_by_DAG_AA_1165_0__Kb * PKC_DAG_AA_p_681_0_
 	 </body>
          </notes>
          <math xmlns="http://www.w3.org/1998/Math/MathML">
            <apply>
              <minus/>
              <apply>
                <times/>
                <ci> kinetics_592_0_ </ci>
                <ci> PKC_act_by_DAG_AA_1165_0__Kf </ci>
                <ci> PKC_DAG_AA_697_0_ </ci>
              </apply>
              <apply>
                <times/>
                <ci> kinetics_592_0_ </ci>
                <ci> PKC_act_by_DAG_AA_1165_0__Kb </ci>
                <ci> PKC_DAG_AA_p_681_0_ </ci>
              </apply>
            </apply>
          </math>
          <listOfLocalParameters>
            <localParameter id="PKC_act_by_DAG_AA_1165_0__Kf" value="2" units="per_second"/>
            <localParameter id="PKC_act_by_DAG_AA_1165_0__Kb" value="0.2" units="per_second"/>
          </listOfLocalParameters>
        </kineticLaw>
      </reaction>
      <reaction id="PKC_basal_act_1167_0_" name="PKC_basal_act" reversible="true" fast="false">
        <notes>
          <body xmlns="http://www.w3.org/1999/xhtml">
 	 	Initial basal levels were set by kf = 1, kb = 20. In model, though, the basal levels of PKC activity are higher.
	 </body>
        </notes>
        <annotation>
          <moose:ModelAnnotation>
            <moose:xCord>120.0</moose:xCord>
            <moose:yCord>30.1154734411</moose:yCord>
            <moose:bgColor>white</moose:bgColor>
            <moose:textColor>0</moose:textColor>
          </moose:ModelAnnotation>
        </annotation>
        <listOfReactants>
          <speciesReference species="PKC_cytosolic_699_0_" stoichiometry="1" constant="false"/>
        </listOfReactants>
        <listOfProducts>
          <speciesReference species="PKC_basal_p_689_0_" stoichiometry="1" constant="false"/>
        </listOfProducts>
        <kineticLaw>
          <notes>
            <body xmlns="http://www.w3.org/1999/xhtml">
		kinetics_592_0_ * PKC_basal_act_1167_0__Kf * PKC_cytosolic_699_0_-kinetics_592_0_ * PKC_basal_act_1167_0__Kb * PKC_basal_p_689_0_
 	 </body>
          </notes>
          <math xmlns="http://www.w3.org/1998/Math/MathML">
            <apply>
              <minus/>
              <apply>
                <times/>
                <ci> kinetics_592_0_ </ci>
                <ci> PKC_basal_act_1167_0__Kf </ci>
                <ci> PKC_cytosolic_699_0_ </ci>
              </apply>
              <apply>
                <times/>
                <ci> kinetics_592_0_ </ci>
                <ci> PKC_basal_act_1167_0__Kb </ci>
                <ci> PKC_basal_p_689_0_ </ci>
              </apply>
            </apply>
          </math>
          <listOfLocalParameters>
            <localParameter id="PKC_basal_act_1167_0__Kf" value="1" units="per_second"/>
            <localParameter id="PKC_basal_act_1167_0__Kb" value="50" units="per_second"/>
          </listOfLocalParameters>
        </kineticLaw>
      </reaction>
      <reaction id="PKC_act_by_AA_1169_0_" name="PKC_act_by_AA" reversible="true" fast="false">
        <notes>
          <body xmlns="http://www.w3.org/1999/xhtml">
 	 	Raise kf from 1.667e-10 to 2e-10 to get better match to data.
	 </body>
        </notes>
        <annotation>
          <moose:ModelAnnotation>
            <moose:xCord>130.276679842</moose:xCord>
            <moose:yCord>30.1154734411</moose:yCord>
            <moose:bgColor>white</moose:bgColor>
            <moose:textColor>0</moose:textColor>
          </moose:ModelAnnotation>
        </annotation>
        <listOfReactants>
          <speciesReference species="PKC_cytosolic_699_0_" stoichiometry="1" constant="false"/>
          <speciesReference species="Arachidonic_Acid_719_0_" stoichiometry="1" constant="false"/>
        </listOfReactants>
        <listOfProducts>
          <speciesReference species="PKC_AA_p_691_0_" stoichiometry="1" constant="false"/>
        </listOfProducts>
        <kineticLaw>
          <notes>
            <body xmlns="http://www.w3.org/1999/xhtml">
		kinetics_592_0_ * PKC_act_by_AA_1169_0__Kf * PKC_cytosolic_699_0_*Arachidonic_Acid_719_0_-kinetics_592_0_ * PKC_act_by_AA_1169_0__Kb * PKC_AA_p_691_0_
 	 </body>
          </notes>
          <math xmlns="http://www.w3.org/1998/Math/MathML">
            <apply>
              <minus/>
              <apply>
                <times/>
                <ci> kinetics_592_0_ </ci>
                <ci> PKC_act_by_AA_1169_0__Kf </ci>
                <ci> PKC_cytosolic_699_0_ </ci>
                <ci> Arachidonic_Acid_719_0_ </ci>
              </apply>
              <apply>
                <times/>
                <ci> kinetics_592_0_ </ci>
                <ci> PKC_act_by_AA_1169_0__Kb </ci>
                <ci> PKC_AA_p_691_0_ </ci>
              </apply>
            </apply>
          </math>
          <listOfLocalParameters>
            <localParameter id="PKC_act_by_AA_1169_0__Kf" value="0.120000912500841" units="litre_per_mmole_per_second"/>
            <localParameter id="PKC_act_by_AA_1169_0__Kb" value="0.1" units="per_second"/>
          </listOfLocalParameters>
        </kineticLaw>
      </reaction>
      <reaction id="PKC_n_DAG_1171_0_" name="PKC_n_DAG" reversible="true" fast="false">
        <notes>
          <body xmlns="http://www.w3.org/1999/xhtml">
 	 	kf raised 10 X based on Shinomura et al PNAS 88 5149-5153 1991 closer analysis of Shinomura et al: kf now 1e-8 (was 1.66e-8). Further tweak. To get sufficient AA synergy, increase kf to 1.5e-8 26 June 1996: Corrected DAG levels: reduce kf by 15x from 1.5e-8 to 1e-9
	 </body>
        </notes>
        <annotation>
          <moose:ModelAnnotation>
            <moose:xCord>140.553359684</moose:xCord>
            <moose:yCord>31.4087759815</moose:yCord>
            <moose:bgColor>white</moose:bgColor>
            <moose:textColor>0</moose:textColor>
          </moose:ModelAnnotation>
        </annotation>
        <listOfReactants>
          <speciesReference species="PKC_cytosolic_699_0_" stoichiometry="1" constant="false"/>
          <speciesReference species="DAG_733_0_" stoichiometry="1" constant="false"/>
        </listOfReactants>
        <listOfProducts>
          <speciesReference species="PKC_DAG_695_0_" stoichiometry="1" constant="false"/>
        </listOfProducts>
        <kineticLaw>
          <notes>
            <body xmlns="http://www.w3.org/1999/xhtml">
		kinetics_592_0_ * PKC_n_DAG_1171_0__Kf * PKC_cytosolic_699_0_*DAG_733_0_-kinetics_592_0_ * PKC_n_DAG_1171_0__Kb * PKC_DAG_695_0_
 	 </body>
          </notes>
          <math xmlns="http://www.w3.org/1998/Math/MathML">
            <apply>
              <minus/>
              <apply>
                <times/>
                <ci> kinetics_592_0_ </ci>
                <ci> PKC_n_DAG_1171_0__Kf </ci>
                <ci> PKC_cytosolic_699_0_ </ci>
                <ci> DAG_733_0_ </ci>
              </apply>
              <apply>
                <times/>
                <ci> kinetics_592_0_ </ci>
                <ci> PKC_n_DAG_1171_0__Kb </ci>
                <ci> PKC_DAG_695_0_ </ci>
              </apply>
            </apply>
          </math>
          <listOfLocalParameters>
            <localParameter id="PKC_n_DAG_1171_0__Kf" value="0.599998244999409" units="litre_per_mmole_per_second"/>
            <localParameter id="PKC_n_DAG_1171_0__Kb" value="0.1" units="per_second"/>
          </listOfLocalParameters>
        </kineticLaw>
      </reaction>
      <reaction id="PKC_n_DAG_AA_1173_0_" name="PKC_n_DAG_AA" reversible="true" fast="false">
        <notes>
          <body xmlns="http://www.w3.org/1999/xhtml">
 	 	Reduced kf to 0.66X to match Shinomura et al data. Initial: kf = 3.3333e-9 New: 2e-9 Newer: 2e-8 kb was 0.2 now 2.
	 </body>
        </notes>
        <annotation>
          <moose:ModelAnnotation>
            <moose:xCord>48.2213438735</moose:xCord>
            <moose:yCord>28.0831408776</moose:yCord>
            <moose:bgColor>white</moose:bgColor>
            <moose:textColor>0</moose:textColor>
          </moose:ModelAnnotation>
        </annotation>
        <listOfReactants>
          <speciesReference species="Arachidonic_Acid_719_0_" stoichiometry="1" constant="false"/>
          <speciesReference species="PKC_DAG_695_0_" stoichiometry="1" constant="false"/>
        </listOfReactants>
        <listOfProducts>
          <speciesReference species="PKC_DAG_AA_697_0_" stoichiometry="1" constant="false"/>
        </listOfProducts>
        <kineticLaw>
          <notes>
            <body xmlns="http://www.w3.org/1999/xhtml">
		kinetics_592_0_ * PKC_n_DAG_AA_1173_0__Kf * Arachidonic_Acid_719_0_*PKC_DAG_695_0_-kinetics_592_0_ * PKC_n_DAG_AA_1173_0__Kb * PKC_DAG_AA_697_0_
 	 </body>
          </notes>
          <math xmlns="http://www.w3.org/1998/Math/MathML">
            <apply>
              <minus/>
              <apply>
                <times/>
                <ci> kinetics_592_0_ </ci>
                <ci> PKC_n_DAG_AA_1173_0__Kf </ci>
                <ci> Arachidonic_Acid_719_0_ </ci>
                <ci> PKC_DAG_695_0_ </ci>
              </apply>
              <apply>
                <times/>
                <ci> kinetics_592_0_ </ci>
                <ci> PKC_n_DAG_AA_1173_0__Kb </ci>
                <ci> PKC_DAG_AA_697_0_ </ci>
              </apply>
            </apply>
          </math>
          <listOfLocalParameters>
            <localParameter id="PKC_n_DAG_AA_1173_0__Kf" value="17.999820999921" units="litre_per_mmole_per_second"/>
            <localParameter id="PKC_n_DAG_AA_1173_0__Kb" value="2" units="per_second"/>
          </listOfLocalParameters>
        </kineticLaw>
      </reaction>
      <reaction id="PLA2_Ca_act_1175_0_" name="PLA2_Ca_act" reversible="true" fast="false">
        <notes>
          <body xmlns="http://www.w3.org/1999/xhtml">
 	 	Leslie and Channon BBA 1045 (1990) 261-270 fig6 pp267.
	 </body>
        </notes>
        <annotation>
          <moose:ModelAnnotation>
            <moose:xCord>217.233201581</moose:xCord>
            <moose:yCord>76.3048498845</moose:yCord>
            <moose:bgColor>white</moose:bgColor>
            <moose:textColor>1</moose:textColor>
          </moose:ModelAnnotation>
        </annotation>
        <listOfReactants>
          <speciesReference species="Ca_947_0_" stoichiometry="1" constant="true"/>
          <speciesReference species="PLA2_cytosolic_703_0_" stoichiometry="1" constant="false"/>
        </listOfReactants>
        <listOfProducts>
          <speciesReference species="PLA2_Ca_p_705_0_" stoichiometry="1" constant="false"/>
        </listOfProducts>
        <kineticLaw>
          <notes>
            <body xmlns="http://www.w3.org/1999/xhtml">
		kinetics_592_0_ * PLA2_Ca_act_1175_0__Kf * Ca_947_0_*PLA2_cytosolic_703_0_-kinetics_592_0_ * PLA2_Ca_act_1175_0__Kb * PLA2_Ca_p_705_0_
 	 </body>
          </notes>
          <math xmlns="http://www.w3.org/1998/Math/MathML">
            <apply>
              <minus/>
              <apply>
                <times/>
                <ci> kinetics_592_0_ </ci>
                <ci> PLA2_Ca_act_1175_0__Kf </ci>
                <ci> Ca_947_0_ </ci>
                <ci> PLA2_cytosolic_703_0_ </ci>
              </apply>
              <apply>
                <times/>
                <ci> kinetics_592_0_ </ci>
                <ci> PLA2_Ca_act_1175_0__Kb </ci>
                <ci> PLA2_Ca_p_705_0_ </ci>
              </apply>
            </apply>
          </math>
          <listOfLocalParameters>
            <localParameter id="PLA2_Ca_act_1175_0__Kf" value="999.997074990933" units="litre_per_mmole_per_second"/>
            <localParameter id="PLA2_Ca_act_1175_0__Kb" value="0.1" units="per_second"/>
          </listOfLocalParameters>
        </kineticLaw>
      </reaction>
      <reaction id="PIP2_PLA2_act_1177_0_" name="PIP2_PLA2_act" reversible="true" fast="false">
        <annotation>
          <moose:ModelAnnotation>
            <moose:xCord>228.458498024</moose:xCord>
            <moose:yCord>76.3048498845</moose:yCord>
            <moose:bgColor>white</moose:bgColor>
            <moose:textColor>1</moose:textColor>
          </moose:ModelAnnotation>
        </annotation>
        <listOfReactants>
          <speciesReference species="temp_PIP2_949_0_" stoichiometry="1" constant="true"/>
          <speciesReference species="PLA2_cytosolic_703_0_" stoichiometry="1" constant="false"/>
        </listOfReactants>
        <listOfProducts>
          <speciesReference species="PIP2_PLA2_p_707_0_" stoichiometry="1" constant="false"/>
        </listOfProducts>
        <kineticLaw>
          <notes>
            <body xmlns="http://www.w3.org/1999/xhtml">
		kinetics_592_0_ * PIP2_PLA2_act_1177_0__Kf * temp_PIP2_949_0_*PLA2_cytosolic_703_0_-kinetics_592_0_ * PIP2_PLA2_act_1177_0__Kb * PIP2_PLA2_p_707_0_
 	 </body>
          </notes>
          <math xmlns="http://www.w3.org/1998/Math/MathML">
            <apply>
              <minus/>
              <apply>
                <times/>
                <ci> kinetics_592_0_ </ci>
                <ci> PIP2_PLA2_act_1177_0__Kf </ci>
                <ci> temp_PIP2_949_0_ </ci>
                <ci> PLA2_cytosolic_703_0_ </ci>
              </apply>
              <apply>
                <times/>
                <ci> kinetics_592_0_ </ci>
                <ci> PIP2_PLA2_act_1177_0__Kb </ci>
                <ci> PIP2_PLA2_p_707_0_ </ci>
              </apply>
            </apply>
          </math>
          <listOfLocalParameters>
            <localParameter id="PIP2_PLA2_act_1177_0__Kf" value="1.20000912500841" units="litre_per_mmole_per_second"/>
            <localParameter id="PIP2_PLA2_act_1177_0__Kb" value="0.5" units="per_second"/>
          </listOfLocalParameters>
        </kineticLaw>
      </reaction>
      <reaction id="PIP2_Ca_PLA2_act_1179_0_" name="PIP2_Ca_PLA2_act" reversible="true" fast="false">
        <annotation>
          <moose:ModelAnnotation>
            <moose:xCord>241.581027668</moose:xCord>
            <moose:yCord>76.3048498845</moose:yCord>
            <moose:bgColor>white</moose:bgColor>
            <moose:textColor>1</moose:textColor>
          </moose:ModelAnnotation>
        </annotation>
        <listOfReactants>
          <speciesReference species="PLA2_Ca_p_705_0_" stoichiometry="1" constant="false"/>
          <speciesReference species="temp_PIP2_949_0_" stoichiometry="1" constant="true"/>
        </listOfReactants>
        <listOfProducts>
          <speciesReference species="PIP2_Ca_PLA2_p_709_0_" stoichiometry="1" constant="false"/>
        </listOfProducts>
        <kineticLaw>
          <notes>
            <body xmlns="http://www.w3.org/1999/xhtml">
		kinetics_592_0_ * PIP2_Ca_PLA2_act_1179_0__Kf * PLA2_Ca_p_705_0_*temp_PIP2_949_0_-kinetics_592_0_ * PIP2_Ca_PLA2_act_1179_0__Kb * PIP2_Ca_PLA2_p_709_0_
 	 </body>
          </notes>
          <math xmlns="http://www.w3.org/1998/Math/MathML">
            <apply>
              <minus/>
              <apply>
                <times/>
                <ci> kinetics_592_0_ </ci>
                <ci> PIP2_Ca_PLA2_act_1179_0__Kf </ci>
                <ci> PLA2_Ca_p_705_0_ </ci>
                <ci> temp_PIP2_949_0_ </ci>
              </apply>
              <apply>
                <times/>
                <ci> kinetics_592_0_ </ci>
                <ci> PIP2_Ca_PLA2_act_1179_0__Kb </ci>
                <ci> PIP2_Ca_PLA2_p_709_0_ </ci>
              </apply>
            </apply>
          </math>
          <listOfLocalParameters>
            <localParameter id="PIP2_Ca_PLA2_act_1179_0__Kf" value="12.0000912500841" units="litre_per_mmole_per_second"/>
            <localParameter id="PIP2_Ca_PLA2_act_1179_0__Kb" value="0.1" units="per_second"/>
          </listOfLocalParameters>
        </kineticLaw>
      </reaction>
      <reaction id="DAG_Ca_PLA2_act_1181_0_" name="DAG_Ca_PLA2_act" reversible="true" fast="false">
        <notes>
          <body xmlns="http://www.w3.org/1999/xhtml">
 	 	27 June 1996 Scaled kf down by 0.015 from 3.33e-7 to 5e-9 to fit with revised DAG estimates and use of mole-fraction to calculate eff on PLA2.
	 </body>
        </notes>
        <annotation>
          <moose:ModelAnnotation>
            <moose:xCord>253.596837945</moose:xCord>
            <moose:yCord>76.3048498845</moose:yCord>
            <moose:bgColor>white</moose:bgColor>
            <moose:textColor>1</moose:textColor>
          </moose:ModelAnnotation>
        </annotation>
        <listOfReactants>
          <speciesReference species="PLA2_Ca_p_705_0_" stoichiometry="1" constant="false"/>
          <speciesReference species="DAG_733_0_" stoichiometry="1" constant="false"/>
        </listOfReactants>
        <listOfProducts>
          <speciesReference species="DAG_Ca_PLA2_p_711_0_" stoichiometry="1" constant="false"/>
        </listOfProducts>
        <kineticLaw>
          <notes>
            <body xmlns="http://www.w3.org/1999/xhtml">
		kinetics_592_0_ * DAG_Ca_PLA2_act_1181_0__Kf * PLA2_Ca_p_705_0_*DAG_733_0_-kinetics_592_0_ * DAG_Ca_PLA2_act_1181_0__Kb * DAG_Ca_PLA2_p_711_0_
 	 </body>
          </notes>
          <math xmlns="http://www.w3.org/1998/Math/MathML">
            <apply>
              <minus/>
              <apply>
                <times/>
                <ci> kinetics_592_0_ </ci>
                <ci> DAG_Ca_PLA2_act_1181_0__Kf </ci>
                <ci> PLA2_Ca_p_705_0_ </ci>
                <ci> DAG_733_0_ </ci>
              </apply>
              <apply>
                <times/>
                <ci> kinetics_592_0_ </ci>
                <ci> DAG_Ca_PLA2_act_1181_0__Kb </ci>
                <ci> DAG_Ca_PLA2_p_711_0_ </ci>
              </apply>
            </apply>
          </math>
          <listOfLocalParameters>
            <localParameter id="DAG_Ca_PLA2_act_1181_0__Kf" value="2.99999122500051" units="litre_per_mmole_per_second"/>
            <localParameter id="DAG_Ca_PLA2_act_1181_0__Kb" value="4" units="per_second"/>
          </listOfLocalParameters>
        </kineticLaw>
      </reaction>
      <reaction id="Degrade_AA_1183_0_" name="Degrade_AA" reversible="false" fast="false">
        <notes>
          <body xmlns="http://www.w3.org/1999/xhtml">
 	 	I need to check if the AA degradation pathway really leads back to APC. Anyway, it is a convenient buffered pool to dump it back into. For the purposes of the full model we use a rate of degradation of 0.2/sec Raised decay to 0.4 : see PLA35.g notes for Feb17
	 </body>
        </notes>
        <annotation>
          <moose:ModelAnnotation>
            <moose:xCord>265.770750988</moose:xCord>
            <moose:yCord>76.3048498845</moose:yCord>
            <moose:bgColor>white</moose:bgColor>
            <moose:textColor>1</moose:textColor>
          </moose:ModelAnnotation>
        </annotation>
        <listOfReactants>
          <speciesReference species="Arachidonic_Acid_719_0_" stoichiometry="1" constant="false"/>
        </listOfReactants>
        <listOfProducts>
          <speciesReference species="APC_713_0_" stoichiometry="1" constant="true"/>
        </listOfProducts>
        <kineticLaw>
          <notes>
            <body xmlns="http://www.w3.org/1999/xhtml">
		kinetics_592_0_ * Degrade_AA_1183_0__Kf * Arachidonic_Acid_719_0_
 	 </body>
          </notes>
          <math xmlns="http://www.w3.org/1998/Math/MathML">
            <apply>
              <times/>
              <ci> kinetics_592_0_ </ci>
              <ci> Degrade_AA_1183_0__Kf </ci>
              <ci> Arachidonic_Acid_719_0_ </ci>
            </apply>
          </math>
          <listOfLocalParameters>
            <localParameter id="Degrade_AA_1183_0__Kf" value="0.4" units="per_second"/>
          </listOfLocalParameters>
        </kineticLaw>
      </reaction>
      <reaction id="PLA2_p_Ca_act_1185_0_" name="PLA2_p_Ca_act" reversible="true" fast="false">
        <notes>
          <body xmlns="http://www.w3.org/1999/xhtml">
 	 	To start off, same kinetics as the PLA2-Ca-act direct pathway. Oops ! Missed out the Ca input to this pathway first time round. Let&apos;s raise the forward rate about 3x to 5e-6. This will let us reduce the rather high rates we have used for the kenz on PLA2*-Ca. In fact, it may be that the rates are not that different, just that this pathway for getting the PLA2 to the memb is more efficien....
	 </body>
        </notes>
        <annotation>
          <moose:ModelAnnotation>
            <moose:xCord>279.841897233</moose:xCord>
            <moose:yCord>76.3048498845</moose:yCord>
            <moose:bgColor>white</moose:bgColor>
            <moose:textColor>1</moose:textColor>
          </moose:ModelAnnotation>
        </annotation>
        <listOfReactants>
          <speciesReference species="Ca_947_0_" stoichiometry="1" constant="true"/>
          <speciesReference species="PLA2_p_717_0_" stoichiometry="1" constant="false"/>
        </listOfReactants>
        <listOfProducts>
          <speciesReference species="PLA2_p_Ca_715_0_" stoichiometry="1" constant="false"/>
        </listOfProducts>
        <kineticLaw>
          <notes>
            <body xmlns="http://www.w3.org/1999/xhtml">
		kinetics_592_0_ * PLA2_p_Ca_act_1185_0__Kf * Ca_947_0_*PLA2_p_717_0_-kinetics_592_0_ * PLA2_p_Ca_act_1185_0__Kb * PLA2_p_Ca_715_0_
 	 </body>
          </notes>
          <math xmlns="http://www.w3.org/1998/Math/MathML">
            <apply>
              <minus/>
              <apply>
                <times/>
                <ci> kinetics_592_0_ </ci>
                <ci> PLA2_p_Ca_act_1185_0__Kf </ci>
                <ci> Ca_947_0_ </ci>
                <ci> PLA2_p_717_0_ </ci>
              </apply>
              <apply>
                <times/>
                <ci> kinetics_592_0_ </ci>
                <ci> PLA2_p_Ca_act_1185_0__Kb </ci>
                <ci> PLA2_p_Ca_715_0_ </ci>
              </apply>
            </apply>
          </math>
          <listOfLocalParameters>
            <localParameter id="PLA2_p_Ca_act_1185_0__Kf" value="5999.98244999409" units="litre_per_mmole_per_second"/>
            <localParameter id="PLA2_p_Ca_act_1185_0__Kb" value="0.1" units="per_second"/>
          </listOfLocalParameters>
        </kineticLaw>
      </reaction>
      <reaction id="dephosphorylate_PLA2_p_1187_0_" name="dephosphorylate_PLA2_p" reversible="false" fast="false">
        <annotation>
          <moose:ModelAnnotation>
            <moose:xCord>290.909090909</moose:xCord>
            <moose:yCord>76.3048498845</moose:yCord>
            <moose:bgColor>white</moose:bgColor>
            <moose:textColor>1</moose:textColor>
          </moose:ModelAnnotation>
        </annotation>
        <listOfReactants>
          <speciesReference species="PLA2_p_717_0_" stoichiometry="1" constant="false"/>
        </listOfReactants>
        <listOfProducts>
          <speciesReference species="PLA2_cytosolic_703_0_" stoichiometry="1" constant="false"/>
        </listOfProducts>
        <kineticLaw>
          <notes>
            <body xmlns="http://www.w3.org/1999/xhtml">
		kinetics_592_0_ * dephosphorylate_PLA2_p_1187_0__Kf * PLA2_p_717_0_
 	 </body>
          </notes>
          <math xmlns="http://www.w3.org/1998/Math/MathML">
            <apply>
              <times/>
              <ci> kinetics_592_0_ </ci>
              <ci> dephosphorylate_PLA2_p_1187_0__Kf </ci>
              <ci> PLA2_p_717_0_ </ci>
            </apply>
          </math>
          <listOfLocalParameters>
            <localParameter id="dephosphorylate_PLA2_p_1187_0__Kf" value="0.17" units="per_second"/>
          </listOfLocalParameters>
        </kineticLaw>
      </reaction>
      <reaction id="Act_PLC_Ca_1189_0_" name="Act_PLC_Ca" reversible="true" fast="false">
        <notes>
          <body xmlns="http://www.w3.org/1999/xhtml">
 	 	Affinity for Ca = 1uM without AlF, 0.1 with: from Smrcka et al science 251 pp 804-807 1991 so [Ca].kf = kb so kb/kf = 1 * 6e5 = 1/1.66e-6 11 June 1996: Raised affinity to 5e-6 to maintain balance. See notes.
	 </body>
        </notes>
        <annotation>
          <moose:ModelAnnotation>
            <moose:xCord>346.086956522</moose:xCord>
            <moose:yCord>78.7066974596</moose:yCord>
            <moose:bgColor>white</moose:bgColor>
            <moose:textColor>2</moose:textColor>
          </moose:ModelAnnotation>
        </annotation>
        <listOfReactants>
          <speciesReference species="PLC_721_0_" stoichiometry="1" constant="false"/>
          <speciesReference species="Ca_947_0_" stoichiometry="1" constant="true"/>
        </listOfReactants>
        <listOfProducts>
          <speciesReference species="PLC_Ca_725_0_" stoichiometry="1" constant="false"/>
        </listOfProducts>
        <kineticLaw>
          <notes>
            <body xmlns="http://www.w3.org/1999/xhtml">
		kinetics_592_0_ * Act_PLC_Ca_1189_0__Kf * PLC_721_0_*Ca_947_0_-kinetics_592_0_ * Act_PLC_Ca_1189_0__Kb * PLC_Ca_725_0_
 	 </body>
          </notes>
          <math xmlns="http://www.w3.org/1998/Math/MathML">
            <apply>
              <minus/>
              <apply>
                <times/>
                <ci> kinetics_592_0_ </ci>
                <ci> Act_PLC_Ca_1189_0__Kf </ci>
                <ci> PLC_721_0_ </ci>
                <ci> Ca_947_0_ </ci>
              </apply>
              <apply>
                <times/>
                <ci> kinetics_592_0_ </ci>
                <ci> Act_PLC_Ca_1189_0__Kb </ci>
                <ci> PLC_Ca_725_0_ </ci>
              </apply>
            </apply>
          </math>
          <listOfLocalParameters>
            <localParameter id="Act_PLC_Ca_1189_0__Kf" value="2999.99122500051" units="litre_per_mmole_per_second"/>
            <localParameter id="Act_PLC_Ca_1189_0__Kb" value="1" units="per_second"/>
          </listOfLocalParameters>
        </kineticLaw>
      </reaction>
      <reaction id="Degrade_IP3_1191_0_" name="Degrade_IP3" reversible="false" fast="false">
        <notes>
          <body xmlns="http://www.w3.org/1999/xhtml">
 	 	The enzyme is IP3 5-phosphomonesterase. about 45K. Actual products are Ins(1,4)P2, and cIns(1:2,4,5)P3. review in Majerus et al Science 234 1519-1526, 1986. Meyer and Stryer 1988 PNAS 85:5051-5055 est decay of IP3 at 1-3/sec
	 </body>
        </notes>
        <annotation>
          <moose:ModelAnnotation>
            <moose:xCord>358.260869565</moose:xCord>
            <moose:yCord>78.7066974596</moose:yCord>
            <moose:bgColor>white</moose:bgColor>
            <moose:textColor>2</moose:textColor>
          </moose:ModelAnnotation>
        </annotation>
        <listOfReactants>
          <speciesReference species="IP3_735_0_" stoichiometry="1" constant="false"/>
        </listOfReactants>
        <listOfProducts>
          <speciesReference species="Inositol_723_0_" stoichiometry="1" constant="true"/>
        </listOfProducts>
        <kineticLaw>
          <notes>
            <body xmlns="http://www.w3.org/1999/xhtml">
		kinetics_592_0_ * Degrade_IP3_1191_0__Kf * IP3_735_0_
 	 </body>
          </notes>
          <math xmlns="http://www.w3.org/1998/Math/MathML">
            <apply>
              <times/>
              <ci> kinetics_592_0_ </ci>
              <ci> Degrade_IP3_1191_0__Kf </ci>
              <ci> IP3_735_0_ </ci>
            </apply>
          </math>
          <listOfLocalParameters>
            <localParameter id="Degrade_IP3_1191_0__Kf" value="2.5" units="per_second"/>
          </listOfLocalParameters>
        </kineticLaw>
      </reaction>
      <reaction id="Degrade_DAG_1193_0_" name="Degrade_DAG" reversible="false" fast="false">
        <notes>
          <body xmlns="http://www.w3.org/1999/xhtml">
 	 	These rates are the same as for degrading IP3, but I am sure that they could be improved. Lets double kf to 0.2, since the amount of DAG in the cell should be _lessthan_= 1uM. Need to double it again, for the same reason. kf now 0.5 27 June 1996 kf is now 0.02 to get 50 sec time course 30 Aug 1997: Raised kf to 0.11 to accomodate PLC_gamma 27 Mar 1998: kf now 0.15 for PLC_gamma
	 </body>
        </notes>
        <annotation>
          <moose:ModelAnnotation>
            <moose:xCord>370.434782609</moose:xCord>
            <moose:yCord>79.8152424942</moose:yCord>
            <moose:bgColor>white</moose:bgColor>
            <moose:textColor>2</moose:textColor>
          </moose:ModelAnnotation>
        </annotation>
        <listOfReactants>
          <speciesReference species="DAG_733_0_" stoichiometry="1" constant="false"/>
        </listOfReactants>
        <listOfProducts>
          <speciesReference species="PC_731_0_" stoichiometry="1" constant="true"/>
        </listOfProducts>
        <kineticLaw>
          <notes>
            <body xmlns="http://www.w3.org/1999/xhtml">
		kinetics_592_0_ * Degrade_DAG_1193_0__Kf * DAG_733_0_
 	 </body>
          </notes>
          <math xmlns="http://www.w3.org/1998/Math/MathML">
            <apply>
              <times/>
              <ci> kinetics_592_0_ </ci>
              <ci> Degrade_DAG_1193_0__Kf </ci>
              <ci> DAG_733_0_ </ci>
            </apply>
          </math>
          <listOfLocalParameters>
            <localParameter id="Degrade_DAG_1193_0__Kf" value="0.15" units="per_second"/>
          </listOfLocalParameters>
        </kineticLaw>
      </reaction>
      <reaction id="Act_PLC_by_Gq_1195_0_" name="Act_PLC_by_Gq" reversible="true" fast="false">
        <notes>
          <body xmlns="http://www.w3.org/1999/xhtml">
 	 	Affinity for Gq is _greaterthan_ 20 nM (Smrcka et al Science251 804-807 1991) so [Gq].kf = kb so 40nM * 6e5 = kb/kf = 24e3 so kf = 4.2e-5, kb =1
	 </body>
        </notes>
        <annotation>
          <moose:ModelAnnotation>
            <moose:xCord>392.885375494</moose:xCord>
            <moose:yCord>79.8152424942</moose:yCord>
            <moose:bgColor>white</moose:bgColor>
            <moose:textColor>2</moose:textColor>
          </moose:ModelAnnotation>
        </annotation>
        <listOfReactants>
          <speciesReference species="PLC_Ca_725_0_" stoichiometry="1" constant="false"/>
          <speciesReference species="G_pGTP_935_0_" stoichiometry="1" constant="false"/>
        </listOfReactants>
        <listOfProducts>
          <speciesReference species="PLC_Ca_Gq_727_0_" stoichiometry="1" constant="false"/>
        </listOfProducts>
        <kineticLaw>
          <notes>
            <body xmlns="http://www.w3.org/1999/xhtml">
		kinetics_592_0_ * Act_PLC_by_Gq_1195_0__Kf * PLC_Ca_725_0_*G_pGTP_935_0_-kinetics_592_0_ * Act_PLC_by_Gq_1195_0__Kb * PLC_Ca_Gq_727_0_
 	 </body>
          </notes>
          <math xmlns="http://www.w3.org/1998/Math/MathML">
            <apply>
              <minus/>
              <apply>
                <times/>
                <ci> kinetics_592_0_ </ci>
                <ci> Act_PLC_by_Gq_1195_0__Kf </ci>
                <ci> PLC_Ca_725_0_ </ci>
                <ci> G_pGTP_935_0_ </ci>
              </apply>
              <apply>
                <times/>
                <ci> kinetics_592_0_ </ci>
                <ci> Act_PLC_by_Gq_1195_0__Kb </ci>
                <ci> PLC_Ca_Gq_727_0_ </ci>
              </apply>
            </apply>
          </math>
          <listOfLocalParameters>
            <localParameter id="Act_PLC_by_Gq_1195_0__Kf" value="25199.8757499853" units="litre_per_mmole_per_second"/>
            <localParameter id="Act_PLC_by_Gq_1195_0__Kb" value="1" units="per_second"/>
          </listOfLocalParameters>
        </kineticLaw>
      </reaction>
      <reaction id="Inact_PLC_Gq_1197_0_" name="Inact_PLC_Gq" reversible="false" fast="false">
        <notes>
          <body xmlns="http://www.w3.org/1999/xhtml">
 	 	This process is assumed to be directly caused by the inactivation of the G*GTP to G*GDP. Hence, kf = .013 /sec = 0.8/min, same as the rate for Inact-G. kb = 0 since this is irreversible. We may be interested in studying the role of PLC as a GAP. If so, the kf would be faster here than in Inact-G
	 </body>
        </notes>
        <annotation>
          <moose:ModelAnnotation>
            <moose:xCord>381.501976285</moose:xCord>
            <moose:yCord>79.8152424942</moose:yCord>
            <moose:bgColor>white</moose:bgColor>
            <moose:textColor>2</moose:textColor>
          </moose:ModelAnnotation>
        </annotation>
        <listOfReactants>
          <speciesReference species="PLC_Ca_Gq_727_0_" stoichiometry="1" constant="false"/>
        </listOfReactants>
        <listOfProducts>
          <speciesReference species="G_pGDP_937_0_" stoichiometry="1" constant="false"/>
          <speciesReference species="PLC_Ca_725_0_" stoichiometry="1" constant="false"/>
        </listOfProducts>
        <kineticLaw>
          <notes>
            <body xmlns="http://www.w3.org/1999/xhtml">
		kinetics_592_0_ * Inact_PLC_Gq_1197_0__Kf * PLC_Ca_Gq_727_0_
 	 </body>
          </notes>
          <math xmlns="http://www.w3.org/1998/Math/MathML">
            <apply>
              <times/>
              <ci> kinetics_592_0_ </ci>
              <ci> Inact_PLC_Gq_1197_0__Kf </ci>
              <ci> PLC_Ca_Gq_727_0_ </ci>
            </apply>
          </math>
          <listOfLocalParameters>
            <localParameter id="Inact_PLC_Gq_1197_0__Kf" value="0.0133" units="per_second"/>
          </listOfLocalParameters>
        </kineticLaw>
      </reaction>
      <reaction id="PLC_bind_Gq_1199_0_" name="PLC_bind_Gq" reversible="true" fast="false">
        <notes>
          <body xmlns="http://www.w3.org/1999/xhtml">
 	 	this binding does not produce active PLC. This step was needed to implement the described (Smrcka et al) increase in affinity for Ca by PLC once Gq was bound. The kinetics are the same as the binding step for Ca-PLC to Gq. June 1996: Changed the kf to 4.2e-5 to 4.2e-6 to preserve balance around the reactions.
	 </body>
        </notes>
        <annotation>
          <moose:ModelAnnotation>
            <moose:xCord>415.335968379</moose:xCord>
            <moose:yCord>80.9237875289</moose:yCord>
            <moose:bgColor>white</moose:bgColor>
            <moose:textColor>2</moose:textColor>
          </moose:ModelAnnotation>
        </annotation>
        <listOfReactants>
          <speciesReference species="PLC_721_0_" stoichiometry="1" constant="false"/>
          <speciesReference species="G_pGTP_935_0_" stoichiometry="1" constant="false"/>
        </listOfReactants>
        <listOfProducts>
          <speciesReference species="PLC_Gq_729_0_" stoichiometry="1" constant="false"/>
        </listOfProducts>
        <kineticLaw>
          <notes>
            <body xmlns="http://www.w3.org/1999/xhtml">
		kinetics_592_0_ * PLC_bind_Gq_1199_0__Kf * PLC_721_0_*G_pGTP_935_0_-kinetics_592_0_ * PLC_bind_Gq_1199_0__Kb * PLC_Gq_729_0_
 	 </body>
          </notes>
          <math xmlns="http://www.w3.org/1998/Math/MathML">
            <apply>
              <minus/>
              <apply>
                <times/>
                <ci> kinetics_592_0_ </ci>
                <ci> PLC_bind_Gq_1199_0__Kf </ci>
                <ci> PLC_721_0_ </ci>
                <ci> G_pGTP_935_0_ </ci>
              </apply>
              <apply>
                <times/>
                <ci> kinetics_592_0_ </ci>
                <ci> PLC_bind_Gq_1199_0__Kb </ci>
                <ci> PLC_Gq_729_0_ </ci>
              </apply>
            </apply>
          </math>
          <listOfLocalParameters>
            <localParameter id="PLC_bind_Gq_1199_0__Kf" value="2519.98757499853" units="litre_per_mmole_per_second"/>
            <localParameter id="PLC_bind_Gq_1199_0__Kb" value="1" units="per_second"/>
          </listOfLocalParameters>
        </kineticLaw>
      </reaction>
      <reaction id="PLC_Gq_bind_Ca_1201_0_" name="PLC_Gq_bind_Ca" reversible="true" fast="false">
        <notes>
          <body xmlns="http://www.w3.org/1999/xhtml">
 	 	this step has a high affinity for Ca, from Smrcka et al. 0.1uM so kf /kb = 1/6e4 = 1.666e-5:1. See the Act-PLC-by-Gq reac. 11 Jun 1996: Raised kf to 5e-5 based on match to conc-eff curves from Smrcka et al.
	 </body>
        </notes>
        <annotation>
          <moose:ModelAnnotation>
            <moose:xCord>404.110671937</moose:xCord>
            <moose:yCord>79.8152424942</moose:yCord>
            <moose:bgColor>white</moose:bgColor>
            <moose:textColor>2</moose:textColor>
          </moose:ModelAnnotation>
        </annotation>
        <listOfReactants>
          <speciesReference species="PLC_Gq_729_0_" stoichiometry="1" constant="false"/>
          <speciesReference species="Ca_947_0_" stoichiometry="1" constant="true"/>
        </listOfReactants>
        <listOfProducts>
          <speciesReference species="PLC_Ca_Gq_727_0_" stoichiometry="1" constant="false"/>
        </listOfProducts>
        <kineticLaw>
          <notes>
            <body xmlns="http://www.w3.org/1999/xhtml">
		kinetics_592_0_ * PLC_Gq_bind_Ca_1201_0__Kf * PLC_Gq_729_0_*Ca_947_0_-kinetics_592_0_ * PLC_Gq_bind_Ca_1201_0__Kb * PLC_Ca_Gq_727_0_
 	 </body>
          </notes>
          <math xmlns="http://www.w3.org/1998/Math/MathML">
            <apply>
              <minus/>
              <apply>
                <times/>
                <ci> kinetics_592_0_ </ci>
                <ci> PLC_Gq_bind_Ca_1201_0__Kf </ci>
                <ci> PLC_Gq_729_0_ </ci>
                <ci> Ca_947_0_ </ci>
              </apply>
              <apply>
                <times/>
                <ci> kinetics_592_0_ </ci>
                <ci> PLC_Gq_bind_Ca_1201_0__Kb </ci>
                <ci> PLC_Ca_Gq_727_0_ </ci>
              </apply>
            </apply>
          </math>
          <listOfLocalParameters>
            <localParameter id="PLC_Gq_bind_Ca_1201_0__Kf" value="29999.9122500051" units="litre_per_mmole_per_second"/>
            <localParameter id="PLC_Gq_bind_Ca_1201_0__Kb" value="1" units="per_second"/>
          </listOfLocalParameters>
        </kineticLaw>
      </reaction>
      <reaction id="Antag_bind_Rec_Gq_1203_0_" name="Antag_bind_Rec_Gq" reversible="true" fast="false">
        <notes>
          <body xmlns="http://www.w3.org/1999/xhtml">
 	 	The rate consts give a total binding affinity of only
	 </body>
        </notes>
        <annotation>
          <moose:ModelAnnotation>
            <moose:xCord>130.276679842</moose:xCord>
            <moose:yCord>377.090069284</moose:yCord>
            <moose:bgColor>white</moose:bgColor>
            <moose:textColor>3</moose:textColor>
          </moose:ModelAnnotation>
        </annotation>
        <listOfReactants>
          <speciesReference species="Rec_Gq_929_0_" stoichiometry="1" constant="false"/>
          <speciesReference species="mGluRAntag_739_0_" stoichiometry="1" constant="true"/>
        </listOfReactants>
        <listOfProducts>
          <speciesReference species="Blocked_Rec_Gq_741_0_" stoichiometry="1" constant="false"/>
        </listOfProducts>
        <kineticLaw>
          <notes>
            <body xmlns="http://www.w3.org/1999/xhtml">
		kinetics_592_0_ * Antag_bind_Rec_Gq_1203_0__Kf * Rec_Gq_929_0_*mGluRAntag_739_0_-kinetics_592_0_ * Antag_bind_Rec_Gq_1203_0__Kb * Blocked_Rec_Gq_741_0_
 	 </body>
          </notes>
          <math xmlns="http://www.w3.org/1998/Math/MathML">
            <apply>
              <minus/>
              <apply>
                <times/>
                <ci> kinetics_592_0_ </ci>
                <ci> Antag_bind_Rec_Gq_1203_0__Kf </ci>
                <ci> Rec_Gq_929_0_ </ci>
                <ci> mGluRAntag_739_0_ </ci>
              </apply>
              <apply>
                <times/>
                <ci> kinetics_592_0_ </ci>
                <ci> Antag_bind_Rec_Gq_1203_0__Kb </ci>
                <ci> Blocked_Rec_Gq_741_0_ </ci>
              </apply>
            </apply>
          </math>
          <listOfLocalParameters>
            <localParameter id="Antag_bind_Rec_Gq_1203_0__Kf" value="59999.8244999409" units="litre_per_mmole_per_second"/>
            <localParameter id="Antag_bind_Rec_Gq_1203_0__Kb" value="0.01" units="per_second"/>
          </listOfLocalParameters>
        </kineticLaw>
      </reaction>
      <reaction id="mGluR_barr2_Raf_scaffolding_1205_0_" name="mGluR_barr2_Raf_scaffolding" reversible="true" fast="false">
        <annotation>
          <moose:ModelAnnotation>
            <moose:xCord>487.272727273</moose:xCord>
            <moose:yCord>124.896073903</moose:yCord>
            <moose:bgColor>white</moose:bgColor>
            <moose:textColor>4</moose:textColor>
          </moose:ModelAnnotation>
        </annotation>
        <listOfReactants>
          <speciesReference species="craf_1_745_0_" stoichiometry="1" constant="false"/>
          <speciesReference species="Internal_mGluR_p_dot_barr2_1107_0_" stoichiometry="1" constant="false"/>
        </listOfReactants>
        <listOfProducts>
          <speciesReference species="craf_1_p_747_0_" stoichiometry="1" constant="false"/>
        </listOfProducts>
        <kineticLaw>
          <notes>
            <body xmlns="http://www.w3.org/1999/xhtml">
		kinetics_592_0_ * mGluR_barr2_Raf_scaffolding_1205_0__Kf * craf_1_745_0_*Internal_mGluR_p_dot_barr2_1107_0_-kinetics_592_0_ * mGluR_barr2_Raf_scaffolding_1205_0__Kb * craf_1_p_747_0_
 	 </body>
          </notes>
          <math xmlns="http://www.w3.org/1998/Math/MathML">
            <apply>
              <minus/>
              <apply>
                <times/>
                <ci> kinetics_592_0_ </ci>
                <ci> mGluR_barr2_Raf_scaffolding_1205_0__Kf </ci>
                <ci> craf_1_745_0_ </ci>
                <ci> Internal_mGluR_p_dot_barr2_1107_0_ </ci>
              </apply>
              <apply>
                <times/>
                <ci> kinetics_592_0_ </ci>
                <ci> mGluR_barr2_Raf_scaffolding_1205_0__Kb </ci>
                <ci> craf_1_p_747_0_ </ci>
              </apply>
            </apply>
          </math>
          <listOfLocalParameters>
            <localParameter id="mGluR_barr2_Raf_scaffolding_1205_0__Kf" value="1.49996402500052" units="litre_per_mmole_per_second"/>
            <localParameter id="mGluR_barr2_Raf_scaffolding_1205_0__Kb" value="0.001" units="per_second"/>
          </listOfLocalParameters>
        </kineticLaw>
      </reaction>
      <reaction id="Ras_act_craf_1207_0_" name="Ras_act_craf" reversible="true" fast="false">
        <notes>
          <body xmlns="http://www.w3.org/1999/xhtml">
 	 	Assume the binding is fast and limited only by the amount of Ras* available. So kf=kb/[craf-1] If kb is 1/sec, then kf = 1/0.2 uM = 1/(0.2 * 6e5) = 8.3e-6 Later: Raise it by 10 X to 4e-5 From Hallberg et al JBC 269:6 3913-3916 1994, 3% of cellular Raf is complexed with Ras. So we raise kb 4x to 4 This step needed to memb-anchor and activate Raf: Leevers et al Nature 369 411-414 (I don&apos;t....
	 </body>
        </notes>
        <annotation>
          <moose:ModelAnnotation>
            <moose:xCord>681.581027668</moose:xCord>
            <moose:yCord>114.734411085</moose:yCord>
            <moose:bgColor>white</moose:bgColor>
            <moose:textColor>5</moose:textColor>
          </moose:ModelAnnotation>
        </annotation>
        <listOfReactants>
          <speciesReference species="GTP_Ras_771_0_" stoichiometry="1" constant="false"/>
          <speciesReference species="craf_1_p_747_0_" stoichiometry="1" constant="false"/>
        </listOfReactants>
        <listOfProducts>
          <speciesReference species="Raf_p_GTP_Ras_761_0_" stoichiometry="1" constant="false"/>
        </listOfProducts>
        <kineticLaw>
          <notes>
            <body xmlns="http://www.w3.org/1999/xhtml">
		kinetics_592_0_ * Ras_act_craf_1207_0__Kf * GTP_Ras_771_0_*craf_1_p_747_0_-kinetics_592_0_ * Ras_act_craf_1207_0__Kb * Raf_p_GTP_Ras_761_0_
 	 </body>
          </notes>
          <math xmlns="http://www.w3.org/1998/Math/MathML">
            <apply>
              <minus/>
              <apply>
                <times/>
                <ci> kinetics_592_0_ </ci>
                <ci> Ras_act_craf_1207_0__Kf </ci>
                <ci> GTP_Ras_771_0_ </ci>
                <ci> craf_1_p_747_0_ </ci>
              </apply>
              <apply>
                <times/>
                <ci> kinetics_592_0_ </ci>
                <ci> Ras_act_craf_1207_0__Kb </ci>
                <ci> Raf_p_GTP_Ras_761_0_ </ci>
              </apply>
            </apply>
          </math>
          <listOfLocalParameters>
            <localParameter id="Ras_act_craf_1207_0__Kf" value="24000.1824998911" units="litre_per_mmole_per_second"/>
            <localParameter id="Ras_act_craf_1207_0__Kb" value="0.5" units="per_second"/>
          </listOfLocalParameters>
        </kineticLaw>
      </reaction>
      <reaction id="bg_act_GEF_1209_0_" name="bg_act_GEF" reversible="true" fast="false">
        <notes>
          <body xmlns="http://www.w3.org/1999/xhtml">
 	 	SoS/GEF is present at 50 nM ie 3e4/cell. BetaGamma maxes out at 9e4. Assume we have 1/3 of the GEF active when the BetaGamma is 1.5e4. so 1e4 * kb = 2e4 * 1.5e4 * kf, so kf/kb = 3e-5. The rate of this equil should be reasonably fast, say 1/sec
	 </body>
        </notes>
        <annotation>
          <moose:ModelAnnotation>
            <moose:xCord>693.754940711</moose:xCord>
            <moose:yCord>114.734411085</moose:yCord>
            <moose:bgColor>white</moose:bgColor>
            <moose:textColor>5</moose:textColor>
          </moose:ModelAnnotation>
        </annotation>
        <listOfReactants>
          <speciesReference species="BetaGamma_933_0_" stoichiometry="1" constant="false"/>
          <speciesReference species="inact_GEF_767_0_" stoichiometry="1" constant="false"/>
        </listOfReactants>
        <listOfProducts>
          <speciesReference species="GEF_Gprot_bg_765_0_" stoichiometry="1" constant="false"/>
        </listOfProducts>
        <kineticLaw>
          <notes>
            <body xmlns="http://www.w3.org/1999/xhtml">
		kinetics_592_0_ * bg_act_GEF_1209_0__Kf * BetaGamma_933_0_*inact_GEF_767_0_-kinetics_592_0_ * bg_act_GEF_1209_0__Kb * GEF_Gprot_bg_765_0_
 	 </body>
          </notes>
          <math xmlns="http://www.w3.org/1998/Math/MathML">
            <apply>
              <minus/>
              <apply>
                <times/>
                <ci> kinetics_592_0_ </ci>
                <ci> bg_act_GEF_1209_0__Kf </ci>
                <ci> BetaGamma_933_0_ </ci>
                <ci> inact_GEF_767_0_ </ci>
              </apply>
              <apply>
                <times/>
                <ci> kinetics_592_0_ </ci>
                <ci> bg_act_GEF_1209_0__Kb </ci>
                <ci> GEF_Gprot_bg_765_0_ </ci>
              </apply>
            </apply>
          </math>
          <listOfLocalParameters>
            <localParameter id="bg_act_GEF_1209_0__Kf" value="5999.98244999409" units="litre_per_mmole_per_second"/>
            <localParameter id="bg_act_GEF_1209_0__Kb" value="1" units="per_second"/>
          </listOfLocalParameters>
        </kineticLaw>
      </reaction>
      <reaction id="dephosph_GEF_1211_0_" name="dephosph_GEF" reversible="false" fast="false">
        <annotation>
          <moose:ModelAnnotation>
            <moose:xCord>706.719367589</moose:xCord>
            <moose:yCord>114.734411085</moose:yCord>
            <moose:bgColor>white</moose:bgColor>
            <moose:textColor>5</moose:textColor>
          </moose:ModelAnnotation>
        </annotation>
        <listOfReactants>
          <speciesReference species="GEF_p_769_0_" stoichiometry="1" constant="false"/>
        </listOfReactants>
        <listOfProducts>
          <speciesReference species="inact_GEF_767_0_" stoichiometry="1" constant="false"/>
        </listOfProducts>
        <kineticLaw>
          <notes>
            <body xmlns="http://www.w3.org/1999/xhtml">
		kinetics_592_0_ * dephosph_GEF_1211_0__Kf * GEF_p_769_0_
 	 </body>
          </notes>
          <math xmlns="http://www.w3.org/1998/Math/MathML">
            <apply>
              <times/>
              <ci> kinetics_592_0_ </ci>
              <ci> dephosph_GEF_1211_0__Kf </ci>
              <ci> GEF_p_769_0_ </ci>
            </apply>
          </math>
          <listOfLocalParameters>
            <localParameter id="dephosph_GEF_1211_0__Kf" value="1" units="per_second"/>
          </listOfLocalParameters>
        </kineticLaw>
      </reaction>
      <reaction id="Ras_intrinsic_GTPase_1213_0_" name="Ras_intrinsic_GTPase" reversible="false" fast="false">
        <notes>
          <body xmlns="http://www.w3.org/1999/xhtml">
 	 	This is extremely slow (1e-4), but it is significant as so little GAP actually gets complexed with it that the total GTP turnover rises only by 2-3 X (see Gibbs et al, JBC 265(33) 20437-20422) and Eccleston et al JBC 268(36) 27012-27019 kf = 1e-4
	 </body>
        </notes>
        <annotation>
          <moose:ModelAnnotation>
            <moose:xCord>719.841897233</moose:xCord>
            <moose:yCord>114.734411085</moose:yCord>
            <moose:bgColor>white</moose:bgColor>
            <moose:textColor>5</moose:textColor>
          </moose:ModelAnnotation>
        </annotation>
        <listOfReactants>
          <speciesReference species="GTP_Ras_771_0_" stoichiometry="1" constant="false"/>
        </listOfReactants>
        <listOfProducts>
          <speciesReference species="GDP_Ras_773_0_" stoichiometry="1" constant="false"/>
        </listOfProducts>
        <kineticLaw>
          <notes>
            <body xmlns="http://www.w3.org/1999/xhtml">
		kinetics_592_0_ * Ras_intrinsic_GTPase_1213_0__Kf * GTP_Ras_771_0_
 	 </body>
          </notes>
          <math xmlns="http://www.w3.org/1998/Math/MathML">
            <apply>
              <times/>
              <ci> kinetics_592_0_ </ci>
              <ci> Ras_intrinsic_GTPase_1213_0__Kf </ci>
              <ci> GTP_Ras_771_0_ </ci>
            </apply>
          </math>
          <listOfLocalParameters>
            <localParameter id="Ras_intrinsic_GTPase_1213_0__Kf" value="0.0001" units="per_second"/>
          </listOfLocalParameters>
        </kineticLaw>
      </reaction>
      <reaction id="dephosph_GAP_1215_0_" name="dephosph_GAP" reversible="false" fast="false">
        <notes>
          <body xmlns="http://www.w3.org/1999/xhtml">
 	 	Assume a reasonably good rate for dephosphorylating it, 1/sec
	 </body>
        </notes>
        <annotation>
          <moose:ModelAnnotation>
            <moose:xCord>732.964426877</moose:xCord>
            <moose:yCord>115.84295612</moose:yCord>
            <moose:bgColor>white</moose:bgColor>
            <moose:textColor>5</moose:textColor>
          </moose:ModelAnnotation>
        </annotation>
        <listOfReactants>
          <speciesReference species="GAP_p_775_0_" stoichiometry="1" constant="false"/>
        </listOfReactants>
        <listOfProducts>
          <speciesReference species="GAP_777_0_" stoichiometry="1" constant="false"/>
        </listOfProducts>
        <kineticLaw>
          <notes>
            <body xmlns="http://www.w3.org/1999/xhtml">
		kinetics_592_0_ * dephosph_GAP_1215_0__Kf * GAP_p_775_0_
 	 </body>
          </notes>
          <math xmlns="http://www.w3.org/1998/Math/MathML">
            <apply>
              <times/>
              <ci> kinetics_592_0_ </ci>
              <ci> dephosph_GAP_1215_0__Kf </ci>
              <ci> GAP_p_775_0_ </ci>
            </apply>
          </math>
          <listOfLocalParameters>
            <localParameter id="dephosph_GAP_1215_0__Kf" value="0.1" units="per_second"/>
          </listOfLocalParameters>
        </kineticLaw>
      </reaction>
      <reaction id="CaM_bind_GEF_1217_0_" name="CaM_bind_GEF" reversible="true" fast="false">
        <notes>
          <body xmlns="http://www.w3.org/1999/xhtml">
 	 	We have no numbers for this. It is probably between the two extremes represented by the CaMKII phosph states, and I have used guesses based on this. kf=1e-4 kb=1 The reaction is based on Farnsworth et al Nature 376 524-527 1995
	 </body>
        </notes>
        <annotation>
          <moose:ModelAnnotation>
            <moose:xCord>747.035573123</moose:xCord>
            <moose:yCord>115.84295612</moose:yCord>
            <moose:bgColor>white</moose:bgColor>
            <moose:textColor>5</moose:textColor>
          </moose:ModelAnnotation>
        </annotation>
        <listOfReactants>
          <speciesReference species="CaM_Ca4_835_0_" stoichiometry="1" constant="false"/>
          <speciesReference species="inact_GEF_767_0_" stoichiometry="1" constant="false"/>
        </listOfReactants>
        <listOfProducts>
          <speciesReference species="CaM_GEF_781_0_" stoichiometry="1" constant="false"/>
        </listOfProducts>
        <kineticLaw>
          <notes>
            <body xmlns="http://www.w3.org/1999/xhtml">
		kinetics_592_0_ * CaM_bind_GEF_1217_0__Kf * CaM_Ca4_835_0_*inact_GEF_767_0_-kinetics_592_0_ * CaM_bind_GEF_1217_0__Kb * CaM_GEF_781_0_
 	 </body>
          </notes>
          <math xmlns="http://www.w3.org/1998/Math/MathML">
            <apply>
              <minus/>
              <apply>
                <times/>
                <ci> kinetics_592_0_ </ci>
                <ci> CaM_bind_GEF_1217_0__Kf </ci>
                <ci> CaM_Ca4_835_0_ </ci>
                <ci> inact_GEF_767_0_ </ci>
              </apply>
              <apply>
                <times/>
                <ci> kinetics_592_0_ </ci>
                <ci> CaM_bind_GEF_1217_0__Kb </ci>
                <ci> CaM_GEF_781_0_ </ci>
              </apply>
            </apply>
          </math>
          <listOfLocalParameters>
            <localParameter id="CaM_bind_GEF_1217_0__Kf" value="59999.8244999409" units="litre_per_mmole_per_second"/>
            <localParameter id="CaM_bind_GEF_1217_0__Kb" value="1" units="per_second"/>
          </listOfLocalParameters>
        </kineticLaw>
      </reaction>
      <reaction id="dephosph_inact_GEF_p_1219_0_" name="dephosph_inact_GEF_p" reversible="false" fast="false">
        <annotation>
          <moose:ModelAnnotation>
            <moose:xCord>760.0</moose:xCord>
            <moose:yCord>115.84295612</moose:yCord>
            <moose:bgColor>white</moose:bgColor>
            <moose:textColor>5</moose:textColor>
          </moose:ModelAnnotation>
        </annotation>
        <listOfReactants>
          <speciesReference species="inact_GEF_p_779_0_" stoichiometry="1" constant="false"/>
        </listOfReactants>
        <listOfProducts>
          <speciesReference species="inact_GEF_767_0_" stoichiometry="1" constant="false"/>
        </listOfProducts>
        <kineticLaw>
          <notes>
            <body xmlns="http://www.w3.org/1999/xhtml">
		kinetics_592_0_ * dephosph_inact_GEF_p_1219_0__Kf * inact_GEF_p_779_0_
 	 </body>
          </notes>
          <math xmlns="http://www.w3.org/1998/Math/MathML">
            <apply>
              <times/>
              <ci> kinetics_592_0_ </ci>
              <ci> dephosph_inact_GEF_p_1219_0__Kf </ci>
              <ci> inact_GEF_p_779_0_ </ci>
            </apply>
          </math>
          <listOfLocalParameters>
            <localParameter id="dephosph_inact_GEF_p_1219_0__Kf" value="1" units="per_second"/>
          </listOfLocalParameters>
        </kineticLaw>
      </reaction>
      <reaction id="act_EGFR_1221_0_" name="act_EGFR" reversible="true" fast="false">
        <notes>
          <body xmlns="http://www.w3.org/1999/xhtml">
 	 	Affinity of EGFR for EGF is complex: depends on [EGFR]. We&apos;ll assume fixed [EGFR] and use exptal affinity ~20 nM (see Sherrill and Kyte Biochem 1996 35 5705-5718, Berkers et al JBC 266:2 922-927 1991, Sorokin et al JBC 269:13 9752-9759 1994). Tau =~2 min (Davis et al JBC 263:11 5373-5379 1988) or Berkers Kass = 6.2e5/M/sec, Kdiss=3.5e-4/sec. Sherrill and Kyte have Hill Coeff=1.7
	 </body>
        </notes>
        <annotation>
          <moose:ModelAnnotation>
            <moose:xCord>883.47826087</moose:xCord>
            <moose:yCord>101.247113164</moose:yCord>
            <moose:bgColor>white</moose:bgColor>
            <moose:textColor>6</moose:textColor>
          </moose:ModelAnnotation>
        </annotation>
        <listOfReactants>
          <speciesReference species="EGF_787_0_" stoichiometry="1" constant="true"/>
          <speciesReference species="EGFR_783_0_" stoichiometry="1" constant="false"/>
        </listOfReactants>
        <listOfProducts>
          <speciesReference species="L_dot_EGFR_785_0_" stoichiometry="1" constant="false"/>
        </listOfProducts>
        <kineticLaw>
          <notes>
            <body xmlns="http://www.w3.org/1999/xhtml">
		kinetics_592_0_ * act_EGFR_1221_0__Kf * EGF_787_0_*EGFR_783_0_-kinetics_592_0_ * act_EGFR_1221_0__Kb * L_dot_EGFR_785_0_
 	 </body>
          </notes>
          <math xmlns="http://www.w3.org/1998/Math/MathML">
            <apply>
              <minus/>
              <apply>
                <times/>
                <ci> kinetics_592_0_ </ci>
                <ci> act_EGFR_1221_0__Kf </ci>
                <ci> EGF_787_0_ </ci>
                <ci> EGFR_783_0_ </ci>
              </apply>
              <apply>
                <times/>
                <ci> kinetics_592_0_ </ci>
                <ci> act_EGFR_1221_0__Kb </ci>
                <ci> L_dot_EGFR_785_0_ </ci>
              </apply>
            </apply>
          </math>
          <listOfLocalParameters>
            <localParameter id="act_EGFR_1221_0__Kf" value="4200.00034998814" units="litre_per_mmole_per_second"/>
            <localParameter id="act_EGFR_1221_0__Kb" value="0.25" units="per_second"/>
          </listOfLocalParameters>
        </kineticLaw>
      </reaction>
      <reaction id="Internalize_1223_0_" name="Internalize" reversible="true" fast="false">
        <notes>
          <body xmlns="http://www.w3.org/1999/xhtml">
 	 	See Helin and Beguinot JBC 266:13 1991 pg 8363-8368. In Fig 3 they have internalization tau about 10 min, equil at about 20% EGF available. So kf = 4x kb, and 1/(kf + kb) = 600 sec so kb = 1/3K = 3.3e-4, and kf = 1.33e-3. This doesn&apos;t take into account the unbound receptor, so we need to push the kf up a bit, to 0.002
	 </body>
        </notes>
        <annotation>
          <moose:ModelAnnotation>
            <moose:xCord>894.545454545</moose:xCord>
            <moose:yCord>101.247113164</moose:yCord>
            <moose:bgColor>white</moose:bgColor>
            <moose:textColor>6</moose:textColor>
          </moose:ModelAnnotation>
        </annotation>
        <listOfReactants>
          <speciesReference species="L_dot_EGFR_785_0_" stoichiometry="1" constant="false"/>
        </listOfReactants>
        <listOfProducts>
          <speciesReference species="Internal_L_dot_EGFR_789_0_" stoichiometry="1" constant="false"/>
        </listOfProducts>
        <kineticLaw>
          <notes>
            <body xmlns="http://www.w3.org/1999/xhtml">
		kinetics_592_0_ * Internalize_1223_0__Kf * L_dot_EGFR_785_0_-kinetics_592_0_ * Internalize_1223_0__Kb * Internal_L_dot_EGFR_789_0_
 	 </body>
          </notes>
          <math xmlns="http://www.w3.org/1998/Math/MathML">
            <apply>
              <minus/>
              <apply>
                <times/>
                <ci> kinetics_592_0_ </ci>
                <ci> Internalize_1223_0__Kf </ci>
                <ci> L_dot_EGFR_785_0_ </ci>
              </apply>
              <apply>
                <times/>
                <ci> kinetics_592_0_ </ci>
                <ci> Internalize_1223_0__Kb </ci>
                <ci> Internal_L_dot_EGFR_789_0_ </ci>
              </apply>
            </apply>
          </math>
          <listOfLocalParameters>
            <localParameter id="Internalize_1223_0__Kf" value="0.002" units="per_second"/>
            <localParameter id="Internalize_1223_0__Kb" value="0.00033" units="per_second"/>
          </listOfLocalParameters>
        </kineticLaw>
      </reaction>
      <reaction id="SHC_p_dephospho_1225_0_" name="SHC_p_dephospho" reversible="false" fast="false">
        <notes>
          <body xmlns="http://www.w3.org/1999/xhtml">
 	 	Time course of decline of phosph is 20 min. Part of this is the turnoff time of the EGFR itself. Lets assume a tau of 10 min for this dephosph. It may be wildly off.
	 </body>
        </notes>
        <annotation>
          <moose:ModelAnnotation>
            <moose:xCord>155.57312253</moose:xCord>
            <moose:yCord>302.817551963</moose:yCord>
            <moose:bgColor>white</moose:bgColor>
            <moose:textColor>7</moose:textColor>
          </moose:ModelAnnotation>
        </annotation>
        <listOfReactants>
          <speciesReference species="SHC_p_795_0_" stoichiometry="1" constant="false"/>
        </listOfReactants>
        <listOfProducts>
          <speciesReference species="SHC_793_0_" stoichiometry="1" constant="false"/>
        </listOfProducts>
        <kineticLaw>
          <notes>
            <body xmlns="http://www.w3.org/1999/xhtml">
		kinetics_592_0_ * SHC_p_dephospho_1225_0__Kf * SHC_p_795_0_
 	 </body>
          </notes>
          <math xmlns="http://www.w3.org/1998/Math/MathML">
            <apply>
              <times/>
              <ci> kinetics_592_0_ </ci>
              <ci> SHC_p_dephospho_1225_0__Kf </ci>
              <ci> SHC_p_795_0_ </ci>
            </apply>
          </math>
          <listOfLocalParameters>
            <localParameter id="SHC_p_dephospho_1225_0__Kf" value="0.2" units="per_second"/>
          </listOfLocalParameters>
        </kineticLaw>
      </reaction>
      <reaction id="SHC_bind_Sos_dot_Grb2_1227_0_" name="SHC_bind_Sos.Grb2" reversible="true" fast="false">
        <notes>
          <body xmlns="http://www.w3.org/1999/xhtml">
 	 	Sasaoka et al JBC 269:51 pp 32621 1994, table on pg 32623 indicates that this pathway accounts for about 50% of the GEF activation. (88% - 39%). Error is large, about 20%. Fig 1 is most useful in constraining rates. Chook et al JBC 271:48 pp 30472, 1996 say that the Kd is 0.2 uM for Shc binding to EGFR. The Kd for Grb direct binding is 0.7, so we&apos;ll ignore it.
	 </body>
        </notes>
        <annotation>
          <moose:ModelAnnotation>
            <moose:xCord>166.640316206</moose:xCord>
            <moose:yCord>302.817551963</moose:yCord>
            <moose:bgColor>white</moose:bgColor>
            <moose:textColor>7</moose:textColor>
          </moose:ModelAnnotation>
        </annotation>
        <listOfReactants>
          <speciesReference species="Sos_dot_Grb2_801_0_" stoichiometry="1" constant="false"/>
          <speciesReference species="SHC_p_795_0_" stoichiometry="1" constant="false"/>
        </listOfReactants>
        <listOfProducts>
          <speciesReference species="SHC_p_dot_Sos_dot_Grb2_791_0_" stoichiometry="1" constant="false"/>
        </listOfProducts>
        <kineticLaw>
          <notes>
            <body xmlns="http://www.w3.org/1999/xhtml">
		kinetics_592_0_ * SHC_bind_Sos_dot_Grb2_1227_0__Kf * Sos_dot_Grb2_801_0_*SHC_p_795_0_-kinetics_592_0_ * SHC_bind_Sos_dot_Grb2_1227_0__Kb * SHC_p_dot_Sos_dot_Grb2_791_0_
 	 </body>
          </notes>
          <math xmlns="http://www.w3.org/1998/Math/MathML">
            <apply>
              <minus/>
              <apply>
                <times/>
                <ci> kinetics_592_0_ </ci>
                <ci> SHC_bind_Sos_dot_Grb2_1227_0__Kf </ci>
                <ci> Sos_dot_Grb2_801_0_ </ci>
                <ci> SHC_p_795_0_ </ci>
              </apply>
              <apply>
                <times/>
                <ci> kinetics_592_0_ </ci>
                <ci> SHC_bind_Sos_dot_Grb2_1227_0__Kb </ci>
                <ci> SHC_p_dot_Sos_dot_Grb2_791_0_ </ci>
              </apply>
            </apply>
          </math>
          <listOfLocalParameters>
            <localParameter id="SHC_bind_Sos_dot_Grb2_1227_0__Kf" value="499.979585001165" units="litre_per_mmole_per_second"/>
            <localParameter id="SHC_bind_Sos_dot_Grb2_1227_0__Kb" value="0.1" units="per_second"/>
          </listOfLocalParameters>
        </kineticLaw>
      </reaction>
      <reaction id="Grb2_bind_Sos_p_1229_0_" name="Grb2_bind_Sos_p" reversible="true" fast="false">
        <notes>
          <body xmlns="http://www.w3.org/1999/xhtml">
 	 	Same rates as Grb2_bind_Sos: Porfiri and McCormick JBC 271:10 pp 5871 1996 show that the binding is not affected by the phosph.
	 </body>
        </notes>
        <annotation>
          <moose:ModelAnnotation>
            <moose:xCord>177.865612648</moose:xCord>
            <moose:yCord>302.817551963</moose:yCord>
            <moose:bgColor>white</moose:bgColor>
            <moose:textColor>7</moose:textColor>
          </moose:ModelAnnotation>
        </annotation>
        <listOfReactants>
          <speciesReference species="Sos_p_803_0_" stoichiometry="1" constant="false"/>
          <speciesReference species="Grb2_799_0_" stoichiometry="1" constant="false"/>
        </listOfReactants>
        <listOfProducts>
          <speciesReference species="Sos_p_dot_Grb2_797_0_" stoichiometry="1" constant="false"/>
        </listOfProducts>
        <kineticLaw>
          <notes>
            <body xmlns="http://www.w3.org/1999/xhtml">
		kinetics_592_0_ * Grb2_bind_Sos_p_1229_0__Kf * Sos_p_803_0_*Grb2_799_0_-kinetics_592_0_ * Grb2_bind_Sos_p_1229_0__Kb * Sos_p_dot_Grb2_797_0_
 	 </body>
          </notes>
          <math xmlns="http://www.w3.org/1998/Math/MathML">
            <apply>
              <minus/>
              <apply>
                <times/>
                <ci> kinetics_592_0_ </ci>
                <ci> Grb2_bind_Sos_p_1229_0__Kf </ci>
                <ci> Sos_p_803_0_ </ci>
                <ci> Grb2_799_0_ </ci>
              </apply>
              <apply>
                <times/>
                <ci> kinetics_592_0_ </ci>
                <ci> Grb2_bind_Sos_p_1229_0__Kb </ci>
                <ci> Sos_p_dot_Grb2_797_0_ </ci>
              </apply>
            </apply>
          </math>
          <listOfLocalParameters>
            <localParameter id="Grb2_bind_Sos_p_1229_0__Kf" value="25.00024274984" units="litre_per_mmole_per_second"/>
            <localParameter id="Grb2_bind_Sos_p_1229_0__Kb" value="0.0168" units="per_second"/>
          </listOfLocalParameters>
        </kineticLaw>
      </reaction>
      <reaction id="dephosph_Sos_1231_0_" name="dephosph_Sos" reversible="false" fast="false">
        <notes>
          <body xmlns="http://www.w3.org/1999/xhtml">
 	 	The only clue I have to these rates is from the time courses of the EGF activation, which is around 1 to 5 min. The dephosph would be expected to be of the same order, perhaps a bit longer. Lets use 0.002 which is about 8 min. Sep 17: The transient activation curve matches better with kf = 0.001
	 </body>
        </notes>
        <annotation>
          <moose:ModelAnnotation>
            <moose:xCord>188.14229249</moose:xCord>
            <moose:yCord>302.817551963</moose:yCord>
            <moose:bgColor>white</moose:bgColor>
            <moose:textColor>7</moose:textColor>
          </moose:ModelAnnotation>
        </annotation>
        <listOfReactants>
          <speciesReference species="Sos_p_803_0_" stoichiometry="1" constant="false"/>
        </listOfReactants>
        <listOfProducts>
          <speciesReference species="Sos_805_0_" stoichiometry="1" constant="false"/>
        </listOfProducts>
        <kineticLaw>
          <notes>
            <body xmlns="http://www.w3.org/1999/xhtml">
		kinetics_592_0_ * dephosph_Sos_1231_0__Kf * Sos_p_803_0_
 	 </body>
          </notes>
          <math xmlns="http://www.w3.org/1998/Math/MathML">
            <apply>
              <times/>
              <ci> kinetics_592_0_ </ci>
              <ci> dephosph_Sos_1231_0__Kf </ci>
              <ci> Sos_p_803_0_ </ci>
            </apply>
          </math>
          <listOfLocalParameters>
            <localParameter id="dephosph_Sos_1231_0__Kf" value="0.001" units="per_second"/>
          </listOfLocalParameters>
        </kineticLaw>
      </reaction>
      <reaction id="Grb2_bind_Sos_1233_0_" name="Grb2_bind_Sos" reversible="true" fast="false">
        <notes>
          <body xmlns="http://www.w3.org/1999/xhtml">
 	 	As there are 2 SH3 domains, this reaction could be 2nd order. I have a Kd of 22 uM from peptide binding (Lemmon et al JBC 269:50 pg 31653). However, Chook et al JBC 271:48 pg30472 say it is 0.4uM with purified proteins, so we believe them. They say it is 1:1 binding.
	 </body>
        </notes>
        <annotation>
          <moose:ModelAnnotation>
            <moose:xCord>199.367588933</moose:xCord>
            <moose:yCord>302.817551963</moose:yCord>
            <moose:bgColor>white</moose:bgColor>
            <moose:textColor>7</moose:textColor>
          </moose:ModelAnnotation>
        </annotation>
        <listOfReactants>
          <speciesReference species="Sos_805_0_" stoichiometry="1" constant="false"/>
          <speciesReference species="Grb2_799_0_" stoichiometry="1" constant="false"/>
        </listOfReactants>
        <listOfProducts>
          <speciesReference species="Sos_dot_Grb2_801_0_" stoichiometry="1" constant="false"/>
        </listOfProducts>
        <kineticLaw>
          <notes>
            <body xmlns="http://www.w3.org/1999/xhtml">
		kinetics_592_0_ * Grb2_bind_Sos_1233_0__Kf * Sos_805_0_*Grb2_799_0_-kinetics_592_0_ * Grb2_bind_Sos_1233_0__Kb * Sos_dot_Grb2_801_0_
 	 </body>
          </notes>
          <math xmlns="http://www.w3.org/1998/Math/MathML">
            <apply>
              <minus/>
              <apply>
                <times/>
                <ci> kinetics_592_0_ </ci>
                <ci> Grb2_bind_Sos_1233_0__Kf </ci>
                <ci> Sos_805_0_ </ci>
                <ci> Grb2_799_0_ </ci>
              </apply>
              <apply>
                <times/>
                <ci> kinetics_592_0_ </ci>
                <ci> Grb2_bind_Sos_1233_0__Kb </ci>
                <ci> Sos_dot_Grb2_801_0_ </ci>
              </apply>
            </apply>
          </math>
          <listOfLocalParameters>
            <localParameter id="Grb2_bind_Sos_1233_0__Kf" value="25.00024274984" units="litre_per_mmole_per_second"/>
            <localParameter id="Grb2_bind_Sos_1233_0__Kb" value="0.0168" units="per_second"/>
          </listOfLocalParameters>
        </kineticLaw>
      </reaction>
      <reaction id="Grb2_bind_SHC_1235_0_" name="Grb2_bind_SHC" reversible="true" fast="false">
        <annotation>
          <moose:ModelAnnotation>
            <moose:xCord>209.644268775</moose:xCord>
            <moose:yCord>302.817551963</moose:yCord>
            <moose:bgColor>white</moose:bgColor>
            <moose:textColor>7</moose:textColor>
          </moose:ModelAnnotation>
        </annotation>
        <listOfReactants>
          <speciesReference species="SHC_p_795_0_" stoichiometry="1" constant="false"/>
          <speciesReference species="Grb2_799_0_" stoichiometry="1" constant="false"/>
        </listOfReactants>
        <listOfProducts>
          <speciesReference species="SHC_p_Grb2_clx_807_0_" stoichiometry="1" constant="false"/>
        </listOfProducts>
        <kineticLaw>
          <notes>
            <body xmlns="http://www.w3.org/1999/xhtml">
		kinetics_592_0_ * Grb2_bind_SHC_1235_0__Kf * SHC_p_795_0_*Grb2_799_0_-kinetics_592_0_ * Grb2_bind_SHC_1235_0__Kb * SHC_p_Grb2_clx_807_0_
 	 </body>
          </notes>
          <math xmlns="http://www.w3.org/1998/Math/MathML">
            <apply>
              <minus/>
              <apply>
                <times/>
                <ci> kinetics_592_0_ </ci>
                <ci> Grb2_bind_SHC_1235_0__Kf </ci>
                <ci> SHC_p_795_0_ </ci>
                <ci> Grb2_799_0_ </ci>
              </apply>
              <apply>
                <times/>
                <ci> kinetics_592_0_ </ci>
                <ci> Grb2_bind_SHC_1235_0__Kb </ci>
                <ci> SHC_p_Grb2_clx_807_0_ </ci>
              </apply>
            </apply>
          </math>
          <listOfLocalParameters>
            <localParameter id="Grb2_bind_SHC_1235_0__Kf" value="999.997074990933" units="litre_per_mmole_per_second"/>
            <localParameter id="Grb2_bind_SHC_1235_0__Kb" value="1" units="per_second"/>
          </listOfLocalParameters>
        </kineticLaw>
      </reaction>
      <reaction id="Ca_act_PLC_g_1237_0_" name="Ca_act_PLC_g" reversible="true" fast="false">
        <notes>
          <body xmlns="http://www.w3.org/1999/xhtml">
 	 	Nice curves from Homma et al JBC 263:14 6592-6598 1988 Fig 5c. The activity falls above 10 uM, but that is too high to reach physiologically anyway, so we&apos;ll ignore the higher pts and match the lower ones only. Half-max at 1 uM. But Wahl et al JBC 267:15 10447-10456 1992 have half-max at 56 nM which is what I&apos;ll use.
	 </body>
        </notes>
        <annotation>
          <moose:ModelAnnotation>
            <moose:xCord>224.664031621</moose:xCord>
            <moose:yCord>363.602771363</moose:yCord>
            <moose:bgColor>white</moose:bgColor>
            <moose:textColor>8</moose:textColor>
          </moose:ModelAnnotation>
        </annotation>
        <listOfReactants>
          <speciesReference species="PLC_g_809_0_" stoichiometry="1" constant="false"/>
          <speciesReference species="Ca_947_0_" stoichiometry="1" constant="true"/>
        </listOfReactants>
        <listOfProducts>
          <speciesReference species="Ca_dot_PLC_g_813_0_" stoichiometry="1" constant="false"/>
        </listOfProducts>
        <kineticLaw>
          <notes>
            <body xmlns="http://www.w3.org/1999/xhtml">
		kinetics_592_0_ * Ca_act_PLC_g_1237_0__Kf * PLC_g_809_0_*Ca_947_0_-kinetics_592_0_ * Ca_act_PLC_g_1237_0__Kb * Ca_dot_PLC_g_813_0_
 	 </body>
          </notes>
          <math xmlns="http://www.w3.org/1998/Math/MathML">
            <apply>
              <minus/>
              <apply>
                <times/>
                <ci> kinetics_592_0_ </ci>
                <ci> Ca_act_PLC_g_1237_0__Kf </ci>
                <ci> PLC_g_809_0_ </ci>
                <ci> Ca_947_0_ </ci>
              </apply>
              <apply>
                <times/>
                <ci> kinetics_592_0_ </ci>
                <ci> Ca_act_PLC_g_1237_0__Kb </ci>
                <ci> Ca_dot_PLC_g_813_0_ </ci>
              </apply>
            </apply>
          </math>
          <listOfLocalParameters>
            <localParameter id="Ca_act_PLC_g_1237_0__Kf" value="179998.20999921" units="litre_per_mmole_per_second"/>
            <localParameter id="Ca_act_PLC_g_1237_0__Kb" value="10" units="per_second"/>
          </listOfLocalParameters>
        </kineticLaw>
      </reaction>
      <reaction id="Ca_act_PLC_g_p_1239_0_" name="Ca_act_PLC_g_p" reversible="true" fast="false">
        <notes>
          <body xmlns="http://www.w3.org/1999/xhtml">
 	 	Again, we refer to Homma et al and Wahl et al, for preference using Wahl. Half-Max of the phosph form is at 316 nM. Use kb of 10 as this is likely to be pretty fast. Did some curve comparisons, and instead of 316 nM giving a kf of 5.27e-5, we will use 8e-5 for kf. 16 Sep 97. As we are now phosphorylating the Ca-bound form, equils have shifted. kf should now be 2e-5 to match the curves.
	 </body>
        </notes>
        <annotation>
          <moose:ModelAnnotation>
            <moose:xCord>236.837944664</moose:xCord>
            <moose:yCord>363.602771363</moose:yCord>
            <moose:bgColor>white</moose:bgColor>
            <moose:textColor>8</moose:textColor>
          </moose:ModelAnnotation>
        </annotation>
        <listOfReactants>
          <speciesReference species="PLC_g_p_811_0_" stoichiometry="1" constant="false"/>
          <speciesReference species="Ca_947_0_" stoichiometry="1" constant="true"/>
        </listOfReactants>
        <listOfProducts>
          <speciesReference species="Ca_dot_PLC_g_p_815_0_" stoichiometry="1" constant="false"/>
        </listOfProducts>
        <kineticLaw>
          <notes>
            <body xmlns="http://www.w3.org/1999/xhtml">
		kinetics_592_0_ * Ca_act_PLC_g_p_1239_0__Kf * PLC_g_p_811_0_*Ca_947_0_-kinetics_592_0_ * Ca_act_PLC_g_p_1239_0__Kb * Ca_dot_PLC_g_p_815_0_
 	 </body>
          </notes>
          <math xmlns="http://www.w3.org/1998/Math/MathML">
            <apply>
              <minus/>
              <apply>
                <times/>
                <ci> kinetics_592_0_ </ci>
                <ci> Ca_act_PLC_g_p_1239_0__Kf </ci>
                <ci> PLC_g_p_811_0_ </ci>
                <ci> Ca_947_0_ </ci>
              </apply>
              <apply>
                <times/>
                <ci> kinetics_592_0_ </ci>
                <ci> Ca_act_PLC_g_p_1239_0__Kb </ci>
                <ci> Ca_dot_PLC_g_p_815_0_ </ci>
              </apply>
            </apply>
          </math>
          <listOfLocalParameters>
            <localParameter id="Ca_act_PLC_g_p_1239_0__Kf" value="12000.0912500841" units="litre_per_mmole_per_second"/>
            <localParameter id="Ca_act_PLC_g_p_1239_0__Kb" value="10" units="per_second"/>
          </listOfLocalParameters>
        </kineticLaw>
      </reaction>
      <reaction id="dephosph_PLC_g_1241_0_" name="dephosph_PLC_g" reversible="false" fast="false">
        <annotation>
          <moose:ModelAnnotation>
            <moose:xCord>249.011857708</moose:xCord>
            <moose:yCord>363.602771363</moose:yCord>
            <moose:bgColor>white</moose:bgColor>
            <moose:textColor>8</moose:textColor>
          </moose:ModelAnnotation>
        </annotation>
        <listOfReactants>
          <speciesReference species="Ca_dot_PLC_g_p_815_0_" stoichiometry="1" constant="false"/>
        </listOfReactants>
        <listOfProducts>
          <speciesReference species="Ca_dot_PLC_g_813_0_" stoichiometry="1" constant="false"/>
        </listOfProducts>
        <kineticLaw>
          <notes>
            <body xmlns="http://www.w3.org/1999/xhtml">
		kinetics_592_0_ * dephosph_PLC_g_1241_0__Kf * Ca_dot_PLC_g_p_815_0_
 	 </body>
          </notes>
          <math xmlns="http://www.w3.org/1998/Math/MathML">
            <apply>
              <times/>
              <ci> kinetics_592_0_ </ci>
              <ci> dephosph_PLC_g_1241_0__Kf </ci>
              <ci> Ca_dot_PLC_g_p_815_0_ </ci>
            </apply>
          </math>
          <listOfLocalParameters>
            <localParameter id="dephosph_PLC_g_1241_0__Kf" value="0.05" units="per_second"/>
          </listOfLocalParameters>
        </kineticLaw>
      </reaction>
      <reaction id="PLC_g_p_dephospho_1243_0_" name="PLC_g_p_dephospho" reversible="false" fast="false">
        <annotation>
          <moose:ModelAnnotation>
            <moose:xCord>261.185770751</moose:xCord>
            <moose:yCord>363.602771363</moose:yCord>
            <moose:bgColor>white</moose:bgColor>
            <moose:textColor>8</moose:textColor>
          </moose:ModelAnnotation>
        </annotation>
        <listOfReactants>
          <speciesReference species="PLC_g_p_811_0_" stoichiometry="1" constant="false"/>
        </listOfReactants>
        <listOfProducts>
          <speciesReference species="PLC_g_809_0_" stoichiometry="1" constant="false"/>
        </listOfProducts>
        <kineticLaw>
          <notes>
            <body xmlns="http://www.w3.org/1999/xhtml">
		kinetics_592_0_ * PLC_g_p_dephospho_1243_0__Kf * PLC_g_p_811_0_
 	 </body>
          </notes>
          <math xmlns="http://www.w3.org/1998/Math/MathML">
            <apply>
              <times/>
              <ci> kinetics_592_0_ </ci>
              <ci> PLC_g_p_dephospho_1243_0__Kf </ci>
              <ci> PLC_g_p_811_0_ </ci>
            </apply>
          </math>
          <listOfLocalParameters>
            <localParameter id="PLC_g_p_dephospho_1243_0__Kf" value="0.07" units="per_second"/>
          </listOfLocalParameters>
        </kineticLaw>
      </reaction>
      <reaction id="CaMKII_bind_CaM_1245_0_" name="CaMKII_bind_CaM" reversible="true" fast="false">
        <notes>
          <body xmlns="http://www.w3.org/1999/xhtml">
 	 	This is tricky. There is some cooperativity here arising from interactions between the subunits of the CAMKII holoenzyme. However, the stoichiometry is 1. Kb/Kf = 6e4 #/cell. Rate is fast (see Hanson et al Neuron 12 943-956 1994) so lets say kb = 10. This gives kf = 1.6667e-4 H_andS AnnRev Biochem 92 give tau for dissoc as 0.2 sec at low Ca, 0.4 at high. Low Ca = 100 nM = physiol.
	 </body>
        </notes>
        <annotation>
          <moose:ModelAnnotation>
            <moose:xCord>340.553359684</moose:xCord>
            <moose:yCord>263.279445727</moose:yCord>
            <moose:bgColor>white</moose:bgColor>
            <moose:textColor>9</moose:textColor>
          </moose:ModelAnnotation>
        </annotation>
        <listOfReactants>
          <speciesReference species="CaM_Ca4_835_0_" stoichiometry="1" constant="false"/>
          <speciesReference species="CaMKII_819_0_" stoichiometry="1" constant="false"/>
        </listOfReactants>
        <listOfProducts>
          <speciesReference species="CaMKII_CaM_821_0_" stoichiometry="1" constant="false"/>
        </listOfProducts>
        <kineticLaw>
          <notes>
            <body xmlns="http://www.w3.org/1999/xhtml">
		kinetics_592_0_ * CaMKII_bind_CaM_1245_0__Kf * CaM_Ca4_835_0_*CaMKII_819_0_-kinetics_592_0_ * CaMKII_bind_CaM_1245_0__Kb * CaMKII_CaM_821_0_
 	 </body>
          </notes>
          <math xmlns="http://www.w3.org/1998/Math/MathML">
            <apply>
              <minus/>
              <apply>
                <times/>
                <ci> kinetics_592_0_ </ci>
                <ci> CaMKII_bind_CaM_1245_0__Kf </ci>
                <ci> CaM_Ca4_835_0_ </ci>
                <ci> CaMKII_819_0_ </ci>
              </apply>
              <apply>
                <times/>
                <ci> kinetics_592_0_ </ci>
                <ci> CaMKII_bind_CaM_1245_0__Kb </ci>
                <ci> CaMKII_CaM_821_0_ </ci>
              </apply>
            </apply>
          </math>
          <listOfLocalParameters>
            <localParameter id="CaMKII_bind_CaM_1245_0__Kf" value="49999.8537499623" units="litre_per_mmole_per_second"/>
            <localParameter id="CaMKII_bind_CaM_1245_0__Kb" value="5" units="per_second"/>
          </listOfLocalParameters>
        </kineticLaw>
      </reaction>
      <reaction id="CaMKII_thr286_bind_CaM_1247_0_" name="CaMKII_thr286_bind_CaM" reversible="true" fast="false">
        <notes>
          <body xmlns="http://www.w3.org/1999/xhtml">
 	 	Affinity is up 1000X. Time to release is about 20 sec, so the kb is OK at 0.1 This makes Kf around 1.6666e-3
	 </body>
        </notes>
        <annotation>
          <moose:ModelAnnotation>
            <moose:xCord>351.778656126</moose:xCord>
            <moose:yCord>263.279445727</moose:yCord>
            <moose:bgColor>white</moose:bgColor>
            <moose:textColor>9</moose:textColor>
          </moose:ModelAnnotation>
        </annotation>
        <listOfReactants>
          <speciesReference species="CaM_Ca4_835_0_" stoichiometry="1" constant="false"/>
          <speciesReference species="CaMKII_thr286_827_0_" stoichiometry="1" constant="false"/>
        </listOfReactants>
        <listOfProducts>
          <speciesReference species="CaMKII_thr286_p_CaM_823_0_" stoichiometry="1" constant="false"/>
        </listOfProducts>
        <kineticLaw>
          <notes>
            <body xmlns="http://www.w3.org/1999/xhtml">
		kinetics_592_0_ * CaMKII_thr286_bind_CaM_1247_0__Kf * CaM_Ca4_835_0_*CaMKII_thr286_827_0_-kinetics_592_0_ * CaMKII_thr286_bind_CaM_1247_0__Kb * CaMKII_thr286_p_CaM_823_0_
 	 </body>
          </notes>
          <math xmlns="http://www.w3.org/1998/Math/MathML">
            <apply>
              <minus/>
              <apply>
                <times/>
                <ci> kinetics_592_0_ </ci>
                <ci> CaMKII_thr286_bind_CaM_1247_0__Kf </ci>
                <ci> CaM_Ca4_835_0_ </ci>
                <ci> CaMKII_thr286_827_0_ </ci>
              </apply>
              <apply>
                <times/>
                <ci> kinetics_592_0_ </ci>
                <ci> CaMKII_thr286_bind_CaM_1247_0__Kb </ci>
                <ci> CaMKII_thr286_p_CaM_823_0_ </ci>
              </apply>
            </apply>
          </math>
          <listOfLocalParameters>
            <localParameter id="CaMKII_thr286_bind_CaM_1247_0__Kf" value="1000186.59999629" units="litre_per_mmole_per_second"/>
            <localParameter id="CaMKII_thr286_bind_CaM_1247_0__Kb" value="0.1" units="per_second"/>
          </listOfLocalParameters>
        </kineticLaw>
      </reaction>
      <reaction id="basal_activity_1249_0_" name="basal_activity" reversible="false" fast="false">
        <notes>
          <body xmlns="http://www.w3.org/1999/xhtml">
 	 	This reaction represents one of the big unknowns in CaMK-II biochemistry: what maintains the basal level of phosphorylation on thr 286 ? See Hanson and Schulman Ann Rev Biochem 1992 61:559-601, specially pg 580, for review. I have not been able to find any compelling mechanism in the literature, but fortunately the level of basal activity is well documented.
	 </body>
        </notes>
        <annotation>
          <moose:ModelAnnotation>
            <moose:xCord>363.003952569</moose:xCord>
            <moose:yCord>263.279445727</moose:yCord>
            <moose:bgColor>white</moose:bgColor>
            <moose:textColor>9</moose:textColor>
          </moose:ModelAnnotation>
        </annotation>
        <listOfReactants>
          <speciesReference species="CaMKII_819_0_" stoichiometry="1" constant="false"/>
        </listOfReactants>
        <listOfProducts>
          <speciesReference species="CaMKII_thr286_827_0_" stoichiometry="1" constant="false"/>
        </listOfProducts>
        <kineticLaw>
          <notes>
            <body xmlns="http://www.w3.org/1999/xhtml">
		kinetics_592_0_ * basal_activity_1249_0__Kf * CaMKII_819_0_
 	 </body>
          </notes>
          <math xmlns="http://www.w3.org/1998/Math/MathML">
            <apply>
              <times/>
              <ci> kinetics_592_0_ </ci>
              <ci> basal_activity_1249_0__Kf </ci>
              <ci> CaMKII_819_0_ </ci>
            </apply>
          </math>
          <listOfLocalParameters>
            <localParameter id="basal_activity_1249_0__Kf" value="0.003" units="per_second"/>
          </listOfLocalParameters>
        </kineticLaw>
      </reaction>
      <reaction id="CaM_Ca3_bind_Ca_1251_0_" name="CaM_Ca3_bind_Ca" reversible="true" fast="false">
        <notes>
          <body xmlns="http://www.w3.org/1999/xhtml">
 	 	Use K3 = 21.5 uM here from Stemmer and Klee table 3. kb/kf =21.5 * 6e5 so kf = 7.75e-7, kb = 10
	 </body>
        </notes>
        <annotation>
          <moose:ModelAnnotation>
            <moose:xCord>38.2608695652</moose:xCord>
            <moose:yCord>345.311778291</moose:yCord>
            <moose:bgColor>white</moose:bgColor>
            <moose:textColor>10</moose:textColor>
          </moose:ModelAnnotation>
        </annotation>
        <listOfReactants>
          <speciesReference species="Ca_947_0_" stoichiometry="1" constant="true"/>
          <speciesReference species="CaM_Ca3_845_0_" stoichiometry="1" constant="false"/>
        </listOfReactants>
        <listOfProducts>
          <speciesReference species="CaM_Ca4_835_0_" stoichiometry="1" constant="false"/>
        </listOfProducts>
        <kineticLaw>
          <notes>
            <body xmlns="http://www.w3.org/1999/xhtml">
		kinetics_592_0_ * CaM_Ca3_bind_Ca_1251_0__Kf * Ca_947_0_*CaM_Ca3_845_0_-kinetics_592_0_ * CaM_Ca3_bind_Ca_1251_0__Kb * CaM_Ca4_835_0_
 	 </body>
          </notes>
          <math xmlns="http://www.w3.org/1998/Math/MathML">
            <apply>
              <minus/>
              <apply>
                <times/>
                <ci> kinetics_592_0_ </ci>
                <ci> CaM_Ca3_bind_Ca_1251_0__Kf </ci>
                <ci> Ca_947_0_ </ci>
                <ci> CaM_Ca3_845_0_ </ci>
              </apply>
              <apply>
                <times/>
                <ci> kinetics_592_0_ </ci>
                <ci> CaM_Ca3_bind_Ca_1251_0__Kb </ci>
                <ci> CaM_Ca4_835_0_ </ci>
              </apply>
            </apply>
          </math>
          <listOfLocalParameters>
            <localParameter id="CaM_Ca3_bind_Ca_1251_0__Kf" value="464.999587499655" units="litre_per_mmole_per_second"/>
            <localParameter id="CaM_Ca3_bind_Ca_1251_0__Kb" value="10" units="per_second"/>
          </listOfLocalParameters>
        </kineticLaw>
      </reaction>
      <reaction id="neurogranin_bind_CaM_1253_0_" name="neurogranin_bind_CaM" reversible="true" fast="false">
        <notes>
          <body xmlns="http://www.w3.org/1999/xhtml">
 	 	Surprisingly, no direct info on rates from neurogranin at this time. These rates are based on GAP-43 binding studies. As GAP-43 and neurogranin share near identity in the CaM/PKC binding regions, and also similarity in phosph and dephosph rates, I am borrowing GAP-43 kinetic info. See Alexander et al JBC 262:13 6108-6113 1987
	 </body>
        </notes>
        <annotation>
          <moose:ModelAnnotation>
            <moose:xCord>49.3280632411</moose:xCord>
            <moose:yCord>345.311778291</moose:yCord>
            <moose:bgColor>white</moose:bgColor>
            <moose:textColor>10</moose:textColor>
          </moose:ModelAnnotation>
        </annotation>
        <listOfReactants>
          <speciesReference species="neurogranin_843_0_" stoichiometry="1" constant="false"/>
          <speciesReference species="CaM_837_0_" stoichiometry="1" constant="false"/>
        </listOfReactants>
        <listOfProducts>
          <speciesReference species="neurogranin_CaM_839_0_" stoichiometry="1" constant="false"/>
        </listOfProducts>
        <kineticLaw>
          <notes>
            <body xmlns="http://www.w3.org/1999/xhtml">
		kinetics_592_0_ * neurogranin_bind_CaM_1253_0__Kf * neurogranin_843_0_*CaM_837_0_-kinetics_592_0_ * neurogranin_bind_CaM_1253_0__Kb * neurogranin_CaM_839_0_
 	 </body>
          </notes>
          <math xmlns="http://www.w3.org/1998/Math/MathML">
            <apply>
              <minus/>
              <apply>
                <times/>
                <ci> kinetics_592_0_ </ci>
                <ci> neurogranin_bind_CaM_1253_0__Kf </ci>
                <ci> neurogranin_843_0_ </ci>
                <ci> CaM_837_0_ </ci>
              </apply>
              <apply>
                <times/>
                <ci> kinetics_592_0_ </ci>
                <ci> neurogranin_bind_CaM_1253_0__Kb </ci>
                <ci> neurogranin_CaM_839_0_ </ci>
              </apply>
            </apply>
          </math>
          <listOfLocalParameters>
            <localParameter id="neurogranin_bind_CaM_1253_0__Kf" value="299.999122500051" units="litre_per_mmole_per_second"/>
            <localParameter id="neurogranin_bind_CaM_1253_0__Kb" value="1" units="per_second"/>
          </listOfLocalParameters>
        </kineticLaw>
      </reaction>
      <reaction id="dephosph_neurogranin_1255_0_" name="dephosph_neurogranin" reversible="false" fast="false">
        <notes>
          <body xmlns="http://www.w3.org/1999/xhtml">
 	 	This is put in to keep the basal levels of neurogranin* experimentally reasonable. From various papers, specially Ramakers et al JBC 270:23 1995 13892-13898, it looks like the basal level of phosph is between 20 and 40%. I est around 25 % The kf of 0.005 gives around this level at basal PKC activity levels of 0.1 uM active PKC.
	 </body>
        </notes>
        <annotation>
          <moose:ModelAnnotation>
            <moose:xCord>59.4466403162</moose:xCord>
            <moose:yCord>345.311778291</moose:yCord>
            <moose:bgColor>white</moose:bgColor>
            <moose:textColor>10</moose:textColor>
          </moose:ModelAnnotation>
        </annotation>
        <listOfReactants>
          <speciesReference species="neurogranin_p_841_0_" stoichiometry="1" constant="false"/>
        </listOfReactants>
        <listOfProducts>
          <speciesReference species="neurogranin_843_0_" stoichiometry="1" constant="false"/>
        </listOfProducts>
        <kineticLaw>
          <notes>
            <body xmlns="http://www.w3.org/1999/xhtml">
		kinetics_592_0_ * dephosph_neurogranin_1255_0__Kf * neurogranin_p_841_0_
 	 </body>
          </notes>
          <math xmlns="http://www.w3.org/1998/Math/MathML">
            <apply>
              <times/>
              <ci> kinetics_592_0_ </ci>
              <ci> dephosph_neurogranin_1255_0__Kf </ci>
              <ci> neurogranin_p_841_0_ </ci>
            </apply>
          </math>
          <listOfLocalParameters>
            <localParameter id="dephosph_neurogranin_1255_0__Kf" value="0.005" units="per_second"/>
          </listOfLocalParameters>
        </kineticLaw>
      </reaction>
      <reaction id="CaM_bind_Ca_1257_0_" name="CaM_bind_Ca" reversible="true" fast="false">
        <notes>
          <body xmlns="http://www.w3.org/1999/xhtml">
 	 	Lets use the fast rate consts here. Since the rates are so different, I am not sure whether the order is relevant. These correspond to the TR2C fragment. We use the Martin et al rates here, plus the Drabicowski binding consts. All are scaled by 3X to cell temp. kf = 2e-10 kb = 72 Stemmer _and Klee: K1=.9, K2=1.1. Assume 1.0uM for both. kb/kf=3.6e11. If kb=72, kf = 2e-10 (Exactly the same !) 19 May 2006. Splitting the old CaM-TR2-bind-Ca reaction into two steps, each binding 1 Ca. This improves numerical stability and is conceptually better too. Overall rates are the same, so each kf and kb is the square root of the earlier ones. So kf = 1.125e-4, kb = 8.4853
	 </body>
        </notes>
        <annotation>
          <moose:ModelAnnotation>
            <moose:xCord>59.4466403162</moose:xCord>
            <moose:yCord>345.311778291</moose:yCord>
            <moose:bgColor>white</moose:bgColor>
            <moose:textColor>10</moose:textColor>
          </moose:ModelAnnotation>
        </annotation>
        <listOfReactants>
          <speciesReference species="Ca_947_0_" stoichiometry="1" constant="true"/>
          <speciesReference species="CaM_837_0_" stoichiometry="1" constant="false"/>
        </listOfReactants>
        <listOfProducts>
          <speciesReference species="CaM_Ca_853_0_" stoichiometry="1" constant="false"/>
        </listOfProducts>
        <kineticLaw>
          <notes>
            <body xmlns="http://www.w3.org/1999/xhtml">
		kinetics_592_0_ * CaM_bind_Ca_1257_0__Kf * Ca_947_0_*CaM_837_0_-kinetics_592_0_ * CaM_bind_Ca_1257_0__Kb * CaM_Ca_853_0_
 	 </body>
          </notes>
          <math xmlns="http://www.w3.org/1998/Math/MathML">
            <apply>
              <minus/>
              <apply>
                <times/>
                <ci> kinetics_592_0_ </ci>
                <ci> CaM_bind_Ca_1257_0__Kf </ci>
                <ci> Ca_947_0_ </ci>
                <ci> CaM_837_0_ </ci>
              </apply>
              <apply>
                <times/>
                <ci> kinetics_592_0_ </ci>
                <ci> CaM_bind_Ca_1257_0__Kb </ci>
                <ci> CaM_Ca_853_0_ </ci>
              </apply>
            </apply>
          </math>
          <listOfLocalParameters>
            <localParameter id="CaM_bind_Ca_1257_0__Kf" value="8484.40249994126" units="litre_per_mmole_per_second"/>
            <localParameter id="CaM_bind_Ca_1257_0__Kb" value="8.4853" units="per_second"/>
          </listOfLocalParameters>
        </kineticLaw>
      </reaction>
      <reaction id="CaM_Ca2_bind_Ca_1259_0_" name="CaM_Ca2_bind_Ca" reversible="true" fast="false">
        <notes>
          <body xmlns="http://www.w3.org/1999/xhtml">
 	 	K3 = 21.5, K4 = 2.8. Assuming that the K4 step happens first, we get kb/kf = 2.8 uM = 1.68e6 so kf =6e-6 assuming kb = 10
	 </body>
        </notes>
        <annotation>
          <moose:ModelAnnotation>
            <moose:xCord>72.7272727273</moose:xCord>
            <moose:yCord>345.311778291</moose:yCord>
            <moose:bgColor>white</moose:bgColor>
            <moose:textColor>10</moose:textColor>
          </moose:ModelAnnotation>
        </annotation>
        <listOfReactants>
          <speciesReference species="CaM_Ca2_851_0_" stoichiometry="1" constant="false"/>
          <speciesReference species="Ca_947_0_" stoichiometry="1" constant="true"/>
        </listOfReactants>
        <listOfProducts>
          <speciesReference species="CaM_Ca3_845_0_" stoichiometry="1" constant="false"/>
        </listOfProducts>
        <kineticLaw>
          <notes>
            <body xmlns="http://www.w3.org/1999/xhtml">
		kinetics_592_0_ * CaM_Ca2_bind_Ca_1259_0__Kf * CaM_Ca2_851_0_*Ca_947_0_-kinetics_592_0_ * CaM_Ca2_bind_Ca_1259_0__Kb * CaM_Ca3_845_0_
 	 </body>
          </notes>
          <math xmlns="http://www.w3.org/1998/Math/MathML">
            <apply>
              <minus/>
              <apply>
                <times/>
                <ci> kinetics_592_0_ </ci>
                <ci> CaM_Ca2_bind_Ca_1259_0__Kf </ci>
                <ci> CaM_Ca2_851_0_ </ci>
                <ci> Ca_947_0_ </ci>
              </apply>
              <apply>
                <times/>
                <ci> kinetics_592_0_ </ci>
                <ci> CaM_Ca2_bind_Ca_1259_0__Kb </ci>
                <ci> CaM_Ca3_845_0_ </ci>
              </apply>
            </apply>
          </math>
          <listOfLocalParameters>
            <localParameter id="CaM_Ca2_bind_Ca_1259_0__Kf" value="3599.90102499164" units="litre_per_mmole_per_second"/>
            <localParameter id="CaM_Ca2_bind_Ca_1259_0__Kb" value="10" units="per_second"/>
          </listOfLocalParameters>
        </kineticLaw>
      </reaction>
      <reaction id="CaM_Ca_bind_Ca_1261_0_" name="CaM_Ca_bind_Ca" reversible="true" fast="false">
        <notes>
          <body xmlns="http://www.w3.org/1999/xhtml">
 	 	Lets use the fast rate consts here. Since the rates are so different, I am not sure whether the order is relevant. These correspond to the TR2C fragment. We use the Martin et al rates here, plus the Drabicowski binding consts. All are scaled by 3X to cell temp. kf = 2e-10 kb = 72 Stemmer _and Klee: K1=.9, K2=1.1. Assume 1.0uM for both. kb/kf=3.6e11. If kb=72, kf = 2e-10 (Exactly the same !) 19 May 2006. Splitting the old CaM-TR2-bind-Ca reaction into two steps, each binding 1 Ca. This improves numerical stability and is conceptually better too. Overall rates are the same, so each kf and kb is the square root of the earlier ones. So kf = 1.125e-4, kb = 8.4853
	 </body>
        </notes>
        <annotation>
          <moose:ModelAnnotation>
            <moose:xCord>86.7984189723</moose:xCord>
            <moose:yCord>344.203233256</moose:yCord>
            <moose:bgColor>white</moose:bgColor>
            <moose:textColor>10</moose:textColor>
          </moose:ModelAnnotation>
        </annotation>
        <listOfReactants>
          <speciesReference species="Ca_947_0_" stoichiometry="1" constant="true"/>
          <speciesReference species="CaM_Ca_853_0_" stoichiometry="1" constant="false"/>
        </listOfReactants>
        <listOfProducts>
          <speciesReference species="CaM_Ca2_851_0_" stoichiometry="1" constant="false"/>
        </listOfProducts>
        <kineticLaw>
          <notes>
            <body xmlns="http://www.w3.org/1999/xhtml">
		kinetics_592_0_ * CaM_Ca_bind_Ca_1261_0__Kf * Ca_947_0_*CaM_Ca_853_0_-kinetics_592_0_ * CaM_Ca_bind_Ca_1261_0__Kb * CaM_Ca2_851_0_
 	 </body>
          </notes>
          <math xmlns="http://www.w3.org/1998/Math/MathML">
            <apply>
              <minus/>
              <apply>
                <times/>
                <ci> kinetics_592_0_ </ci>
                <ci> CaM_Ca_bind_Ca_1261_0__Kf </ci>
                <ci> Ca_947_0_ </ci>
                <ci> CaM_Ca_853_0_ </ci>
              </apply>
              <apply>
                <times/>
                <ci> kinetics_592_0_ </ci>
                <ci> CaM_Ca_bind_Ca_1261_0__Kb </ci>
                <ci> CaM_Ca2_851_0_ </ci>
              </apply>
            </apply>
          </math>
          <listOfLocalParameters>
            <localParameter id="CaM_Ca_bind_Ca_1261_0__Kf" value="8484.40249994126" units="litre_per_mmole_per_second"/>
            <localParameter id="CaM_Ca_bind_Ca_1261_0__Kb" value="8.4853" units="per_second"/>
          </listOfLocalParameters>
        </kineticLaw>
      </reaction>
      <reaction id="CaMKIII_bind_CaM_Ca4_1263_0_" name="CaMKIII_bind_CaM_Ca4" reversible="true" fast="false">
        <annotation>
          <moose:ModelAnnotation>
            <moose:xCord>74.1501976285</moose:xCord>
            <moose:yCord>790.3926097</moose:yCord>
            <moose:bgColor>white</moose:bgColor>
            <moose:textColor>10</moose:textColor>
          </moose:ModelAnnotation>
        </annotation>
        <listOfReactants>
          <speciesReference species="CaM_Ca4_835_0_" stoichiometry="1" constant="false"/>
          <speciesReference species="CaMKIII_1047_0_" stoichiometry="1" constant="false"/>
        </listOfReactants>
        <listOfProducts>
          <speciesReference species="CaMKIII_CaM_Ca4_1049_0_" stoichiometry="1" constant="false"/>
        </listOfProducts>
        <kineticLaw>
          <notes>
            <body xmlns="http://www.w3.org/1999/xhtml">
		kinetics_592_0_ * CaMKIII_bind_CaM_Ca4_1263_0__Kf * CaM_Ca4_835_0_*CaMKIII_1047_0_-kinetics_592_0_ * CaMKIII_bind_CaM_Ca4_1263_0__Kb * CaMKIII_CaM_Ca4_1049_0_
 	 </body>
          </notes>
          <math xmlns="http://www.w3.org/1998/Math/MathML">
            <apply>
              <minus/>
              <apply>
                <times/>
                <ci> kinetics_592_0_ </ci>
                <ci> CaMKIII_bind_CaM_Ca4_1263_0__Kf </ci>
                <ci> CaM_Ca4_835_0_ </ci>
                <ci> CaMKIII_1047_0_ </ci>
              </apply>
              <apply>
                <times/>
                <ci> kinetics_592_0_ </ci>
                <ci> CaMKIII_bind_CaM_Ca4_1263_0__Kb </ci>
                <ci> CaMKIII_CaM_Ca4_1049_0_ </ci>
              </apply>
            </apply>
          </math>
          <listOfLocalParameters>
            <localParameter id="CaMKIII_bind_CaM_Ca4_1263_0__Kf" value="98995.2250004973" units="litre_per_mmole_per_second"/>
            <localParameter id="CaMKIII_bind_CaM_Ca4_1263_0__Kb" value="0.09" units="per_second"/>
          </listOfLocalParameters>
        </kineticLaw>
      </reaction>
      <reaction id="Inact_PP1_1265_0_" name="Inact_PP1" reversible="true" fast="false">
        <notes>
          <body xmlns="http://www.w3.org/1999/xhtml">
 	 	K inhib = 1nM from Cohen Ann Rev Bioch 1989, 4 nM from Foukes et al Assume 2 nM. kf /kb = 8.333e-4
	 </body>
        </notes>
        <annotation>
          <moose:ModelAnnotation>
            <moose:xCord>711.462450593</moose:xCord>
            <moose:yCord>211.547344111</moose:yCord>
            <moose:bgColor>white</moose:bgColor>
            <moose:textColor>11</moose:textColor>
          </moose:ModelAnnotation>
        </annotation>
        <listOfReactants>
          <speciesReference species="I1_p_859_0_" stoichiometry="1" constant="false"/>
          <speciesReference species="PP1_active_855_0_" stoichiometry="1" constant="false"/>
        </listOfReactants>
        <listOfProducts>
          <speciesReference species="PP1_I1_p_861_0_" stoichiometry="1" constant="false"/>
        </listOfProducts>
        <kineticLaw>
          <notes>
            <body xmlns="http://www.w3.org/1999/xhtml">
		kinetics_592_0_ * Inact_PP1_1265_0__Kf * I1_p_859_0_*PP1_active_855_0_-kinetics_592_0_ * Inact_PP1_1265_0__Kb * PP1_I1_p_861_0_
 	 </body>
          </notes>
          <math xmlns="http://www.w3.org/1998/Math/MathML">
            <apply>
              <minus/>
              <apply>
                <times/>
                <ci> kinetics_592_0_ </ci>
                <ci> Inact_PP1_1265_0__Kf </ci>
                <ci> I1_p_859_0_ </ci>
                <ci> PP1_active_855_0_ </ci>
              </apply>
              <apply>
                <times/>
                <ci> kinetics_592_0_ </ci>
                <ci> Inact_PP1_1265_0__Kb </ci>
                <ci> PP1_I1_p_861_0_ </ci>
              </apply>
            </apply>
          </math>
          <listOfLocalParameters>
            <localParameter id="Inact_PP1_1265_0__Kf" value="499979.585001165" units="litre_per_mmole_per_second"/>
            <localParameter id="Inact_PP1_1265_0__Kb" value="0.1" units="per_second"/>
          </listOfLocalParameters>
        </kineticLaw>
      </reaction>
      <reaction id="dissoc_PP1_I1_1267_0_" name="dissoc_PP1_I1" reversible="false" fast="false">
        <notes>
          <body xmlns="http://www.w3.org/1999/xhtml">
 	 	Let us assume that the equil in this case is very far over to the right. This is probably safe.
	 </body>
        </notes>
        <annotation>
          <moose:ModelAnnotation>
            <moose:xCord>722.687747036</moose:xCord>
            <moose:yCord>211.547344111</moose:yCord>
            <moose:bgColor>white</moose:bgColor>
            <moose:textColor>11</moose:textColor>
          </moose:ModelAnnotation>
        </annotation>
        <listOfReactants>
          <speciesReference species="PP1_I1_863_0_" stoichiometry="1" constant="false"/>
        </listOfReactants>
        <listOfProducts>
          <speciesReference species="I1_857_0_" stoichiometry="1" constant="false"/>
          <speciesReference species="PP1_active_855_0_" stoichiometry="1" constant="false"/>
        </listOfProducts>
        <kineticLaw>
          <notes>
            <body xmlns="http://www.w3.org/1999/xhtml">
		kinetics_592_0_ * dissoc_PP1_I1_1267_0__Kf * PP1_I1_863_0_
 	 </body>
          </notes>
          <math xmlns="http://www.w3.org/1998/Math/MathML">
            <apply>
              <times/>
              <ci> kinetics_592_0_ </ci>
              <ci> dissoc_PP1_I1_1267_0__Kf </ci>
              <ci> PP1_I1_863_0_ </ci>
            </apply>
          </math>
          <listOfLocalParameters>
            <localParameter id="dissoc_PP1_I1_1267_0__Kf" value="1" units="per_second"/>
          </listOfLocalParameters>
        </kineticLaw>
      </reaction>
      <reaction id="Ca_bind_CaNAB_Ca2_1269_0_" name="Ca_bind_CaNAB_Ca2" reversible="true" fast="false">
        <notes>
          <body xmlns="http://www.w3.org/1999/xhtml">
 	 	This process is probably much more complicated and involves CaM. However, as I can&apos;t find detailed info I am bundling this into a single step. Based on Steemer and Klee pg 6863, the Kact is 0.5 uM. kf/kb = 1/(0.5 * 6e5)^2 = 1.11e-11
	 </body>
        </notes>
        <annotation>
          <moose:ModelAnnotation>
            <moose:xCord>653.438735178</moose:xCord>
            <moose:yCord>320.923787529</moose:yCord>
            <moose:bgColor>white</moose:bgColor>
            <moose:textColor>12</moose:textColor>
          </moose:ModelAnnotation>
        </annotation>
        <listOfReactants>
          <speciesReference species="CaNAB_Ca2_867_0_" stoichiometry="1" constant="false"/>
          <speciesReference species="Ca_947_0_" stoichiometry="2" constant="true"/>
        </listOfReactants>
        <listOfProducts>
          <speciesReference species="CaNAB_Ca4_849_0_" stoichiometry="1" constant="false"/>
        </listOfProducts>
        <kineticLaw>
          <notes>
            <body xmlns="http://www.w3.org/1999/xhtml">
		kinetics_592_0_ * Ca_bind_CaNAB_Ca2_1269_0__Kf * CaNAB_Ca2_867_0_*Ca_947_0_^2-kinetics_592_0_ * Ca_bind_CaNAB_Ca2_1269_0__Kb * CaNAB_Ca4_849_0_
 	 </body>
          </notes>
          <math xmlns="http://www.w3.org/1998/Math/MathML">
            <apply>
              <minus/>
              <apply>
                <times/>
                <ci> kinetics_592_0_ </ci>
                <ci> Ca_bind_CaNAB_Ca2_1269_0__Kf </ci>
                <ci> CaNAB_Ca2_867_0_ </ci>
                <apply>
                  <power/>
                  <ci> Ca_947_0_ </ci>
                  <cn type="integer"> 2 </cn>
                </apply>
              </apply>
              <apply>
                <times/>
                <ci> kinetics_592_0_ </ci>
                <ci> Ca_bind_CaNAB_Ca2_1269_0__Kb </ci>
                <ci> CaNAB_Ca4_849_0_ </ci>
              </apply>
            </apply>
          </math>
          <listOfLocalParameters>
            <localParameter id="Ca_bind_CaNAB_Ca2_1269_0__Kf" value="3599954.7237483" units="sq_litre_per_mmole_sq_per_second"/>
            <localParameter id="Ca_bind_CaNAB_Ca2_1269_0__Kb" value="1" units="per_second"/>
          </listOfLocalParameters>
        </kineticLaw>
      </reaction>
      <reaction id="Ca_bind_CaNAB_1271_0_" name="Ca_bind_CaNAB" reversible="true" fast="false">
        <notes>
          <body xmlns="http://www.w3.org/1999/xhtml">
 	 	going on the experience with CaM, we put the fast (high affinity) sites first. We only know (Stemmer and Klee) that the affinity is _lessthan_ 70 nM. Assuming 10 nM at first, we get kf = 2.78e-8, kb = 1. Try 20 nM. kf = 7e-9, kb = 1
	 </body>
        </notes>
        <annotation>
          <moose:ModelAnnotation>
            <moose:xCord>663.71541502</moose:xCord>
            <moose:yCord>320.923787529</moose:yCord>
            <moose:bgColor>white</moose:bgColor>
            <moose:textColor>12</moose:textColor>
          </moose:ModelAnnotation>
        </annotation>
        <listOfReactants>
          <speciesReference species="CaNAB_865_0_" stoichiometry="1" constant="false"/>
          <speciesReference species="Ca_947_0_" stoichiometry="2" constant="true"/>
        </listOfReactants>
        <listOfProducts>
          <speciesReference species="CaNAB_Ca2_867_0_" stoichiometry="1" constant="false"/>
        </listOfProducts>
        <kineticLaw>
          <notes>
            <body xmlns="http://www.w3.org/1999/xhtml">
		kinetics_592_0_ * Ca_bind_CaNAB_1271_0__Kf * CaNAB_865_0_*Ca_947_0_^2-kinetics_592_0_ * Ca_bind_CaNAB_1271_0__Kb * CaNAB_Ca2_867_0_
 	 </body>
          </notes>
          <math xmlns="http://www.w3.org/1998/Math/MathML">
            <apply>
              <minus/>
              <apply>
                <times/>
                <ci> kinetics_592_0_ </ci>
                <ci> Ca_bind_CaNAB_1271_0__Kf </ci>
                <ci> CaNAB_865_0_ </ci>
                <apply>
                  <power/>
                  <ci> Ca_947_0_ </ci>
                  <cn type="integer"> 2 </cn>
                </apply>
              </apply>
              <apply>
                <times/>
                <ci> kinetics_592_0_ </ci>
                <ci> Ca_bind_CaNAB_1271_0__Kb </ci>
                <ci> CaNAB_Ca2_867_0_ </ci>
              </apply>
            </apply>
          </math>
          <listOfLocalParameters>
            <localParameter id="Ca_bind_CaNAB_1271_0__Kf" value="10008033775.0898" units="sq_litre_per_mmole_sq_per_second"/>
            <localParameter id="Ca_bind_CaNAB_1271_0__Kb" value="1" units="per_second"/>
          </listOfLocalParameters>
        </kineticLaw>
      </reaction>
      <reaction id="CaM_Ca2_bind_CaNAB_1273_0_" name="CaM_Ca2_bind_CaNAB" reversible="true" fast="false">
        <notes>
          <body xmlns="http://www.w3.org/1999/xhtml">
 	 	Disabled. See notes for PP2B7.g
	 </body>
        </notes>
        <annotation>
          <moose:ModelAnnotation>
            <moose:xCord>674.940711462</moose:xCord>
            <moose:yCord>320.923787529</moose:yCord>
            <moose:bgColor>white</moose:bgColor>
            <moose:textColor>12</moose:textColor>
          </moose:ModelAnnotation>
        </annotation>
        <listOfReactants>
          <speciesReference species="CaNAB_Ca4_849_0_" stoichiometry="1" constant="false"/>
          <speciesReference species="CaM_Ca2_851_0_" stoichiometry="1" constant="false"/>
        </listOfReactants>
        <listOfProducts>
          <speciesReference species="CaMCa2_CaNAB_871_0_" stoichiometry="1" constant="false"/>
        </listOfProducts>
        <kineticLaw>
          <notes>
            <body xmlns="http://www.w3.org/1999/xhtml">
		kinetics_592_0_ * CaM_Ca2_bind_CaNAB_1273_0__Kf * CaNAB_Ca4_849_0_*CaM_Ca2_851_0_-kinetics_592_0_ * CaM_Ca2_bind_CaNAB_1273_0__Kb * CaMCa2_CaNAB_871_0_
 	 </body>
          </notes>
          <math xmlns="http://www.w3.org/1998/Math/MathML">
            <apply>
              <minus/>
              <apply>
                <times/>
                <ci> kinetics_592_0_ </ci>
                <ci> CaM_Ca2_bind_CaNAB_1273_0__Kf </ci>
                <ci> CaNAB_Ca4_849_0_ </ci>
                <ci> CaM_Ca2_851_0_ </ci>
              </apply>
              <apply>
                <times/>
                <ci> kinetics_592_0_ </ci>
                <ci> CaM_Ca2_bind_CaNAB_1273_0__Kb </ci>
                <ci> CaMCa2_CaNAB_871_0_ </ci>
              </apply>
            </apply>
          </math>
          <listOfLocalParameters>
            <localParameter id="CaM_Ca2_bind_CaNAB_1273_0__Kf" value="240.001824998911" units="litre_per_mmole_per_second"/>
            <localParameter id="CaM_Ca2_bind_CaNAB_1273_0__Kb" value="1" units="per_second"/>
          </listOfLocalParameters>
        </kineticLaw>
      </reaction>
      <reaction id="CaMCa3_bind_CaNAB_1275_0_" name="CaMCa3_bind_CaNAB" reversible="true" fast="false">
        <annotation>
          <moose:ModelAnnotation>
            <moose:xCord>685.217391304</moose:xCord>
            <moose:yCord>320.923787529</moose:yCord>
            <moose:bgColor>white</moose:bgColor>
            <moose:textColor>12</moose:textColor>
          </moose:ModelAnnotation>
        </annotation>
        <listOfReactants>
          <speciesReference species="CaNAB_Ca4_849_0_" stoichiometry="1" constant="false"/>
          <speciesReference species="CaM_Ca3_845_0_" stoichiometry="1" constant="false"/>
        </listOfReactants>
        <listOfProducts>
          <speciesReference species="CaMCa3_CaNAB_869_0_" stoichiometry="1" constant="false"/>
        </listOfProducts>
        <kineticLaw>
          <notes>
            <body xmlns="http://www.w3.org/1999/xhtml">
		kinetics_592_0_ * CaMCa3_bind_CaNAB_1275_0__Kf * CaNAB_Ca4_849_0_*CaM_Ca3_845_0_-kinetics_592_0_ * CaMCa3_bind_CaNAB_1275_0__Kb * CaMCa3_CaNAB_869_0_
 	 </body>
          </notes>
          <math xmlns="http://www.w3.org/1998/Math/MathML">
            <apply>
              <minus/>
              <apply>
                <times/>
                <ci> kinetics_592_0_ </ci>
                <ci> CaMCa3_bind_CaNAB_1275_0__Kf </ci>
                <ci> CaNAB_Ca4_849_0_ </ci>
                <ci> CaM_Ca3_845_0_ </ci>
              </apply>
              <apply>
                <times/>
                <ci> kinetics_592_0_ </ci>
                <ci> CaMCa3_bind_CaNAB_1275_0__Kb </ci>
                <ci> CaMCa3_CaNAB_869_0_ </ci>
              </apply>
            </apply>
          </math>
          <listOfLocalParameters>
            <localParameter id="CaMCa3_bind_CaNAB_1275_0__Kf" value="2237.97437499616" units="litre_per_mmole_per_second"/>
            <localParameter id="CaMCa3_bind_CaNAB_1275_0__Kb" value="1" units="per_second"/>
          </listOfLocalParameters>
        </kineticLaw>
      </reaction>
      <reaction id="CaMCa4_bind_CaNAB_1277_0_" name="CaMCa4_bind_CaNAB" reversible="true" fast="false">
        <annotation>
          <moose:ModelAnnotation>
            <moose:xCord>696.442687747</moose:xCord>
            <moose:yCord>320.923787529</moose:yCord>
            <moose:bgColor>white</moose:bgColor>
            <moose:textColor>12</moose:textColor>
          </moose:ModelAnnotation>
        </annotation>
        <listOfReactants>
          <speciesReference species="CaNAB_Ca4_849_0_" stoichiometry="1" constant="false"/>
          <speciesReference species="CaM_Ca4_835_0_" stoichiometry="1" constant="false"/>
        </listOfReactants>
        <listOfProducts>
          <speciesReference species="CaMCa4_CaNAB_873_0_" stoichiometry="1" constant="false"/>
        </listOfProducts>
        <kineticLaw>
          <notes>
            <body xmlns="http://www.w3.org/1999/xhtml">
		kinetics_592_0_ * CaMCa4_bind_CaNAB_1277_0__Kf * CaNAB_Ca4_849_0_*CaM_Ca4_835_0_-kinetics_592_0_ * CaMCa4_bind_CaNAB_1277_0__Kb * CaMCa4_CaNAB_873_0_
 	 </body>
          </notes>
          <math xmlns="http://www.w3.org/1998/Math/MathML">
            <apply>
              <minus/>
              <apply>
                <times/>
                <ci> kinetics_592_0_ </ci>
                <ci> CaMCa4_bind_CaNAB_1277_0__Kf </ci>
                <ci> CaNAB_Ca4_849_0_ </ci>
                <ci> CaM_Ca4_835_0_ </ci>
              </apply>
              <apply>
                <times/>
                <ci> kinetics_592_0_ </ci>
                <ci> CaMCa4_bind_CaNAB_1277_0__Kb </ci>
                <ci> CaMCa4_CaNAB_873_0_ </ci>
              </apply>
            </apply>
          </math>
          <listOfLocalParameters>
            <localParameter id="CaMCa4_bind_CaNAB_1277_0__Kf" value="599998.244999409" units="litre_per_mmole_per_second"/>
            <localParameter id="CaMCa4_bind_CaNAB_1277_0__Kb" value="1" units="per_second"/>
          </listOfLocalParameters>
        </kineticLaw>
      </reaction>
      <reaction id="cAMP_bind_site_B1_1279_0_" name="cAMP_bind_site_B1" reversible="true" fast="false">
        <notes>
          <body xmlns="http://www.w3.org/1999/xhtml">
 	 	Hasler et al FASEB J 6:2734-2741 1992 say Kd =1e-7M for type II, 5.6e-8 M for type I. Take mean which comes to 2e-13 #/cell Smith et al PNAS USA 78:3 1591-1595 1981 have better data. First kf/kb=2.1e7/M = 3.5e-5 (#/cell). Ogreid and Doskeland Febs Lett 129:2 287-292 1981 have figs suggesting time course of complete assoc is _lessthan_ 1 min.
	 </body>
        </notes>
        <annotation>
          <moose:ModelAnnotation>
            <moose:xCord>864.664031621</moose:xCord>
            <moose:yCord>354.54965358</moose:yCord>
            <moose:bgColor>white</moose:bgColor>
            <moose:textColor>13</moose:textColor>
          </moose:ModelAnnotation>
        </annotation>
        <listOfReactants>
          <speciesReference species="R2C2_877_0_" stoichiometry="1" constant="false"/>
          <speciesReference species="cAMP_895_0_" stoichiometry="1" constant="false"/>
        </listOfReactants>
        <listOfProducts>
          <speciesReference species="R2C2_cAMP_879_0_" stoichiometry="1" constant="false"/>
        </listOfProducts>
        <kineticLaw>
          <notes>
            <body xmlns="http://www.w3.org/1999/xhtml">
		kinetics_592_0_ * cAMP_bind_site_B1_1279_0__Kf * R2C2_877_0_*cAMP_895_0_-kinetics_592_0_ * cAMP_bind_site_B1_1279_0__Kb * R2C2_cAMP_879_0_
 	 </body>
          </notes>
          <math xmlns="http://www.w3.org/1998/Math/MathML">
            <apply>
              <minus/>
              <apply>
                <times/>
                <ci> kinetics_592_0_ </ci>
                <ci> cAMP_bind_site_B1_1279_0__Kf </ci>
                <ci> R2C2_877_0_ </ci>
                <ci> cAMP_895_0_ </ci>
              </apply>
              <apply>
                <times/>
                <ci> kinetics_592_0_ </ci>
                <ci> cAMP_bind_site_B1_1279_0__Kb </ci>
                <ci> R2C2_cAMP_879_0_ </ci>
              </apply>
            </apply>
          </math>
          <listOfLocalParameters>
            <localParameter id="cAMP_bind_site_B1_1279_0__Kf" value="53999.4629999014" units="litre_per_mmole_per_second"/>
            <localParameter id="cAMP_bind_site_B1_1279_0__Kb" value="33" units="per_second"/>
          </listOfLocalParameters>
        </kineticLaw>
      </reaction>
      <reaction id="cAMP_bind_site_B2_1281_0_" name="cAMP_bind_site_B2" reversible="true" fast="false">
        <notes>
          <body xmlns="http://www.w3.org/1999/xhtml">
 	 	For now let us set this to the same Km (1e-7M) as site B. This gives kf/kb = .7e-7M * 1e6 / (6e5^2) : 1/(6e5^2) = 2e-13:2.77e-12 Smith et al have better values. They say that this is cooperative, so the consts are now kf/kb =8.3e-4
	 </body>
        </notes>
        <annotation>
          <moose:ModelAnnotation>
            <moose:xCord>875.889328063</moose:xCord>
            <moose:yCord>354.54965358</moose:yCord>
            <moose:bgColor>white</moose:bgColor>
            <moose:textColor>13</moose:textColor>
          </moose:ModelAnnotation>
        </annotation>
        <listOfReactants>
          <speciesReference species="cAMP_895_0_" stoichiometry="1" constant="false"/>
          <speciesReference species="R2C2_cAMP_879_0_" stoichiometry="1" constant="false"/>
        </listOfReactants>
        <listOfProducts>
          <speciesReference species="R2C2_cAMP2_881_0_" stoichiometry="1" constant="false"/>
        </listOfProducts>
        <kineticLaw>
          <notes>
            <body xmlns="http://www.w3.org/1999/xhtml">
		kinetics_592_0_ * cAMP_bind_site_B2_1281_0__Kf * cAMP_895_0_*R2C2_cAMP_879_0_-kinetics_592_0_ * cAMP_bind_site_B2_1281_0__Kb * R2C2_cAMP2_881_0_
 	 </body>
          </notes>
          <math xmlns="http://www.w3.org/1998/Math/MathML">
            <apply>
              <minus/>
              <apply>
                <times/>
                <ci> kinetics_592_0_ </ci>
                <ci> cAMP_bind_site_B2_1281_0__Kf </ci>
                <ci> cAMP_895_0_ </ci>
                <ci> R2C2_cAMP_879_0_ </ci>
              </apply>
              <apply>
                <times/>
                <ci> kinetics_592_0_ </ci>
                <ci> cAMP_bind_site_B2_1281_0__Kb </ci>
                <ci> R2C2_cAMP2_881_0_ </ci>
              </apply>
            </apply>
          </math>
          <listOfLocalParameters>
            <localParameter id="cAMP_bind_site_B2_1281_0__Kf" value="53999.4629999014" units="litre_per_mmole_per_second"/>
            <localParameter id="cAMP_bind_site_B2_1281_0__Kb" value="33" units="per_second"/>
          </listOfLocalParameters>
        </kineticLaw>
      </reaction>
      <reaction id="cAMP_bind_site_A1_1283_0_" name="cAMP_bind_site_A1" reversible="true" fast="false">
        <annotation>
          <moose:ModelAnnotation>
            <moose:xCord>886.166007905</moose:xCord>
            <moose:yCord>354.54965358</moose:yCord>
            <moose:bgColor>white</moose:bgColor>
            <moose:textColor>13</moose:textColor>
          </moose:ModelAnnotation>
        </annotation>
        <listOfReactants>
          <speciesReference species="R2C2_cAMP2_881_0_" stoichiometry="1" constant="false"/>
          <speciesReference species="cAMP_895_0_" stoichiometry="1" constant="false"/>
        </listOfReactants>
        <listOfProducts>
          <speciesReference species="R2C2_cAMP3_883_0_" stoichiometry="1" constant="false"/>
        </listOfProducts>
        <kineticLaw>
          <notes>
            <body xmlns="http://www.w3.org/1999/xhtml">
		kinetics_592_0_ * cAMP_bind_site_A1_1283_0__Kf * R2C2_cAMP2_881_0_*cAMP_895_0_-kinetics_592_0_ * cAMP_bind_site_A1_1283_0__Kb * R2C2_cAMP3_883_0_
 	 </body>
          </notes>
          <math xmlns="http://www.w3.org/1998/Math/MathML">
            <apply>
              <minus/>
              <apply>
                <times/>
                <ci> kinetics_592_0_ </ci>
                <ci> cAMP_bind_site_A1_1283_0__Kf </ci>
                <ci> R2C2_cAMP2_881_0_ </ci>
                <ci> cAMP_895_0_ </ci>
              </apply>
              <apply>
                <times/>
                <ci> kinetics_592_0_ </ci>
                <ci> cAMP_bind_site_A1_1283_0__Kb </ci>
                <ci> R2C2_cAMP3_883_0_ </ci>
              </apply>
            </apply>
          </math>
          <listOfLocalParameters>
            <localParameter id="cAMP_bind_site_A1_1283_0__Kf" value="75001.3599986142" units="litre_per_mmole_per_second"/>
            <localParameter id="cAMP_bind_site_A1_1283_0__Kb" value="110" units="per_second"/>
          </listOfLocalParameters>
        </kineticLaw>
      </reaction>
      <reaction id="cAMP_bind_site_A2_1285_0_" name="cAMP_bind_site_A2" reversible="true" fast="false">
        <annotation>
          <moose:ModelAnnotation>
            <moose:xCord>897.391304348</moose:xCord>
            <moose:yCord>354.54965358</moose:yCord>
            <moose:bgColor>white</moose:bgColor>
            <moose:textColor>13</moose:textColor>
          </moose:ModelAnnotation>
        </annotation>
        <listOfReactants>
          <speciesReference species="R2C2_cAMP3_883_0_" stoichiometry="1" constant="false"/>
          <speciesReference species="cAMP_895_0_" stoichiometry="1" constant="false"/>
        </listOfReactants>
        <listOfProducts>
          <speciesReference species="R2C2_cAMP4_885_0_" stoichiometry="1" constant="false"/>
        </listOfProducts>
        <kineticLaw>
          <notes>
            <body xmlns="http://www.w3.org/1999/xhtml">
		kinetics_592_0_ * cAMP_bind_site_A2_1285_0__Kf * R2C2_cAMP3_883_0_*cAMP_895_0_-kinetics_592_0_ * cAMP_bind_site_A2_1285_0__Kb * R2C2_cAMP4_885_0_
 	 </body>
          </notes>
          <math xmlns="http://www.w3.org/1998/Math/MathML">
            <apply>
              <minus/>
              <apply>
                <times/>
                <ci> kinetics_592_0_ </ci>
                <ci> cAMP_bind_site_A2_1285_0__Kf </ci>
                <ci> R2C2_cAMP3_883_0_ </ci>
                <ci> cAMP_895_0_ </ci>
              </apply>
              <apply>
                <times/>
                <ci> kinetics_592_0_ </ci>
                <ci> cAMP_bind_site_A2_1285_0__Kb </ci>
                <ci> R2C2_cAMP4_885_0_ </ci>
              </apply>
            </apply>
          </math>
          <listOfLocalParameters>
            <localParameter id="cAMP_bind_site_A2_1285_0__Kf" value="75001.3599986142" units="litre_per_mmole_per_second"/>
            <localParameter id="cAMP_bind_site_A2_1285_0__Kb" value="32.5" units="per_second"/>
          </listOfLocalParameters>
        </kineticLaw>
      </reaction>
      <reaction id="Release_C1_1287_0_" name="Release_C1" reversible="true" fast="false">
        <notes>
          <body xmlns="http://www.w3.org/1999/xhtml">
 	 	This has to be fast, as the activation of PKA by cAMP is also fast. kf was 10
	 </body>
        </notes>
        <annotation>
          <moose:ModelAnnotation>
            <moose:xCord>907.66798419</moose:xCord>
            <moose:yCord>354.54965358</moose:yCord>
            <moose:bgColor>white</moose:bgColor>
            <moose:textColor>13</moose:textColor>
          </moose:ModelAnnotation>
        </annotation>
        <listOfReactants>
          <speciesReference species="R2C2_cAMP4_885_0_" stoichiometry="1" constant="false"/>
        </listOfReactants>
        <listOfProducts>
          <speciesReference species="PKA_active_875_0_" stoichiometry="1" constant="false"/>
          <speciesReference species="R2C_cAMP4_887_0_" stoichiometry="1" constant="false"/>
        </listOfProducts>
        <kineticLaw>
          <notes>
            <body xmlns="http://www.w3.org/1999/xhtml">
		kinetics_592_0_ * Release_C1_1287_0__Kf * R2C2_cAMP4_885_0_-kinetics_592_0_ * Release_C1_1287_0__Kb * PKA_active_875_0_*R2C_cAMP4_887_0_
 	 </body>
          </notes>
          <math xmlns="http://www.w3.org/1998/Math/MathML">
            <apply>
              <minus/>
              <apply>
                <times/>
                <ci> kinetics_592_0_ </ci>
                <ci> Release_C1_1287_0__Kf </ci>
                <ci> R2C2_cAMP4_885_0_ </ci>
              </apply>
              <apply>
                <times/>
                <ci> kinetics_592_0_ </ci>
                <ci> Release_C1_1287_0__Kb </ci>
                <ci> PKA_active_875_0_ </ci>
                <ci> R2C_cAMP4_887_0_ </ci>
              </apply>
            </apply>
          </math>
          <listOfLocalParameters>
            <localParameter id="Release_C1_1287_0__Kf" value="60" units="per_second"/>
            <localParameter id="Release_C1_1287_0__Kb" value="17999.820999921" units="litre_per_mmole_per_second"/>
          </listOfLocalParameters>
        </kineticLaw>
      </reaction>
      <reaction id="Release_C2_1289_0_" name="Release_C2" reversible="true" fast="false">
        <annotation>
          <moose:ModelAnnotation>
            <moose:xCord>918.893280632</moose:xCord>
            <moose:yCord>354.54965358</moose:yCord>
            <moose:bgColor>white</moose:bgColor>
            <moose:textColor>13</moose:textColor>
          </moose:ModelAnnotation>
        </annotation>
        <listOfReactants>
          <speciesReference species="R2C_cAMP4_887_0_" stoichiometry="1" constant="false"/>
        </listOfReactants>
        <listOfProducts>
          <speciesReference species="R2_cAMP4_889_0_" stoichiometry="1" constant="false"/>
          <speciesReference species="PKA_active_875_0_" stoichiometry="1" constant="false"/>
        </listOfProducts>
        <kineticLaw>
          <notes>
            <body xmlns="http://www.w3.org/1999/xhtml">
		kinetics_592_0_ * Release_C2_1289_0__Kf * R2C_cAMP4_887_0_-kinetics_592_0_ * Release_C2_1289_0__Kb * R2_cAMP4_889_0_*PKA_active_875_0_
 	 </body>
          </notes>
          <math xmlns="http://www.w3.org/1998/Math/MathML">
            <apply>
              <minus/>
              <apply>
                <times/>
                <ci> kinetics_592_0_ </ci>
                <ci> Release_C2_1289_0__Kf </ci>
                <ci> R2C_cAMP4_887_0_ </ci>
              </apply>
              <apply>
                <times/>
                <ci> kinetics_592_0_ </ci>
                <ci> Release_C2_1289_0__Kb </ci>
                <ci> R2_cAMP4_889_0_ </ci>
                <ci> PKA_active_875_0_ </ci>
              </apply>
            </apply>
          </math>
          <listOfLocalParameters>
            <localParameter id="Release_C2_1289_0__Kf" value="60" units="per_second"/>
            <localParameter id="Release_C2_1289_0__Kb" value="17999.820999921" units="litre_per_mmole_per_second"/>
          </listOfLocalParameters>
        </kineticLaw>
      </reaction>
      <reaction id="inhib_PKA_1291_0_" name="inhib_PKA" reversible="true" fast="false">
        <notes>
          <body xmlns="http://www.w3.org/1999/xhtml">
 	 	This has to be set to zero for matching the expts in vitro. In vivo we need to consider the inhibition though. kf = 1e-5 kb = 1
	 </body>
        </notes>
        <annotation>
          <moose:ModelAnnotation>
            <moose:xCord>930.118577075</moose:xCord>
            <moose:yCord>354.54965358</moose:yCord>
            <moose:bgColor>white</moose:bgColor>
            <moose:textColor>13</moose:textColor>
          </moose:ModelAnnotation>
        </annotation>
        <listOfReactants>
          <speciesReference species="PKA_inhibitor_891_0_" stoichiometry="1" constant="false"/>
          <speciesReference species="PKA_active_875_0_" stoichiometry="1" constant="false"/>
        </listOfReactants>
        <listOfProducts>
          <speciesReference species="inhibited_PKA_893_0_" stoichiometry="1" constant="false"/>
        </listOfProducts>
        <kineticLaw>
          <notes>
            <body xmlns="http://www.w3.org/1999/xhtml">
		kinetics_592_0_ * inhib_PKA_1291_0__Kf * PKA_inhibitor_891_0_*PKA_active_875_0_-kinetics_592_0_ * inhib_PKA_1291_0__Kb * inhibited_PKA_893_0_
 	 </body>
          </notes>
          <math xmlns="http://www.w3.org/1998/Math/MathML">
            <apply>
              <minus/>
              <apply>
                <times/>
                <ci> kinetics_592_0_ </ci>
                <ci> inhib_PKA_1291_0__Kf </ci>
                <ci> PKA_inhibitor_891_0_ </ci>
                <ci> PKA_active_875_0_ </ci>
              </apply>
              <apply>
                <times/>
                <ci> kinetics_592_0_ </ci>
                <ci> inhib_PKA_1291_0__Kb </ci>
                <ci> inhibited_PKA_893_0_ </ci>
              </apply>
            </apply>
          </math>
          <listOfLocalParameters>
            <localParameter id="inhib_PKA_1291_0__Kf" value="59999.8244999409" units="litre_per_mmole_per_second"/>
            <localParameter id="inhib_PKA_1291_0__Kb" value="1" units="per_second"/>
          </listOfLocalParameters>
        </kineticLaw>
      </reaction>
      <reaction id="CaM_bind_AC1_1293_0_" name="CaM_bind_AC1" reversible="true" fast="false">
        <notes>
          <body xmlns="http://www.w3.org/1999/xhtml">
 	 	Half-max at 20 nM CaM (Tang et al JBC 266:13 8595-8603 1991 kb/kf = 20 nM = 12000 #/cell so kf = kb/12000 = kb * 8.333e-5
	 </body>
        </notes>
        <annotation>
          <moose:ModelAnnotation>
            <moose:xCord>233.201581028</moose:xCord>
            <moose:yCord>530.438799076</moose:yCord>
            <moose:bgColor>white</moose:bgColor>
            <moose:textColor>14</moose:textColor>
          </moose:ModelAnnotation>
        </annotation>
        <listOfReactants>
          <speciesReference species="CaM_Ca4_835_0_" stoichiometry="1" constant="false"/>
          <speciesReference species="AC1_901_0_" stoichiometry="1" constant="false"/>
        </listOfReactants>
        <listOfProducts>
          <speciesReference species="AC1_CaM_899_0_" stoichiometry="1" constant="false"/>
        </listOfProducts>
        <kineticLaw>
          <notes>
[truncated: 645,716 more chars]
