# Supplementary material for: HillTau: A fast, compact abstraction for model reduction in biochemical signaling networks
Source: PLoS Comput Biol. 2021 Nov 29;17(11):e1009621. doi: 10.1371/journal.pcbi.1009621 (PMC8659295; doi:10.1371/journal.pcbi.1009621)
Supplement: S1 Data — The zipfile S1 Data with supplementary code expands out into a directory which has Python scripts and model definition files for generating all the simulated components of the figures in the paper, including supplementary figures. Detailed instructions for running the scripts are provided in the README.txt file in the same directory. The scripts should run with Python 3.x, but many figures require additional software installation for the ODE simulators MOOSE and COPASI, as well as some other packages. Details are provided in the README.txt. (ZIP) [file pcbi.1009621.s008.zip › SupplementaryCode_R3/KKIT_MODELS/fb_inhib.g]

//genesis
// kkit Version 11 flat dumpfile
 
// Saved on Mon Jun  8 22:52:28 2020
 
include kkit {argv 1}
 
FASTDT = 0.0001
SIMDT = 0.01
CONTROLDT = 5
PLOTDT = 1
MAXTIME = 100
TRANSIENT_TIME = 2
VARIABLE_DT_FLAG = 0
DEFAULT_VOL = 1.6667e-21
VERSION = 11.0
setfield /file/modpath value /home2/bhalla/scripts/modules
kparms
 
//genesis

initdump -version 3 -ignoreorphans 1
simobjdump doqcsinfo filename accessname accesstype transcriber developer \
  citation species tissue cellcompartment methodology sources \
  model_implementation model_validation x y z
simobjdump table input output alloced step_mode stepsize x y z
simobjdump xtree path script namemode sizescale
simobjdump xcoredraw xmin xmax ymin ymax
simobjdump xtext editable
simobjdump xgraph xmin xmax ymin ymax overlay
simobjdump xplot pixflags script fg ysquish do_slope wy
simobjdump group xtree_fg_req xtree_textfg_req plotfield expanded movealone \
  link savename file version md5sum mod_save_flag x y z
simobjdump geometry size dim shape outside xtree_fg_req xtree_textfg_req x y \
  z
simobjdump kpool DiffConst CoInit Co n nInit mwt nMin vol slave_enable \
  geomname xtree_fg_req xtree_textfg_req x y z
simobjdump kreac kf kb notes xtree_fg_req xtree_textfg_req x y z
simobjdump kenz CoComplexInit CoComplex nComplexInit nComplex vol k1 k2 k3 \
  keepconc usecomplex notes xtree_fg_req xtree_textfg_req link x y z
simobjdump stim level1 width1 delay1 level2 width2 delay2 baselevel trig_time \
  trig_mode notes xtree_fg_req xtree_textfg_req is_running x y z
simobjdump xtab input output alloced step_mode stepsize notes editfunc \
  xtree_fg_req xtree_textfg_req baselevel last_x last_y is_running x y z
simobjdump kchan perm gmax Vm is_active use_nernst notes xtree_fg_req \
  xtree_textfg_req x y z
simobjdump transport input output alloced step_mode stepsize dt delay clock \
  kf xtree_fg_req xtree_textfg_req x y z
simobjdump proto x y z
simobjdump text str
simundump geometry /kinetics/geometry 0 1.6667e-21 3 sphere "" white black 0 \
  0 0
simundump text /kinetics/notes 0 ""
call /kinetics/notes LOAD \
""
simundump kpool /kinetics/input 0 0 0 0 0 0 0 0 1 4 /kinetics/geometry 61 \
  black -7 1 0
simundump text /kinetics/input/notes 0 ""
call /kinetics/input/notes LOAD \
""
simundump kpool /kinetics/output 0 0 0 0 0 0 0 0 1 0 /kinetics/geometry 0 \
  black -1 1 0
simundump text /kinetics/output/notes 0 ""
call /kinetics/output/notes LOAD \
""
simundump kpool /kinetics/sub 0 0 1 1 1 1 0 0 1 4 /kinetics/geometry 6 black \
  1 1 0
simundump text /kinetics/sub/notes 0 ""
call /kinetics/sub/notes LOAD \
""
simundump kreac /kinetics/kreac[2] 0 5 0 "" white black 1 0 0
simundump text /kinetics/kreac[2]/notes 0 ""
call /kinetics/kreac[2]/notes LOAD \
""
simundump kpool /kinetics/L1 0 0 1 1 1 1 0 0 1 0 /kinetics/geometry 54 black \
  -5 1 0
simundump text /kinetics/L1/notes 0 ""
call /kinetics/L1/notes LOAD \
""
simundump kreac /kinetics/kreac 0 0.5 0.5 "" white black -5 2 0
simundump text /kinetics/kreac/notes 0 ""
call /kinetics/kreac/notes LOAD \
""
simundump kpool /kinetics/B 0 0 0 0 0 0 0 0 1 0 /kinetics/geometry 24 black \
  -3 1 0
simundump text /kinetics/B/notes 0 ""
call /kinetics/B/notes LOAD \
""
simundump kenz /kinetics/B/kenz 0 0 0 0 0 1 100 40 10 0 0 "" red 24 "" -3 2 0
simundump text /kinetics/B/kenz/notes 0 ""
call /kinetics/B/kenz/notes LOAD \
""
simundump kreac /kinetics/kreac[1] 0 1 0.1 "" white black -3 0 0
simundump text /kinetics/kreac[1]/notes 0 ""
call /kinetics/kreac[1]/notes LOAD \
""
simundump kpool /kinetics/Boff 0 0 0 0 0 0 0 0 1 0 /kinetics/geometry 30 \
  black -3 -1 0
simundump text /kinetics/Boff/notes 0 ""
call /kinetics/Boff/notes LOAD \
""
simundump kpool /kinetics/fb 0 0 0 0 0 0 0 0 1 0 /kinetics/geometry 12 black \
  -1 -1 0
simundump text /kinetics/fb/notes 0 ""
call /kinetics/fb/notes LOAD \
""
simundump kreac /kinetics/kreac[3] 0 0.2 0.02 "" white black -1 0 0
simundump text /kinetics/kreac[3]/notes 0 ""
call /kinetics/kreac[3]/notes LOAD \
""
simundump text /kinetics/geometry/notes 0 ""
call /kinetics/geometry/notes LOAD \
""
simundump xgraph /graphs/conc1 0 0 300.01 0 1 0
simundump xgraph /graphs/conc2 0 0 300.01 0 1.7664 0
simundump xplot /graphs/conc1/input.Co 3 524288 \
  "delete_plot.w <s> <d>; edit_plot.D <w>" 61 0 0 1
simundump xplot /graphs/conc1/output.Co 3 524288 \
  "delete_plot.w <s> <d>; edit_plot.D <w>" 0 0 0 1
simundump xplot /graphs/conc2/L1.Co 3 524288 \
  "delete_plot.w <s> <d>; edit_plot.D <w>" 54 0 0 1
simundump xplot /graphs/conc2/B.Co 3 524288 \
  "delete_plot.w <s> <d>; edit_plot.D <w>" 24 0 0 1
simundump xplot /graphs/conc2/fb.Co 3 524288 \
  "delete_plot.w <s> <d>; edit_plot.D <w>" 12 0 0 1
simundump xplot /graphs/conc2/Boff.Co 3 524288 \
  "delete_plot.w <s> <d>; edit_plot.D <w>" 30 0 0 1
simundump xgraph /moregraphs/conc3 0 0 300.01 0 1 0
simundump xgraph /moregraphs/conc4 0 0 300.01 0 1 0
simundump xcoredraw /edit/draw 0 -8.2 3.8 -2 4
simundump xtree /edit/draw/tree 0 \
  /kinetics/#[],/kinetics/#[]/#[],/kinetics/#[]/#[]/#[][TYPE!=proto],/kinetics/#[]/#[]/#[][TYPE!=linkinfo]/##[] \
  "edit_elm.D <v>; drag_from_edit.w <d> <S> <x> <y> <z>" auto 0.6
simundump xtext /file/notes 0 1
addmsg /kinetics/kreac /kinetics/input REAC A B 
addmsg /kinetics/kreac[2] /kinetics/output REAC A B 
addmsg /kinetics/B/kenz /kinetics/output MM_PRD pA 
addmsg /kinetics/kreac[3] /kinetics/output REAC A B 
addmsg /kinetics/kreac[2] /kinetics/sub REAC B A 
addmsg /kinetics/B/kenz /kinetics/sub REAC sA B 
addmsg /kinetics/output /kinetics/kreac[2] SUBSTRATE n 
addmsg /kinetics/sub /kinetics/kreac[2] PRODUCT n 
addmsg /kinetics/kreac /kinetics/L1 REAC A B 
addmsg /kinetics/kreac[1] /kinetics/L1 REAC A B 
addmsg /kinetics/input /kinetics/kreac SUBSTRATE n 
addmsg /kinetics/L1 /kinetics/kreac SUBSTRATE n 
addmsg /kinetics/B /kinetics/kreac PRODUCT n 
addmsg /kinetics/B/kenz /kinetics/B REAC eA B 
addmsg /kinetics/kreac /kinetics/B REAC B A 
addmsg /kinetics/B /kinetics/B/kenz ENZYME n 
addmsg /kinetics/sub /kinetics/B/kenz SUBSTRATE n 
addmsg /kinetics/Boff /kinetics/kreac[1] PRODUCT n 
addmsg /kinetics/fb /kinetics/kreac[1] SUBSTRATE n 
addmsg /kinetics/L1 /kinetics/kreac[1] SUBSTRATE n 
addmsg /kinetics/kreac[1] /kinetics/Boff REAC B A 
addmsg /kinetics/kreac[3] /kinetics/fb REAC B A 
addmsg /kinetics/kreac[1] /kinetics/fb REAC A B 
addmsg /kinetics/output /kinetics/kreac[3] SUBSTRATE n 
addmsg /kinetics/fb /kinetics/kreac[3] PRODUCT n 
addmsg /kinetics/input /graphs/conc1/input.Co PLOT Co *input.Co *61 
addmsg /kinetics/output /graphs/conc1/output.Co PLOT Co *output.Co *0 
addmsg /kinetics/L1 /graphs/conc2/L1.Co PLOT Co *L1.Co *54 
addmsg /kinetics/B /graphs/conc2/B.Co PLOT Co *B.Co *24 
addmsg /kinetics/fb /graphs/conc2/fb.Co PLOT Co *fb.Co *12 
addmsg /kinetics/Boff /graphs/conc2/Boff.Co PLOT Co *Boff.Co *30 
enddump
// End of dump

complete_loading
