# Supplementary material for: HillTau: A fast, compact abstraction for model reduction in biochemical signaling networks
Source: PLoS Comput Biol. 2021 Nov 29;17(11):e1009621. doi: 10.1371/journal.pcbi.1009621 (PMC8659295; doi:10.1371/journal.pcbi.1009621)
Supplement: S1 Data — The zipfile S1 Data with supplementary code expands out into a directory which has Python scripts and model definition files for generating all the simulated components of the figures in the paper, including supplementary figures. Detailed instructions for running the scripts are provided in the README.txt file in the same directory. The scripts should run with Python 3.x, but many figures require additional software installation for the ODE simulators MOOSE and COPASI, as well as some other packages. Details are provided in the README.txt. (ZIP) [file pcbi.1009621.s008.zip › SupplementaryCode_R3/KKIT_MODELS/kholodenko.g]

//genesis
// kkit Version 8 flat dumpfile
 
// Saved on Tue Jan 22 17:41:13 2002
 
include kkit {argv 1}
 
FASTDT = 5e-05
SIMDT = 0.005
CONTROLDT = 10
PLOTDT = 5
MAXTIME = 6000
TRANSIENT_TIME = 2
VARIABLE_DT_FLAG = 1
DEFAULT_VOL = 1.6667e-21
VERSION = 8.0
setfield /file/modpath value /home2/bhalla/scripts/modules
kparms
 
//genesis

initdump -version 3 -ignoreorphans 1
simobjdump table input output alloced step_mode stepsize x y z
simobjdump xtree path script namemode sizescale
simobjdump xcoredraw xmin xmax ymin ymax
simobjdump xtext editable
simobjdump xgraph xmin xmax ymin ymax overlay
simobjdump xplot pixflags script fg ysquish do_slope wy
simobjdump group xtree_fg_req xtree_textfg_req plotfield expanded movealone \
  link savename file version md5sum mod_save_flag x y z
simobjdump kpool CoTotal CoInit Co n nInit nTotal nMin vol slave_enable notes \
  xtree_fg_req xtree_textfg_req x y z
simobjdump kreac kf kb notes xtree_fg_req xtree_textfg_req x y z
simobjdump kenz CoComplexInit CoComplex nComplexInit nComplex vol k1 k2 k3 \
  keepconc usecomplex notes xtree_fg_req xtree_textfg_req link x y z
simobjdump stim level1 width1 delay1 level2 width2 delay2 baselevel trig_time \
  trig_mode notes xtree_fg_req xtree_textfg_req is_running x y z
simobjdump xtab input output alloced step_mode stepsize notes editfunc \
  xtree_fg_req xtree_textfg_req baselevel last_x last_y is_running x y z
simobjdump kchan perm gmax Vm is_active use_nernst notes xtree_fg_req \
  xtree_textfg_req x y z
simobjdump proto x y z
simobjdump linkinfo xtree_fg_req xtree_textfg_req uplink downlink x y z
simobjdump uplink xtree_fg_req xtree_textfg_req x y z
simobjdump downlink xtree_fg_req xtree_textfg_req x y z
simobjdump mirror notes xtree_fg_req x y z
simundump group /kinetics/MAPK 0 yellow black x 0 0 "" MAPK \
  /home2/bhalla/scripts/modules/MAPK_0.g 0 0 0 1 10 0
simundump kpool /kinetics/MAPK/MAPK 0 1 0.3 0.3 0.3 0.3 1 0 1 0 "" 35 yellow \
  -8 -7 0
simundump kpool /kinetics/MAPK/MKKK 0 0.1 0.1 0.1 0.1 0.1 0.1 0 1 0 "" 16 \
  yellow -8 5 0
simundump kpool /kinetics/MAPK/MKK 0 0.3 0.3 0.3 0.3 0.3 0.3 0 1 0 "" 60 \
  yellow -8 -1 0
simundump kpool /kinetics/MAPK/int1 0 1 0.001 0.001 0.001 0.001 1 0 1 0 "" 30 \
  yellow -4 4 0
simundump kenz /kinetics/MAPK/int1/2 0 0 0 0 0 0.001 156.25 1 0.25 0 1 "" red \
  30 "" -4 5 0
simundump kpool /kinetics/MAPK/MKKK-P 0 0.05 0 0 0 0 0.05 0 1 0 "" 51 yellow \
  0 5 0
simundump kenz /kinetics/MAPK/MKKK-P/3 0 0 0 0 0 0.001 8.3333 0.1 0.025 0 1 \
  "" red 51 "" -4 2 0
simundump kenz /kinetics/MAPK/MKKK-P/4 0 0 0 0 0 0.001 8.3333 0.1 0.025 0 1 \
  "" red 51 "" 4 2 0
simundump kpool /kinetics/MAPK/int3 0 1 0.001 0.001 0.001 0.001 1 0 1 0 "" \
  blue yellow -4 -2 0
simundump kenz /kinetics/MAPK/int3/6 0 0 0 0 0 0.001 250 3 0.75 0 1 "" red \
  blue "" -4 -1 0
simundump kpool /kinetics/MAPK/int5 0 1 0.001 0.001 0.001 0.001 1 0 1 0 "" 1 \
  yellow -4 -8 0
simundump kenz /kinetics/MAPK/int5/10 0 0 0 0 0 0.001 166.67 2 0.5 0 1 "" red \
  1 "" -4 -7 0
simundump kpool /kinetics/MAPK/MKK-P 0 0.1 0 0 0 0 0.1 0 1 0 "" 5 yellow 0 -1 \
  0
simundump kpool /kinetics/MAPK/MAPK-P 0 0.1 0 0 0 0 0.1 0 1 0 "" 55 yellow 0 \
  -7 0
simundump kpool /kinetics/MAPK/int2 0 1 0.001 0.001 0.001 0.001 1 0 1 0 "" 2 \
  yellow 4 -2 0
simundump kenz /kinetics/MAPK/int2/5 0 0 0 0 0 0.001 250 3 0.75 0 1 "" red 2 \
  "" 4 -1 0
simundump kpool /kinetics/MAPK/int4 0 1 0.001 0.001 0.001 0.001 1 0 1 0 "" 17 \
  yellow 4 -8 0
simundump kenz /kinetics/MAPK/int4/9 0 0 0 0 0 0.001 166.67 2 0.5 0 1 "" red \
  17 "" 4 -7 0
simundump kpool /kinetics/MAPK/Ras-MKKKK 0 0.1 0.001 0.001 0.001 0.001 0.1 0 \
  1 0 "" 47 yellow 6 8 0
simundump kenz /kinetics/MAPK/Ras-MKKKK/1 0 0 0 0 0 0.001 1250 10 2.5 0 1 "" \
  red 47 "" -4 8 0
simundump kpool /kinetics/MAPK/inactiveRas-MKKK 0 0 0 0 0 0 0 0 1 0 "" 30 \
  yellow 11 8 0
simundump kreac /kinetics/MAPK/Neg_feedback 0 1 0.009 "" white yellow 11 2 0
simundump kpool /kinetics/MAPK/MKK-PP 0 0.1 0 0 0 0 0.1 0 1 0 "" 60 yellow 8 \
  -1 0
simundump kenz /kinetics/MAPK/MKK-PP/7 0 0 0 0 0 0.001 8.3333 0.1 0.025 0 1 \
  "" red 60 "" -4 -4 0
simundump kenz /kinetics/MAPK/MKK-PP/8 0 0 0 0 0 0.001 8.3333 0.1 0.025 0 1 \
  "" red 60 "" 4 -4 0
simundump kpool /kinetics/MAPK/MAPK-PP 0 0.1 0 0 0 0 0.1 0 1 0 "" 46 yellow 8 \
  -7 0
simundump xgraph /graphs/conc1 0 0 6000 0 0.3 0
simundump xgraph /graphs/conc2 0 0 6000 4.5157e-05 0.3 0
simundump xplot /graphs/conc1/MAPK-PP.Co 3 524288 \
  "delete_plot.w <s> <d>; edit_plot.D <w>" 46 0 0 1
simundump xplot /graphs/conc1/MAPK.Co 3 524288 \
  "delete_plot.w <s> <d>; edit_plot.D <w>" 35 0 0 1
simundump xplot /graphs/conc2/Ras-MKKKK.Co 3 524288 \
  "delete_plot.w <s> <d>; edit_plot.D <w>" 47 0 0 1
simundump xplot /graphs/conc2/MAPK.Co 3 524288 \
  "delete_plot.w <s> <d>; edit_plot.D <w>" 35 0 0 1
simundump xplot /graphs/conc2/MKKK.Co 3 524288 \
  "delete_plot.w <s> <d>; edit_plot.D <w>" 16 0 0 1
simundump xplot /graphs/conc2/MKK.Co 3 524288 \
  "delete_plot.w <s> <d>; edit_plot.D <w>" 60 0 0 1
simundump xgraph /moregraphs/conc3 0 0 6000 0 1 0
simundump xgraph /moregraphs/conc4 0 0 6000 0 1 0
simundump xcoredraw /edit/draw 0 -6.5262 17.834 -8.7578 11.542
simundump xtree /edit/draw/tree 0 \
  /kinetics/#[],/kinetics/#[]/#[],/kinetics/#[]/#[]/#[][TYPE!=proto],/kinetics/#[]/#[]/#[][TYPE!=linkinfo]/##[] \
  "edit_elm.D <v>; drag_from_edit.w <d> <S> <x> <y> <z>" auto 0.6
simundump xtext /file/notes 0 1
xtextload /file/notes \
"22 Jan 2002" \
" " \
" This model is based on Kholodenko, B.N." \
"      Eur. J. Biochem. 267, 1583-1588(2000)" \
""
addmsg /kinetics/MAPK/MKK-PP/7 /kinetics/MAPK/MAPK REAC sA B 
addmsg /kinetics/MAPK/int5/10 /kinetics/MAPK/MAPK MM_PRD pA 
addmsg /kinetics/MAPK/Ras-MKKKK/1 /kinetics/MAPK/MKKK REAC sA B 
addmsg /kinetics/MAPK/int1/2 /kinetics/MAPK/MKKK MM_PRD pA 
addmsg /kinetics/MAPK/MKKK-P/3 /kinetics/MAPK/MKK REAC sA B 
addmsg /kinetics/MAPK/int3/6 /kinetics/MAPK/MKK MM_PRD pA 
addmsg /kinetics/MAPK/int1 /kinetics/MAPK/int1/2 ENZYME n 
addmsg /kinetics/MAPK/MKKK-P /kinetics/MAPK/int1/2 SUBSTRATE n 
addmsg /kinetics/MAPK/Ras-MKKKK/1 /kinetics/MAPK/MKKK-P MM_PRD pA 
addmsg /kinetics/MAPK/int1/2 /kinetics/MAPK/MKKK-P REAC sA B 
addmsg /kinetics/MAPK/MKKK-P /kinetics/MAPK/MKKK-P/3 ENZYME n 
addmsg /kinetics/MAPK/MKK /kinetics/MAPK/MKKK-P/3 SUBSTRATE n 
addmsg /kinetics/MAPK/MKKK-P /kinetics/MAPK/MKKK-P/4 ENZYME n 
addmsg /kinetics/MAPK/MKK-P /kinetics/MAPK/MKKK-P/4 SUBSTRATE n 
addmsg /kinetics/MAPK/int3 /kinetics/MAPK/int3/6 ENZYME n 
addmsg /kinetics/MAPK/MKK-P /kinetics/MAPK/int3/6 SUBSTRATE n 
addmsg /kinetics/MAPK/int5 /kinetics/MAPK/int5/10 ENZYME n 
addmsg /kinetics/MAPK/MAPK-P /kinetics/MAPK/int5/10 SUBSTRATE n 
addmsg /kinetics/MAPK/MKKK-P/4 /kinetics/MAPK/MKK-P REAC sA B 
addmsg /kinetics/MAPK/MKKK-P/3 /kinetics/MAPK/MKK-P MM_PRD pA 
addmsg /kinetics/MAPK/int3/6 /kinetics/MAPK/MKK-P REAC sA B 
addmsg /kinetics/MAPK/int2/5 /kinetics/MAPK/MKK-P MM_PRD pA 
addmsg /kinetics/MAPK/MKK-PP/8 /kinetics/MAPK/MAPK-P REAC sA B 
addmsg /kinetics/MAPK/MKK-PP/7 /kinetics/MAPK/MAPK-P MM_PRD pA 
addmsg /kinetics/MAPK/int5/10 /kinetics/MAPK/MAPK-P REAC sA B 
addmsg /kinetics/MAPK/int4/9 /kinetics/MAPK/MAPK-P MM_PRD pA 
addmsg /kinetics/MAPK/int2 /kinetics/MAPK/int2/5 ENZYME n 
addmsg /kinetics/MAPK/MKK-PP /kinetics/MAPK/int2/5 SUBSTRATE n 
addmsg /kinetics/MAPK/int4 /kinetics/MAPK/int4/9 ENZYME n 
addmsg /kinetics/MAPK/MAPK-PP /kinetics/MAPK/int4/9 SUBSTRATE n 
addmsg /kinetics/MAPK/Neg_feedback /kinetics/MAPK/Ras-MKKKK REAC A B 
addmsg /kinetics/MAPK/Ras-MKKKK /kinetics/MAPK/Ras-MKKKK/1 ENZYME n 
addmsg /kinetics/MAPK/MKKK /kinetics/MAPK/Ras-MKKKK/1 SUBSTRATE n 
addmsg /kinetics/MAPK/Neg_feedback /kinetics/MAPK/inactiveRas-MKKK REAC B A 
addmsg /kinetics/MAPK/MAPK-PP /kinetics/MAPK/Neg_feedback SUBSTRATE n 
addmsg /kinetics/MAPK/Ras-MKKKK /kinetics/MAPK/Neg_feedback SUBSTRATE n 
addmsg /kinetics/MAPK/inactiveRas-MKKK /kinetics/MAPK/Neg_feedback PRODUCT n 
addmsg /kinetics/MAPK/MKKK-P/4 /kinetics/MAPK/MKK-PP MM_PRD pA 
addmsg /kinetics/MAPK/int2/5 /kinetics/MAPK/MKK-PP REAC sA B 
addmsg /kinetics/MAPK/MKK-PP /kinetics/MAPK/MKK-PP/7 ENZYME n 
addmsg /kinetics/MAPK/MAPK /kinetics/MAPK/MKK-PP/7 SUBSTRATE n 
addmsg /kinetics/MAPK/MKK-PP /kinetics/MAPK/MKK-PP/8 ENZYME n 
addmsg /kinetics/MAPK/MAPK-P /kinetics/MAPK/MKK-PP/8 SUBSTRATE n 
addmsg /kinetics/MAPK/MKK-PP/8 /kinetics/MAPK/MAPK-PP MM_PRD pA 
addmsg /kinetics/MAPK/int4/9 /kinetics/MAPK/MAPK-PP REAC sA B 
addmsg /kinetics/MAPK/Neg_feedback /kinetics/MAPK/MAPK-PP REAC A B 
addmsg /kinetics/MAPK/MAPK-PP /graphs/conc1/MAPK-PP.Co PLOT Co *MAPK-PP.Co *46 
addmsg /kinetics/MAPK/MAPK /graphs/conc1/MAPK.Co PLOT Co *MAPK.Co *35 
addmsg /kinetics/MAPK/Ras-MKKKK /graphs/conc2/Ras-MKKKK.Co PLOT Co *Ras-MKKKK.Co *47 
addmsg /kinetics/MAPK/MAPK /graphs/conc2/MAPK.Co PLOT Co *MAPK.Co *35 
addmsg /kinetics/MAPK/MKKK /graphs/conc2/MKKK.Co PLOT Co *MKKK.Co *16 
addmsg /kinetics/MAPK/MKK /graphs/conc2/MKK.Co PLOT Co *MKK.Co *60 
enddump
// End of dump

call /kinetics/MAPK/notes LOAD \
"This is the oscillatory MAPK model from Kholodenko 2000" \
"Eur J. Biochem 267:1583-1588" \
"The original model is formulated in terms of idealized" \
"Michaelis-Menten enzymes and the enzyme-substrate complex" \
"concentrations are therefore assumed negligible. The" \
"current implementation of the model uses explicit enzyme" \
"reactions involving substrates and is therefore an" \
"approximation to the Kholodenko model. The approximation is" \
"greatly improved if the enzyme is flagged as Available" \
"which is an option in Kinetikit. This flag means that the" \
"enzyme protein concentration is not reduced even when it" \
"is involved in a complex. However, the substrate protein" \
"continues to participate in enzyme-substrate complexes" \
"and its concentration is therefore affected. Overall," \
"this model works almost the same as the Kholodenko model" \
"but the peak MAPK-PP amplitudes are a little reduced and" \
"the period of oscillations is about 10% longer." \
"If the enzymes are  not flagged as Available then the" \
"oscillations commence only when the Km for enzyme 1" \
"is set to 0.1 uM."
call /kinetics/MAPK/MAPK/notes LOAD \
"The total concn. of MAPK is 300nM " \
"from" \
"Kholodenko, 2000."
call /kinetics/MAPK/MKKK/notes LOAD \
"The total concn. of MKKK is 100nM " \
"from" \
"Kholodenko, 2000"
call /kinetics/MAPK/MKK/notes LOAD \
"The total concn. of MKK is 300nM " \
"from" \
"Kholodenko,2000"
call /kinetics/MAPK/int1/notes LOAD \
"This is the intermediate enzyme which catalyses the " \
"dephosphorylation of MKKK-P to MKKK. The concentration" \
"is set to 1 nM based on" \
"from" \
"Kholodenko, 2000"
call /kinetics/MAPK/int1/2/notes LOAD \
"Km is 8nM and Vmax is 0.25nM.s-1 " \
"from" \
"Kholodenko, 2000."
call /kinetics/MAPK/MKKK-P/notes LOAD \
"This is the phosphorylated form of MKKK which converts MKK" \
"to MKK-P and then to MKK-PP" \
"from" \
"Kholodenko, 2000."
call /kinetics/MAPK/MKKK-P/3/notes LOAD \
"Km is 15 nM and Vmax is 0.025s-1" \
"from" \
"Kholodenko, 2000"
call /kinetics/MAPK/MKKK-P/4/notes LOAD \
"Km is 15nM and Vmax is 0.025s-1" \
"from " \
"Kholodenko, 2000."
call /kinetics/MAPK/int3/notes LOAD \
"This intermediate enzyme catalyses the dephosphorylation of" \
"MKK-P to MKK. The concentration is 1nM" \
"from" \
"Kholodenko, 2000"
call /kinetics/MAPK/int3/6/notes LOAD \
"The Km is 15nM and the Vmax is 0.75nM.s-1" \
"from" \
"Kholodenko 2000."
call /kinetics/MAPK/int5/notes LOAD \
"This catalyses the conversion of MAPK-P to MAPK. The " \
"concenration is 1nM." \
"from" \
"Kholodenko, 2000"
call /kinetics/MAPK/int5/10/notes LOAD \
"The Km is 15nM and Vmax is 0.5nM.s-1" \
"from" \
"Kholodenko, 2000"
call /kinetics/MAPK/MKK-P/notes LOAD \
"This is the single phoshorylated form of MKK." \
"from" \
"Kholodenko, 2000."
call /kinetics/MAPK/MAPK-P/notes LOAD \
"This is the single phopshorylated form of MAPK" \
"from" \
"Kholodenko, 2000."
call /kinetics/MAPK/int2/notes LOAD \
"This intermediate enzyme which catalyses the dephosphorylation of" \
"MKK-PP to MKK-P. The concentration is 1nM." \
"from" \
"Kholodenko, 2000"
call /kinetics/MAPK/int2/5/notes LOAD \
"The Km is 15nM and Vmax is 0.75nM.s-1 " \
"from" \
"Kholodenko, 2000" \
""
call /kinetics/MAPK/int4/notes LOAD \
"This intermediate enzyme catalyses the dephosphorylation of" \
"MAPK-PP to MAPK-P. The concentration is 1nM." \
"from" \
"Kholodenko, 2000"
call /kinetics/MAPK/int4/9/notes LOAD \
"The Km is 15nM and Vmax is 0.5nM.s-1 " \
"from" \
"Kholodenko, 2000"
call /kinetics/MAPK/Ras-MKKKK/notes LOAD \
"The concn. of Ras-MKKKK* is set to 1 nM implicitly" \
"from" \
"Kholodenko, 2000"
call /kinetics/MAPK/Ras-MKKKK/1/notes LOAD \
"The Km is 10nM and Vmax is 2.5nM sec^-1.  We  assume that" \
"there is 1 nM of the Ras-MKKKK." \
"From Kholodenko, 2000." \
"" \
"If the enzymes are not flagged as Available, then this" \
"Km should be set to 0.1 to obtain oscillations."
call /kinetics/MAPK/inactiveRas-MKKK/notes LOAD \
"This is the inactive form of Ras-MKKK. Based on the" \
"reaction scheme from Kholodenko 2000, this is equivalent" \
"to a binding of the MAPK-PP to the Ras. The amount of" \
"Ras in the model is small enough that negligible amounts" \
"of MAPK are involved in this reaction. So it is a fair" \
"approximation to the negative feedback mechanism from" \
"Kholodenko, 2000."
call /kinetics/MAPK/Neg_feedback/notes LOAD \
"From Kholodenko, 2000 Eur J Biochem  267" \
"the Kd is 9 nM. We use a rather fast Kf of 1/sec/uM" \
"so that equilibrium is maintained." \
""
call /kinetics/MAPK/MKK-PP/notes LOAD \
"This is the double phosphorylated and active form of MKK" \
"from" \
"Kholodenko, 2000"
call /kinetics/MAPK/MKK-PP/7/notes LOAD \
"The Km is 15nM which is 0.015uM Vmax is 0.025s-1" \
"from" \
"Kholodenko, 2000." \
""
call /kinetics/MAPK/MKK-PP/8/notes LOAD \
"The Km is 15nM which is 0.015uM and Vmax is 0.025s-1" \
"from" \
"Kholodenko, 2000" \
""
call /kinetics/MAPK/MAPK-PP/notes LOAD \
"This is the double phosphorylated and active form of MAPK." \
"from" \
"Kholodenko, 2000."
complete_loading
