# Supplementary material for: HillTau: A fast, compact abstraction for model reduction in biochemical signaling networks
Source: PLoS Comput Biol. 2021 Nov 29;17(11):e1009621. doi: 10.1371/journal.pcbi.1009621 (PMC8659295; doi:10.1371/journal.pcbi.1009621)
Supplement: S1 Data — The zipfile S1 Data with supplementary code expands out into a directory which has Python scripts and model definition files for generating all the simulated components of the figures in the paper, including supplementary figures. Detailed instructions for running the scripts are provided in the README.txt file in the same directory. The scripts should run with Python 3.x, but many figures require additional software installation for the ODE simulators MOOSE and COPASI, as well as some other packages. Details are provided in the README.txt. (ZIP) [file pcbi.1009621.s008.zip › SupplementaryCode_R3/HT_MODELS/syn_prot_composite_old.json]

{
    "FileType": "HillTau",
    "Version": "1.0",
    "Comment": "Conc units are uM, time units are seconds",
    "quantityUnits": "uM",
    "Description": "Synaptic activity-driven protein synthesis",
    "Author": "Upi Bhalla, mapping to model by Jain and Bhalla 2009",
    "Groups": {
        "BDNF_g": {
            "Species": { "TRKb": 1.0, "BDNF": 5e-05 },
            "Reacs": {
                "aTRKb": {
                    "tau": 70, "tau2": 1000, "KA": 7.73e-05,
                    "Kmod": 0.53, "Amod": 1e-05, "Nmod": 2,
                    "gain": 0.82, "baseline": 5e-06,
                    "subs": [ "TRKb", "aS6K", "BDNF" ]
                }
            }
        },
        "S6K_g": {
            "Species": { "S6K": 1.0, "Ca": 0.08 },
            "Reacs": {
                "aS6K": {
                    "tau": 507, "tau2": 958, "KA": 0.92,
                    "Kmod": 0.434, "Amod": 113, "Nmod": 4,
                    "gain": 0.45, "baseline": 3.5e-06,
                    "subs": [ "S6K", "Ca", "aTRKb", "aTRKb" ]
                }
            }
        },
        "CaMKIII_g": {
            "Species": {
                "CaMKIII": 0.058 },
            "Reacs": {
                "aCaMKIII": {
                    "tau": 4.69, "tau2": 15.2, "KA": 0.273,
                    "Kmod": 0.169, "Amod": 0.0005, "Nmod": 2,
                    "baseline": 0.0001,
                    "subs": [ "CaMKIII", "aS6K", "Ca", "Ca", "Ca", "Ca" ]
                }
            }
        },
        "prot_g": {
            "Species": {
                "AminoAcids": 1
            },
            "Reacs": {
                "protein": {
                    "tau": 10, "tau2": 5, "KA": 0.2,
                    "Kmod": 0.0001, "Amod": 0.02, "Nmod": 1,
                    "gain": 0.0001, "baseline": 1e-6,
                    "subs": [ "AminoAcids", "aCaMKIII", "aS6K" ]
                }
            }
        }
    }
}
