# Supplementary material for: HillTau: A fast, compact abstraction for model reduction in biochemical signaling networks
Source: PLoS Comput Biol. 2021 Nov 29;17(11):e1009621. doi: 10.1371/journal.pcbi.1009621 (PMC8659295; doi:10.1371/journal.pcbi.1009621)
Supplement: S1 Data — The zipfile S1 Data with supplementary code expands out into a directory which has Python scripts and model definition files for generating all the simulated components of the figures in the paper, including supplementary figures. Detailed instructions for running the scripts are provided in the README.txt file in the same directory. The scripts should run with Python 3.x, but many figures require additional software installation for the ODE simulators MOOSE and COPASI, as well as some other packages. Details are provided in the README.txt. (ZIP) [file pcbi.1009621.s008.zip › SupplementaryCode_R3/fig6.py]

# 
# This program is free software; you can redistribute it and/or
# modify it under the terms of the GNU General Public License as
# published by the Free Software Foundation; either version 3, or
# (at your option) any later version.
# 
# This program is distributed in the hope that it will be useful,
# but WITHOUT ANY WARRANTY; without even the implied warranty of
# MERCHANTABILITY or FITNESS FOR A PARTICULAR PURPOSE.  See the GNU
# General Public License for more details.
# 
# You should have received a copy of the GNU General Public License
# along with this program; see the file COPYING.  If not, write to
# the Free Software Foundation, Inc., 51 Franklin Street, Fifth
# Floor, Boston, MA 02110-1301, USA.
# 

'''
*******************************************************************
 * File:            fig6.py
 * Description:     Runs a series of models in MOOSE, COPASI and HillTau to 
 *                  compare their runtimes.
 * Author:          Upinder S. Bhalla
 * E-mail:          bhalla@ncbs.res.in
 ********************************************************************/
'''
from __future__ import print_function
import sys
import os
import json
import re
import argparse
import numpy as np
import matplotlib.pyplot as plt
import time
import moose
import hillTau
import shutil
import pycotools3

t1 = 20
t2 = 60
t3 = 100
i1 = 1e-3
htReps = 100

plotDt = 1.0

modelList = [
    ["exc.g", "exc.json", "exc.xml", 1e5],
    ["conv.g", "conv.json", "conv.xml", 1e5],
    ["fb_inhib.g", "fb_inhib.json", "fb_inhib.xml", 1e5],
    ["kholodenko.g", "kholodenko.json", "kholodenko.xml", 1e5],
    ["bcm.g", "bcm.json", "bcm.xml", 1e5],
    ["acc92_fixed.g", "syn_prot_composite.json", "acc92_fixed.xml", 1e4],
    ["autsim_v2_17Jul2020.g", "aut6.json", "autsim_v1_17Jul2020.xml", 1e3],
]

def runSim( chem, ht, cps, runtime ):
    print( "-------------------------------------> RUNNING: ", chem )
    modelId = moose.loadModel( "KKIT_MODELS/" + chem, 'model', 'gsl' )
    for i in range( 0, 20 ):
        moose.setClock( i, plotDt )

    moose.reinit()
    mooseTime = time.time()
    moose.start( runtime )
    mooseTime = time.time() - mooseTime
    moose.delete( '/model' )

    jsonDict = hillTau.loadHillTau( "HT_MODELS/" + ht )
    hillTau.scaleDict( jsonDict, hillTau.getQuantityScale( jsonDict ) )
    model = hillTau.parseModel( jsonDict )
    model.dt = plotDt
    htTime = 0.0
    for i in range( htReps ):
        model.reinit()
        t0 = time.time()
        model.advance( runtime )
        htTime += time.time() - t0

    # Now run it again, but in steady-state mode for HillTau
    htTime2 = 0.0
    for i in range( htReps ):
        model.reinit()
        t0 = time.time()
        model.advance( runtime, settle = True )
        htTime2 += time.time() - t0

    # Now do the COPASI thing.
    shutil.copy( "SBML_MODELS/" + cps, "temp.sbml" )

    # It croaks if you just give the file name. Have to use ./temp.sbml
    smodel = pycotools3.model.ImportSBML( "./temp.sbml" )
    m = smodel.load_model()
    #TC = pycotools3.tasks.TimeCourse( m, end = runtime, step_size = plotDt, run = True, save = False )
    TC = pycotools3.tasks.TimeCourse( m, end = runtime, step_size = plotDt, run = False, save = False )
    TC.run = True
    TC.set_timecourse()
    TC.set_report()
    t0 = time.time()
    TC.simulate()
    ctime = time.time() - t0

    return [chem, mooseTime, htTime, htTime2, ctime, runtime ]

def main():
    ret = []
    for k, h, c, t in modelList:
        ret.append( runSim( k, h, c, t ) )

    #print("Model            MOOSE       HT_time    HT_steady_state  COPASI  simtime" )
    print( "{:18s}{:>12s}{:>12s}{:>12s}{:>12s}{:>12s}".format( "Model","MOOSE","HT_time", "HT_ss", "COPASI",  "simtime" ) )
    for model, mooseTime, htTime, htTime2, ctime, runtime  in ret:
        print( "{:18s}{:12.3f}{:12.3g}{:12.3g}{:12.3f}{:12.2g}".format( model, mooseTime, htTime/htReps, htTime2/htReps, ctime, runtime ))

if __name__ == '__main__':
    main()
