# Supplementary material for: HillTau: A fast, compact abstraction for model reduction in biochemical signaling networks
Source: PLoS Comput Biol. 2021 Nov 29;17(11):e1009621. doi: 10.1371/journal.pcbi.1009621 (PMC8659295; doi:10.1371/journal.pcbi.1009621)
Supplement: S1 Data — The zipfile S1 Data with supplementary code expands out into a directory which has Python scripts and model definition files for generating all the simulated components of the figures in the paper, including supplementary figures. Detailed instructions for running the scripts are provided in the README.txt file in the same directory. The scripts should run with Python 3.x, but many figures require additional software installation for the ODE simulators MOOSE and COPASI, as well as some other packages. Details are provided in the README.txt. (ZIP) [file pcbi.1009621.s008.zip › SupplementaryCode_R3/TimeCourseData.txt]

Time	[PKC_Ca]	[PKC_DAG_AA_p]	[PKC_Ca_AA_p]	[PKC_Ca_memb_p]	[PKC_DAG_memb_p]	[PKC_basal_p]	[PKC_AA_p]	[PKC_Ca_DAG]	[PKC_DAG]	[PKC_DAG_AA]	[PKC_cytosolic]	[PKC_active]	[PLA2_cytosolic]	[PLA2_Ca_p]	[PIP2_PLA2_p]	[PIP2_Ca_PLA2_p]	[DAG_Ca_PLA2_p]	[APC]	[PLA2_p_Ca]	[PLA2_p]	[Arachidonic_Acid]	[PLC]	[Inositol]	[PLC_Ca]	[PLC_Ca_Gq]	[PLC_Gq]	[PC]	[DAG]	[IP3]	[PIP2]	[mGluRAntag]	[Blocked_Rec_Gq]	[MAPK_p_p]	[craf_1]	[craf_1_p]	[MAPKK]	[MAPK]	[craf_1_p_p]	[MAPK_p]	[MAPKK_p_p]	[MAPKK_p]	[Raf_p_GTP_Ras]	[craf_1_p_ser259]	[GEF_Gprot_bg]	[inact_GEF]	[GEF_p]	[GTP_Ras]	[GDP_Ras]	[GAP_p]
0	3.72078e-20	4.91365e-21	1.75006e-19	1.3896e-20	9.43522e-24	0	1.81338e-20	8.46316e-26	1.16103e-19	2.51888e-22	0.001	2.11959e-19	0.0004	0	0	0	0	0.0300008	0	0	0	0.0008	0	0	0	0	0	0	0.000730004	0.01	0	0	0	0.0002	0	0.000180008	0.00036	0	0	0	0	0	0	0	0.0001	0	0	0.0005	0
1	2.95856e-05	1.65602e-12	4.13784e-10	8.23176e-06	1.43018e-09	1.88769e-05	1.66363e-09	5.28565e-09	5.88242e-08	5.18745e-12	0.000943238	2.71121e-05	0.00036893	1.32547e-05	4.53662e-07	8.96506e-08	9.60371e-10	0.0300008	1.40847e-32	1.15849e-30	4.38444e-05	0.00067565	0	8.69368e-05	1.6473e-08	1.71325e-08	0	0.000270443	0.000191232	0.01	0	0	9.1275e-29	0.000199059	5.54048e-07	0.000179892	0.00036	6.96911e-34	3.68914e-16	6.95872e-15	3.49148e-09	1.02389e-11	2.12122e-17	1.70263e-08	9.74483e-05	1.39521e-06	4.20477e-09	0.00049953	2.06722e-07
2	4.7378e-05	9.57543e-11	4.84927e-09	1.54975e-05	1.53282e-08	1.83757e-05	1.16424e-08	2.62381e-08	3.17953e-07	1.43853e-10	0.000918373	3.39051e-05	0.00034168	2.45235e-05	7.80354e-07	3.30124e-07	7.55424e-09	0.0300008	1.56188e-27	6.0003e-26	0.000154272	0.000626701	0	0.000120796	4.35747e-08	2.52996e-08	0	0.000735291	0.000223888	0.01	0	0	2.27443e-24	0.000198151	1.08889e-06	0.000179589	0.00036	8.30529e-29	5.62999e-14	2.72943e-13	2.41513e-08	1.34744e-10	2.30007e-15	4.40428e-08	9.57748e-05	2.36921e-06	1.66611e-08	0.000499005	4.74806e-07
3	5.92303e-05	8.66484e-10	1.85789e-08	2.03593e-05	5.34176e-08	1.80339e-05	3.42064e-08	5.73887e-08	7.97888e-07	8.43716e-10	0.000901413	3.85002e-05	0.00031774	3.43157e-05	1.01335e-06	6.94709e-07	2.16106e-08	0.0300008	9.20596e-25	2.2599e-23	0.000304645	0.000607413	0	0.000134109	6.78723e-08	3.3445e-08	0	0.00122669	0.000257149	0.01	0	0	5.94649e-22	0.000197231	1.57838e-06	0.000179182	0.00036	5.08209e-26	8.82896e-13	2.04275e-12	6.74584e-08	5.78412e-10	3.03552e-14	7.03857e-08	9.44769e-05	3.01383e-06	3.68202e-08	0.000498458	7.61147e-07
4	6.71151e-05	3.74852e-09	4.53128e-08	2.35965e-05	1.1949e-07	1.77978e-05	7.09224e-08	9.16685e-08	1.46545e-06	2.68653e-09	0.000889691	4.16337e-05	0.000296677	4.28231e-05	1.17457e-06	1.16049e-06	4.15228e-08	0.0300008	7.00259e-23	1.24501e-21	0.000477601	0.000599794	0	0.00013934	9.04801e-08	4.19954e-08	0	0.00168645	0.000272304	0.01	0	0	2.60424e-20	0.000196345	2.02056e-06	0.000178723	0.00036	3.9588e-24	5.68926e-12	7.96482e-12	1.31656e-07	1.57669e-09	1.75053e-13	9.50584e-08	9.34444e-05	3.44156e-06	6.37849e-08	0.000497914	1.04428e-06
5	7.23417e-05	1.0945e-08	8.66773e-08	2.57451e-05	2.11603e-07	1.76317e-05	1.21849e-07	1.24876e-07	2.2758e-06	6.20175e-09	0.000881444	4.38078e-05	0.000278116	5.0213e-05	1.28117e-06	1.70783e-06	6.49505e-08	0.0300008	1.78024e-21	2.45313e-20	0.000661814	0.000596767	0	0.00014139	1.12186e-07	5.0643e-08	0	0.00209755	0.000278823	0.01	0	0	4.37368e-19	0.000195517	2.41627e-06	0.000178248	0.00036	1.02192e-22	2.27807e-11	2.18459e-11	2.12076e-07	3.34846e-09	6.51197e-13	1.18417e-07	9.26001e-05	3.72851e-06	9.65083e-08	0.000497385	1.31233e-06
6	7.57888e-05	2.50872e-08	1.42675e-07	2.71646e-05	3.25202e-07	1.75121e-05	1.86201e-07	1.55117e-07	3.18615e-06	1.17703e-08	0.000875502	4.53558e-05	0.000261734	5.66307e-05	1.34656e-06	2.31993e-06	8.99304e-08	0.0300008	2.28747e-20	2.54986e-19	0.00084994	0.000595546	0	0.00014219	1.33362e-07	5.92833e-08	0	0.00245834	0.000281813	0.01	0	0	4.04087e-18	0.000194758	2.76818e-06	0.000177779	0.00036	1.32496e-21	6.78566e-11	4.80751e-11	3.03402e-07	6.06809e-09	1.85011e-12	1.40845e-07	9.18916e-05	3.92466e-06	1.33951e-07	0.000496878	1.55952e-06
7	7.80454e-05	4.88645e-08	2.12283e-07	2.80962e-05	4.55063e-07	1.74234e-05	2.62739e-07	1.81804e-07	4.15976e-06	1.9608e-08	0.000871095	4.64986e-05	0.000247255	6.22022e-05	1.38117e-06	2.9824e-06	1.15069e-07	0.0300008	1.84625e-19	1.71526e-18	0.00103727	0.000595036	0	0.000142498	1.54198e-07	6.78823e-08	0	0.00277253	0.0002834	0.01	0	0	2.48406e-17	0.000194071	3.07996e-06	0.00017733	0.000359999	1.07404e-20	1.65285e-10	9.10127e-11	4.00767e-07	9.85374e-09	4.38287e-12	1.62604e-07	9.12834e-05	4.06244e-06	1.75169e-07	0.000496396	1.78373e-06
8	7.95068e-05	8.4729e-08	2.93936e-07	2.87019e-05	5.96251e-07	1.73554e-05	3.50005e-07	2.04991e-07	5.1665e-06	2.97852e-08	0.00086771	4.73822e-05	0.000234437	6.70368e-05	1.39309e-06	3.68302e-06	1.39456e-07	0.0300008	1.06494e-18	8.42903e-18	0.00122087	0.000594806	0	0.000142612	1.74798e-07	7.64302e-08	0	0.00304532	0.000284429	0.01	0	0	1.13727e-16	0.000193453	3.35567e-06	0.000176909	0.000359999	6.19873e-20	3.48176e-10	1.5451e-10	5.00193e-07	1.47675e-08	9.11218e-12	1.83867e-07	9.07512e-05	4.16285e-06	2.1935e-07	0.000495942	1.98497e-06
9	8.04376e-05	1.34704e-07	3.85854e-07	2.90899e-05	7.44499e-07	1.73012e-05	4.46475e-07	2.24998e-07	6.18244e-06	4.22584e-08	0.00086501	4.81026e-05	0.000223074	7.12295e-05	1.38857e-06	4.41136e-06	1.62534e-07	0.0300008	4.76867e-18	3.27056e-17	0.00139894	0.000594687	0	0.00014265	1.95219e-07	8.49261e-08	0	0.00328197	0.000285237	0.01	0	0	4.16913e-16	0.000192899	3.59946e-06	0.00017652	0.000359998	2.76875e-19	6.5744e-10	2.41613e-10	5.98682e-07	2.08222e-08	1.71721e-11	2.04746e-07	9.02781e-05	4.2395e-06	2.65819e-07	0.000495515	2.16444e-06
10	8.10152e-05	2.00287e-07	4.86247e-07	2.93329e-05	8.96303e-07	1.72563e-05	5.50644e-07	2.42228e-07	7.18904e-06	5.69017e-08	0.000862774	4.87227e-05	0.000212986	7.48628e-05	1.37241e-06	5.15856e-06	1.83991e-07	0.0300008	1.75343e-17	1.05624e-16	0.00157047	0.000594611	0	0.000142659	2.15494e-07	9.33718e-08	0	0.00348732	0.000285953	0.01	0	0	1.28547e-15	0.000192402	3.81532e-06	0.000176161	0.000359997	1.01292e-18	1.14018e-09	3.54442e-10	6.94133e-07	2.79918e-08	2.99749e-11	2.25316e-07	8.9852e-05	4.30116e-06	3.14028e-07	0.000495113	2.32391e-06
11	8.13585e-05	2.82419e-07	5.93425e-07	2.94797e-05	1.04888e-06	1.72178e-05	6.6108e-07	2.5708e-07	8.17234e-06	7.35348e-08	0.000860855	4.92833e-05	0.000204015	7.80086e-05	1.34829e-06	5.91715e-06	2.03683e-07	0.0300008	5.50914e-17	2.9475e-16	0.00173496	0.000594553	0	0.000142655	2.3564e-07	1.01769e-07	0	0.00366566	0.000286632	0.01	0	0	3.45218e-15	0.000191958	4.00693e-06	0.000175834	0.000359995	3.15977e-18	1.84776e-09	4.942e-10	7.85195e-07	3.62218e-08	4.92066e-11	2.45632e-07	8.9464e-05	4.35354e-06	3.63536e-07	0.000494735	2.4654e-06
12	8.15469e-05	3.81512e-07	7.05851e-07	2.95627e-05	1.20006e-06	1.71838e-05	7.76461e-07	2.69914e-07	9.12217e-06	9.19444e-08	0.000859159	4.98104e-05	0.000196027	8.07294e-05	1.31899e-06	6.68082e-06	2.21576e-07	0.0300008	1.52293e-16	7.30519e-16	0.00189222	0.000594501	0	0.000142647	2.55669e-07	1.10121e-07	0	0.00382071	0.000287293	0.01	0	0	8.28527e-15	0.000191558	4.17765e-06	0.000175536	0.000359993	8.6572e-18	2.83392e-09	6.61276e-10	8.71107e-07	4.54391e-08	7.6811e-11	2.65732e-07	8.91075e-05	4.40026e-06	4.1399e-07	0.00049438	2.59093e-06
13	8.16337e-05	4.97497e-07	8.22165e-07	2.96038e-05	1.34822e-06	1.7153e-05	8.95584e-07	2.8104e-07	1.00315e-05	1.11902e-07	0.000857622	5.03203e-05	0.000188903	8.30797e-05	1.28659e-06	7.44427e-06	2.37711e-07	0.0300008	3.7869e-16	1.64182e-15	0.00204227	0.000594453	0	0.000142637	2.75588e-07	1.18428e-07	0	0.0039557	0.000287945	0.01	0	0	1.81196e-14	0.000191197	4.33045e-06	0.000175264	0.000359991	2.13049e-17	4.15294e-09	8.55377e-10	9.51543e-07	5.55603e-08	1.14965e-10	2.85646e-07	8.87773e-05	4.44364e-06	4.65108e-07	0.000494046	2.70243e-06
14	8.16544e-05	6.29903e-07	9.41177e-07	2.96175e-05	1.49216e-06	1.71246e-05	1.01737e-06	2.90721e-07	1.08958e-05	1.33176e-07	0.000856203	5.08227e-05	0.00018254	8.51072e-05	1.25266e-06	8.2031e-06	2.52171e-07	0.0300008	8.6164e-16	3.40028e-15	0.00218526	0.000594406	0	0.000142627	2.95401e-07	1.26691e-07	0	0.00407343	0.000288591	0.01	0	0	3.66575e-14	0.00019087	4.46795e-06	0.000175016	0.000359988	4.7918e-17	5.85822e-09	1.0757e-09	1.02649e-06	6.64975e-08	1.66046e-10	3.05397e-07	8.84694e-05	4.48512e-06	5.16662e-07	0.000493731	2.80168e-06
15	8.16326e-05	7.77923e-07	1.06186e-06	2.96136e-05	1.631e-06	1.70981e-05	1.14086e-06	2.99177e-07	1.17125e-05	1.55539e-07	0.000854877	5.13233e-05	0.000176848	8.68534e-05	1.21831e-06	8.95364e-06	2.65068e-07	0.0300008	1.81828e-15	6.57192e-15	0.00232141	0.000594359	0	0.000142616	3.1511e-07	1.34911e-07	0	0.00417629	0.000289232	0.01	0	0	6.94232e-14	0.000190571	4.59241e-06	0.000174789	0.000359984	9.98579e-17	8.00115e-09	1.32105e-09	1.09614e-06	7.81631e-08	2.32599e-10	3.25002e-07	8.81804e-05	4.52557e-06	5.68466e-07	0.000493433	2.89028e-06
16	8.15842e-05	9.40501e-07	1.18334e-06	2.95985e-05	1.76415e-06	1.7073e-05	1.26522e-06	3.06591e-07	1.24808e-05	1.78777e-07	0.000853625	5.18247e-05	0.000171748	8.83544e-05	1.18438e-06	9.69289e-06	2.76525e-07	0.0300008	3.59733e-15	1.19745e-14	0.00245098	0.000594313	0	0.000142605	3.34717e-07	1.43089e-07	0	0.00426633	0.000289869	0.01	0	0	1.24254e-13	0.000190297	4.70578e-06	0.000174581	0.000359979	1.94939e-16	1.06302e-08	1.59003e-09	1.16083e-06	9.04732e-08	3.17292e-10	3.44476e-07	8.79076e-05	4.56547e-06	6.20369e-07	0.000493151	2.96964e-06
17	8.15196e-05	1.11639e-06	1.30488e-06	2.95766e-05	1.89125e-06	1.70492e-05	1.38973e-06	3.13115e-07	1.32007e-05	2.0269e-07	0.000852436	5.2328e-05	0.000167171	8.96419e-05	1.15143e-06	1.04184e-05	2.86673e-07	0.0300008	6.73125e-15	2.07384e-14	0.00257426	0.000594267	0	0.000142595	3.54223e-07	1.51226e-07	0	0.00434535	0.000290503	0.01	0	0	2.11804e-13	0.000190043	4.80972e-06	0.000174389	0.000359974	3.59688e-16	1.37907e-08	1.88108e-09	1.22096e-06	1.03349e-07	4.22885e-10	3.6383e-07	8.76485e-05	4.60506e-06	6.72243e-07	0.000492884	3.04103e-06
18	8.14458e-05	1.30424e-06	1.42583e-06	2.95506e-05	2.01209e-06	1.70265e-05	1.51374e-06	3.18877e-07	1.38735e-05	2.27096e-07	0.000851302	5.2833e-05	0.000163058	9.07436e-05	1.11984e-06	1.11282e-05	2.95637e-07	0.0300008	1.19989e-14	3.43696e-14	0.00269155	0.000594221	0	0.000142584	3.7363e-07	1.5932e-07	0	0.00441487	0.000291133	0.01	0	0	3.46055e-13	0.000189808	4.90563e-06	0.000174211	0.000359968	6.31904e-16	1.75239e-08	2.19262e-09	1.27695e-06	1.16717e-07	5.52182e-10	3.83073e-07	8.74011e-05	4.64443e-06	7.2398e-07	0.00049263	3.1055e-06
19	8.13672e-05	1.5026e-06	1.54567e-06	2.95226e-05	2.12658e-06	1.70048e-05	1.63674e-06	3.23984e-07	1.45008e-05	2.51831e-07	0.000850217	5.33389e-05	0.000159356	9.16835e-05	1.08987e-06	1.18208e-05	3.03541e-07	0.0300008	2.0499e-14	5.48136e-14	0.00280313	0.000594176	0	0.000142573	3.92938e-07	1.67374e-07	0	0.0044762	0.00029176	0.01	0	0	5.44803e-13	0.000189587	4.99468e-06	0.000174045	0.000359962	1.06349e-15	2.18677e-08	2.52309e-09	1.32924e-06	1.30512e-07	7.08004e-10	4.02212e-07	8.71636e-05	4.68359e-06	7.75491e-07	0.000492389	3.16401e-06
20	8.12868e-05	1.71004e-06	1.66396e-06	2.94935e-05	2.23476e-06	1.6984e-05	1.75825e-06	3.28526e-07	1.5085e-05	2.76748e-07	0.000849178	5.38445e-05	0.000156017	9.24828e-05	1.06164e-06	1.24949e-05	3.105e-07	0.0300008	3.37307e-14	8.45142e-14	0.00290929	0.000594131	0	0.000142563	4.12147e-07	1.75386e-07	0	0.00453048	0.000292383	0.01	0	0	8.30102e-13	0.000189379	5.07788e-06	0.000173889	0.000359954	1.72335e-15	2.68561e-08	2.87098e-09	1.37825e-06	1.44675e-07	8.9315e-10	4.21252e-07	8.69345e-05	4.72246e-06	8.26698e-07	0.000492158	3.21734e-06
21	8.12066e-05	1.92511e-06	1.78034e-06	2.94644e-05	2.33673e-06	1.6964e-05	1.8779e-06	3.32579e-07	1.56284e-05	3.0172e-07	0.000848182	5.43485e-05	0.000153002	9.31598e-05	1.03521e-06	1.31497e-05	3.1662e-07	0.0300008	5.36879e-14	1.26479e-13	0.00301029	0.000594086	0	0.000142552	4.31259e-07	1.83358e-07	0	0.00457867	0.000293003	0.01	0	0	1.22872e-12	0.000189182	5.15604e-06	0.000173743	0.000359946	2.70061e-15	3.25196e-08	3.23489e-09	1.42437e-06	1.59152e-07	1.11037e-09	4.40198e-07	8.67124e-05	4.76093e-06	8.77533e-07	0.000491938	3.26619e-06
22	8.11277e-05	2.14642e-06	1.8945e-06	2.94356e-05	2.43264e-06	1.69449e-05	1.99536e-06	3.36208e-07	1.61337e-05	3.26635e-07	0.000847226	5.48494e-05	0.000150275	9.37308e-05	1.0106e-06	1.37846e-05	3.21999e-07	0.0300008	8.29579e-14	1.84335e-13	0.0031064	0.000594041	0	0.000142542	4.50274e-07	1.91289e-07	0	0.00462162	0.000293619	0.01	0	0	1.77252e-12	0.000188995	5.22983e-06	0.000173604	0.000359937	4.1077e-15	3.88854e-08	3.61351e-09	1.46795e-06	1.73895e-07	1.36234e-09	4.59053e-07	8.6496e-05	4.79891e-06	9.27941e-07	0.000491727	3.31113e-06
23	8.10508e-05	2.37265e-06	2.00621e-06	2.94075e-05	2.52269e-06	1.69265e-05	2.11039e-06	3.3947e-07	1.66035e-05	3.51396e-07	0.000846309	5.5346e-05	0.000147804	9.42096e-05	9.8776e-07	1.4399e-05	3.26725e-07	0.0300008	1.24828e-13	2.62383e-13	0.00319785	0.000593997	0	0.000142531	4.69192e-07	1.9918e-07	0	0.00466004	0.000294233	0.01	0	0	2.49879e-12	0.000188815	5.29983e-06	0.000173473	0.000359927	6.08349e-15	4.59775e-08	4.00566e-09	1.50932e-06	1.88863e-07	1.65164e-09	4.77819e-07	8.62842e-05	4.83626e-06	9.77874e-07	0.000491525	3.35268e-06
24	8.09764e-05	2.60254e-06	2.11526e-06	2.93803e-05	2.60712e-06	1.69089e-05	2.22276e-06	3.4241e-07	1.70406e-05	3.75923e-07	0.000845428	5.58368e-05	0.000145561	9.46087e-05	9.66629e-07	1.49929e-05	3.30877e-07	0.0300008	1.83402e-13	3.65655e-13	0.0032849	0.000593953	0	0.000142521	4.88015e-07	2.07031e-07	0	0.00469457	0.000294842	0.01	0	0	3.45058e-12	0.000188643	5.3665e-06	0.000173347	0.000359917	8.79639e-15	5.38174e-08	4.41027e-09	1.54875e-06	2.04018e-07	1.98073e-09	4.96496e-07	8.6076e-05	4.87286e-06	1.02729e-06	0.00049133	3.39124e-06
25	8.09046e-05	2.83495e-06	2.22152e-06	2.93539e-05	2.68617e-06	1.6892e-05	2.33231e-06	3.45071e-07	1.74475e-05	4.00146e-07	0.000844582	5.63208e-05	0.000143521	9.49388e-05	9.47126e-07	1.5566e-05	3.34527e-07	0.0300008	2.63716e-13	4.99961e-13	0.00336774	0.000593909	0	0.00014251	5.06741e-07	2.14842e-07	0	0.00472573	0.000295449	0.01	0	0	4.67695e-12	0.000188477	5.43021e-06	0.000173226	0.000359905	1.24474e-14	6.24236e-08	4.82637e-09	1.5865e-06	2.19325e-07	2.35196e-09	5.15086e-07	8.58704e-05	4.9086e-06	1.07615e-06	0.000491143	3.42718e-06
26	8.08355e-05	3.06881e-06	2.32485e-06	2.93286e-05	2.76011e-06	1.68757e-05	2.4389e-06	3.47487e-07	1.78267e-05	4.24008e-07	0.000843769	5.6797e-05	0.000141664	9.52091e-05	9.29158e-07	1.61186e-05	3.37738e-07	0.0300008	3.71867e-13	6.7194e-13	0.0034466	0.000593865	0	0.0001425	5.25373e-07	2.22614e-07	0	0.00475397	0.000296052	0.01	0	0	6.23327e-12	0.000188317	5.49128e-06	0.00017311	0.000359893	1.72729e-14	7.18127e-08	5.25311e-09	1.62276e-06	2.34755e-07	2.76752e-09	5.33586e-07	8.56662e-05	4.94337e-06	1.12444e-06	0.000490963	3.46081e-06
27	8.07691e-05	3.30316e-06	2.42519e-06	2.93042e-05	2.82921e-06	1.68601e-05	2.54246e-06	3.49689e-07	1.81806e-05	4.47462e-07	0.000842989	5.72643e-05	0.00013997	9.5428e-05	9.12626e-07	1.66507e-05	3.40565e-07	0.0300008	5.1514e-13	8.89104e-13	0.00352167	0.000593821	0	0.00014249	5.4391e-07	2.30346e-07	0	0.00477971	0.000296653	0.01	0	0	8.18134e-12	0.000188161	5.54996e-06	0.000172998	0.00035988	2.35476e-14	8.19992e-08	5.68971e-09	1.65772e-06	2.5028e-07	3.22949e-09	5.51996e-07	8.54626e-05	4.97706e-06	1.17212e-06	0.00049079	3.49237e-06
28	8.07054e-05	3.53712e-06	2.52247e-06	2.92808e-05	2.89374e-06	1.68451e-05	2.6429e-06	3.51703e-07	1.85113e-05	4.70471e-07	0.000842239	5.77221e-05	0.000138422	9.56025e-05	8.97431e-07	1.71627e-05	3.43059e-07	0.0300008	7.0214e-13	1.15988e-12	0.00359314	0.000593778	0	0.00014248	5.62353e-07	2.38038e-07	0	0.00480328	0.00029725	0.01	0	0	1.05897e-11	0.00018801	5.60646e-06	0.000172889	0.000359865	3.15869e-14	9.29955e-08	6.13548e-09	1.69153e-06	2.65875e-07	3.73976e-09	5.70312e-07	8.52584e-05	5.00958e-06	1.21918e-06	0.000490622	3.52209e-06
29	8.06442e-05	3.76995e-06	2.61666e-06	2.92584e-05	2.95396e-06	1.68307e-05	2.74018e-06	3.53553e-07	1.8821e-05	4.93004e-07	0.000841518	5.81698e-05	0.000137005	9.57388e-05	8.83472e-07	1.76548e-05	3.45263e-07	0.0300008	9.42931e-13	1.49366e-12	0.00366119	0.000593735	0	0.000142469	5.80702e-07	2.45692e-07	0	0.00482497	0.000297843	0.01	0	0	1.35335e-11	0.000187863	5.66093e-06	0.000172783	0.00035985	4.17493e-14	1.04813e-07	6.58981e-09	1.72432e-06	2.81518e-07	4.3001e-09	5.8853e-07	8.50524e-05	5.04082e-06	1.2656e-06	0.00049046	3.55016e-06
30	8.05855e-05	4.00095e-06	2.70775e-06	2.92368e-05	3.01014e-06	1.68168e-05	2.83429e-06	3.55257e-07	1.91115e-05	5.15039e-07	0.000840826	5.86068e-05	0.000135706	9.58425e-05	8.70655e-07	1.81274e-05	3.47214e-07	0.0300008	1.24917e-12	1.90084e-12	0.00372598	0.000593692	0	0.000142459	5.98958e-07	2.53307e-07	0	0.00484503	0.000298434	0.01	0	0	1.70952e-11	0.00018772	5.71353e-06	0.000172681	0.000359834	5.44389e-14	1.1746e-07	7.05213e-09	1.75619e-06	2.97189e-07	4.91213e-09	6.06646e-07	8.48434e-05	5.07069e-06	1.31137e-06	0.000490304	3.57673e-06
31	8.05291e-05	4.22954e-06	2.79574e-06	2.92162e-05	3.06253e-06	1.68035e-05	2.92523e-06	3.56834e-07	1.93845e-05	5.36558e-07	0.00084016	5.90327e-05	0.000134514	9.59182e-05	8.58885e-07	1.8581e-05	3.48948e-07	0.0300008	1.63425e-12	2.39283e-12	0.00378767	0.000593649	0	0.000142449	6.17121e-07	2.60883e-07	0	0.00486369	0.000299022	0.01	0	0	2.1364e-11	0.000187581	5.76436e-06	0.000172581	0.000359818	7.01072e-14	1.30946e-07	7.52193e-09	1.78724e-06	3.12868e-07	5.57731e-09	6.24651e-07	8.463e-05	5.0991e-06	1.35648e-06	0.000490152	3.60193e-06
32	8.04749e-05	4.45521e-06	2.88066e-06	2.91963e-05	3.11138e-06	1.67907e-05	3.013e-06	3.58298e-07	1.96416e-05	5.5755e-07	0.00083952	5.94472e-05	0.000133416	9.597e-05	8.48078e-07	1.90161e-05	3.50493e-07	0.0300008	2.11344e-12	2.98213e-12	0.00384642	0.000593607	0	0.000142439	6.35192e-07	2.6842e-07	0	0.00488112	0.000299606	0.01	0	0	2.64364e-11	0.000187445	5.81352e-06	0.000172483	0.0003598	8.92547e-14	1.45277e-07	7.99873e-09	1.81753e-06	3.28537e-07	6.29699e-09	6.42538e-07	8.44105e-05	5.12596e-06	1.40093e-06	0.000490006	3.62588e-06
33	8.04229e-05	4.67753e-06	2.96252e-06	2.91772e-05	3.15693e-06	1.67783e-05	3.09764e-06	3.59663e-07	1.98844e-05	5.78007e-07	0.000838905	5.98501e-05	0.000132406	9.60016e-05	8.3815e-07	1.94331e-05	3.51874e-07	0.0300008	2.70404e-12	3.68234e-12	0.00390236	0.000593565	0	0.000142429	6.53171e-07	2.7592e-07	0	0.0048975	0.000300188	0.01	0	0	3.2416e-11	0.000187312	5.86109e-06	0.000172388	0.000359781	1.12433e-13	1.6046e-07	8.48211e-09	1.84712e-06	3.44182e-07	7.07235e-09	6.60295e-07	8.41831e-05	5.15114e-06	1.44471e-06	0.000489864	3.64868e-06
34	8.03728e-05	4.89612e-06	3.04139e-06	2.91588e-05	3.1994e-06	1.67665e-05	3.17918e-06	3.60941e-07	2.0114e-05	5.97926e-07	0.000838313	6.02414e-05	0.000131473	9.6016e-05	8.29026e-07	1.98327e-05	3.53115e-07	0.0300008	3.42549e-12	4.5082e-12	0.00395563	0.000593523	0	0.000142419	6.71059e-07	2.83381e-07	0	0.00491296	0.000300766	0.01	0	0	3.94138e-11	0.000187182	5.90713e-06	0.000172295	0.000359762	1.40247e-13	1.76499e-07	8.97166e-09	1.87607e-06	3.59786e-07	7.90447e-09	6.77911e-07	8.39456e-05	5.17455e-06	1.48782e-06	0.000489727	3.67042e-06
35	8.03246e-05	5.11069e-06	3.11729e-06	2.91411e-05	3.239e-06	1.67551e-05	3.25768e-06	3.62141e-07	2.03317e-05	6.17306e-07	0.000837743	6.06209e-05	0.000130611	9.60159e-05	8.20636e-07	2.02153e-05	3.54236e-07	0.0300008	4.29957e-12	5.4756e-12	0.00400636	0.000593481	0	0.00014241	6.88856e-07	2.90804e-07	0	0.00492763	0.000301342	0.01	0	0	4.75479e-11	0.000187055	5.95169e-06	0.000172204	0.000359741	1.73353e-13	1.93398e-07	9.46699e-09	1.9044e-06	3.75335e-07	8.7943e-09	6.95368e-07	8.36957e-05	5.19605e-06	1.53025e-06	0.000489594	3.69116e-06
36	8.02782e-05	5.32099e-06	3.1903e-06	2.91241e-05	3.27594e-06	1.67441e-05	3.33319e-06	3.63272e-07	2.05385e-05	6.36149e-07	0.000837195	6.09887e-05	0.000129813	9.60038e-05	8.12915e-07	2.05815e-05	3.55252e-07	0.0300008	5.35047e-12	6.60164e-12	0.00405468	0.000593439	0	0.0001424	7.06562e-07	2.98189e-07	0	0.00494159	0.000301914	0.01	0	0	5.69437e-11	0.000186931	5.99483e-06	0.000172116	0.00035972	2.12464e-13	2.11159e-07	9.96772e-09	1.93216e-06	3.90815e-07	9.74268e-09	7.12648e-07	8.34305e-05	5.2155e-06	1.572e-06	0.000489465	3.71098e-06
37	8.02335e-05	5.52683e-06	3.26047e-06	2.91077e-05	3.31042e-06	1.67336e-05	3.40577e-06	3.64342e-07	2.07354e-05	6.5446e-07	0.000836667	6.13448e-05	0.000129074	9.59816e-05	8.05805e-07	2.09319e-05	3.56178e-07	0.0300008	6.605e-12	7.90462e-12	0.0041007	0.000593398	0	0.00014239	7.24179e-07	3.05537e-07	0	0.00495495	0.000302484	0.01	0	0	6.7734e-11	0.00018681	6.03659e-06	0.000172029	0.000359698	2.58346e-13	2.29786e-07	1.04735e-08	1.95935e-06	4.06215e-07	1.07504e-08	7.29729e-07	8.31469e-05	5.23273e-06	1.61308e-06	0.000489341	3.72992e-06
38	8.01904e-05	5.72806e-06	3.32787e-06	2.90919e-05	3.3426e-06	1.67234e-05	3.47549e-06	3.65359e-07	2.09233e-05	6.72244e-07	0.000836159	6.16893e-05	0.000128388	9.59511e-05	7.9925e-07	2.1267e-05	3.57029e-07	0.0300008	8.09268e-12	9.40406e-12	0.00414452	0.000593357	0	0.00014238	7.41706e-07	3.12848e-07	0	0.00496778	0.00030305	0.01	0	0	8.00586e-11	0.000186691	6.077e-06	0.000171944	0.000359675	3.11823e-13	2.4928e-07	1.0984e-08	1.98602e-06	4.21521e-07	1.1818e-08	7.46585e-07	8.28413e-05	5.24756e-06	1.65347e-06	0.00048922	3.74804e-06
39	8.01489e-05	5.92455e-06	3.39257e-06	2.90767e-05	3.37267e-06	1.67136e-05	3.54242e-06	3.66327e-07	2.11028e-05	6.8951e-07	0.00083567	6.20225e-05	0.00012775	9.59139e-05	7.93202e-07	2.15874e-05	3.57814e-07	0.0300008	9.84593e-12	1.11208e-11	0.00418626	0.000593316	0	0.000142371	7.59144e-07	3.20121e-07	0	0.00498015	0.000303614	0.01	0	0	9.40645e-11	0.000186575	6.11612e-06	0.000171861	0.00035965	3.73773e-13	2.6964e-07	1.14988e-08	2.01216e-06	4.36722e-07	1.29462e-08	7.63184e-07	8.25097e-05	5.25978e-06	1.69318e-06	0.000489105	3.76539e-06
40	8.01087e-05	6.11625e-06	3.45464e-06	2.9062e-05	3.40077e-06	1.67042e-05	3.60663e-06	3.67253e-07	2.12748e-05	7.06266e-07	0.000835198	6.23445e-05	0.000127156	9.58712e-05	7.87615e-07	2.18936e-05	3.58544e-07	0.0300008	1.19001e-11	1.30768e-11	0.00422602	0.000593275	0	0.000142361	7.76493e-07	3.27358e-07	0	0.00499211	0.000304174	0.01	0	0	1.09906e-10	0.000186462	6.15396e-06	0.00017178	0.000359626	4.45132e-13	2.90868e-07	1.20177e-08	2.03779e-06	4.51807e-07	1.41355e-08	7.79492e-07	8.21481e-05	5.26915e-06	1.73219e-06	0.000488993	3.78201e-06
41	8.007e-05	6.30311e-06	3.51417e-06	2.90478e-05	3.42707e-06	1.66951e-05	3.66822e-06	3.6814e-07	2.14398e-05	7.22523e-07	0.000834744	6.26554e-05	0.000126602	9.58242e-05	7.82449e-07	2.21862e-05	3.59227e-07	0.0300008	1.42938e-11	1.52954e-11	0.00426388	0.000593234	0	0.000142352	7.93754e-07	3.34557e-07	0	0.00500372	0.000304732	0.01	0	0	1.27743e-10	0.000186351	6.19056e-06	0.0001717	0.0003596	5.26892e-13	3.12962e-07	1.25402e-08	2.06292e-06	4.66765e-07	1.53863e-08	7.95472e-07	8.17524e-05	5.27544e-06	1.77051e-06	0.000488886	3.79792e-06
42	8.00326e-05	6.4851e-06	3.57122e-06	2.90341e-05	3.45169e-06	1.66863e-05	3.72724e-06	3.68994e-07	2.15983e-05	7.3829e-07	0.000834306	6.29557e-05	0.000126086	9.57738e-05	7.77667e-07	2.24656e-05	3.5987e-07	0.0300008	1.70688e-11	1.78014e-11	0.00429994	0.000593194	0	0.000142342	8.10927e-07	3.41721e-07	0	0.005015	0.000305287	0.01	0	0	1.47744e-10	0.000186243	6.22596e-06	0.000171623	0.000359573	6.20098e-13	3.3592e-07	1.30661e-08	2.08756e-06	4.81584e-07	1.66991e-08	8.11084e-07	8.13187e-05	5.2784e-06	1.80812e-06	0.000488783	3.81317e-06
43	7.99964e-05	6.66223e-06	3.62588e-06	2.90209e-05	3.47476e-06	1.66778e-05	3.78379e-06	3.69817e-07	2.17509e-05	7.5358e-07	0.000833884	6.32454e-05	0.000125604	9.57209e-05	7.73236e-07	2.27325e-05	3.60479e-07	0.0300008	2.02703e-11	2.06204e-11	0.00433429	0.000593154	0	0.000142333	8.28013e-07	3.48847e-07	0	0.00502601	0.000305839	0.01	0	0	1.70083e-10	0.000186138	6.26019e-06	0.000171547	0.000359545	7.25855e-13	3.59741e-07	1.35951e-08	2.11171e-06	4.96255e-07	1.80743e-08	8.26291e-07	8.08442e-05	5.27781e-06	1.84502e-06	0.000488685	3.82779e-06
44	7.99615e-05	6.83454e-06	3.67823e-06	2.90081e-05	3.49641e-06	1.66697e-05	3.83795e-06	3.70613e-07	2.18981e-05	7.68403e-07	0.000833477	6.35249e-05	0.000125152	9.56662e-05	7.69124e-07	2.29874e-05	3.6106e-07	0.0300008	2.3947e-11	2.37799e-11	0.004367	0.000593114	0	0.000142323	8.45012e-07	3.55938e-07	0	0.00503678	0.000306388	0.01	0	0	1.9494e-10	0.000186034	6.29328e-06	0.000171473	0.000359517	8.45317e-13	3.84421e-07	1.41267e-08	2.13538e-06	5.10766e-07	1.95123e-08	8.41058e-07	8.03272e-05	5.27351e-06	1.88119e-06	0.000488592	3.8418e-06
45	7.99277e-05	7.00205e-06	3.72833e-06	2.89957e-05	3.51674e-06	1.66618e-05	3.88979e-06	3.71385e-07	2.20401e-05	7.82773e-07	0.000833084	6.37944e-05	0.00012473	9.56102e-05	7.65305e-07	2.32306e-05	3.61617e-07	0.0300008	2.81512e-11	2.73082e-11	0.00439817	0.000593074	0	0.000142314	8.61925e-07	3.62992e-07	0	0.00504732	0.000306935	0.01	0	0	2.22503e-10	0.000185933	6.32526e-06	0.0001714	0.000359487	9.79695e-13	4.09956e-07	1.46607e-08	2.15857e-06	5.25106e-07	2.10135e-08	8.55361e-07	7.97681e-05	5.2654e-06	1.91661e-06	0.000488504	3.85524e-06
46	7.9895e-05	7.16483e-06	3.77628e-06	2.89837e-05	3.53586e-06	1.66542e-05	3.9394e-06	3.72135e-07	2.21774e-05	7.967e-07	0.000832705	6.40543e-05	0.000124334	9.55536e-05	7.61753e-07	2.34628e-05	3.62154e-07	0.0300008	3.2939e-11	3.12351e-11	0.00442785	0.000593035	0	0.000142305	8.78752e-07	3.7001e-07	0	0.00505767	0.000307478	0.01	0	0	2.52964e-10	0.000185835	6.35616e-06	0.000171329	0.000359457	1.13025e-12	4.36343e-07	1.51967e-08	2.18129e-06	5.39265e-07	2.25782e-08	8.69187e-07	7.91693e-05	5.25352e-06	1.95128e-06	0.000488421	3.86812e-06
47	7.98633e-05	7.32294e-06	3.82214e-06	2.89721e-05	3.55387e-06	1.66469e-05	3.98685e-06	3.72865e-07	2.23103e-05	8.10197e-07	0.000832339	6.43048e-05	0.000123962	9.54968e-05	7.58447e-07	2.36843e-05	3.62676e-07	0.0300008	3.83703e-11	3.55917e-11	0.00445612	0.000592995	0	0.000142295	8.95493e-07	3.76993e-07	0	0.00506784	0.000308019	0.01	0	0	2.86521e-10	0.000185738	6.38602e-06	0.00017126	0.000359426	1.2983e-12	4.63576e-07	1.57344e-08	2.20353e-06	5.53232e-07	2.4207e-08	8.8254e-07	7.85355e-05	5.23802e-06	1.98516e-06	0.000488344	3.88048e-06
48	7.98326e-05	7.47647e-06	3.86599e-06	2.89609e-05	3.57085e-06	1.66398e-05	4.03222e-06	3.73578e-07	2.2439e-05	8.23277e-07	0.000831985	6.45463e-05	0.000123613	9.54401e-05	7.55365e-07	2.38957e-05	3.63184e-07	0.0300008	4.45089e-11	4.04104e-11	0.00448304	0.000592956	0	0.000142286	9.12149e-07	3.8394e-07	0	0.00507786	0.000308557	0.01	0	0	3.23378e-10	0.000185644	6.41487e-06	0.000171193	0.000359394	1.4852e-12	4.9165e-07	1.62735e-08	2.22531e-06	5.66995e-07	2.59002e-08	8.95442e-07	7.78735e-05	5.21921e-06	2.01825e-06	0.000488272	3.89233e-06
49	7.98029e-05	7.62549e-06	3.90792e-06	2.895e-05	3.58688e-06	1.6633e-05	4.07559e-06	3.74275e-07	2.25639e-05	8.35952e-07	0.000831644	6.47789e-05	0.000123285	9.53837e-05	7.52489e-07	2.40973e-05	3.63681e-07	0.0300008	5.14226e-11	4.57245e-11	0.00450869	0.000592917	0	0.000142277	9.2872e-07	3.90852e-07	0	0.00508773	0.000309092	0.01	0	0	3.63743e-10	0.000185552	6.44273e-06	0.000171127	0.000359361	1.69236e-12	5.20558e-07	1.68137e-08	2.24661e-06	5.80544e-07	2.76582e-08	9.0793e-07	7.71915e-05	5.1975e-06	2.05052e-06	0.000488206	3.90369e-06
50	7.97741e-05	7.77011e-06	3.94798e-06	2.89395e-05	3.60204e-06	1.66264e-05	4.11704e-06	3.74957e-07	2.26851e-05	8.48234e-07	0.000831314	6.50031e-05	0.000122977	9.53281e-05	7.49803e-07	2.42896e-05	3.6417e-07	0.0300008	5.91834e-11	5.1569e-11	0.00453313	0.000592878	0	0.000142268	9.45207e-07	3.97729e-07	0	0.00509747	0.000309625	0.01	0	0	4.07831e-10	0.000185462	6.46965e-06	0.000171062	0.000359327	1.92124e-12	5.50293e-07	1.73545e-08	2.26744e-06	5.93868e-07	2.94814e-08	9.20053e-07	7.64983e-05	5.1734e-06	2.08196e-06	0.000488144	3.91459e-06
51	7.97463e-05	7.91042e-06	3.98625e-06	2.89293e-05	3.61641e-06	1.662e-05	4.15665e-06	3.75627e-07	2.2803e-05	8.60134e-07	0.000830996	6.5219e-05	0.000122686	9.52734e-05	7.47291e-07	2.4473e-05	3.64652e-07	0.0300008	6.78675e-11	5.79799e-11	0.0045564	0.00059284	0	0.000142259	9.6161e-07	4.04571e-07	0	0.0051071	0.000310155	0.01	0	0	4.55858e-10	0.000185374	6.49564e-06	0.000171	0.000359293	2.17334e-12	5.80848e-07	1.78957e-08	2.2878e-06	6.06956e-07	3.13702e-08	9.3187e-07	7.58029e-05	5.14749e-06	2.11256e-06	0.000488089	3.92505e-06
52	7.97192e-05	8.04652e-06	4.02281e-06	2.89194e-05	3.63004e-06	1.66139e-05	4.19447e-06	3.76285e-07	2.29176e-05	8.71666e-07	0.000830688	6.54271e-05	0.000122412	9.52197e-05	7.4494e-07	2.46479e-05	3.65128e-07	0.0300008	7.75552e-11	6.49942e-11	0.00457857	0.000592801	0	0.00014225	9.7793e-07	4.11378e-07	0	0.00511661	0.000310682	0.01	0	0	5.08047e-10	0.000185288	6.52075e-06	0.000170939	0.000359258	2.4502e-12	6.12214e-07	1.8437e-08	2.3077e-06	6.19799e-07	3.33248e-08	9.43443e-07	7.51135e-05	5.12033e-06	2.1423e-06	0.000488038	3.93508e-06
53	7.9693e-05	8.17851e-06	4.05772e-06	2.89098e-05	3.64299e-06	1.66079e-05	4.23059e-06	3.76932e-07	2.30291e-05	8.8284e-07	0.000830391	6.56275e-05	0.000122154	9.51671e-05	7.42737e-07	2.48146e-05	3.65601e-07	0.0300008	8.83312e-11	7.26503e-11	0.00459968	0.000592763	0	0.000142241	9.94166e-07	4.1815e-07	0	0.00512603	0.000311206	0.01	0	0	5.64622e-10	0.000185204	6.545e-06	0.000170879	0.000359221	2.75339e-12	6.44384e-07	1.89779e-08	2.32713e-06	6.32387e-07	3.53454e-08	9.54832e-07	7.44374e-05	5.09247e-06	2.17117e-06	0.000487992	3.94471e-06
54	7.96676e-05	8.30651e-06	4.09105e-06	2.89005e-05	3.65532e-06	1.66022e-05	4.26507e-06	3.77569e-07	2.31378e-05	8.93668e-07	0.000830103	6.58206e-05	0.000121911	9.51159e-05	7.40671e-07	2.49736e-05	3.6607e-07	0.0300008	1.00284e-10	8.09876e-11	0.0046198	0.000592725	0	0.000142232	1.01032e-06	4.24888e-07	0	0.00513535	0.000311728	0.01	0	0	6.25813e-10	0.000185123	6.56842e-06	0.000170821	0.000359184	3.08453e-12	6.77346e-07	1.95183e-08	2.34609e-06	6.44713e-07	3.74322e-08	9.66095e-07	7.37803e-05	5.0644e-06	2.19917e-06	0.00048795	3.95395e-06
55	7.96429e-05	8.43062e-06	4.12285e-06	2.88915e-05	3.66708e-06	1.65966e-05	4.29798e-06	3.78198e-07	2.32436e-05	9.04161e-07	0.000829825	6.60066e-05	0.000121681	9.50661e-05	7.38731e-07	2.51252e-05	3.66538e-07	0.0300008	1.13508e-10	9.00464e-11	0.00463896	0.000592688	0	0.000142223	1.02639e-06	4.31592e-07	0	0.00514459	0.000312247	0.01	0	0	6.91849e-10	0.000185043	6.59104e-06	0.000170764	0.000359147	3.44527e-12	7.11092e-07	2.00576e-08	2.36459e-06	6.56769e-07	3.95852e-08	9.7728e-07	7.31467e-05	5.03655e-06	2.22631e-06	0.000487913	3.96281e-06
56	7.9619e-05	8.55094e-06	4.15321e-06	2.88827e-05	3.67832e-06	1.65912e-05	4.32939e-06	3.78819e-07	2.33469e-05	9.14331e-07	0.000829555	6.61858e-05	0.000121463	9.50177e-05	7.36909e-07	2.52696e-05	3.67004e-07	0.0300008	1.28101e-10	9.98684e-11	0.00465721	0.00059265	0	0.000142214	1.04238e-06	4.38261e-07	0	0.00515375	0.000312763	0.01	0	0	7.62965e-10	0.000184965	6.61288e-06	0.000170709	0.000359108	3.83727e-12	7.4561e-07	2.05957e-08	2.38262e-06	6.68549e-07	4.18042e-08	9.88428e-07	7.25397e-05	5.00925e-06	2.25259e-06	0.000487879	3.97131e-06
57	7.95957e-05	8.6676e-06	4.18217e-06	2.88742e-05	3.68907e-06	1.6586e-05	4.35935e-06	3.79432e-07	2.34477e-05	9.24187e-07	0.000829295	6.63584e-05	0.000121258	9.49708e-05	7.35195e-07	2.54073e-05	3.6747e-07	0.0300008	1.44164e-10	1.10496e-10	0.0046746	0.000592613	0	0.000142205	1.05829e-06	4.44897e-07	0	0.00516283	0.000313277	0.01	0	0	8.39394e-10	0.000184888	6.63397e-06	0.000170656	0.000359069	4.26225e-12	7.80889e-07	2.11322e-08	2.4002e-06	6.80049e-07	4.4089e-08	9.9957e-07	7.19609e-05	4.98275e-06	2.27802e-06	0.000487849	3.97948e-06
58	7.95732e-05	8.78069e-06	4.20979e-06	2.88659e-05	3.69938e-06	1.65809e-05	4.38793e-06	3.80038e-07	2.35461e-05	9.33741e-07	0.000829042	6.65247e-05	0.000121064	9.49253e-05	7.33583e-07	2.55386e-05	3.67936e-07	0.0300008	1.61804e-10	1.21972e-10	0.00469116	0.000592575	0	0.000142197	1.07412e-06	4.51499e-07	0	0.00517184	0.000313788	0.01	0	0	9.21374e-10	0.000184814	6.65433e-06	0.000170604	0.000359029	4.72192e-12	8.16917e-07	2.16668e-08	2.41731e-06	6.91264e-07	4.64391e-08	1.01073e-06	7.1411e-05	4.95723e-06	2.30262e-06	0.000487821	3.98731e-06
59	7.95513e-05	8.89032e-06	4.23613e-06	2.88579e-05	3.70928e-06	1.65761e-05	4.41519e-06	3.80638e-07	2.36422e-05	9.43002e-07	0.000828798	6.66849e-05	0.00012088	9.48815e-05	7.32064e-07	2.56636e-05	3.68401e-07	0.0300008	1.81133e-10	1.34342e-10	0.00470694	0.000592538	0	0.000142188	1.08987e-06	4.58067e-07	0	0.00518078	0.000314297	0.01	0	0	1.00914e-09	0.000184741	6.67399e-06	0.000170553	0.000358988	5.21803e-12	8.53683e-07	2.21991e-08	2.43397e-06	7.02194e-07	4.8854e-08	1.02191e-06	7.089e-05	4.93279e-06	2.32639e-06	0.000487796	3.99484e-06
60	7.953e-05	8.9966e-06	4.26125e-06	2.88501e-05	3.71881e-06	1.65713e-05	4.44119e-06	3.81232e-07	2.37361e-05	9.51981e-07	0.000828561	6.68393e-05	0.000120706	9.48391e-05	7.30633e-07	2.57828e-05	3.68868e-07	0.0300008	2.02265e-10	1.47649e-10	0.00472197	0.000592502	0	0.000142179	1.10553e-06	4.64602e-07	0	0.00518966	0.000314803	0.01	0	0	1.10293e-09	0.00018467	6.69297e-06	0.000170504	0.000358947	5.75234e-12	8.91172e-07	2.27289e-08	2.45017e-06	7.12837e-07	5.1333e-08	1.03314e-06	7.03971e-05	4.90949e-06	2.34937e-06	0.000487774	4.00206e-06
61	7.95093e-05	9.09964e-06	4.2852e-06	2.88426e-05	3.72799e-06	1.65667e-05	4.46597e-06	3.81821e-07	2.3828e-05	9.60686e-07	0.000828332	6.69881e-05	0.000120541	9.47983e-05	7.29282e-07	2.58964e-05	3.69335e-07	0.0300008	2.25321e-10	1.61941e-10	0.0047363	0.000592465	0	0.000142171	1.12112e-06	4.71103e-07	0	0.00519847	0.000315306	0.01	0	0	1.20299e-09	0.0001846	6.71129e-06	0.000170456	0.000358905	6.32662e-12	9.29373e-07	2.32558e-08	2.46592e-06	7.23194e-07	5.38754e-08	1.0444e-06	6.9931e-05	4.88735e-06	2.37157e-06	0.000487753	4.00899e-06
62	7.94892e-05	9.19953e-06	4.30803e-06	2.88352e-05	3.73686e-06	1.65623e-05	4.48959e-06	3.82404e-07	2.39178e-05	9.69129e-07	0.00082811	6.71315e-05	0.000120384	9.47589e-05	7.28008e-07	2.60046e-05	3.69803e-07	0.0300008	2.50425e-10	1.77263e-10	0.00474994	0.000592429	0	0.000142162	1.13663e-06	4.77572e-07	0	0.00520723	0.000315807	0.01	0	0	1.30954e-09	0.000184533	6.72897e-06	0.000170409	0.000358862	6.94265e-12	9.6827e-07	2.37796e-08	2.48124e-06	7.33267e-07	5.64804e-08	1.05571e-06	6.94904e-05	4.86633e-06	2.39302e-06	0.000487734	4.01565e-06
63	7.94697e-05	9.29637e-06	4.32978e-06	2.88281e-05	3.74544e-06	1.6558e-05	4.51211e-06	3.82984e-07	2.40057e-05	9.77316e-07	0.000827895	6.72698e-05	0.000120236	9.47211e-05	7.26805e-07	2.61077e-05	3.70273e-07	0.0300008	2.77705e-10	1.93663e-10	0.00476294	0.000592392	0	0.000142154	1.15206e-06	4.84007e-07	0	0.00521593	0.000316305	0.01	0	0	1.42283e-09	0.000184466	6.74603e-06	0.000170364	0.000358818	7.6022e-12	1.00785e-06	2.43e-08	2.49611e-06	7.43056e-07	5.91469e-08	1.06704e-06	6.90735e-05	4.8464e-06	2.41374e-06	0.000487717	4.02205e-06
64	7.94507e-05	9.39028e-06	4.35052e-06	2.88212e-05	3.75375e-06	1.65538e-05	4.53357e-06	3.83558e-07	2.40917e-05	9.85258e-07	0.000827686	6.74031e-05	0.000120096	9.46847e-05	7.25668e-07	2.62059e-05	3.70743e-07	0.0300008	3.07294e-10	2.11187e-10	0.00477532	0.000592356	0	0.000142145	1.16741e-06	4.9041e-07	0	0.00522457	0.000316801	0.01	0	0	1.54308e-09	0.000184402	6.76249e-06	0.00017032	0.000358774	8.30707e-12	1.0481e-06	2.48167e-08	2.51055e-06	7.52567e-07	6.18739e-08	1.0784e-06	6.86788e-05	4.8275e-06	2.43375e-06	0.0004877	4.02819e-06
65	7.94322e-05	9.48133e-06	4.37027e-06	2.88144e-05	3.76181e-06	1.65497e-05	4.55401e-06	3.84129e-07	2.41759e-05	9.92963e-07	0.000827483	6.75316e-05	0.000119963	9.46497e-05	7.24593e-07	2.62995e-05	3.71215e-07	0.0300008	3.39329e-10	2.29885e-10	0.00478712	0.00059232	0	0.000142137	1.18268e-06	4.96781e-07	0	0.00523316	0.000317294	0.01	0	0	1.67053e-09	0.000184338	6.77837e-06	0.000170278	0.000358729	9.05902e-12	1.089e-06	2.53295e-08	2.52457e-06	7.61804e-07	6.46606e-08	1.08978e-06	6.83046e-05	4.80956e-06	2.45309e-06	0.000487685	4.0341e-06
66	7.94143e-05	9.56963e-06	4.38909e-06	2.88078e-05	3.76965e-06	1.65458e-05	4.57349e-06	3.84695e-07	2.42584e-05	1.00044e-06	0.000827287	6.76555e-05	0.000119836	9.46161e-05	7.23576e-07	2.63887e-05	3.71689e-07	0.0300008	3.7395e-10	2.49805e-10	0.00479837	0.000592285	0	0.000142128	1.19788e-06	5.03118e-07	0	0.0052417	0.000317785	0.01	0	0	1.80541e-09	0.000184277	6.79368e-06	0.000170236	0.000358684	9.85983e-12	1.13053e-06	2.5838e-08	2.53816e-06	7.70771e-07	6.75057e-08	1.10117e-06	6.79492e-05	4.79252e-06	2.47179e-06	0.000487671	4.03977e-06
67	7.93968e-05	9.65526e-06	4.40701e-06	2.88015e-05	3.77728e-06	1.6542e-05	4.59204e-06	3.85258e-07	2.43393e-05	1.00769e-06	0.000827096	6.7775e-05	0.000119716	9.45839e-05	7.22614e-07	2.64736e-05	3.72163e-07	0.0300008	4.11303e-10	2.70996e-10	0.00480908	0.000592249	0	0.00014212	1.213e-06	5.09424e-07	0	0.00525018	0.000318273	0.01	0	0	1.94794e-09	0.000184216	6.80845e-06	0.000170196	0.000358638	1.07113e-11	1.17269e-06	2.63421e-08	2.55135e-06	7.79473e-07	7.04083e-08	1.11256e-06	6.76112e-05	4.77631e-06	2.48985e-06	0.000487657	4.04523e-06
68	7.93798e-05	9.73832e-06	4.42409e-06	2.87952e-05	3.78472e-06	1.65383e-05	4.60972e-06	3.85818e-07	2.44185e-05	1.01473e-06	0.000826911	6.78904e-05	0.000119603	9.45531e-05	7.21703e-07	2.65545e-05	3.72639e-07	0.0300008	4.51536e-10	2.93506e-10	0.00481928	0.000592214	0	0.000142111	1.22804e-06	5.15697e-07	0	0.00525862	0.000318759	0.01	0	0	2.09834e-09	0.000184157	6.82269e-06	0.000170158	0.000358591	1.1615e-11	1.21545e-06	2.68416e-08	2.56414e-06	7.87917e-07	7.33672e-08	1.12395e-06	6.72891e-05	4.76085e-06	2.50732e-06	0.000487644	4.05047e-06
69	7.93633e-05	9.8189e-06	4.44035e-06	2.87892e-05	3.79198e-06	1.65347e-05	4.62655e-06	3.86374e-07	2.44962e-05	1.02157e-06	0.000826731	6.80017e-05	0.000119494	9.45235e-05	7.2084e-07	2.66316e-05	3.73117e-07	0.0300008	4.94801e-10	3.17386e-10	0.00482901	0.000592179	0	0.000142103	1.243e-06	5.21939e-07	0	0.00526701	0.000319242	0.01	0	0	2.25684e-09	0.000184099	6.83642e-06	0.00017012	0.000358544	1.25729e-11	1.2588e-06	2.73361e-08	2.57653e-06	7.96109e-07	7.63814e-08	1.13532e-06	6.69818e-05	4.7461e-06	2.52421e-06	0.000487631	4.05551e-06
70	7.93472e-05	9.89708e-06	4.45583e-06	2.87833e-05	3.79907e-06	1.65312e-05	4.64258e-06	3.86927e-07	2.45724e-05	1.02821e-06	0.000826556	6.81091e-05	0.000119392	9.44951e-05	7.20023e-07	2.6705e-05	3.73595e-07	0.0300008	5.41255e-10	3.42686e-10	0.00483828	0.000592144	0	0.000142095	1.25789e-06	5.28149e-07	0	0.00527535	0.000319723	0.01	0	0	2.42364e-09	0.000184043	6.84965e-06	0.000170083	0.000358496	1.35865e-11	1.30272e-06	2.78256e-08	2.58855e-06	8.04056e-07	7.945e-08	1.14667e-06	6.6688e-05	4.73198e-06	2.54056e-06	0.000487619	4.06036e-06
71	7.93315e-05	9.97293e-06	4.47057e-06	2.87776e-05	3.80602e-06	1.65278e-05	4.65784e-06	3.87477e-07	2.46471e-05	1.03465e-06	0.000826387	6.82127e-05	0.000119294	9.4468e-05	7.19247e-07	2.67749e-05	3.74075e-07	0.0300008	5.91058e-10	3.69454e-10	0.00484711	0.000592109	0	0.000142087	1.2727e-06	5.34327e-07	0	0.00528364	0.000320201	0.01	0	0	2.59896e-09	0.000183988	6.86241e-06	0.000170048	0.000358448	1.46576e-11	1.34719e-06	2.83098e-08	2.60018e-06	8.11765e-07	8.25718e-08	1.15799e-06	6.64066e-05	4.71845e-06	2.55638e-06	0.000487607	4.06503e-06
72	7.93162e-05	1.00465e-05	4.4846e-06	2.8772e-05	3.81283e-06	1.65245e-05	4.67237e-06	3.88024e-07	2.47204e-05	1.04092e-06	0.000826222	6.83128e-05	0.000119201	9.4442e-05	7.18512e-07	2.68415e-05	3.74555e-07	0.0300008	6.44372e-10	3.9774e-10	0.00485553	0.000592074	0	0.000142079	1.28744e-06	5.40474e-07	0	0.00529189	0.000320677	0.01	0	0	2.783e-09	0.000183934	6.8747e-06	0.000170014	0.000358399	1.57878e-11	1.3922e-06	2.87886e-08	2.61146e-06	8.19241e-07	8.57459e-08	1.16927e-06	6.61368e-05	4.70545e-06	2.57169e-06	0.000487595	4.06952e-06
73	7.93013e-05	1.0118e-05	4.49796e-06	2.87666e-05	3.81951e-06	1.65213e-05	4.6862e-06	3.88569e-07	2.47923e-05	1.047e-06	0.000826061	6.84095e-05	0.000119113	9.44171e-05	7.17815e-07	2.6905e-05	3.75037e-07	0.0300008	7.01364e-10	4.27594e-10	0.00486355	0.00059204	0	0.000142071	1.3021e-06	5.46589e-07	0	0.00530009	0.000321151	0.01	0	0	2.97596e-09	0.000183881	6.88654e-06	0.00016998	0.00035835	1.69788e-11	1.43773e-06	2.92617e-08	2.62238e-06	8.26493e-07	8.89714e-08	1.18052e-06	6.58777e-05	4.69295e-06	2.58652e-06	0.000487583	4.07384e-06
74	7.92868e-05	1.01874e-05	4.51068e-06	2.87613e-05	3.82607e-06	1.65182e-05	4.69937e-06	3.8911e-07	2.4863e-05	1.05291e-06	0.000825905	6.85029e-05	0.000119029	9.43933e-05	7.17153e-07	2.69654e-05	3.75519e-07	0.0300008	7.62202e-10	4.59066e-10	0.0048712	0.000592006	0	0.000142062	1.31669e-06	5.52674e-07	0	0.00530825	0.000321622	0.01	0	0	3.17803e-09	0.000183829	6.89796e-06	0.000169948	0.000358301	1.8232e-11	1.48376e-06	2.97292e-08	2.63295e-06	8.33528e-07	9.22473e-08	1.19172e-06	6.56285e-05	4.68091e-06	2.6009e-06	0.000487572	4.078e-06
75	7.92727e-05	1.02547e-05	4.52278e-06	2.87561e-05	3.83252e-06	1.65151e-05	4.7119e-06	3.89649e-07	2.49323e-05	1.05866e-06	0.000825754	6.85931e-05	0.00011895	9.43705e-05	7.16525e-07	2.7023e-05	3.76003e-07	0.0300008	8.27059e-10	4.92205e-10	0.00487849	0.000591971	0	0.000142054	1.3312e-06	5.58727e-07	0	0.00531636	0.000322091	0.01	0	0	3.38939e-09	0.000183778	6.90895e-06	0.000169917	0.00035825	1.9549e-11	1.53027e-06	3.01907e-08	2.64319e-06	8.40351e-07	9.55729e-08	1.20287e-06	6.53885e-05	4.66928e-06	2.61483e-06	0.000487561	4.082e-06
76	7.92589e-05	1.03201e-05	4.53429e-06	2.87511e-05	3.83886e-06	1.65122e-05	4.72383e-06	3.90186e-07	2.50004e-05	1.06424e-06	0.000825606	6.86803e-05	0.000118874	9.43488e-05	7.15929e-07	2.70778e-05	3.76486e-07	0.0300008	8.96111e-10	5.2706e-10	0.00488543	0.000591938	0	0.000142046	1.34564e-06	5.6475e-07	0	0.00532443	0.000322557	0.01	0	0	3.61024e-09	0.000183729	6.91954e-06	0.000169886	0.0003582	2.09314e-11	1.57725e-06	3.06463e-08	2.65311e-06	8.46971e-07	9.89474e-08	1.21397e-06	6.51571e-05	4.65805e-06	2.62834e-06	0.00048755	4.08586e-06
77	7.92455e-05	1.03837e-05	4.54525e-06	2.87461e-05	3.84512e-06	1.65093e-05	4.73518e-06	3.90719e-07	2.50674e-05	1.06968e-06	0.000825462	6.87647e-05	0.000118802	9.4328e-05	7.15363e-07	2.713e-05	3.76971e-07	0.0300008	9.69533e-10	5.6368e-10	0.00489205	0.000591904	0	0.000142039	1.36001e-06	5.70742e-07	0	0.00533246	0.000323021	0.01	0	0	3.84073e-09	0.00018368	6.92975e-06	0.000169857	0.000358149	2.23806e-11	1.62467e-06	3.10957e-08	2.66272e-06	8.53395e-07	1.0237e-07	1.22502e-06	6.49337e-05	4.64718e-06	2.64145e-06	0.000487539	4.08958e-06
78	7.92324e-05	1.04454e-05	4.55567e-06	2.87414e-05	3.85128e-06	1.65065e-05	4.74598e-06	3.91251e-07	2.51331e-05	1.07496e-06	0.000825322	6.88462e-05	0.000118733	9.43081e-05	7.14825e-07	2.71797e-05	3.77456e-07	0.0300008	1.04751e-09	6.02113e-10	0.00489837	0.00059187	0	0.000142031	1.3743e-06	5.76703e-07	0	0.00534044	0.000323483	0.01	0	0	4.08104e-09	0.000183632	6.93958e-06	0.000169829	0.000358097	2.3898e-11	1.67253e-06	3.15389e-08	2.67201e-06	8.59628e-07	1.0584e-07	1.23601e-06	6.4718e-05	4.63665e-06	2.65418e-06	0.000487528	4.09316e-06
79	7.92196e-05	1.05054e-05	4.56559e-06	2.87367e-05	3.85736e-06	1.65038e-05	4.75626e-06	3.9178e-07	2.51977e-05	1.0801e-06	0.000825186	6.8925e-05	0.000118668	9.42891e-05	7.14314e-07	2.72271e-05	3.77941e-07	0.0300008	1.13021e-09	6.42407e-10	0.00490439	0.000591837	0	0.000142023	1.38852e-06	5.82635e-07	0	0.00534838	0.000323942	0.01	0	0	4.33132e-09	0.000183585	6.94904e-06	0.000169801	0.000358046	2.54849e-11	1.72079e-06	3.19759e-08	2.68102e-06	8.65678e-07	1.09356e-07	1.24694e-06	6.45093e-05	4.62643e-06	2.66653e-06	0.000487517	4.09661e-06
80	7.92071e-05	1.05637e-05	4.57503e-06	2.87321e-05	3.86337e-06	1.65011e-05	4.76603e-06	3.92306e-07	2.52612e-05	1.0851e-06	0.000825053	6.90013e-05	0.000118606	9.4271e-05	7.13828e-07	2.72722e-05	3.78427e-07	0.0300008	1.21784e-09	6.84611e-10	0.00491012	0.000591804	0	0.000142015	1.40267e-06	5.88536e-07	0	0.00535628	0.000324399	0.01	0	0	4.59174e-09	0.000183539	6.95816e-06	0.000169774	0.000357993	2.71427e-11	1.76946e-06	3.24065e-08	2.68974e-06	8.7155e-07	1.12918e-07	1.2578e-06	6.43073e-05	4.61651e-06	2.67854e-06	0.000487506	4.09994e-06
81	7.91949e-05	1.06203e-05	4.584e-06	2.87277e-05	3.8693e-06	1.64985e-05	4.77533e-06	3.92831e-07	2.53237e-05	1.08997e-06	0.000824923	6.90752e-05	0.000118547	9.42536e-05	7.13366e-07	2.73151e-05	3.78912e-07	0.0300008	1.31057e-09	7.2877e-10	0.0049156	0.00059177	0	0.000142007	1.41674e-06	5.94407e-07	0	0.00536414	0.000324854	0.01	0	0	4.86242e-09	0.000183494	6.96695e-06	0.000169748	0.000357941	2.88727e-11	1.81849e-06	3.28307e-08	2.69818e-06	8.77253e-07	1.16526e-07	1.26861e-06	6.41116e-05	4.60687e-06	2.6902e-06	0.000487495	4.10316e-06
82	7.9183e-05	1.06755e-05	4.59254e-06	2.87233e-05	3.87517e-06	1.6496e-05	4.78418e-06	3.93353e-07	2.53851e-05	1.09472e-06	0.000824797	6.91467e-05	0.000118491	9.42371e-05	7.12927e-07	2.7356e-05	3.79398e-07	0.0300008	1.40858e-09	7.74931e-10	0.00492081	0.000591738	0	0.000141999	1.43075e-06	6.00248e-07	0	0.00537196	0.000325306	0.01	0	0	5.14352e-09	0.00018345	6.97541e-06	0.000169723	0.000357888	3.06759e-11	1.86789e-06	3.32485e-08	2.70636e-06	8.8279e-07	1.20178e-07	1.27935e-06	6.39219e-05	4.59749e-06	2.70155e-06	0.000487485	4.10625e-06
83	7.91714e-05	1.0729e-05	4.60066e-06	2.87191e-05	3.88098e-06	1.64935e-05	4.79259e-06	3.93872e-07	2.54456e-05	1.09933e-06	0.000824674	6.92159e-05	0.000118437	9.42213e-05	7.1251e-07	2.7395e-05	3.79884e-07	0.0300008	1.51208e-09	8.2314e-10	0.00492579	0.000591705	0	0.000141992	1.44468e-06	6.06059e-07	0	0.00537973	0.000325756	0.01	0	0	5.43516e-09	0.000183406	6.98356e-06	0.000169699	0.000357835	3.25537e-11	1.91762e-06	3.36597e-08	2.71428e-06	8.8817e-07	1.23875e-07	1.29002e-06	6.37379e-05	4.58836e-06	2.71258e-06	0.000487474	4.10924e-06
84	7.916e-05	1.07812e-05	4.60838e-06	2.87149e-05	3.88672e-06	1.64911e-05	4.8006e-06	3.9439e-07	2.5505e-05	1.10383e-06	0.000824554	6.92829e-05	0.000118386	9.42062e-05	7.12113e-07	2.7432e-05	3.8037e-07	0.0300008	1.62125e-09	8.73443e-10	0.00493054	0.000591672	0	0.000141984	1.45854e-06	6.11841e-07	0	0.00538747	0.000326204	0.01	0	0	5.73745e-09	0.000183363	6.99141e-06	0.000169675	0.000357782	3.45071e-11	1.96768e-06	3.40645e-08	2.72196e-06	8.93396e-07	1.27615e-07	1.30063e-06	6.35592e-05	4.57947e-06	2.72332e-06	0.000487463	4.11213e-06
85	7.91489e-05	1.08319e-05	4.61572e-06	2.87109e-05	3.89241e-06	1.64888e-05	4.80821e-06	3.94905e-07	2.55635e-05	1.10822e-06	0.000824437	6.93479e-05	0.000118338	9.41917e-05	7.11735e-07	2.74674e-05	3.80855e-07	0.0300008	1.73628e-09	9.25883e-10	0.00493507	0.00059164	0	0.000141976	1.47233e-06	6.17593e-07	0	0.00539516	0.000326649	0.01	0	0	6.05053e-09	0.000183321	6.99897e-06	0.000169652	0.000357728	3.65371e-11	2.01804e-06	3.44627e-08	2.72939e-06	8.98476e-07	1.31398e-07	1.31117e-06	6.33857e-05	4.5708e-06	2.73378e-06	0.000487453	4.11492e-06
86	7.91381e-05	1.08813e-05	4.6227e-06	2.87069e-05	3.89805e-06	1.64865e-05	4.81544e-06	3.95418e-07	2.56211e-05	1.11249e-06	0.000824322	6.94109e-05	0.000118292	9.4178e-05	7.11376e-07	2.7501e-05	3.8134e-07	0.0300008	1.85736e-09	9.80504e-10	0.00493939	0.000591608	0	0.000141969	1.48606e-06	6.23317e-07	0	0.00540281	0.000327093	0.01	0	0	6.37448e-09	0.000183279	7.00625e-06	0.00016963	0.000357674	3.86448e-11	2.06869e-06	3.48543e-08	2.7366e-06	9.03414e-07	1.35224e-07	1.32165e-06	6.3217e-05	4.56234e-06	2.74396e-06	0.000487442	4.11761e-06
87	7.91275e-05	1.09294e-05	4.62934e-06	2.8703e-05	3.90364e-06	1.64842e-05	4.82233e-06	3.95929e-07	2.56778e-05	1.11666e-06	0.00082421	6.9472e-05	0.000118248	9.41648e-05	7.11035e-07	2.7533e-05	3.81825e-07	0.0300008	1.98469e-09	1.03735e-09	0.00494351	0.000591576	0	0.000141961	1.49971e-06	6.29011e-07	0	0.00541043	0.000327534	0.01	0	0	6.70941e-09	0.000183238	7.01327e-06	0.000169608	0.00035762	4.08309e-11	2.11961e-06	3.52394e-08	2.74358e-06	9.08215e-07	1.39093e-07	1.33205e-06	6.30529e-05	4.55409e-06	2.75388e-06	0.000487431	4.12021e-06
88	7.91171e-05	1.09762e-05	4.63565e-06	2.86993e-05	3.90918e-06	1.64821e-05	4.82887e-06	3.96438e-07	2.57336e-05	1.12072e-06	0.000824101	6.95312e-05	0.000118206	9.41523e-05	7.10709e-07	2.75635e-05	3.82309e-07	0.0300008	2.11846e-09	1.09646e-09	0.00494744	0.000591544	0	0.000141954	1.51329e-06	6.34676e-07	0	0.005418	0.000327972	0.01	0	0	7.05541e-09	0.000183198	7.02003e-06	0.000169588	0.000357565	4.30965e-11	2.17079e-06	3.5618e-08	2.75035e-06	9.12885e-07	1.43003e-07	1.34239e-06	6.28933e-05	4.54603e-06	2.76356e-06	0.000487421	4.12273e-06
89	7.91069e-05	1.10218e-05	4.64165e-06	2.86955e-05	3.91468e-06	1.64799e-05	4.83509e-06	3.96944e-07	2.57886e-05	1.12468e-06	0.000823994	6.95887e-05	0.000118166	9.41403e-05	7.104e-07	2.75926e-05	3.82793e-07	0.0300008	2.25886e-09	1.15788e-09	0.00495119	0.000591512	0	0.000141946	1.5268e-06	6.40312e-07	0	0.00542554	0.000328409	0.01	0	0	7.41256e-09	0.000183158	7.02655e-06	0.000169567	0.000357511	4.54423e-11	2.2222e-06	3.599e-08	2.75691e-06	9.17429e-07	1.46955e-07	1.35265e-06	6.27379e-05	4.53816e-06	2.773e-06	0.00048741	4.12516e-06
90	7.9097e-05	1.10662e-05	4.64735e-06	2.86919e-05	3.92014e-06	1.64778e-05	4.84101e-06	3.97449e-07	2.58428e-05	1.12855e-06	0.00082389	6.96445e-05	0.000118128	9.41288e-05	7.10105e-07	2.76202e-05	3.83276e-07	0.0300008	2.40608e-09	1.22165e-09	0.00495478	0.00059148	0	0.000141939	1.54025e-06	6.4592e-07	0	0.00543304	0.000328843	0.01	0	0	7.78093e-09	0.000183119	7.03283e-06	0.000169548	0.000357456	4.78691e-11	2.27383e-06	3.63555e-08	2.76327e-06	9.21851e-07	1.50949e-07	1.36285e-06	6.25865e-05	4.53047e-06	2.78221e-06	0.0004874	4.12751e-06
91	7.90873e-05	1.11095e-05	4.65277e-06	2.86884e-05	3.92555e-06	1.64758e-05	4.84663e-06	3.97951e-07	2.58961e-05	1.13233e-06	0.000823788	6.96986e-05	0.000118092	9.41179e-05	7.09825e-07	2.76465e-05	3.83758e-07	0.0300008	2.56033e-09	1.2878e-09	0.0049582	0.000591449	0	0.000141931	1.55362e-06	6.51499e-07	0	0.00544049	0.000329275	0.01	0	0	8.16059e-09	0.00018308	7.03888e-06	0.000169528	0.000357401	5.03775e-11	2.32567e-06	3.67145e-08	2.76944e-06	9.26156e-07	1.54983e-07	1.37297e-06	6.24391e-05	4.52295e-06	2.7912e-06	0.000487389	4.12979e-06
92	7.90777e-05	1.11517e-05	4.65792e-06	2.86849e-05	3.93093e-06	1.64738e-05	4.85197e-06	3.98451e-07	2.59487e-05	1.13602e-06	0.000823688	6.97513e-05	0.000118057	9.41075e-05	7.09558e-07	2.76716e-05	3.8424e-07	0.0300008	2.72179e-09	1.35638e-09	0.00496146	0.000591418	0	0.000141924	1.56693e-06	6.57049e-07	0	0.00544791	0.000329705	0.01	0	0	8.5516e-09	0.000183042	7.04471e-06	0.00016951	0.000357346	5.29682e-11	2.37769e-06	3.70672e-08	2.77543e-06	9.30348e-07	1.59058e-07	1.38303e-06	6.22953e-05	4.5156e-06	2.79997e-06	0.000487379	4.13199e-06
93	7.90684e-05	1.11929e-05	4.66282e-06	2.86815e-05	3.93627e-06	1.64718e-05	4.85705e-06	3.98949e-07	2.60006e-05	1.13962e-06	0.00082359	6.98024e-05	0.000118024	9.40975e-05	7.09303e-07	2.76955e-05	3.8472e-07	0.0300008	2.89066e-09	1.42742e-09	0.00496458	0.000591386	0	0.000141917	1.58017e-06	6.62572e-07	0	0.0054553	0.000330133	0.01	0	0	8.95401e-09	0.000183004	7.05033e-06	0.000169492	0.000357291	5.56417e-11	2.42989e-06	3.74134e-08	2.78124e-06	9.34432e-07	1.63174e-07	1.39302e-06	6.21551e-05	4.5084e-06	2.80855e-06	0.000487368	4.13413e-06
94	7.90593e-05	1.12331e-05	4.66747e-06	2.86782e-05	3.94157e-06	1.64699e-05	4.86188e-06	3.99445e-07	2.60517e-05	1.14314e-06	0.000823494	6.98521e-05	0.000117993	9.4088e-05	7.09061e-07	2.77182e-05	3.852e-07	0.0300008	3.06712e-09	1.50096e-09	0.00496756	0.000591356	0	0.000141909	1.59335e-06	6.68066e-07	0	0.00546264	0.000330559	0.01	0	0	9.36786e-09	0.000182967	7.05574e-06	0.000169474	0.000357235	5.83986e-11	2.48225e-06	3.77532e-08	2.78688e-06	9.38411e-07	1.67329e-07	1.40293e-06	6.20184e-05	4.50136e-06	2.81693e-06	0.000487358	4.1362e-06
95	7.90503e-05	1.12722e-05	4.67189e-06	2.86749e-05	3.94685e-06	1.64681e-05	4.86647e-06	3.99939e-07	2.61021e-05	1.14658e-06	0.000823401	6.99004e-05	0.000117963	9.40789e-05	7.0883e-07	2.77398e-05	3.85679e-07	0.0300008	3.25138e-09	1.57704e-09	0.00497041	0.000591325	0	0.000141902	1.60645e-06	6.73533e-07	0	0.00546994	0.000330982	0.01	0	0	9.79318e-09	0.00018293	7.06097e-06	0.000169457	0.00035718	6.12393e-11	2.53475e-06	3.80868e-08	2.79235e-06	9.4229e-07	1.71525e-07	1.41278e-06	6.18849e-05	4.49446e-06	2.82513e-06	0.000487347	4.1382e-06
96	7.90415e-05	1.13105e-05	4.67609e-06	2.86717e-05	3.95208e-06	1.64662e-05	4.87083e-06	4.00431e-07	2.61518e-05	1.14994e-06	0.000823309	6.99474e-05	0.000117935	9.40702e-05	7.08611e-07	2.77604e-05	3.86157e-07	0.0300008	3.44361e-09	1.65569e-09	0.00497313	0.000591294	0	0.000141895	1.61949e-06	6.78971e-07	0	0.00547721	0.000331403	0.01	0	0	1.023e-08	0.000182894	7.066e-06	0.000169441	0.000357124	6.41642e-11	2.58737e-06	3.84141e-08	2.79766e-06	9.46072e-07	1.75761e-07	1.42255e-06	6.17546e-05	4.48771e-06	2.83315e-06	0.000487337	4.14014e-06
97	7.90329e-05	1.13478e-05	4.68008e-06	2.86685e-05	3.95729e-06	1.64644e-05	4.87498e-06	4.0092e-07	2.62008e-05	1.15323e-06	0.000823219	6.99931e-05	0.000117908	9.40619e-05	7.08401e-07	2.77801e-05	3.86634e-07	0.0300008	3.64401e-09	1.73693e-09	0.00497573	0.000591264	0	0.000141888	1.63246e-06	6.84382e-07	0	0.00548444	0.000331822	0.01	0	0	1.06784e-08	0.000182858	7.07086e-06	0.000169425	0.000357069	6.71736e-11	2.64011e-06	3.87353e-08	2.80282e-06	9.49761e-07	1.80036e-07	1.43226e-06	6.16274e-05	4.4811e-06	2.841e-06	0.000487327	4.14202e-06
98	7.90245e-05	1.13843e-05	4.68388e-06	2.86655e-05	3.96247e-06	1.64627e-05	4.87892e-06	4.01408e-07	2.62492e-05	1.15645e-06	0.000823131	7.00377e-05	0.000117882	9.4054e-05	7.08202e-07	2.77987e-05	3.87109e-07	0.0300008	3.85277e-09	1.82081e-09	0.00497822	0.000591233	0	0.000141881	1.64537e-06	6.89766e-07	0	0.00549164	0.00033224	0.01	0	0	1.11382e-08	0.000182822	7.07554e-06	0.000169409	0.000357013	7.02678e-11	2.69294e-06	3.90503e-08	2.80784e-06	9.5336e-07	1.84351e-07	1.4419e-06	6.15031e-05	4.47462e-06	2.84868e-06	0.000487317	4.14385e-06
99	7.90162e-05	1.14199e-05	4.68748e-06	2.86624e-05	3.96761e-06	1.64609e-05	4.88266e-06	4.01893e-07	2.62969e-05	1.15959e-06	0.000823044	7.0081e-05	0.000117857	9.40464e-05	7.08012e-07	2.78165e-05	3.87583e-07	0.0300008	4.07007e-09	1.90736e-09	0.00498059	0.000591203	0	0.000141874	1.65821e-06	6.95122e-07	0	0.00549879	0.000332654	0.01	0	0	1.16097e-08	0.000182787	7.08005e-06	0.000169394	0.000356957	7.34471e-11	2.74586e-06	3.93593e-08	2.81271e-06	9.56873e-07	1.88705e-07	1.45147e-06	6.13816e-05	4.46828e-06	2.85621e-06	0.000487306	4.14562e-06
100	7.9008e-05	1.14547e-05	4.69091e-06	2.86595e-05	3.97273e-06	1.64592e-05	4.88622e-06	4.02376e-07	2.63441e-05	1.16268e-06	0.00082296	7.01233e-05	0.000117834	9.40392e-05	7.07831e-07	2.78334e-05	3.88056e-07	0.0300008	4.29609e-09	1.9966e-09	0.00498287	0.000591173	0	0.000141867	1.67099e-06	7.00451e-07	0	0.00550591	0.000333067	0.01	0	0	1.20926e-08	0.000182752	7.08441e-06	0.00016938	0.000356901	7.67115e-11	2.79885e-06	3.96623e-08	2.81745e-06	9.60303e-07	1.93099e-07	1.46097e-06	6.12629e-05	4.46205e-06	2.86358e-06	0.000487296	4.14734e-06
101	7.9e-05	1.14887e-05	4.69416e-06	2.86565e-05	3.97782e-06	1.64576e-05	4.8896e-06	4.02858e-07	2.63906e-05	1.1657e-06	0.000822876	7.01644e-05	0.000117811	9.40323e-05	7.07658e-07	2.78496e-05	3.88528e-07	0.0300008	4.53103e-09	2.08857e-09	0.00498504	0.000591143	0	0.00014186	1.6837e-06	7.05753e-07	0	0.005513	0.000333478	0.01	0	0	1.25871e-08	0.000182717	7.08861e-06	0.000169365	0.000356846	8.00612e-11	2.8519e-06	3.99594e-08	2.82205e-06	9.63654e-07	1.97533e-07	1.4704e-06	6.11469e-05	4.45596e-06	2.87081e-06	0.000487286	4.14902e-06
102	7.89922e-05	1.1522e-05	4.69725e-06	2.86537e-05	3.98288e-06	1.64559e-05	4.89281e-06	4.03337e-07	2.64365e-05	1.16865e-06	0.000822795	7.02046e-05	0.00011779	9.40257e-05	7.07494e-07	2.78649e-05	3.88999e-07	0.0300008	4.77506e-09	2.18329e-09	0.00498713	0.000591114	0	0.000141853	1.69635e-06	7.11028e-07	0	0.00552004	0.000333887	0.01	0	0	1.30931e-08	0.000182682	7.09267e-06	0.000169351	0.00035679	8.34963e-11	2.90499e-06	4.02507e-08	2.82653e-06	9.66927e-07	2.02005e-07	1.47976e-06	6.10334e-05	4.44998e-06	2.87789e-06	0.000487276	4.15064e-06
103	7.89845e-05	1.15546e-05	4.70019e-06	2.86509e-05	3.98792e-06	1.64543e-05	4.89586e-06	4.03814e-07	2.64818e-05	1.17155e-06	0.000822715	7.02437e-05	0.000117769	9.40194e-05	7.07337e-07	2.78795e-05	3.89468e-07	0.0300008	5.02835e-09	2.28079e-09	0.00498912	0.000591084	0	0.000141846	1.70893e-06	7.16276e-07	0	0.00552706	0.000334293	0.01	0	0	1.36107e-08	0.000182648	7.09658e-06	0.000169338	0.000356734	8.70167e-11	2.95811e-06	4.05362e-08	2.83088e-06	9.70126e-07	2.06517e-07	1.48905e-06	6.09224e-05	4.44412e-06	2.88485e-06	0.000487266	4.15222e-06
104	7.89769e-05	1.15864e-05	4.70297e-06	2.86481e-05	3.99293e-06	1.64527e-05	4.89876e-06	4.04288e-07	2.65266e-05	1.17439e-06	0.000822636	7.02819e-05	0.00011775	9.40133e-05	7.07187e-07	2.78934e-05	3.89935e-07	0.0300008	5.29109e-09	2.38109e-09	0.00499103	0.000591055	0	0.000141839	1.72145e-06	7.21497e-07	0	0.00553403	0.000334698	0.01	0	0	1.41396e-08	0.000182614	7.10036e-06	0.000169325	0.000356678	9.06224e-11	3.01125e-06	4.08161e-08	2.83512e-06	9.73254e-07	2.11068e-07	1.49828e-06	6.08138e-05	4.43837e-06	2.89167e-06	0.000487256	4.15375e-06
105	7.89695e-05	1.16176e-05	4.70562e-06	2.86454e-05	3.99791e-06	1.64512e-05	4.90151e-06	4.04761e-07	2.65709e-05	1.17717e-06	0.000822559	7.03192e-05	0.000117731	9.40075e-05	7.07045e-07	2.79066e-05	3.90402e-07	0.0300008	5.56345e-09	2.48422e-09	0.00499286	0.000591025	0	0.000141832	1.7339e-06	7.26692e-07	0	0.00554097	0.0003351	0.01	0	0	1.468e-08	0.00018258	7.104e-06	0.000169312	0.000356622	9.43133e-11	3.06439e-06	4.10904e-08	2.83925e-06	9.76314e-07	2.15658e-07	1.50744e-06	6.07075e-05	4.43273e-06	2.89837e-06	0.000487246	4.15525e-06
106	7.89621e-05	1.16481e-05	4.70814e-06	2.86427e-05	4.00287e-06	1.64497e-05	4.90412e-06	4.05232e-07	2.66146e-05	1.1799e-06	0.000822483	7.03556e-05	0.000117714	9.4002e-05	7.06909e-07	2.79192e-05	3.90866e-07	0.0300008	5.8456e-09	2.59021e-09	0.00499461	0.000590996	0	0.000141825	1.74629e-06	7.3186e-07	0	0.00554788	0.000335501	0.01	0	0	1.52318e-08	0.000182547	7.10752e-06	0.000169299	0.000356566	9.80893e-11	3.11753e-06	4.13592e-08	2.84327e-06	9.79307e-07	2.20288e-07	1.51653e-06	6.06034e-05	4.4272e-06	2.90495e-06	0.000487236	4.1567e-06
107	7.89549e-05	1.1678e-05	4.71053e-06	2.86401e-05	4.0078e-06	1.64482e-05	4.90661e-06	4.057e-07	2.66578e-05	1.18258e-06	0.000822408	7.03912e-05	0.000117697	9.39967e-05	7.06779e-07	2.79312e-05	3.91329e-07	0.0300008	6.1377e-09	2.69907e-09	0.0049963	0.000590967	0	0.000141818	1.75862e-06	7.37002e-07	0	0.00555474	0.000335899	0.01	0	0	1.5795e-08	0.000182514	7.11091e-06	0.000169287	0.000356511	1.0195e-10	3.17065e-06	4.16226e-08	2.84718e-06	9.82237e-07	2.24957e-07	1.52556e-06	6.05016e-05	4.42177e-06	2.91142e-06	0.000487226	4.15812e-06
108	7.89479e-05	1.17072e-05	4.7128e-06	2.86375e-05	4.01271e-06	1.64467e-05	4.90897e-06	4.06167e-07	2.67005e-05	1.18521e-06	0.000822334	7.0426e-05	0.000117681	9.39917e-05	7.06655e-07	2.79426e-05	3.91791e-07	0.0300008	6.43994e-09	2.81082e-09	0.00499791	0.000590938	0	0.000141811	1.77089e-06	7.42118e-07	0	0.00556158	0.000336295	0.01	0	0	1.63694e-08	0.00018248	7.11419e-06	0.000169275	0.000356455	1.05896e-10	3.22375e-06	4.18807e-08	2.85099e-06	9.85105e-07	2.29666e-07	1.53452e-06	6.04018e-05	4.41645e-06	2.91778e-06	0.000487216	4.15949e-06
109	7.89409e-05	1.17359e-05	4.71496e-06	2.8635e-05	4.01759e-06	1.64453e-05	4.91121e-06	4.06631e-07	2.67427e-05	1.18779e-06	0.000822262	7.04599e-05	0.000117665	9.39868e-05	7.06537e-07	2.79535e-05	3.92251e-07	0.0300008	6.75246e-09	2.92549e-09	0.00499946	0.00059091	0	0.000141805	1.78309e-06	7.47208e-07	0	0.00556838	0.00033669	0.01	0	0	1.69551e-08	0.000182447	7.11736e-06	0.000169264	0.000356399	1.09925e-10	3.2768e-06	4.21335e-08	2.85471e-06	9.87915e-07	2.34413e-07	1.54342e-06	6.03042e-05	4.41123e-06	2.92403e-06	0.000487206	4.16084e-06
110	7.8934e-05	1.1764e-05	4.71701e-06	2.86325e-05	4.02245e-06	1.64438e-05	4.91335e-06	4.07094e-07	2.67844e-05	1.19033e-06	0.000822191	7.04932e-05	0.00011765	9.39822e-05	7.06425e-07	2.79639e-05	3.92709e-07	0.0300008	7.07542e-09	3.0431e-09	0.00500094	0.000590881	0	0.000141798	1.79523e-06	7.52272e-07	0	0.00557514	0.000337082	0.01	0	0	1.7552e-08	0.000182415	7.12042e-06	0.000169253	0.000356344	1.14039e-10	3.32981e-06	4.23812e-08	2.85833e-06	9.90668e-07	2.39201e-07	1.55225e-06	6.02085e-05	4.4061e-06	2.93017e-06	0.000487196	4.16215e-06
111	7.89273e-05	1.17916e-05	4.71895e-06	2.863e-05	4.02729e-06	1.64424e-05	4.91537e-06	4.07554e-07	2.68257e-05	1.19282e-06	0.000822121	7.05257e-05	0.000117636	9.39778e-05	7.06317e-07	2.79737e-05	3.93166e-07	0.0300008	7.409e-09	3.16366e-09	0.00500237	0.000590853	0	0.000141791	1.80731e-06	7.57311e-07	0	0.00558187	0.000337472	0.01	0	0	1.81599e-08	0.000182382	7.12337e-06	0.000169242	0.000356288	1.18237e-10	3.38275e-06	4.26239e-08	2.86186e-06	9.93366e-07	2.44027e-07	1.56102e-06	6.01147e-05	4.40107e-06	2.93622e-06	0.000487186	4.16342e-06
112	7.89206e-05	1.18187e-05	4.7208e-06	2.86276e-05	4.0321e-06	1.64411e-05	4.91729e-06	4.08012e-07	2.68664e-05	1.19527e-06	0.000822052	7.05576e-05	0.000117623	9.39735e-05	7.06215e-07	2.79831e-05	3.93621e-07	0.0300008	7.75333e-09	3.28719e-09	0.00500374	0.000590825	0	0.000141784	1.81933e-06	7.62323e-07	0	0.00558857	0.000337861	0.01	0	0	1.87789e-08	0.000182349	7.12622e-06	0.000169231	0.000356233	1.22517e-10	3.43562e-06	4.28616e-08	2.86531e-06	9.96012e-07	2.48894e-07	1.56973e-06	6.00228e-05	4.39614e-06	2.94218e-06	0.000487176	4.16467e-06
113	7.89141e-05	1.18452e-05	4.72256e-06	2.86252e-05	4.03689e-06	1.64397e-05	4.91912e-06	4.08468e-07	2.69068e-05	1.19767e-06	0.000821984	7.05887e-05	0.00011761	9.39694e-05	7.06117e-07	2.7992e-05	3.94074e-07	0.0300008	8.10857e-09	3.4137e-09	0.00500506	0.000590796	0	0.000141778	1.83129e-06	7.67311e-07	0	0.00559523	0.000338247	0.01	0	0	1.94089e-08	0.000182317	7.12898e-06	0.000169221	0.000356178	1.26881e-10	3.48842e-06	4.30944e-08	2.86867e-06	9.98607e-07	2.538e-07	1.57837e-06	5.99328e-05	4.39129e-06	2.94805e-06	0.000487166	4.16588e-06
114	7.89076e-05	1.18713e-05	4.72423e-06	2.86229e-05	4.04166e-06	1.64384e-05	4.92086e-06	4.08922e-07	2.69467e-05	1.20004e-06	0.000821917	7.06193e-05	0.000117598	9.39655e-05	7.06023e-07	2.80005e-05	3.94526e-07	0.0300008	8.47486e-09	3.54321e-09	0.00500633	0.000590769	0	0.000141771	1.84319e-06	7.72273e-07	0	0.00560186	0.000338632	0.01	0	0	2.00497e-08	0.000182285	7.13165e-06	0.00016921	0.000356123	1.31326e-10	3.54112e-06	4.33224e-08	2.87195e-06	1.00115e-06	2.58746e-07	1.58695e-06	5.98445e-05	4.38654e-06	2.95383e-06	0.000487156	4.16707e-06
115	7.89013e-05	1.18969e-05	4.72581e-06	2.86206e-05	4.0464e-06	1.64371e-05	4.92251e-06	4.09374e-07	2.69862e-05	1.20237e-06	0.000821852	7.06492e-05	0.000117586	9.39618e-05	7.05934e-07	2.80085e-05	3.94976e-07	0.0300008	8.85236e-09	3.67573e-09	0.00500756	0.000590741	0	0.000141765	1.85502e-06	7.77209e-07	0	0.00560845	0.000339014	0.01	0	0	2.07013e-08	0.000182253	7.13422e-06	0.000169201	0.000356068	1.35854e-10	3.59373e-06	4.35458e-08	2.87515e-06	1.00365e-06	2.63732e-07	1.59546e-06	5.97579e-05	4.38187e-06	2.95952e-06	0.000487147	4.16823e-06
116	7.8895e-05	1.1922e-05	4.72732e-06	2.86183e-05	4.05113e-06	1.64358e-05	4.92408e-06	4.09823e-07	2.70253e-05	1.20466e-06	0.000821787	7.06786e-05	0.000117575	9.39582e-05	7.05848e-07	2.80162e-05	3.95424e-07	0.0300008	9.2412e-09	3.81128e-09	0.00500873	0.000590713	0	0.000141758	1.8668e-06	7.82121e-07	0	0.00561501	0.000339395	0.01	0	0	2.13637e-08	0.00018222	7.13671e-06	0.000169191	0.000356013	1.40462e-10	3.64623e-06	4.37645e-08	2.87828e-06	1.00611e-06	2.68759e-07	1.60392e-06	5.96731e-05	4.37729e-06	2.96514e-06	0.000487137	4.16936e-06
117	7.88888e-05	1.19467e-05	4.72875e-06	2.8616e-05	4.05583e-06	1.64345e-05	4.92557e-06	4.10271e-07	2.7064e-05	1.20691e-06	0.000821723	7.07074e-05	0.000117564	9.39547e-05	7.05767e-07	2.80235e-05	3.95871e-07	0.0300008	9.64152e-09	3.94987e-09	0.00500987	0.000590686	0	0.000141752	1.87851e-06	7.87008e-07	0	0.00562154	0.000339774	0.01	0	0	2.20366e-08	0.000182188	7.13911e-06	0.000169182	0.000355958	1.45151e-10	3.69861e-06	4.39787e-08	2.88134e-06	1.00852e-06	2.73825e-07	1.61231e-06	5.95898e-05	4.37279e-06	2.97068e-06	0.000487127	4.17047e-06
118	7.88827e-05	1.1971e-05	4.73011e-06	2.86138e-05	4.0605e-06	1.64332e-05	4.92699e-06	4.10717e-07	2.71023e-05	1.20913e-06	0.00082166	7.07356e-05	0.000117554	9.39514e-05	7.05689e-07	2.80305e-05	3.96315e-07	0.0300008	1.00534e-08	4.0915e-09	0.00501097	0.000590658	0	0.000141745	1.89017e-06	7.91869e-07	0	0.00562803	0.00034015	0.01	0	0	2.27201e-08	0.000182156	7.14143e-06	0.000169172	0.000355903	1.4992e-10	3.75087e-06	4.41885e-08	2.88432e-06	1.01089e-06	2.78932e-07	1.62065e-06	5.95082e-05	4.36838e-06	2.97614e-06	0.000487118	4.17155e-06
119	7.88767e-05	1.19948e-05	4.73141e-06	2.86116e-05	4.06516e-06	1.6432e-05	4.92834e-06	4.1116e-07	2.71402e-05	1.21132e-06	0.000821597	7.07633e-05	0.000117544	9.39482e-05	7.05614e-07	2.80371e-05	3.96758e-07	0.0300008	1.04771e-08	4.23619e-09	0.00501202	0.000590631	0	0.000141739	1.90177e-06	7.96707e-07	0	0.00563449	0.000340525	0.01	0	0	2.34139e-08	0.000182124	7.14368e-06	0.000169163	0.000355849	1.54769e-10	3.80299e-06	4.4394e-08	2.88724e-06	1.01321e-06	2.84079e-07	1.62892e-06	5.94281e-05	4.36404e-06	2.98153e-06	0.000487108	4.17261e-06
120	7.88708e-05	1.20183e-05	4.73264e-06	2.86094e-05	4.06979e-06	1.64307e-05	4.92962e-06	4.11602e-07	2.71777e-05	1.21347e-06	0.000821536	7.07905e-05	0.000117534	9.39452e-05	7.05543e-07	2.80434e-05	3.97199e-07	0.0300008	1.09126e-08	4.38395e-09	0.00501304	0.000590604	0	0.000141733	1.91331e-06	8.01519e-07	0	0.00564092	0.000340898	0.01	0	0	2.41181e-08	0.000182093	7.14585e-06	0.000169155	0.000355794	1.59696e-10	3.85498e-06	4.45953e-08	2.8901e-06	1.0155e-06	2.89267e-07	1.63714e-06	5.93495e-05	4.35979e-06	2.98686e-06	0.000487098	4.17365e-06
121	7.88649e-05	1.20414e-05	4.73381e-06	2.86073e-05	4.0744e-06	1.64295e-05	4.93084e-06	4.12041e-07	2.72149e-05	1.21559e-06	0.000821475	7.08173e-05	0.000117525	9.39422e-05	7.05475e-07	2.80494e-05	3.97638e-07	0.0300008	1.13602e-08	4.53477e-09	0.00501403	0.000590577	0	0.000141726	1.92479e-06	8.06307e-07	0	0.00564731	0.000341269	0.01	0	0	2.48324e-08	0.000182061	7.14795e-06	0.000169146	0.00035574	1.647e-10	3.90682e-06	4.47923e-08	2.89289e-06	1.01776e-06	2.94496e-07	1.6453e-06	5.92724e-05	4.35561e-06	2.99212e-06	0.000487089	4.17467e-06
122	7.88591e-05	1.20641e-05	4.73492e-06	2.86052e-05	4.07899e-06	1.64283e-05	4.932e-06	4.12478e-07	2.72517e-05	1.21768e-06	0.000821416	7.08436e-05	0.000117517	9.39394e-05	7.0541e-07	2.80551e-05	3.98075e-07	0.0300008	1.18198e-08	4.68868e-09	0.00501499	0.00059055	0	0.00014172	1.93621e-06	8.11071e-07	0	0.00565367	0.000341638	0.01	0	0	2.55569e-08	0.000182029	7.14998e-06	0.000169138	0.000355686	1.69782e-10	3.95851e-06	4.49854e-08	2.89563e-06	1.01997e-06	2.99766e-07	1.6534e-06	5.91968e-05	4.35151e-06	2.99732e-06	0.000487079	4.17566e-06
123	7.88534e-05	1.20865e-05	4.73598e-06	2.86031e-05	4.08356e-06	1.64272e-05	4.9331e-06	4.12913e-07	2.72881e-05	1.21974e-06	0.000821356	7.08694e-05	0.000117509	9.39367e-05	7.05348e-07	2.80605e-05	3.98511e-07	0.0300008	1.22916e-08	4.84566e-09	0.00501591	0.000590523	0	0.000141714	1.94757e-06	8.15811e-07	0	0.00566	0.000342006	0.01	0	0	2.62913e-08	0.000181997	7.15194e-06	0.000169129	0.000355633	1.7494e-10	4.01003e-06	4.51744e-08	2.8983e-06	1.02215e-06	3.05076e-07	1.66144e-06	5.91225e-05	4.34749e-06	3.00245e-06	0.00048707	4.17664e-06
124	7.88478e-05	1.21085e-05	4.73698e-06	2.86011e-05	4.08811e-06	1.6426e-05	4.93415e-06	4.13347e-07	2.73242e-05	1.22177e-06	0.000821298	7.08948e-05	0.000117501	9.39341e-05	7.05288e-07	2.80656e-05	3.98944e-07	0.0300008	1.27758e-08	5.00574e-09	0.00501681	0.000590497	0	0.000141707	1.95888e-06	8.20526e-07	0	0.0056663	0.000342371	0.01	0	0	2.70356e-08	0.000181965	7.15384e-06	0.000169121	0.000355579	1.80174e-10	4.06139e-06	4.53595e-08	2.90092e-06	1.0243e-06	3.10428e-07	1.66942e-06	5.90496e-05	4.34353e-06	3.00753e-06	0.00048706	4.17759e-06
125	7.88422e-05	1.21302e-05	4.73794e-06	2.8599e-05	4.09263e-06	1.64248e-05	4.93515e-06	4.13778e-07	2.736e-05	1.22378e-06	0.000821241	7.09198e-05	0.000117493	9.39315e-05	7.05231e-07	2.80705e-05	3.99376e-07	0.0300008	1.32724e-08	5.1689e-09	0.00501767	0.00059047	0	0.000141701	1.97013e-06	8.25218e-07	0	0.00567257	0.000342735	0.01	0	0	2.77896e-08	0.000181934	7.15568e-06	0.000169114	0.000355526	1.85482e-10	4.11258e-06	4.55408e-08	2.90349e-06	1.02642e-06	3.15822e-07	1.67735e-06	5.8978e-05	4.33965e-06	3.01255e-06	0.00048705	4.17853e-06
126	7.88367e-05	1.21515e-05	4.73885e-06	2.8597e-05	4.09714e-06	1.64237e-05	4.9361e-06	4.14207e-07	2.73954e-05	1.22576e-06	0.000821184	7.09444e-05	0.000117486	9.39291e-05	7.05177e-07	2.80752e-05	3.99806e-07	0.0300008	1.37816e-08	5.33516e-09	0.00501852	0.000590444	0	0.000141695	1.98132e-06	8.29885e-07	0	0.0056788	0.000343096	0.01	0	0	2.85532e-08	0.000181902	7.15745e-06	0.000169106	0.000355472	1.90865e-10	4.16358e-06	4.57184e-08	2.90601e-06	1.0285e-06	3.21257e-07	1.68523e-06	5.89077e-05	4.33584e-06	3.01752e-06	0.000487041	4.17945e-06
127	7.88312e-05	1.21726e-05	4.73972e-06	2.85951e-05	4.10162e-06	1.64226e-05	4.93701e-06	4.14634e-07	2.74305e-05	1.22771e-06	0.000821127	7.09686e-05	0.000117479	9.39268e-05	7.05124e-07	2.80796e-05	4.00234e-07	0.0300008	1.43034e-08	5.50451e-09	0.00501934	0.000590418	0	0.000141689	1.99245e-06	8.34529e-07	0	0.005685	0.000343456	0.01	0	0	2.93263e-08	0.00018187	7.15917e-06	0.000169098	0.000355419	1.9632e-10	4.2144e-06	4.58924e-08	2.90847e-06	1.03056e-06	3.26733e-07	1.69305e-06	5.88387e-05	4.3321e-06	3.02244e-06	0.000487031	4.18035e-06
128	7.88258e-05	1.21934e-05	4.74055e-06	2.85931e-05	4.10608e-06	1.64215e-05	4.93787e-06	4.15059e-07	2.74653e-05	1.22964e-06	0.000821072	7.09924e-05	0.000117472	9.39245e-05	7.05074e-07	2.80838e-05	4.0066e-07	0.0300008	1.48379e-08	5.67696e-09	0.00502013	0.000590392	0	0.000141683	2.00353e-06	8.3915e-07	0	0.00569117	0.000343814	0.01	0	0	3.01088e-08	0.000181838	7.16083e-06	0.000169091	0.000355366	2.01847e-10	4.26503e-06	4.60628e-08	2.91089e-06	1.03258e-06	3.32252e-07	1.70081e-06	5.87709e-05	4.32843e-06	3.0273e-06	0.000487022	4.18124e-06
129	7.88205e-05	1.22138e-05	4.74134e-06	2.85912e-05	4.11052e-06	1.64204e-05	4.9387e-06	4.15482e-07	2.74998e-05	1.23154e-06	0.000821017	7.10159e-05	0.000117466	9.39223e-05	7.05026e-07	2.80878e-05	4.01084e-07	0.0300008	1.53853e-08	5.8525e-09	0.00502091	0.000590366	0	0.000141677	2.01455e-06	8.43747e-07	0	0.00569731	0.000344171	0.01	0	0	3.09005e-08	0.000181807	7.16243e-06	0.000169084	0.000355314	2.07446e-10	4.31546e-06	4.62297e-08	2.91326e-06	1.03458e-06	3.37813e-07	1.70852e-06	5.87043e-05	4.32482e-06	3.03212e-06	0.000487012	4.18211e-06
130	7.88153e-05	1.2234e-05	4.74209e-06	2.85892e-05	4.11494e-06	1.64193e-05	4.93948e-06	4.15903e-07	2.7534e-05	1.23343e-06	0.000820962	7.1039e-05	0.000117459	9.39202e-05	7.0498e-07	2.80916e-05	4.01507e-07	0.0300008	1.59455e-08	6.03114e-09	0.00502166	0.00059034	0	0.00014167	2.02552e-06	8.48321e-07	0	0.00570342	0.000344525	0.01	0	0	3.17013e-08	0.000181775	7.16398e-06	0.000169077	0.000355262	2.13115e-10	4.36569e-06	4.63932e-08	2.91559e-06	1.03655e-06	3.43415e-07	1.71618e-06	5.86389e-05	4.32128e-06	3.0369e-06	0.000487003	4.18297e-06
131	7.88101e-05	1.22539e-05	4.74281e-06	2.85874e-05	4.11934e-06	1.64182e-05	4.94023e-06	4.16321e-07	2.75679e-05	1.23528e-06	0.000820909	7.10618e-05	0.000117453	9.39181e-05	7.04936e-07	2.80952e-05	4.01927e-07	0.0300008	1.65188e-08	6.21287e-09	0.00502239	0.000590314	0	0.000141664	2.03643e-06	8.52871e-07	0	0.00570949	0.000344878	0.01	0	0	3.25111e-08	0.000181743	7.16548e-06	0.00016907	0.000355209	2.18853e-10	4.41571e-06	4.65534e-08	2.91787e-06	1.0385e-06	3.4906e-07	1.72379e-06	5.85747e-05	4.3178e-06	3.04163e-06	0.000486994	4.18381e-06
132	7.88049e-05	1.22736e-05	4.7435e-06	2.85855e-05	4.12371e-06	1.64171e-05	4.94095e-06	4.16738e-07	2.76015e-05	1.23712e-06	0.000820855	7.10843e-05	0.000117448	9.39162e-05	7.04893e-07	2.80987e-05	4.02345e-07	0.0300008	1.71051e-08	6.3977e-09	0.00502311	0.000590289	0	0.000141658	2.04728e-06	8.57398e-07	0	0.00571554	0.000345229	0.01	0	0	3.33298e-08	0.000181711	7.16693e-06	0.000169063	0.000355157	2.2466e-10	4.46552e-06	4.67103e-08	2.92011e-06	1.04042e-06	3.54748e-07	1.73134e-06	5.85115e-05	4.31438e-06	3.04632e-06	0.000486984	4.18464e-06
133	7.87998e-05	1.2293e-05	4.74415e-06	2.85836e-05	4.12807e-06	1.64161e-05	4.94163e-06	4.17153e-07	2.76349e-05	1.23894e-06	0.000820803	7.11065e-05	0.000117442	9.39142e-05	7.04853e-07	2.81019e-05	4.02762e-07	0.0300008	1.77046e-08	6.5856e-09	0.00502381	0.000590264	0	0.000141652	2.05808e-06	8.61902e-07	0	0.00572156	0.000345578	0.01	0	0	3.41571e-08	0.000181679	7.16834e-06	0.000169057	0.000355106	2.30534e-10	4.51511e-06	4.68641e-08	2.92231e-06	1.04232e-06	3.60478e-07	1.73884e-06	5.84495e-05	4.31103e-06	3.05097e-06	0.000486975	4.18545e-06
134	7.87948e-05	1.23121e-05	4.74478e-06	2.85818e-05	4.13241e-06	1.6415e-05	4.94228e-06	4.17566e-07	2.76679e-05	1.24073e-06	0.000820751	7.11284e-05	0.000117437	9.39124e-05	7.04814e-07	2.81051e-05	4.03177e-07	0.0300008	1.83173e-08	6.77659e-09	0.0050245	0.000590238	0	0.000141647	2.06882e-06	8.66384e-07	0	0.00572754	0.000345925	0.01	0	0	3.49931e-08	0.000181647	7.16969e-06	0.00016905	0.000355054	2.36474e-10	4.56449e-06	4.70148e-08	2.92447e-06	1.04419e-06	3.66251e-07	1.74629e-06	5.83885e-05	4.30774e-06	3.05558e-06	0.000486965	4.18625e-06
135	7.87898e-05	1.2331e-05	4.74537e-06	2.858e-05	4.13672e-06	1.6414e-05	4.94291e-06	4.17977e-07	2.77007e-05	1.24251e-06	0.000820699	7.115e-05	0.000117432	9.39106e-05	7.04776e-07	2.8108e-05	4.03589e-07	0.0300008	1.89433e-08	6.97066e-09	0.00502517	0.000590213	0	0.000141641	2.07951e-06	8.70843e-07	0	0.00573349	0.000346271	0.01	0	0	3.58375e-08	0.000181615	7.171e-06	0.000169044	0.000355003	2.4248e-10	4.61364e-06	4.71624e-08	2.92659e-06	1.04605e-06	3.72066e-07	1.75369e-06	5.83286e-05	4.3045e-06	3.06016e-06	0.000486956	4.18704e-06
136	7.87848e-05	1.23497e-05	4.74595e-06	2.85782e-05	4.14102e-06	1.6413e-05	4.94351e-06	4.18385e-07	2.77332e-05	1.24426e-06	0.000820648	7.11714e-05	0.000117427	9.39088e-05	7.0474e-07	2.81108e-05	4.04e-07	0.0300008	1.95826e-08	7.16779e-09	0.00502582	0.000590188	0	0.000141635	2.09015e-06	8.75279e-07	0	0.00573942	0.000346615	0.01	0	0	3.66901e-08	0.000181583	7.17227e-06	0.000169037	0.000354952	2.4855e-10	4.66256e-06	4.73071e-08	2.92868e-06	1.04788e-06	3.77925e-07	1.76104e-06	5.82697e-05	4.30133e-06	3.0647e-06	0.000486946	4.18782e-06
137	7.878e-05	1.23682e-05	4.74649e-06	2.85764e-05	4.14529e-06	1.6412e-05	4.94408e-06	4.18792e-07	2.77654e-05	1.246e-06	0.000820597	7.11924e-05	0.000117422	9.39071e-05	7.04705e-07	2.81134e-05	4.04409e-07	0.0300008	2.02353e-08	7.36799e-09	0.00502647	0.000590163	0	0.000141629	2.10073e-06	8.79692e-07	0	0.00574531	0.000346957	0.01	0	0	3.7551e-08	0.000181551	7.1735e-06	0.000169031	0.000354901	2.54684e-10	4.71125e-06	4.74489e-08	2.93074e-06	1.04969e-06	3.83827e-07	1.76834e-06	5.82117e-05	4.29821e-06	3.0692e-06	0.000486937	4.18858e-06
138	7.87751e-05	1.23865e-05	4.74702e-06	2.85746e-05	4.14954e-06	1.6411e-05	4.94463e-06	4.19197e-07	2.77974e-05	1.24772e-06	0.000820547	7.12133e-05	0.000117417	9.39055e-05	7.04672e-07	2.8116e-05	4.04816e-07	0.0300008	2.09015e-08	7.57125e-09	0.0050271	0.000590139	0	0.000141623	2.11126e-06	8.84083e-07	0	0.00575118	0.000347297	0.01	0	0	3.84198e-08	0.000181519	7.17468e-06	0.000169025	0.000354851	2.60881e-10	4.75971e-06	4.75879e-08	2.93275e-06	1.05148e-06	3.89772e-07	1.77559e-06	5.81548e-05	4.29515e-06	3.07367e-06	0.000486928	4.18934e-06
139	7.87703e-05	1.24045e-05	4.74752e-06	2.85729e-05	4.15377e-06	1.641e-05	4.94516e-06	4.196e-07	2.78291e-05	1.24942e-06	0.000820498	7.12338e-05	0.000117413	9.39039e-05	7.0464e-07	2.81184e-05	4.05221e-07	0.0300008	2.15812e-08	7.77756e-09	0.00502772	0.000590114	0	0.000141617	2.12173e-06	8.88452e-07	0	0.00575701	0.000347636	0.01	0	0	3.92966e-08	0.000181486	7.17583e-06	0.000169019	0.000354801	2.67138e-10	4.80792e-06	4.77242e-08	2.93474e-06	1.05325e-06	3.95761e-07	1.7828e-06	5.80988e-05	4.29215e-06	3.07812e-06	0.000486918	4.19008e-06
140	7.87656e-05	1.24223e-05	4.74801e-06	2.85712e-05	4.15799e-06	1.6409e-05	4.94566e-06	4.20001e-07	2.78606e-05	1.25111e-06	0.000820449	7.12542e-05	0.000117409	9.39023e-05	7.04609e-07	2.81206e-05	4.05624e-07	0.0300008	2.22745e-08	7.98691e-09	0.00502833	0.00059009	0	0.000141611	2.13216e-06	8.92799e-07	0	0.00576282	0.000347973	0.01	0	0	4.01811e-08	0.000181454	7.17693e-06	0.000169014	0.000354751	2.73456e-10	4.8559e-06	4.78578e-08	2.9367e-06	1.05501e-06	4.01793e-07	1.78995e-06	5.80438e-05	4.28919e-06	3.08253e-06	0.000486909	4.19081e-06
141	7.87608e-05	1.244e-05	4.74847e-06	2.85695e-05	4.16218e-06	1.6408e-05	4.94615e-06	4.20399e-07	2.78919e-05	1.25278e-06	0.0008204	7.12743e-05	0.000117405	9.39008e-05	7.04579e-07	2.81228e-05	4.06025e-07	0.0300008	2.29813e-08	8.19928e-09	0.00502893	0.000590065	0	0.000141606	2.14252e-06	8.97123e-07	0	0.00576859	0.000348308	0.01	0	0	4.10732e-08	0.000181421	7.178e-06	0.000169008	0.000354701	2.79834e-10	4.90363e-06	4.79888e-08	2.93862e-06	1.05674e-06	4.07868e-07	1.79706e-06	5.79896e-05	4.2863e-06	3.08691e-06	0.000486899	4.19154e-06
142	7.87562e-05	1.24575e-05	4.74892e-06	2.85678e-05	4.16635e-06	1.64071e-05	4.94662e-06	4.20796e-07	2.79229e-05	1.25443e-06	0.000820352	7.12941e-05	0.000117401	9.38993e-05	7.0455e-07	2.81248e-05	4.06425e-07	0.0300008	2.37018e-08	8.41468e-09	0.00502952	0.000590041	0	0.0001416	2.15284e-06	9.01426e-07	0	0.00577434	0.000348642	0.01	0	0	4.19728e-08	0.000181389	7.17903e-06	0.000169002	0.000354651	2.8627e-10	4.95112e-06	4.81172e-08	2.94052e-06	1.05846e-06	4.13988e-07	1.80412e-06	5.79364e-05	4.28345e-06	3.09127e-06	0.00048689	4.19225e-06
143	7.87515e-05	1.24747e-05	4.74935e-06	2.85661e-05	4.1705e-06	1.64061e-05	4.94707e-06	4.21191e-07	2.79536e-05	1.25607e-06	0.000820304	7.13138e-05	0.000117397	9.38978e-05	7.04523e-07	2.81268e-05	4.06822e-07	0.0300008	2.4436e-08	8.63309e-09	0.0050301	0.000590017	0	0.000141594	2.1631e-06	9.05706e-07	0	0.00578005	0.000348974	0.01	0	0	4.28797e-08	0.000181356	7.18003e-06	0.000168997	0.000354602	2.92763e-10	4.99835e-06	4.82432e-08	2.94238e-06	1.06017e-06	4.20151e-07	1.81114e-06	5.7884e-05	4.28066e-06	3.0956e-06	0.00048688	4.19295e-06
144	7.8747e-05	1.24918e-05	4.74976e-06	2.85644e-05	4.17463e-06	1.64051e-05	4.9475e-06	4.21584e-07	2.79842e-05	1.25769e-06	0.000820256	7.13333e-05	0.000117393	9.38964e-05	7.04496e-07	2.81286e-05	4.07217e-07	0.0300008	2.51839e-08	8.8545e-09	0.00503067	0.000589993	0	0.000141589	2.17331e-06	9.09965e-07	0	0.00578574	0.000349304	0.01	0	0	4.37938e-08	0.000181324	7.18099e-06	0.000168991	0.000354553	2.99312e-10	5.04534e-06	4.83667e-08	2.94422e-06	1.06186e-06	4.26358e-07	1.81811e-06	5.78325e-05	4.27791e-06	3.09991e-06	0.000486871	4.19365e-06
145	7.87424e-05	1.25087e-05	4.75017e-06	2.85627e-05	4.17874e-06	1.64042e-05	4.94792e-06	4.21975e-07	2.80145e-05	1.25929e-06	0.000820209	7.13525e-05	0.000117389	9.3895e-05	7.0447e-07	2.81303e-05	4.07611e-07	0.0300008	2.59455e-08	9.07889e-09	0.00503124	0.000589969	0	0.000141583	2.18347e-06	9.14203e-07	0	0.0057914	0.000349632	0.01	0	0	4.47149e-08	0.000181291	7.18192e-06	0.000168986	0.000354504	3.05916e-10	5.09206e-06	4.84879e-08	2.94604e-06	1.06353e-06	4.32609e-07	1.82503e-06	5.77818e-05	4.27522e-06	3.10419e-06	0.000486862	4.19434e-06
146	7.87379e-05	1.25255e-05	4.75055e-06	2.85611e-05	4.18283e-06	1.64033e-05	4.94833e-06	4.22364e-07	2.80446e-05	1.26089e-06	0.000820163	7.13716e-05	0.000117386	9.38936e-05	7.04445e-07	2.8132e-05	4.08003e-07	0.0300008	2.67209e-08	9.30626e-09	0.0050318	0.000589945	0	0.000141578	2.19358e-06	9.18419e-07	0	0.00579703	0.000349959	0.01	0	0	4.56429e-08	0.000181258	7.18281e-06	0.000168981	0.000354456	3.12574e-10	5.13854e-06	4.86068e-08	2.94782e-06	1.06519e-06	4.38904e-07	1.83191e-06	5.77319e-05	4.27257e-06	3.10845e-06	0.000486852	4.19501e-06
147	7.87334e-05	1.25421e-05	4.75093e-06	2.85595e-05	4.1869e-06	1.64023e-05	4.94872e-06	4.22751e-07	2.80744e-05	1.26247e-06	0.000820116	7.13905e-05	0.000117383	9.38923e-05	7.04421e-07	2.81335e-05	4.08392e-07	0.0300008	2.751e-08	9.53659e-09	0.00503236	0.000589922	0	0.000141572	2.20364e-06	9.22613e-07	0	0.00580263	0.000350284	0.01	0	0	4.65777e-08	0.000181225	7.18367e-06	0.000168976	0.000354408	3.19286e-10	5.18475e-06	4.87234e-08	2.94958e-06	1.06683e-06	4.45244e-07	1.83875e-06	5.76828e-05	4.26997e-06	3.11269e-06	0.000486843	4.19568e-06
148	7.8729e-05	1.25585e-05	4.75129e-06	2.85579e-05	4.19096e-06	1.64014e-05	4.9491e-06	4.23136e-07	2.81041e-05	1.26403e-06	0.000820071	7.14092e-05	0.000117379	9.3891e-05	7.04398e-07	2.8135e-05	4.0878e-07	0.0300008	2.8313e-08	9.76987e-09	0.00503291	0.000589898	0	0.000141566	2.21364e-06	9.26786e-07	0	0.0058082	0.000350608	0.01	0	0	4.75192e-08	0.000181192	7.18451e-06	0.000168971	0.00035436	3.26049e-10	5.2307e-06	4.88379e-08	2.95132e-06	1.06847e-06	4.51627e-07	1.84554e-06	5.76345e-05	4.26742e-06	3.11691e-06	0.000486833	4.19635e-06
149	7.87246e-05	1.25748e-05	4.75164e-06	2.85563e-05	4.19499e-06	1.64005e-05	4.94947e-06	4.2352e-07	2.81335e-05	1.26559e-06	0.000820025	7.14277e-05	0.000117376	9.38897e-05	7.04375e-07	2.81364e-05	4.09166e-07	0.0300008	2.91298e-08	1.00061e-08	0.00503345	0.000589875	0	0.000141561	2.2236e-06	9.30938e-07	0	0.00581375	0.00035093	0.01	0	0	4.84671e-08	0.000181158	7.18531e-06	0.000168966	0.000354312	3.32863e-10	5.2764e-06	4.89503e-08	2.95304e-06	1.07008e-06	4.58055e-07	1.85229e-06	5.7587e-05	4.26492e-06	3.12111e-06	0.000486824	4.197e-06
150	7.87202e-05	1.2591e-05	4.75199e-06	2.85547e-05	4.199e-06	1.63996e-05	4.94983e-06	4.23901e-07	2.81628e-05	1.26713e-06	0.00081998	7.14461e-05	0.000117373	9.38885e-05	7.04353e-07	2.81377e-05	4.0955e-07	0.0300008	2.99604e-08	1.02452e-08	0.00503399	0.000589851	0	0.000141555	2.2335e-06	9.35069e-07	0	0.00581927	0.00035125	0.01	0	0	4.94213e-08	0.000181125	7.18608e-06	0.000168961	0.000354265	3.39728e-10	5.32182e-06	4.90605e-08	2.95473e-06	1.07169e-06	4.64527e-07	1.85899e-06	5.75402e-05	4.26245e-06	3.12529e-06	0.000486815	4.19765e-06
151	7.87159e-05	1.26069e-05	4.75232e-06	2.85531e-05	4.20299e-06	1.63987e-05	4.95018e-06	4.24281e-07	2.81918e-05	1.26865e-06	0.000819935	7.14643e-05	0.00011737	9.38872e-05	7.04332e-07	2.8139e-05	4.09932e-07	0.0300008	3.08048e-08	1.04872e-08	0.00503453	0.000589828	0	0.00014155	2.24336e-06	9.39179e-07	0	0.00582475	0.000351569	0.01	0	0	5.03818e-08	0.000181092	7.18683e-06	0.000168956	0.000354218	3.46641e-10	5.36699e-06	4.91688e-08	2.9564e-06	1.07329e-06	4.71044e-07	1.86566e-06	5.74941e-05	4.26004e-06	3.12946e-06	0.000486805	4.19829e-06
152	7.87116e-05	1.26228e-05	4.75264e-06	2.85515e-05	4.20696e-06	1.63978e-05	4.95052e-06	4.24658e-07	2.82206e-05	1.27017e-06	0.000819891	7.14823e-05	0.000117367	9.3886e-05	7.04311e-07	2.81402e-05	4.10313e-07	0.0300008	3.1663e-08	1.07322e-08	0.00503506	0.000589805	0	0.000141545	2.25316e-06	9.43268e-07	0	0.00583022	0.000351886	0.01	0	0	5.13483e-08	0.000181058	7.18754e-06	0.000168951	0.000354171	3.53601e-10	5.41189e-06	4.9275e-08	2.95805e-06	1.07487e-06	4.77605e-07	1.87228e-06	5.74488e-05	4.25767e-06	3.1336e-06	0.000486796	4.19892e-06
153	7.87073e-05	1.26385e-05	4.75296e-06	2.855e-05	4.21091e-06	1.63969e-05	4.95085e-06	4.25034e-07	2.82492e-05	1.27168e-06	0.000819847	7.15002e-05	0.000117364	9.38848e-05	7.04292e-07	2.81413e-05	4.10691e-07	0.0300008	3.25351e-08	1.098e-08	0.00503559	0.000589782	0	0.000141539	2.26292e-06	9.47337e-07	0	0.00583565	0.000352201	0.01	0	0	5.23207e-08	0.000181024	7.18823e-06	0.000168947	0.000354125	3.60609e-10	5.45652e-06	4.93794e-08	2.95968e-06	1.07644e-06	4.8421e-07	1.87886e-06	5.74041e-05	4.25534e-06	3.13773e-06	0.000486786	4.19955e-06
154	7.87031e-05	1.26541e-05	4.75327e-06	2.85485e-05	4.21485e-06	1.63961e-05	4.95117e-06	4.25407e-07	2.82777e-05	1.27317e-06	0.000819803	7.15179e-05	0.000117361	9.38836e-05	7.04272e-07	2.81423e-05	4.11068e-07	0.0300008	3.3421e-08	1.12306e-08	0.00503611	0.00058976	0	0.000141534	2.27262e-06	9.51384e-07	0	0.00584105	0.000352515	0.01	0	0	5.3299e-08	0.00018099	7.18889e-06	0.000168942	0.000354078	3.67662e-10	5.50088e-06	4.94819e-08	2.96129e-06	1.078e-06	4.9086e-07	1.8854e-06	5.73602e-05	4.25305e-06	3.14185e-06	0.000486777	4.20017e-06
155	7.86989e-05	1.26695e-05	4.75357e-06	2.85469e-05	4.21876e-06	1.63952e-05	4.95149e-06	4.25779e-07	2.83059e-05	1.27465e-06	0.000819759	7.15355e-05	0.000117358	9.38824e-05	7.04253e-07	2.81433e-05	4.11442e-07	0.0300008	3.43208e-08	1.14841e-08	0.00503663	0.000589737	0	0.000141528	2.28228e-06	9.55411e-07	0	0.00584643	0.000352827	0.01	0	0	5.42829e-08	0.000180957	7.18953e-06	0.000168938	0.000354032	3.74759e-10	5.54497e-06	4.95826e-08	2.96288e-06	1.07955e-06	4.97554e-07	1.8919e-06	5.73169e-05	4.2508e-06	3.14595e-06	0.000486767	4.20079e-06
156	7.86947e-05	1.26849e-05	4.75387e-06	2.85454e-05	4.22265e-06	1.63943e-05	4.9518e-06	4.26149e-07	2.83339e-05	1.27612e-06	0.000819716	7.1553e-05	0.000117356	9.38813e-05	7.04235e-07	2.81443e-05	4.11815e-07	0.0300008	3.52343e-08	1.17404e-08	0.00503715	0.000589714	0	0.000141523	2.29188e-06	9.59418e-07	0	0.00585178	0.000353138	0.01	0	0	5.52723e-08	0.000180922	7.19014e-06	0.000168933	0.000353987	3.819e-10	5.58879e-06	4.96815e-08	2.96446e-06	1.08109e-06	5.04293e-07	1.89836e-06	5.72743e-05	4.2486e-06	3.15003e-06	0.000486758	4.2014e-06
157	7.86906e-05	1.27001e-05	4.75416e-06	2.85439e-05	4.22653e-06	1.63935e-05	4.95211e-06	4.26517e-07	2.83618e-05	1.27758e-06	0.000819673	7.15703e-05	0.000117353	9.38802e-05	7.04217e-07	2.81451e-05	4.12186e-07	0.0300008	3.61616e-08	1.19995e-08	0.00503767	0.000589692	0	0.000141518	2.30144e-06	9.63404e-07	0	0.00585711	0.000353447	0.01	0	0	5.62671e-08	0.000180888	7.19073e-06	0.000168929	0.000353941	3.89084e-10	5.63235e-06	4.97787e-08	2.96601e-06	1.08262e-06	5.11076e-07	1.90478e-06	5.72323e-05	4.24643e-06	3.1541e-06	0.000486748	4.202e-06
158	7.86865e-05	1.27152e-05	4.75445e-06	2.85424e-05	4.23038e-06	1.63926e-05	4.95241e-06	4.26884e-07	2.83894e-05	1.27903e-06	0.000819631	7.15875e-05	0.000117351	9.3879e-05	7.042e-07	2.8146e-05	4.12555e-07	0.0300008	3.71028e-08	1.22614e-08	0.00503819	0.00058967	0	0.000141513	2.31095e-06	9.67371e-07	0	0.0058624	0.000353755	0.01	0	0	5.72671e-08	0.000180854	7.19129e-06	0.000168924	0.000353896	3.96309e-10	5.67563e-06	4.98742e-08	2.96755e-06	1.08415e-06	5.17903e-07	1.91116e-06	5.7191e-05	4.24431e-06	3.15817e-06	0.000486739	4.2026e-06
159	7.86824e-05	1.27301e-05	4.75473e-06	2.85409e-05	4.23422e-06	1.63918e-05	4.9527e-06	4.27248e-07	2.84169e-05	1.28047e-06	0.000819588	7.16045e-05	0.000117348	9.38779e-05	7.04183e-07	2.81467e-05	4.12922e-07	0.0300008	3.80576e-08	1.25261e-08	0.00503871	0.000589647	0	0.000141507	2.32041e-06	9.71317e-07	0	0.00586767	0.000354061	0.01	0	0	5.82722e-08	0.00018082	7.19183e-06	0.00016892	0.000353851	4.03575e-10	5.71864e-06	4.99681e-08	2.96907e-06	1.08566e-06	5.24775e-07	1.9175e-06	5.71503e-05	4.24222e-06	3.16221e-06	0.00048673	4.20319e-06
160	7.86783e-05	1.2745e-05	4.75501e-06	2.85395e-05	4.23803e-06	1.63909e-05	4.953e-06	4.27611e-07	2.84442e-05	1.2819e-06	0.000819546	7.16214e-05	0.000117346	9.38768e-05	7.04166e-07	2.81475e-05	4.13288e-07	0.0300008	3.90263e-08	1.27935e-08	0.00503922	0.000589625	0	0.000141502	2.32982e-06	9.75243e-07	0	0.00587292	0.000354365	0.01	0	0	5.92824e-08	0.000180785	7.19234e-06	0.000168916	0.000353807	4.1088e-10	5.76137e-06	5.00604e-08	2.97057e-06	1.08716e-06	5.31691e-07	1.9238e-06	5.71102e-05	4.24017e-06	3.16625e-06	0.00048672	4.20378e-06
161	7.86743e-05	1.27598e-05	4.75528e-06	2.8538e-05	4.24183e-06	1.63901e-05	4.95328e-06	4.27971e-07	2.84714e-05	1.28332e-06	0.000819505	7.16383e-05	0.000117343	9.38757e-05	7.0415e-07	2.81482e-05	4.13651e-07	0.0300008	4.00086e-08	1.30636e-08	0.00503974	0.000589603	0	0.000141497	2.33919e-06	9.79149e-07	0	0.00587813	0.000354668	0.01	0	0	6.02974e-08	0.00018075	7.19283e-06	0.000168912	0.000353762	4.18223e-10	5.80384e-06	5.01511e-08	2.97206e-06	1.08866e-06	5.38652e-07	1.93007e-06	5.70707e-05	4.23816e-06	3.17028e-06	0.000486711	4.20436e-06
162	7.86703e-05	1.27744e-05	4.75555e-06	2.85365e-05	4.24561e-06	1.63893e-05	4.95357e-06	4.2833e-07	2.84983e-05	1.28473e-06	0.000819463	7.16549e-05	0.000117341	9.38746e-05	7.04134e-07	2.81488e-05	4.14013e-07	0.0300008	4.10046e-08	1.33365e-08	0.00504025	0.000589581	0	0.000141492	2.34851e-06	9.83035e-07	0	0.00588333	0.000354969	0.01	0	0	6.13171e-08	0.000180715	7.1933e-06	0.000168908	0.000353718	4.25604e-10	5.84603e-06	5.02403e-08	2.97354e-06	1.09015e-06	5.45657e-07	1.93629e-06	5.70317e-05	4.23618e-06	3.17429e-06	0.000486701	4.20494e-06
163	7.86663e-05	1.27889e-05	4.75582e-06	2.85351e-05	4.24937e-06	1.63885e-05	4.95385e-06	4.28687e-07	2.85251e-05	1.28614e-06	0.000819422	7.16715e-05	0.000117339	9.38736e-05	7.04119e-07	2.81494e-05	4.14373e-07	0.0300008	4.20143e-08	1.3612e-08	0.00504076	0.000589559	0	0.000141487	2.35778e-06	9.86901e-07	0	0.00588849	0.000355269	0.01	0	0	6.23414e-08	0.00018068	7.19375e-06	0.000168904	0.000353675	4.33022e-10	5.88795e-06	5.03281e-08	2.975e-06	1.09163e-06	5.52706e-07	1.94248e-06	5.69934e-05	4.23424e-06	3.1783e-06	0.000486692	4.20551e-06
164	7.86624e-05	1.28034e-05	4.75609e-06	2.85337e-05	4.25311e-06	1.63876e-05	4.95413e-06	4.29043e-07	2.85517e-05	1.28753e-06	0.000819381	7.1688e-05	0.000117336	9.38725e-05	7.04104e-07	2.815e-05	4.14731e-07	0.0300008	4.30376e-08	1.38902e-08	0.00504128	0.000589538	0	0.000141482	2.367e-06	9.90748e-07	0	0.00589363	0.000355567	0.01	0	0	6.33701e-08	0.000180645	7.19418e-06	0.0001689	0.000353631	4.40474e-10	5.9296e-06	5.04144e-08	2.97644e-06	1.09311e-06	5.59799e-07	1.94863e-06	5.69556e-05	4.23233e-06	3.1823e-06	0.000486682	4.20608e-06
165	7.86585e-05	1.28177e-05	4.75635e-06	2.85322e-05	4.25683e-06	1.63868e-05	4.95441e-06	4.29396e-07	2.85781e-05	1.28892e-06	0.000819341	7.17044e-05	0.000117334	9.38715e-05	7.04089e-07	2.81505e-05	4.15087e-07	0.0300008	4.40744e-08	1.4171e-08	0.00504179	0.000589516	0	0.000141477	2.37618e-06	9.94576e-07	0	0.00589874	0.000355864	0.01	0	0	6.44032e-08	0.00018061	7.19459e-06	0.000168896	0.000353588	4.47962e-10	5.97097e-06	5.04994e-08	2.97787e-06	1.09457e-06	5.66936e-07	1.95475e-06	5.69184e-05	4.23046e-06	3.18628e-06	0.000486673	4.20665e-06
166	7.86546e-05	1.28319e-05	4.75662e-06	2.85308e-05	4.26054e-06	1.6386e-05	4.95468e-06	4.29748e-07	2.86044e-05	1.29029e-06	0.0008193	7.17206e-05	0.000117332	9.38704e-05	7.04075e-07	2.8151e-05	4.15442e-07	0.0300008	4.51248e-08	1.44545e-08	0.0050423	0.000589495	0	0.000141471	2.38531e-06	9.98384e-07	0	0.00590382	0.00035616	0.01	0	0	6.54405e-08	0.000180575	7.19497e-06	0.000168892	0.000353545	4.55482e-10	6.01207e-06	5.0583e-08	2.97929e-06	1.09603e-06	5.74117e-07	1.96083e-06	5.68817e-05	4.22863e-06	3.19026e-06	0.000486663	4.2072e-06
167	7.86507e-05	1.28461e-05	4.75688e-06	2.85294e-05	4.26422e-06	1.63852e-05	4.95496e-06	4.30098e-07	2.86305e-05	1.29166e-06	0.00081926	7.17368e-05	0.00011733	9.38694e-05	7.0406e-07	2.81514e-05	4.15794e-07	0.0300008	4.61887e-08	1.47406e-08	0.00504282	0.000589473	0	0.000141466	2.39439e-06	1.00217e-06	0	0.00590889	0.000356453	0.01	0	0	6.64819e-08	0.000180539	7.19534e-06	0.000168888	0.000353503	4.63035e-10	6.0529e-06	5.06652e-08	2.98069e-06	1.09749e-06	5.81342e-07	1.96687e-06	5.68455e-05	4.22682e-06	3.19424e-06	0.000486654	4.20776e-06
168	7.86468e-05	1.28602e-05	4.75714e-06	2.8528e-05	4.26789e-06	1.63844e-05	4.95523e-06	4.30446e-07	2.86565e-05	1.29302e-06	0.00081922	7.17528e-05	0.000117328	9.38683e-05	7.04047e-07	2.81519e-05	4.16145e-07	0.0300008	4.72661e-08	1.50292e-08	0.00504333	0.000589452	0	0.000141461	2.40343e-06	1.00594e-06	0	0.00591392	0.000356746	0.01	0	0	6.75273e-08	0.000180504	7.19568e-06	0.000168884	0.00035346	4.7062e-10	6.09346e-06	5.07462e-08	2.98208e-06	1.09893e-06	5.88611e-07	1.97288e-06	5.68098e-05	4.22505e-06	3.1982e-06	0.000486644	4.20831e-06
169	7.8643e-05	1.28741e-05	4.7574e-06	2.85266e-05	4.27154e-06	1.63836e-05	4.9555e-06	4.30792e-07	2.86822e-05	1.29437e-06	0.000819181	7.17688e-05	0.000117326	9.38673e-05	7.04033e-07	2.81522e-05	4.16494e-07	0.0300008	4.83569e-08	1.53205e-08	0.00504385	0.000589431	0	0.000141456	2.41242e-06	1.00969e-06	0	0.00591893	0.000357037	0.01	0	0	6.85765e-08	0.000180468	7.19601e-06	0.00016888	0.000353418	4.78235e-10	6.13374e-06	5.0826e-08	2.98346e-06	1.10037e-06	5.95923e-07	1.97886e-06	5.67747e-05	4.22331e-06	3.20216e-06	0.000486634	4.20886e-06
170	7.86392e-05	1.2888e-05	4.75766e-06	2.85252e-05	4.27517e-06	1.63828e-05	4.95578e-06	4.31137e-07	2.87079e-05	1.29572e-06	0.000819141	7.17847e-05	0.000117324	9.38663e-05	7.04019e-07	2.81526e-05	4.16842e-07	0.0300008	4.9461e-08	1.56142e-08	0.00504437	0.00058941	0	0.000141452	2.42136e-06	1.01342e-06	0	0.00592391	0.000357326	0.01	0	0	6.96294e-08	0.000180432	7.19632e-06	0.000168877	0.000353376	4.8588e-10	6.17375e-06	5.09045e-08	2.98483e-06	1.10181e-06	6.03279e-07	1.9848e-06	5.674e-05	4.22161e-06	3.20611e-06	0.000486625	4.2094e-06
171	7.86354e-05	1.29018e-05	4.75792e-06	2.85239e-05	4.27878e-06	1.63821e-05	4.95605e-06	4.3148e-07	2.87333e-05	1.29705e-06	0.000819102	7.18005e-05	0.000117322	9.38652e-05	7.04006e-07	2.81529e-05	4.17187e-07	0.0300008	5.05784e-08	1.59105e-08	0.00504489	0.000589389	0	0.000141447	2.43026e-06	1.01714e-06	0	0.00592887	0.000357614	0.01	0	0	7.06859e-08	0.000180396	7.19661e-06	0.000168873	0.000353335	4.93553e-10	6.2135e-06	5.09819e-08	2.98618e-06	1.10324e-06	6.10678e-07	1.9907e-06	5.67059e-05	4.21993e-06	3.21006e-06	0.000486615	4.20994e-06
172	7.86317e-05	1.29155e-05	4.75818e-06	2.85225e-05	4.28237e-06	1.63813e-05	4.95632e-06	4.31821e-07	2.87586e-05	1.29838e-06	0.000819063	7.18161e-05	0.00011732	9.38642e-05	7.03993e-07	2.81532e-05	4.17531e-07	0.0300008	5.17091e-08	1.62092e-08	0.00504541	0.000589368	0	0.000141442	2.43912e-06	1.02083e-06	0	0.0059338	0.0003579	0.01	0	0	7.17459e-08	0.00018036	7.19688e-06	0.000168869	0.000353294	5.01254e-10	6.25297e-06	5.10581e-08	2.98753e-06	1.10466e-06	6.18121e-07	1.99657e-06	5.66722e-05	4.21828e-06	3.214e-06	0.000486606	4.21048e-06
173	7.86279e-05	1.29291e-05	4.75844e-06	2.85211e-05	4.28594e-06	1.63805e-05	4.9566e-06	4.3216e-07	2.87838e-05	1.2997e-06	0.000819025	7.18317e-05	0.000117318	9.38632e-05	7.0398e-07	2.81535e-05	4.17873e-07	0.0300008	5.2853e-08	1.65105e-08	0.00504593	0.000589348	0	0.000141437	2.44793e-06	1.0245e-06	0	0.00593871	0.000358185	0.01	0	0	7.28092e-08	0.000180323	7.19713e-06	0.000168866	0.000353253	5.08982e-10	6.29217e-06	5.11331e-08	2.98886e-06	1.10608e-06	6.25606e-07	2.00241e-06	5.6639e-05	4.21667e-06	3.21793e-06	0.000486596	4.21101e-06
174	7.86242e-05	1.29427e-05	4.7587e-06	2.85198e-05	4.2895e-06	1.63797e-05	4.95687e-06	4.32498e-07	2.88088e-05	1.30102e-06	0.000818986	7.18473e-05	0.000117316	9.38622e-05	7.03968e-07	2.81538e-05	4.18213e-07	0.0300008	5.401e-08	1.68142e-08	0.00504645	0.000589327	0	0.000141432	2.4567e-06	1.02816e-06	0	0.0059436	0.000358469	0.01	0	0	7.38758e-08	0.000180287	7.19737e-06	0.000168862	0.000353212	5.16736e-10	6.3311e-06	5.12071e-08	2.99018e-06	1.1075e-06	6.33134e-07	2.00821e-06	5.66063e-05	4.21508e-06	3.22186e-06	0.000486587	4.21154e-06
175	7.86205e-05	1.29561e-05	4.75896e-06	2.85184e-05	4.29304e-06	1.6379e-05	4.95714e-06	4.32833e-07	2.88337e-05	1.30232e-06	0.000818948	7.18627e-05	0.000117314	9.38612e-05	7.03955e-07	2.8154e-05	4.18552e-07	0.0300008	5.51801e-08	1.71203e-08	0.00504697	0.000589307	0	0.000141427	2.46542e-06	1.0318e-06	0	0.00594845	0.000358751	0.01	0	0	7.49455e-08	0.00018025	7.19759e-06	0.000168859	0.000353172	5.24515e-10	6.36977e-06	5.128e-08	2.99149e-06	1.1089e-06	6.40705e-07	2.01398e-06	5.6574e-05	4.21353e-06	3.22578e-06	0.000486577	4.21207e-06
176	7.86169e-05	1.29695e-05	4.75923e-06	2.85171e-05	4.29656e-06	1.63782e-05	4.95742e-06	4.33168e-07	2.88584e-05	1.30363e-06	0.00081891	7.1878e-05	0.000117312	9.38601e-05	7.03943e-07	2.81542e-05	4.18888e-07	0.0300008	5.63631e-08	1.74288e-08	0.0050475	0.000589286	0	0.000141422	2.4741e-06	1.03542e-06	0	0.00595329	0.000359032	0.01	0	0	7.60183e-08	0.000180213	7.19779e-06	0.000168855	0.000353131	5.32318e-10	6.40817e-06	5.13519e-08	2.99279e-06	1.11031e-06	6.48318e-07	2.01972e-06	5.65421e-05	4.212e-06	3.2297e-06	0.000486567	4.21259e-06
177	7.86132e-05	1.29828e-05	4.75949e-06	2.85158e-05	4.30006e-06	1.63775e-05	4.9577e-06	4.335e-07	2.88829e-05	1.30492e-06	0.000818872	7.18933e-05	0.00011731	9.38591e-05	7.03931e-07	2.81544e-05	4.19223e-07	0.0300008	5.75592e-08	1.77397e-08	0.00504803	0.000589266	0	0.000141418	2.48273e-06	1.03902e-06	0	0.0059581	0.000359311	0.01	0	0	7.70939e-08	0.000180176	7.19797e-06	0.000168852	0.000353092	5.40144e-10	6.4463e-06	5.14228e-08	2.99408e-06	1.11171e-06	6.55974e-07	2.02542e-06	5.65107e-05	4.2105e-06	3.23362e-06	0.000486558	4.21311e-06
178	7.86096e-05	1.29961e-05	4.75976e-06	2.85145e-05	4.30355e-06	1.63767e-05	4.95797e-06	4.33831e-07	2.89073e-05	1.30621e-06	0.000818835	7.19085e-05	0.000117308	9.38581e-05	7.03919e-07	2.81546e-05	4.19557e-07	0.0300008	5.87681e-08	1.80529e-08	0.00504856	0.000589246	0	0.000141413	2.49132e-06	1.0426e-06	0	0.00596288	0.000359589	0.01	0	0	7.81723e-08	0.000180139	7.19814e-06	0.000168848	0.000353052	5.47993e-10	6.48416e-06	5.14928e-08	2.99536e-06	1.1131e-06	6.63672e-07	2.03109e-06	5.64798e-05	4.20902e-06	3.23753e-06	0.000486548	4.21362e-06
179	7.8606e-05	1.30092e-05	4.76002e-06	2.85132e-05	4.30701e-06	1.6376e-05	4.95825e-06	4.3416e-07	2.89316e-05	1.30749e-06	0.000818797	7.19236e-05	0.000117306	9.38571e-05	7.03907e-07	2.81547e-05	4.19888e-07	0.0300008	5.99898e-08	1.83685e-08	0.00504909	0.000589226	0	0.000141408	2.49986e-06	1.04616e-06	0	0.00596764	0.000359865	0.01	0	0	7.92535e-08	0.000180102	7.19829e-06	0.000168845	0.000353013	5.55863e-10	6.52176e-06	5.15617e-08	2.99664e-06	1.11449e-06	6.71411e-07	2.03673e-06	5.64492e-05	4.20758e-06	3.24143e-06	0.000486539	4.21414e-06
180	7.86024e-05	1.30223e-05	4.76029e-06	2.85119e-05	4.31046e-06	1.63752e-05	4.95854e-06	4.34487e-07	2.89557e-05	1.30876e-06	0.00081876	7.19387e-05	0.000117304	9.38561e-05	7.03896e-07	2.81548e-05	4.20218e-07	0.0300008	6.12242e-08	1.86864e-08	0.00504963	0.000589206	0	0.000141403	2.50837e-06	1.04971e-06	0	0.00597238	0.00036014	0.01	0	0	8.03372e-08	0.000180065	7.19843e-06	0.000168842	0.000352974	5.63753e-10	6.5591e-06	5.16298e-08	2.9979e-06	1.11588e-06	6.79192e-07	2.04234e-06	5.64191e-05	4.20616e-06	3.24534e-06	0.000486529	4.21465e-06
181	7.85988e-05	1.30353e-05	4.76056e-06	2.85106e-05	4.3139e-06	1.63745e-05	4.95882e-06	4.34813e-07	2.89797e-05	1.31003e-06	0.000818723	7.19537e-05	0.000117302	9.38551e-05	7.03884e-07	2.81549e-05	4.20546e-07	0.0300008	6.24714e-08	1.90065e-08	0.00505016	0.000589186	0	0.000141399	2.51683e-06	1.05324e-06	0	0.00597709	0.000360414	0.01	0	0	8.14233e-08	0.000180027	7.19855e-06	0.000168838	0.000352935	5.71664e-10	6.59617e-06	5.16969e-08	2.99915e-06	1.11726e-06	6.87015e-07	2.04792e-06	5.63894e-05	4.20476e-06	3.24923e-06	0.000486519	4.21515e-06
182	7.85953e-05	1.30483e-05	4.76084e-06	2.85093e-05	4.31731e-06	1.63737e-05	4.9591e-06	4.35137e-07	2.90036e-05	1.31129e-06	0.000818686	7.19686e-05	0.000117301	9.38541e-05	7.03873e-07	2.8155e-05	4.20873e-07	0.0300008	6.3731e-08	1.93289e-08	0.0050507	0.000589166	0	0.000141394	2.52524e-06	1.05675e-06	0	0.00598178	0.000360686	0.01	0	0	8.25119e-08	0.00017999	7.19865e-06	0.000168835	0.000352896	5.79593e-10	6.63298e-06	5.17632e-08	3.0004e-06	1.11864e-06	6.94879e-07	2.05346e-06	5.636e-05	4.20339e-06	3.25313e-06	0.00048651	4.21566e-06
183	7.85917e-05	1.30612e-05	4.76111e-06	2.8508e-05	4.32071e-06	1.6373e-05	4.95939e-06	4.35459e-07	2.90273e-05	1.31255e-06	0.00081865	7.19834e-05	0.000117299	9.3853e-05	7.03861e-07	2.81551e-05	4.21198e-07	0.0300008	6.50033e-08	1.96536e-08	0.00505124	0.000589146	0	0.000141389	2.53361e-06	1.06024e-06	0	0.00598645	0.000360957	0.01	0	0	8.36027e-08	0.000179952	7.19874e-06	0.000168832	0.000352858	5.87541e-10	6.66953e-06	5.18286e-08	3.00163e-06	1.12001e-06	7.02783e-07	2.05898e-06	5.63311e-05	4.20205e-06	3.25702e-06	0.0004865	4.21616e-06
184	7.85882e-05	1.3074e-05	4.76139e-06	2.85067e-05	4.32409e-06	1.63723e-05	4.95968e-06	4.3578e-07	2.90508e-05	1.3138e-06	0.000818613	7.19982e-05	0.000117297	9.3852e-05	7.0385e-07	2.81552e-05	4.21521e-07	0.0300008	6.62879e-08	1.99805e-08	0.00505179	0.000589127	0	0.000141385	2.54195e-06	1.06372e-06	0	0.00599109	0.000361227	0.01	0	0	8.46956e-08	0.000179914	7.19882e-06	0.000168829	0.00035282	5.95506e-10	6.70582e-06	5.18931e-08	3.00286e-06	1.12138e-06	7.10728e-07	2.06446e-06	5.63025e-05	4.20073e-06	3.26091e-06	0.00048649	4.21666e-06
185	7.85847e-05	1.30868e-05	4.76167e-06	2.85054e-05	4.32745e-06	1.63716e-05	4.95997e-06	4.36099e-07	2.90743e-05	1.31504e-06	0.000818577	7.20129e-05	0.000117295	9.3851e-05	7.03839e-07	2.81552e-05	4.21842e-07	0.0300008	6.75849e-08	2.03095e-08	0.00505233	0.000589107	0	0.00014138	2.55023e-06	1.06717e-06	0	0.00599571	0.000361495	0.01	0	0	8.57907e-08	0.000179876	7.19888e-06	0.000168826	0.000352782	6.03487e-10	6.74185e-06	5.19569e-08	3.00408e-06	1.12275e-06	7.18714e-07	2.06992e-06	5.62743e-05	4.19944e-06	3.2648e-06	0.000486481	4.21716e-06
186	7.85813e-05	1.30995e-05	4.76195e-06	2.85042e-05	4.33079e-06	1.63708e-05	4.96027e-06	4.36416e-07	2.90976e-05	1.31628e-06	0.000818541	7.20275e-05	0.000117293	9.385e-05	7.03828e-07	2.81552e-05	4.22162e-07	0.0300008	6.88941e-08	2.06407e-08	0.00505288	0.000589088	0	0.000141376	2.55848e-06	1.07061e-06	0	0.0060003	0.000361762	0.01	0	0	8.68876e-08	0.000179838	7.19892e-06	0.000168823	0.000352745	6.11484e-10	6.77763e-06	5.20199e-08	3.00529e-06	1.12411e-06	7.2674e-07	2.07534e-06	5.62465e-05	4.19817e-06	3.26868e-06	0.000486471	4.21765e-06
187	7.85778e-05	1.31121e-05	4.76224e-06	2.85029e-05	4.33412e-06	1.63701e-05	4.96057e-06	4.36732e-07	2.91207e-05	1.31751e-06	0.000818505	7.20421e-05	0.000117292	9.3849e-05	7.03817e-07	2.81552e-05	4.2248e-07	0.0300008	7.02156e-08	2.09741e-08	0.00505344	0.000589069	0	0.000141371	2.56669e-06	1.07403e-06	0	0.00600487	0.000362027	0.01	0	0	8.79865e-08	0.0001798	7.19896e-06	0.000168819	0.000352708	6.19496e-10	6.81315e-06	5.20821e-08	3.0065e-06	1.12547e-06	7.34805e-07	2.08073e-06	5.62191e-05	4.19692e-06	3.27257e-06	0.000486462	4.21814e-06
188	7.85744e-05	1.31247e-05	4.76252e-06	2.85017e-05	4.33743e-06	1.63694e-05	4.96087e-06	4.37046e-07	2.91438e-05	1.31874e-06	0.00081847	7.20566e-05	0.00011729	9.3848e-05	7.03806e-07	2.81552e-05	4.22797e-07	0.0300008	7.15491e-08	2.13095e-08	0.00505399	0.000589049	0	0.000141367	2.57485e-06	1.07744e-06	0	0.00600942	0.000362291	0.01	0	0	8.90871e-08	0.000179761	7.19897e-06	0.000168816	0.000352671	6.27523e-10	6.84841e-06	5.21435e-08	3.00769e-06	1.12683e-06	7.4291e-07	2.0861e-06	5.6192e-05	4.1957e-06	3.27645e-06	0.000486452	4.21863e-06
189	7.85709e-05	1.31372e-05	4.76281e-06	2.85004e-05	4.34073e-06	1.63687e-05	4.96117e-06	4.37359e-07	2.91667e-05	1.31996e-06	0.000818434	7.2071e-05	0.000117288	9.38469e-05	7.03795e-07	2.81552e-05	4.23111e-07	0.0300008	7.28946e-08	2.1647e-08	0.00505455	0.00058903	0	0.000141362	2.58297e-06	1.08083e-06	0	0.00601395	0.000362554	0.01	0	0	9.01893e-08	0.000179723	7.19898e-06	0.000168813	0.000352634	6.35562e-10	6.88342e-06	5.22043e-08	3.00888e-06	1.12818e-06	7.51054e-07	2.09143e-06	5.61653e-05	4.1945e-06	3.28032e-06	0.000486442	4.21912e-06
190	7.85675e-05	1.31496e-05	4.7631e-06	2.84992e-05	4.34401e-06	1.6368e-05	4.96148e-06	4.37669e-07	2.91894e-05	1.32117e-06	0.000818399	7.20854e-05	0.000117286	9.38459e-05	7.03784e-07	2.81552e-05	4.23425e-07	0.0300008	7.42521e-08	2.19866e-08	0.00505511	0.000589011	0	0.000141358	2.59105e-06	1.0842e-06	0	0.00601845	0.000362815	0.01	0	0	9.12932e-08	0.000179684	7.19897e-06	0.00016881	0.000352597	6.43614e-10	6.91817e-06	5.22643e-08	3.01006e-06	1.12953e-06	7.59237e-07	2.09674e-06	5.61389e-05	4.19332e-06	3.2842e-06	0.000486433	4.2196e-06
191	7.85641e-05	1.3162e-05	4.7634e-06	2.8498e-05	4.34727e-06	1.63673e-05	4.96179e-06	4.37979e-07	2.92121e-05	1.32238e-06	0.000818364	7.20997e-05	0.000117285	9.38449e-05	7.03774e-07	2.81552e-05	4.23736e-07	0.0300008	7.56214e-08	2.23283e-08	0.00505567	0.000588993	0	0.000141353	2.59909e-06	1.08755e-06	0	0.00602293	0.000363075	0.01	0	0	9.23985e-08	0.000179645	7.19894e-06	0.000168807	0.000352561	6.51679e-10	6.95268e-06	5.23236e-08	3.01124e-06	1.13088e-06	7.67458e-07	2.10202e-06	5.61129e-05	4.19216e-06	3.28807e-06	0.000486423	4.22008e-06
192	7.85608e-05	1.31743e-05	4.7637e-06	2.84967e-05	4.35051e-06	1.63666e-05	4.9621e-06	4.38286e-07	2.92346e-05	1.32359e-06	0.000818329	7.2114e-05	0.000117283	9.38439e-05	7.03763e-07	2.81551e-05	4.24046e-07	0.0300008	7.70025e-08	2.26719e-08	0.00505624	0.000588974	0	0.000141349	2.60709e-06	1.09089e-06	0	0.00602739	0.000363334	0.01	0	0	9.35052e-08	0.000179606	7.19891e-06	0.000168804	0.000352525	6.59754e-10	6.98693e-06	5.23823e-08	3.0124e-06	1.13222e-06	7.75718e-07	2.10727e-06	5.60872e-05	4.19103e-06	3.29194e-06	0.000486413	4.22056e-06
193	7.85574e-05	1.31866e-05	4.764e-06	2.84955e-05	4.35374e-06	1.63659e-05	4.96241e-06	4.38593e-07	2.9257e-05	1.32479e-06	0.000818294	7.21282e-05	0.000117281	9.38428e-05	7.03752e-07	2.81551e-05	4.24355e-07	0.0300008	7.83952e-08	2.30176e-08	0.0050568	0.000588955	0	0.000141344	2.61505e-06	1.09421e-06	0	0.00603182	0.000363592	0.01	0	0	9.46132e-08	0.000179567	7.19886e-06	0.000168802	0.00035249	6.6784e-10	7.02094e-06	5.24403e-08	3.01357e-06	1.13356e-06	7.84015e-07	2.11249e-06	5.60618e-05	4.18992e-06	3.29581e-06	0.000486403	4.22104e-06
194	7.85541e-05	1.31988e-05	4.76431e-06	2.84943e-05	4.35695e-06	1.63652e-05	4.96273e-06	4.38897e-07	2.92793e-05	1.32598e-06	0.000818259	7.21423e-05	0.000117279	9.38418e-05	7.03742e-07	2.8155e-05	4.24661e-07	0.0300008	7.97995e-08	2.33652e-08	0.00505737	0.000588936	0	0.00014134	2.62297e-06	1.09751e-06	0	0.00603623	0.000363848	0.01	0	0	9.57224e-08	0.000179528	7.19879e-06	0.000168799	0.000352454	6.75936e-10	7.0547e-06	5.24977e-08	3.01472e-06	1.1349e-06	7.9235e-07	2.11768e-06	5.60367e-05	4.18882e-06	3.29968e-06	0.000486394	4.22151e-06
195	7.85508e-05	1.3211e-05	4.76461e-06	2.84931e-05	4.36014e-06	1.63645e-05	4.96305e-06	4.392e-07	2.93014e-05	1.32717e-06	0.000818225	7.21564e-05	0.000117278	9.38408e-05	7.03731e-07	2.81549e-05	4.24966e-07	0.0300008	8.12152e-08	2.37147e-08	0.00505795	0.000588918	0	0.000141336	2.63085e-06	1.10079e-06	0	0.00604062	0.000364103	0.01	0	0	9.68328e-08	0.000179489	7.19872e-06	0.000168796	0.000352419	6.8404e-10	7.08821e-06	5.25544e-08	3.01587e-06	1.13624e-06	8.00721e-07	2.12284e-06	5.6012e-05	4.18775e-06	3.30354e-06	0.000486384	4.22198e-06
196	7.85475e-05	1.32231e-05	4.76492e-06	2.84919e-05	4.36332e-06	1.63638e-05	4.96338e-06	4.39501e-07	2.93234e-05	1.32835e-06	0.000818191	7.21705e-05	0.000117276	9.38397e-05	7.03721e-07	2.81548e-05	4.2527e-07	0.0300008	8.26423e-08	2.40661e-08	0.00505853	0.000588899	0	0.000141331	2.63868e-06	1.10406e-06	0	0.00604499	0.000364356	0.01	0	0	9.79442e-08	0.000179449	7.19863e-06	0.000168793	0.000352384	6.92153e-10	7.12148e-06	5.26106e-08	3.01701e-06	1.13757e-06	8.0913e-07	2.12798e-06	5.59876e-05	4.1867e-06	3.30741e-06	0.000486374	4.22245e-06
197	7.85442e-05	1.32352e-05	4.76524e-06	2.84907e-05	4.36648e-06	1.63631e-05	4.96371e-06	4.39801e-07	2.93453e-05	1.32953e-06	0.000818157	7.21845e-05	0.000117274	9.38387e-05	7.03711e-07	2.81547e-05	4.25572e-07	0.0300008	8.40807e-08	2.44195e-08	0.00505911	0.000588881	0	0.000141327	2.64648e-06	1.10732e-06	0	0.00604933	0.000364609	0.01	0	0	9.90565e-08	0.00017941	7.19853e-06	0.00016879	0.000352349	7.00274e-10	7.15451e-06	5.26662e-08	3.01814e-06	1.1389e-06	8.17575e-07	2.13309e-06	5.59634e-05	4.18567e-06	3.31127e-06	0.000486365	4.22292e-06
198	7.85409e-05	1.32472e-05	4.76556e-06	2.84895e-05	4.36963e-06	1.63625e-05	4.96404e-06	4.401e-07	2.93671e-05	1.33071e-06	0.000818123	7.21984e-05	0.000117273	9.38376e-05	7.037e-07	2.81546e-05	4.25872e-07	0.0300008	8.55302e-08	2.47746e-08	0.00505969	0.000588863	0	0.000141323	2.65424e-06	1.11055e-06	0	0.00605366	0.00036486	0.01	0	0	1.0017e-07	0.00017937	7.19842e-06	0.000168787	0.000352315	7.08402e-10	7.1873e-06	5.27211e-08	3.01927e-06	1.14022e-06	8.26056e-07	2.13817e-06	5.59396e-05	4.18465e-06	3.31513e-06	0.000486355	4.22339e-06
199	7.85377e-05	1.32591e-05	4.76588e-06	2.84883e-05	4.37275e-06	1.63618e-05	4.96438e-06	4.40396e-07	2.93887e-05	1.33187e-06	0.000818089	7.22123e-05	0.000117271	9.38366e-05	7.0369e-07	2.81545e-05	4.26171e-07	0.0300008	8.69909e-08	2.51317e-08	0.00506027	0.000588845	0	0.000141318	2.66196e-06	1.11377e-06	0	0.00605796	0.00036511	0.01	0	0	1.01284e-07	0.00017933	7.1983e-06	0.000168785	0.000352281	7.16536e-10	7.21984e-06	5.27756e-08	3.02039e-06	1.14155e-06	8.34572e-07	2.14323e-06	5.59161e-05	4.18366e-06	3.31899e-06	0.000486345	4.22385e-06
200	7.85344e-05	1.3271e-05	4.7662e-06	2.84872e-05	4.37587e-06	1.63611e-05	4.96471e-06	4.40692e-07	2.94103e-05	1.33304e-06	0.000818055	7.22261e-05	0.000117269	9.38355e-05	7.0368e-07	2.81544e-05	4.26468e-07	0.0300008	8.84625e-08	2.54905e-08	0.00506086	0.000588827	0	0.000141314	2.66964e-06	1.11697e-06	0	0.00606224	0.000365358	0.01	0	0	1.02398e-07	0.00017929	7.19816e-06	0.000168782	0.000352247	7.24676e-10	7.25215e-06	5.28294e-08	3.02151e-06	1.14287e-06	8.43123e-07	2.14826e-06	5.58929e-05	4.18268e-06	3.32284e-06	0.000486336	4.22432e-06
201	7.85312e-05	1.32829e-05	4.76653e-06	2.8486e-05	4.37896e-06	1.63605e-05	4.96506e-06	4.40985e-07	2.94317e-05	1.3342e-06	0.000818022	7.22399e-05	0.000117268	9.38345e-05	7.03669e-07	2.81542e-05	4.26764e-07	0.0300008	8.9945e-08	2.58511e-08	0.00506145	0.000588809	0	0.00014131	2.67728e-06	1.12016e-06	0	0.0060665	0.000365605	0.01	0	0	1.03514e-07	0.00017925	7.19801e-06	0.000168779	0.000352213	7.3282e-10	7.28422e-06	5.28828e-08	3.02262e-06	1.14419e-06	8.5171e-07	2.15326e-06	5.58699e-05	4.18173e-06	3.3267e-06	0.000486326	4.22478e-06
202	7.8528e-05	1.32947e-05	4.76686e-06	2.84848e-05	4.38205e-06	1.63598e-05	4.9654e-06	4.41278e-07	2.9453e-05	1.33535e-06	0.000817989	7.22536e-05	0.000117266	9.38334e-05	7.03659e-07	2.81541e-05	4.27058e-07	0.0300008	9.14382e-08	2.62135e-08	0.00506205	0.000588791	0	0.000141306	2.68488e-06	1.12333e-06	0	0.00607073	0.000365851	0.01	0	0	1.0463e-07	0.00017921	7.19785e-06	0.000168776	0.00035218	7.4097e-10	7.31606e-06	5.29356e-08	3.02372e-06	1.1455e-06	8.6033e-07	2.15823e-06	5.58473e-05	4.18079e-06	3.33055e-06	0.000486316	4.22524e-06
203	7.85248e-05	1.33064e-05	4.7672e-06	2.84837e-05	4.38511e-06	1.63591e-05	4.96575e-06	4.41568e-07	2.94742e-05	1.3365e-06	0.000817956	7.22673e-05	0.000117264	9.38323e-05	7.03649e-07	2.81539e-05	4.27351e-07	0.0300008	9.29422e-08	2.65776e-08	0.00506264	0.000588773	0	0.000141302	2.69245e-06	1.12649e-06	0	0.00607495	0.000366096	0.01	0	0	1.05746e-07	0.00017917	7.19768e-06	0.000168774	0.000352146	7.49123e-10	7.34766e-06	5.29879e-08	3.02482e-06	1.14682e-06	8.68984e-07	2.16318e-06	5.58249e-05	4.17987e-06	3.3344e-06	0.000486307	4.22569e-06
204	7.85216e-05	1.33181e-05	4.76753e-06	2.84825e-05	4.38816e-06	1.63585e-05	4.96611e-06	4.41857e-07	2.94952e-05	1.33765e-06	0.000817923	7.22809e-05	0.000117263	9.38313e-05	7.03639e-07	2.81538e-05	4.27642e-07	0.0300008	9.44567e-08	2.69434e-08	0.00506325	0.000588755	0	0.000141297	2.69997e-06	1.12963e-06	0	0.00607914	0.00036634	0.01	0	0	1.06863e-07	0.000179129	7.1975e-06	0.000168771	0.000352113	7.57279e-10	7.37903e-06	5.30397e-08	3.02591e-06	1.14813e-06	8.77672e-07	2.1681e-06	5.58028e-05	4.17897e-06	3.33825e-06	0.000486297	4.22615e-06
205	7.85185e-05	1.33298e-05	4.76787e-06	2.84814e-05	4.39119e-06	1.63578e-05	4.96646e-06	4.42145e-07	2.95162e-05	1.33879e-06	0.00081789	7.22945e-05	0.000117261	9.38302e-05	7.03629e-07	2.81536e-05	4.27932e-07	0.0300008	9.59817e-08	2.73109e-08	0.00506385	0.000588738	0	0.000141293	2.70746e-06	1.13275e-06	0	0.00608331	0.000366582	0.01	0	0	1.0798e-07	0.000179089	7.19731e-06	0.000168768	0.000352081	7.65438e-10	7.41016e-06	5.30911e-08	3.027e-06	1.14944e-06	8.86393e-07	2.173e-06	5.57809e-05	4.17808e-06	3.3421e-06	0.000486287	4.2266e-06
206	7.85153e-05	1.33414e-05	4.76822e-06	2.84802e-05	4.39421e-06	1.63572e-05	4.96682e-06	4.42431e-07	2.9537e-05	1.33993e-06	0.000817857	7.2308e-05	0.000117259	9.38291e-05	7.03619e-07	2.81534e-05	4.2822e-07	0.0300008	9.7517e-08	2.76801e-08	0.00506445	0.00058872	0	0.000141289	2.71491e-06	1.13585e-06	0	0.00608746	0.000366823	0.01	0	0	1.09097e-07	0.000179048	7.1971e-06	0.000168766	0.000352048	7.73599e-10	7.44107e-06	5.31419e-08	3.02808e-06	1.15074e-06	8.95146e-07	2.17787e-06	5.57594e-05	4.17721e-06	3.34595e-06	0.000486277	4.22705e-06
207	7.85122e-05	1.33529e-05	4.76857e-06	2.84791e-05	4.39721e-06	1.63565e-05	4.96719e-06	4.42716e-07	2.95577e-05	1.34106e-06	0.000817825	7.23215e-05	0.000117257	9.38281e-05	7.03608e-07	2.81533e-05	4.28506e-07	0.0300008	9.90627e-08	2.80509e-08	0.00506506	0.000588703	0	0.000141285	2.72232e-06	1.13895e-06	0	0.00609159	0.000367063	0.01	0	0	1.10214e-07	0.000179007	7.19689e-06	0.000168763	0.000352016	7.81762e-10	7.47175e-06	5.31924e-08	3.02916e-06	1.15205e-06	9.03931e-07	2.18272e-06	5.5738e-05	4.17636e-06	3.3498e-06	0.000486268	4.2275e-06
208	7.85091e-05	1.33644e-05	4.76892e-06	2.8478e-05	4.4002e-06	1.63559e-05	4.96755e-06	4.42999e-07	2.95784e-05	1.34219e-06	0.000817792	7.23349e-05	0.000117256	9.3827e-05	7.03598e-07	2.81531e-05	4.28792e-07	0.0300008	1.00618e-07	2.84233e-08	0.00506567	0.000588686	0	0.000141281	2.72969e-06	1.14202e-06	0	0.0060957	0.000367301	0.01	0	0	1.11332e-07	0.000178966	7.19667e-06	0.000168761	0.000351984	7.89925e-10	7.50221e-06	5.32423e-08	3.03023e-06	1.15335e-06	9.12748e-07	2.18754e-06	5.5717e-05	4.17552e-06	3.35364e-06	0.000486258	4.22795e-06
209	7.8506e-05	1.33759e-05	4.76928e-06	2.84768e-05	4.40317e-06	1.63552e-05	4.96792e-06	4.43281e-07	2.95989e-05	1.34331e-06	0.00081776	7.23483e-05	0.000117254	9.38259e-05	7.03588e-07	2.81529e-05	4.29075e-07	0.0300008	1.02184e-07	2.87973e-08	0.00506629	0.000588668	0	0.000141277	2.73703e-06	1.14508e-06	0	0.00609979	0.000367539	0.01	0	0	1.1245e-07	0.000178926	7.19643e-06	0.000168758	0.000351952	7.98089e-10	7.53244e-06	5.32918e-08	3.03129e-06	1.15465e-06	9.21596e-07	2.19233e-06	5.56962e-05	4.1747e-06	3.35748e-06	0.000486248	4.22839e-06
210	7.85029e-05	1.33873e-05	4.76963e-06	2.84757e-05	4.40613e-06	1.63546e-05	4.9683e-06	4.43561e-07	2.96192e-05	1.34443e-06	0.000817728	7.23617e-05	0.000117252	9.38248e-05	7.03578e-07	2.81527e-05	4.29357e-07	0.0300008	1.0376e-07	2.91728e-08	0.00506691	0.000588651	0	0.000141273	2.74433e-06	1.14813e-06	0	0.00610386	0.000367775	0.01	0	0	1.13567e-07	0.000178884	7.19619e-06	0.000168756	0.00035192	8.06252e-10	7.56244e-06	5.33409e-08	3.03235e-06	1.15594e-06	9.30475e-07	2.1971e-06	5.56756e-05	4.1739e-06	3.36132e-06	0.000486239	4.22884e-06
211	7.84998e-05	1.33987e-05	4.77e-06	2.84746e-05	4.40907e-06	1.63539e-05	4.96868e-06	4.4384e-07	2.96395e-05	1.34554e-06	0.000817696	7.2375e-05	0.000117251	9.38237e-05	7.03568e-07	2.81525e-05	4.29638e-07	0.0300008	1.05346e-07	2.95499e-08	0.00506753	0.000588634	0	0.000141269	2.75159e-06	1.15115e-06	0	0.00610791	0.00036801	0.01	0	0	1.14685e-07	0.000178843	7.19593e-06	0.000168753	0.000351889	8.14415e-10	7.59223e-06	5.33896e-08	3.03341e-06	1.15724e-06	9.39383e-07	2.20184e-06	5.56553e-05	4.17311e-06	3.36516e-06	0.000486229	4.22928e-06
212	7.84967e-05	1.341e-05	4.77036e-06	2.84735e-05	4.41199e-06	1.63533e-05	4.96906e-06	4.44118e-07	2.96597e-05	1.34666e-06	0.000817665	7.23882e-05	0.000117249	9.38226e-05	7.03558e-07	2.81523e-05	4.29917e-07	0.0300008	1.06941e-07	2.99285e-08	0.00506815	0.000588617	0	0.000141265	2.75882e-06	1.15417e-06	0	0.00611193	0.000368244	0.01	0	0	1.15802e-07	0.000178802	7.19566e-06	0.000168751	0.000351858	8.22576e-10	7.6218e-06	5.34379e-08	3.03446e-06	1.15853e-06	9.48322e-07	2.20656e-06	5.56352e-05	4.17234e-06	3.369e-06	0.000486219	4.22972e-06
213	7.84937e-05	1.34213e-05	4.77073e-06	2.84724e-05	4.41491e-06	1.63527e-05	4.96945e-06	4.44394e-07	2.96797e-05	1.34776e-06	0.000817633	7.24014e-05	0.000117247	9.38215e-05	7.03548e-07	2.81521e-05	4.30195e-07	0.0300008	1.08546e-07	3.03086e-08	0.00506878	0.0005886	0	0.000141261	2.76601e-06	1.15717e-06	0	0.00611594	0.000368476	0.01	0	0	1.16919e-07	0.000178761	7.19539e-06	0.000168748	0.000351827	8.30736e-10	7.65114e-06	5.34858e-08	3.0355e-06	1.15982e-06	9.57289e-07	2.21126e-06	5.56154e-05	4.17158e-06	3.37284e-06	0.00048621	4.23016e-06
214	7.84907e-05	1.34325e-05	4.7711e-06	2.84713e-05	4.4178e-06	1.6352e-05	4.96983e-06	4.44668e-07	2.96997e-05	1.34886e-06	0.000817602	7.24146e-05	0.000117246	9.38204e-05	7.03538e-07	2.81518e-05	4.30471e-07	0.0300008	1.1016e-07	3.06901e-08	0.00506941	0.000588584	0	0.000141257	2.77316e-06	1.16015e-06	0	0.00611992	0.000368708	0.01	0	0	1.18036e-07	0.000178719	7.1951e-06	0.000168746	0.000351796	8.38893e-10	7.68027e-06	5.35333e-08	3.03654e-06	1.1611e-06	9.66285e-07	2.21593e-06	5.55958e-05	4.17084e-06	3.37667e-06	0.0004862	4.2306e-06
215	7.84876e-05	1.34437e-05	4.77148e-06	2.84702e-05	4.42068e-06	1.63514e-05	4.97023e-06	4.44941e-07	2.97195e-05	1.34996e-06	0.00081757	7.24277e-05	0.000117244	9.38193e-05	7.03528e-07	2.81516e-05	4.30746e-07	0.0300008	1.11784e-07	3.10731e-08	0.00507004	0.000588567	0	0.000141253	2.78027e-06	1.16312e-06	0	0.00612389	0.000368938	0.01	0	0	1.19152e-07	0.000178678	7.19481e-06	0.000168743	0.000351766	8.47047e-10	7.70919e-06	5.35804e-08	3.03758e-06	1.16239e-06	9.7531e-07	2.22058e-06	5.55764e-05	4.17011e-06	3.3805e-06	0.00048619	4.23103e-06
216	7.84846e-05	1.34549e-05	4.77186e-06	2.84691e-05	4.42355e-06	1.63508e-05	4.97062e-06	4.45213e-07	2.97393e-05	1.35106e-06	0.000817539	7.24408e-05	0.000117242	9.38182e-05	7.03518e-07	2.81514e-05	4.31019e-07	0.0300008	1.13417e-07	3.14575e-08	0.00507067	0.00058855	0	0.000141249	2.78735e-06	1.16607e-06	0	0.00612784	0.000369167	0.01	0	0	1.20268e-07	0.000178636	7.19451e-06	0.000168741	0.000351735	8.55198e-10	7.73789e-06	5.36271e-08	3.03861e-06	1.16367e-06	9.84361e-07	2.2252e-06	5.55572e-05	4.1694e-06	3.38433e-06	0.00048618	4.23147e-06
217	7.84816e-05	1.3466e-05	4.77224e-06	2.8468e-05	4.4264e-06	1.63502e-05	4.97102e-06	4.45483e-07	2.97589e-05	1.35215e-06	0.000817508	7.24538e-05	0.000117241	9.38171e-05	7.03508e-07	2.81512e-05	4.31291e-07	0.0300008	1.1506e-07	3.18433e-08	0.00507131	0.000588534	0	0.000141245	2.7944e-06	1.16901e-06	0	0.00613176	0.000369395	0.01	0	0	1.21384e-07	0.000178594	7.19419e-06	0.000168738	0.000351705	8.63345e-10	7.76638e-06	5.36735e-08	3.03963e-06	1.16495e-06	9.9344e-07	2.2298e-06	5.55383e-05	4.1687e-06	3.38816e-06	0.000486171	4.2319e-06
218	7.84787e-05	1.34771e-05	4.77263e-06	2.84669e-05	4.42923e-06	1.63496e-05	4.97143e-06	4.45752e-07	2.97784e-05	1.35323e-06	0.000817477	7.24668e-05	0.000117239	9.3816e-05	7.03498e-07	2.81509e-05	4.31561e-07	0.0300008	1.16711e-07	3.22304e-08	0.00507195	0.000588517	0	0.000141241	2.80141e-06	1.17193e-06	0	0.00613567	0.000369622	0.01	0	0	1.22499e-07	0.000178553	7.19387e-06	0.000168736	0.000351675	8.71488e-10	7.79466e-06	5.37195e-08	3.04065e-06	1.16623e-06	1.00255e-06	2.23438e-06	5.55196e-05	4.16802e-06	3.39198e-06	0.000486161	4.23233e-06
219	7.84757e-05	1.34881e-05	4.77302e-06	2.84658e-05	4.43206e-06	1.63489e-05	4.97184e-06	4.4602e-07	2.97979e-05	1.35431e-06	0.000817446	7.24798e-05	0.000117237	9.38148e-05	7.03488e-07	2.81507e-05	4.3183e-07	0.0300008	1.18371e-07	3.26189e-08	0.00507259	0.000588501	0	0.000141238	2.80838e-06	1.17484e-06	0	0.00613955	0.000369848	0.01	0	0	1.23613e-07	0.000178511	7.19354e-06	0.000168734	0.000351646	8.79626e-10	7.82273e-06	5.37652e-08	3.04167e-06	1.1675e-06	1.01168e-06	2.23893e-06	5.55011e-05	4.16735e-06	3.39581e-06	0.000486151	4.23276e-06
220	7.84728e-05	1.34991e-05	4.77342e-06	2.84648e-05	4.43486e-06	1.63483e-05	4.97225e-06	4.46286e-07	2.98172e-05	1.35539e-06	0.000817416	7.24927e-05	0.000117236	9.38137e-05	7.03478e-07	2.81504e-05	4.32098e-07	0.0300008	1.20041e-07	3.30087e-08	0.00507324	0.000588485	0	0.000141234	2.81532e-06	1.17773e-06	0	0.00614342	0.000370072	0.01	0	0	1.24727e-07	0.000178469	7.1932e-06	0.000168731	0.000351616	8.87759e-10	7.85059e-06	5.38105e-08	3.04268e-06	1.16878e-06	1.02083e-06	2.24346e-06	5.54828e-05	4.16669e-06	3.39963e-06	0.000486142	4.23319e-06
221	7.84698e-05	1.351e-05	4.77381e-06	2.84637e-05	4.43766e-06	1.63477e-05	4.97266e-06	4.46551e-07	2.98364e-05	1.35646e-06	0.000817385	7.25056e-05	0.000117234	9.38126e-05	7.03468e-07	2.81502e-05	4.32364e-07	0.0300008	1.21718e-07	3.33998e-08	0.00507388	0.000588468	0	0.00014123	2.82222e-06	1.18061e-06	0	0.00614727	0.000370295	0.01	0	0	1.2584e-07	0.000178427	7.19285e-06	0.000168729	0.000351587	8.95886e-10	7.87825e-06	5.38555e-08	3.04369e-06	1.17005e-06	1.03002e-06	2.24796e-06	5.54647e-05	4.16604e-06	3.40345e-06	0.000486132	4.23362e-06
222	7.84669e-05	1.35209e-05	4.77421e-06	2.84626e-05	4.44043e-06	1.63471e-05	4.97308e-06	4.46814e-07	2.98555e-05	1.35753e-06	0.000817355	7.25184e-05	0.000117232	9.38115e-05	7.03457e-07	2.81499e-05	4.32629e-07	0.0300008	1.23405e-07	3.37922e-08	0.00507453	0.000588452	0	0.000141226	2.82909e-06	1.18348e-06	0	0.00615109	0.000370518	0.01	0	0	1.26952e-07	0.000178384	7.19249e-06	0.000168727	0.000351558	9.04007e-10	7.9057e-06	5.39002e-08	3.04469e-06	1.17132e-06	1.03922e-06	2.25245e-06	5.54469e-05	4.16541e-06	3.40726e-06	0.000486122	4.23404e-06
223	7.8464e-05	1.35318e-05	4.77462e-06	2.84616e-05	4.4432e-06	1.63465e-05	4.9735e-06	4.47076e-07	2.98745e-05	1.3586e-06	0.000817325	7.25312e-05	0.000117231	9.38103e-05	7.03447e-07	2.81497e-05	4.32893e-07	0.0300008	1.251e-07	3.41858e-08	0.00507519	0.000588436	0	0.000141222	2.83592e-06	1.18632e-06	0	0.0061549	0.000370739	0.01	0	0	1.28063e-07	0.000178342	7.19213e-06	0.000168724	0.000351529	9.12122e-10	7.93295e-06	5.39445e-08	3.04569e-06	1.17258e-06	1.04845e-06	2.25691e-06	5.54292e-05	4.16479e-06	3.41108e-06	0.000486113	4.23447e-06
224	7.84611e-05	1.35426e-05	4.77502e-06	2.84605e-05	4.44595e-06	1.63459e-05	4.97392e-06	4.47337e-07	2.98934e-05	1.35966e-06	0.000817295	7.25439e-05	0.000117229	9.38092e-05	7.03437e-07	2.81494e-05	4.33155e-07	0.0300008	1.26804e-07	3.45806e-08	0.00507584	0.00058842	0	0.000141219	2.84271e-06	1.18916e-06	0	0.00615869	0.000370959	0.01	0	0	1.29174e-07	0.0001783	7.19175e-06	0.000168722	0.000351501	9.20229e-10	7.96e-06	5.39885e-08	3.04668e-06	1.17385e-06	1.05771e-06	2.26134e-06	5.54117e-05	4.16419e-06	3.41489e-06	0.000486103	4.23489e-06
225	7.84582e-05	1.35534e-05	4.77543e-06	2.84595e-05	4.44868e-06	1.63453e-05	4.97435e-06	4.47596e-07	2.99122e-05	1.36072e-06	0.000817265	7.25567e-05	0.000117227	9.3808e-05	7.03427e-07	2.81492e-05	4.33415e-07	0.0300008	1.28515e-07	3.49766e-08	0.0050765	0.000588404	0	0.000141215	2.84948e-06	1.19198e-06	0	0.00616246	0.000371178	0.01	0	0	1.30283e-07	0.000178258	7.19137e-06	0.00016872	0.000351472	9.28329e-10	7.98685e-06	5.40323e-08	3.04767e-06	1.17511e-06	1.06698e-06	2.26576e-06	5.53945e-05	4.16359e-06	3.4187e-06	0.000486094	4.23531e-06
226	7.84553e-05	1.35641e-05	4.77585e-06	2.84584e-05	4.4514e-06	1.63447e-05	4.97479e-06	4.47854e-07	2.9931e-05	1.36178e-06	0.000817235	7.25693e-05	0.000117226	9.38069e-05	7.03417e-07	2.81489e-05	4.33675e-07	0.0300008	1.30235e-07	3.53738e-08	0.00507716	0.000588388	0	0.000141211	2.85621e-06	1.19479e-06	0	0.00616621	0.000371395	0.01	0	0	1.31392e-07	0.000178215	7.19098e-06	0.000168718	0.000351444	9.36421e-10	8.01351e-06	5.40757e-08	3.04865e-06	1.17637e-06	1.07628e-06	2.27015e-06	5.53774e-05	4.16301e-06	3.42251e-06	0.000486084	4.23573e-06
227	7.84525e-05	1.35748e-05	4.77627e-06	2.84574e-05	4.45411e-06	1.63441e-05	4.97522e-06	4.48111e-07	2.99496e-05	1.36283e-06	0.000817205	7.2582e-05	0.000117224	9.38057e-05	7.03407e-07	2.81486e-05	4.33933e-07	0.0300008	1.31963e-07	3.57721e-08	0.00507782	0.000588373	0	0.000141207	2.8629e-06	1.19758e-06	0	0.00616994	0.000371612	0.01	0	0	1.325e-07	0.000178173	7.19058e-06	0.000168715	0.000351416	9.44505e-10	8.03996e-06	5.41188e-08	3.04963e-06	1.17762e-06	1.0856e-06	2.27452e-06	5.53605e-05	4.16244e-06	3.42631e-06	0.000486074	4.23615e-06
228	7.84496e-05	1.35855e-05	4.77669e-06	2.84564e-05	4.4568e-06	1.63435e-05	4.97566e-06	4.48366e-07	2.99681e-05	1.36387e-06	0.000817176	7.25945e-05	0.000117222	9.38046e-05	7.03397e-07	2.81484e-05	4.34189e-07	0.0300008	1.33699e-07	3.61716e-08	0.00507849	0.000588357	0	0.000141204	2.86956e-06	1.20036e-06	0	0.00617365	0.000371828	0.01	0	0	1.33606e-07	0.00017813	7.19017e-06	0.000168713	0.000351388	9.52581e-10	8.06622e-06	5.41617e-08	3.05061e-06	1.17888e-06	1.09494e-06	2.27886e-06	5.53438e-05	4.16188e-06	3.43011e-06	0.000486065	4.23656e-06
229	7.84468e-05	1.35961e-05	4.77711e-06	2.84553e-05	4.45948e-06	1.63429e-05	4.9761e-06	4.4862e-07	2.99865e-05	1.36492e-06	0.000817146	7.26071e-05	0.000117221	9.38034e-05	7.03387e-07	2.81481e-05	4.34445e-07	0.0300008	1.35443e-07	3.65721e-08	0.00507916	0.000588341	0	0.0001412	2.87619e-06	1.20312e-06	0	0.00617735	0.000372042	0.01	0	0	1.34711e-07	0.000178087	7.18976e-06	0.000168711	0.000351361	9.60647e-10	8.09229e-06	5.42043e-08	3.05158e-06	1.18013e-06	1.1043e-06	2.28319e-06	5.53273e-05	4.16134e-06	3.43391e-06	0.000486055	4.23698e-06
230	7.8444e-05	1.36067e-05	4.77754e-06	2.84543e-05	4.46215e-06	1.63423e-05	4.97655e-06	4.48873e-07	3.00048e-05	1.36596e-06	0.000817117	7.26196e-05	0.000117219	9.38023e-05	7.03377e-07	2.81478e-05	4.34699e-07	0.0300008	1.37195e-07	3.69738e-08	0.00507983	0.000588326	0	0.000141196	2.88278e-06	1.20587e-06	0	0.00618102	0.000372256	0.01	0	0	1.35816e-07	0.000178045	7.18934e-06	0.000168709	0.000351333	9.68704e-10	8.11817e-06	5.42466e-08	3.05255e-06	1.18138e-06	1.11368e-06	2.28749e-06	5.5311e-05	4.1608e-06	3.4377e-06	0.000486045	4.23739e-06
231	7.84411e-05	1.36173e-05	4.77797e-06	2.84533e-05	4.4648e-06	1.63418e-05	4.977e-06	4.49124e-07	3.0023e-05	1.36699e-06	0.000817088	7.26321e-05	0.000117217	9.38011e-05	7.03367e-07	2.81475e-05	4.34951e-07	0.0300008	1.38954e-07	3.73765e-08	0.0050805	0.000588311	0	0.000141193	2.88934e-06	1.20861e-06	0	0.00618468	0.000372468	0.01	0	0	1.36919e-07	0.000178002	7.18891e-06	0.000168707	0.000351306	9.76752e-10	8.14385e-06	5.42886e-08	3.05351e-06	1.18263e-06	1.12308e-06	2.29177e-06	5.52948e-05	4.16028e-06	3.4415e-06	0.000486036	4.2378e-06
232	7.84383e-05	1.36278e-05	4.7784e-06	2.84523e-05	4.46743e-06	1.63412e-05	4.97745e-06	4.49374e-07	3.00412e-05	1.36802e-06	0.000817059	7.26445e-05	0.000117216	9.37999e-05	7.03357e-07	2.81472e-05	4.35202e-07	0.0300008	1.40721e-07	3.77802e-08	0.00508118	0.000588295	0	0.000141189	2.89587e-06	1.21133e-06	0	0.00618831	0.000372679	0.01	0	0	1.3802e-07	0.000177959	7.18847e-06	0.000168705	0.000351279	9.84789e-10	8.16935e-06	5.43303e-08	3.05447e-06	1.18387e-06	1.1325e-06	2.29603e-06	5.52788e-05	4.15977e-06	3.44528e-06	0.000486026	4.23821e-06
233	7.84356e-05	1.36383e-05	4.77884e-06	2.84513e-05	4.47006e-06	1.63406e-05	4.9779e-06	4.49623e-07	3.00592e-05	1.36905e-06	0.00081703	7.26569e-05	0.000117214	9.37987e-05	7.03347e-07	2.81469e-05	4.35452e-07	0.0300008	1.42495e-07	3.81849e-08	0.00508185	0.00058828	0	0.000141186	2.90236e-06	1.21404e-06	0	0.00619193	0.000372889	0.01	0	0	1.39121e-07	0.000177916	7.18803e-06	0.000168702	0.000351252	9.92815e-10	8.19466e-06	5.43718e-08	3.05543e-06	1.18511e-06	1.14194e-06	2.30027e-06	5.5263e-05	4.15927e-06	3.44907e-06	0.000486017	4.23862e-06
234	7.84328e-05	1.36487e-05	4.77928e-06	2.84503e-05	4.47267e-06	1.634e-05	4.97836e-06	4.4987e-07	3.00771e-05	1.37008e-06	0.000817001	7.26693e-05	0.000117212	9.37976e-05	7.03337e-07	2.81467e-05	4.35701e-07	0.0300008	1.44276e-07	3.85907e-08	0.00508253	0.000588265	0	0.000141182	2.90882e-06	1.21673e-06	0	0.00619553	0.000373098	0.01	0	0	1.4022e-07	0.000177873	7.18758e-06	0.0001687	0.000351226	1.00083e-09	8.21978e-06	5.4413e-08	3.05638e-06	1.18635e-06	1.15139e-06	2.30448e-06	5.52474e-05	4.15878e-06	3.45285e-06	0.000486007	4.23903e-06
235	7.843e-05	1.36591e-05	4.77972e-06	2.84492e-05	4.47527e-06	1.63395e-05	4.97882e-06	4.50117e-07	3.0095e-05	1.3711e-06	0.000816972	7.26816e-05	0.000117211	9.37964e-05	7.03327e-07	2.81464e-05	4.35948e-07	0.0300008	1.46065e-07	3.89974e-08	0.00508322	0.00058825	0	0.000141178	2.91525e-06	1.21941e-06	0	0.00619912	0.000373306	0.01	0	0	1.41317e-07	0.00017783	7.18712e-06	0.000168698	0.000351199	1.00884e-09	8.24472e-06	5.4454e-08	3.05732e-06	1.18759e-06	1.16086e-06	2.30868e-06	5.52319e-05	4.1583e-06	3.45663e-06	0.000485998	4.23944e-06
236	7.84273e-05	1.36695e-05	4.78016e-06	2.84483e-05	4.47785e-06	1.63389e-05	4.97929e-06	4.50361e-07	3.01127e-05	1.37212e-06	0.000816944	7.26939e-05	0.000117209	9.37952e-05	7.03317e-07	2.81461e-05	4.36194e-07	0.0300008	1.47861e-07	3.9405e-08	0.0050839	0.000588235	0	0.000141175	2.92165e-06	1.22208e-06	0	0.00620268	0.000373513	0.01	0	0	1.42414e-07	0.000177787	7.18666e-06	0.000168696	0.000351173	1.01683e-09	8.26948e-06	5.44947e-08	3.05826e-06	1.18883e-06	1.17035e-06	2.31285e-06	5.52167e-05	4.15783e-06	3.46041e-06	0.000485988	4.23984e-06
237	7.84245e-05	1.36798e-05	4.78061e-06	2.84473e-05	4.48042e-06	1.63383e-05	4.97976e-06	4.50605e-07	3.01304e-05	1.37313e-06	0.000816915	7.27061e-05	0.000117207	9.3794e-05	7.03307e-07	2.81458e-05	4.36439e-07	0.0300008	1.49663e-07	3.98136e-08	0.00508459	0.00058822	0	0.000141171	2.92801e-06	1.22473e-06	0	0.00620623	0.000373719	0.01	0	0	1.43508e-07	0.000177744	7.18619e-06	0.000168694	0.000351147	1.02481e-09	8.29405e-06	5.45352e-08	3.0592e-06	1.19006e-06	1.17985e-06	2.317e-06	5.52015e-05	4.15737e-06	3.46418e-06	0.000485979	4.24025e-06
238	7.84218e-05	1.36901e-05	4.78107e-06	2.84463e-05	4.48298e-06	1.63377e-05	4.98023e-06	4.50847e-07	3.0148e-05	1.37414e-06	0.000816887	7.27183e-05	0.000117206	9.37928e-05	7.03297e-07	2.81455e-05	4.36682e-07	0.0300008	1.51473e-07	4.0223e-08	0.00508528	0.000588205	0	0.000141168	2.93434e-06	1.22737e-06	0	0.00620976	0.000373924	0.01	0	0	1.44601e-07	0.000177701	7.18571e-06	0.000168692	0.000351121	1.03278e-09	8.31845e-06	5.45755e-08	3.06014e-06	1.19129e-06	1.18937e-06	2.32113e-06	5.51866e-05	4.15692e-06	3.46794e-06	0.000485969	4.24065e-06
239	7.84191e-05	1.37003e-05	4.78152e-06	2.84453e-05	4.48552e-06	1.63372e-05	4.9807e-06	4.51089e-07	3.01654e-05	1.37515e-06	0.000816859	7.27305e-05	0.000117204	9.37916e-05	7.03287e-07	2.81452e-05	4.36924e-07	0.0300008	1.53289e-07	4.06334e-08	0.00508597	0.00058819	0	0.000141164	2.94064e-06	1.23e-06	0	0.00621327	0.000374128	0.01	0	0	1.45693e-07	0.000177658	7.18523e-06	0.00016869	0.000351095	1.04074e-09	8.34267e-06	5.46155e-08	3.06107e-06	1.19252e-06	1.1989e-06	2.32524e-06	5.51718e-05	4.15648e-06	3.47171e-06	0.00048596	4.24105e-06
240	7.84164e-05	1.37105e-05	4.78198e-06	2.84443e-05	4.48805e-06	1.63366e-05	4.98118e-06	4.51328e-07	3.01828e-05	1.37615e-06	0.000816831	7.27427e-05	0.000117202	9.37905e-05	7.03276e-07	2.81449e-05	4.37165e-07	0.0300008	1.55112e-07	4.10446e-08	0.00508666	0.000588175	0	0.000141161	2.9469e-06	1.23261e-06	0	0.00621676	0.000374331	0.01	0	0	1.46783e-07	0.000177615	7.18474e-06	0.000168688	0.00035107	1.04868e-09	8.36671e-06	5.46553e-08	3.06199e-06	1.19374e-06	1.20845e-06	2.32933e-06	5.51571e-05	4.15605e-06	3.47547e-06	0.00048595	4.24145e-06
241	7.84137e-05	1.37207e-05	4.78244e-06	2.84433e-05	4.49057e-06	1.63361e-05	4.98166e-06	4.51567e-07	3.02001e-05	1.37715e-06	0.000816803	7.27548e-05	0.000117201	9.37893e-05	7.03266e-07	2.81445e-05	4.37405e-07	0.0300008	1.56941e-07	4.14566e-08	0.00508735	0.000588161	0	0.000141157	2.95314e-06	1.23521e-06	0	0.00622023	0.000374533	0.01	0	0	1.47872e-07	0.000177572	7.18424e-06	0.000168686	0.000351044	1.05661e-09	8.39057e-06	5.46948e-08	3.06291e-06	1.19496e-06	1.21801e-06	2.3334e-06	5.51426e-05	4.15563e-06	3.47922e-06	0.000485941	4.24185e-06
242	7.8411e-05	1.37309e-05	4.7829e-06	2.84423e-05	4.49307e-06	1.63355e-05	4.98214e-06	4.51804e-07	3.02173e-05	1.37815e-06	0.000816775	7.27668e-05	0.000117199	9.37881e-05	7.03256e-07	2.81442e-05	4.37643e-07	0.0300008	1.58777e-07	4.18694e-08	0.00508805	0.000588146	0	0.000141154	2.95934e-06	1.2378e-06	0	0.00622369	0.000374734	0.01	0	0	1.48958e-07	0.000177529	7.18374e-06	0.000168684	0.000351019	1.06453e-09	8.41427e-06	5.47341e-08	3.06383e-06	1.19618e-06	1.22758e-06	2.33745e-06	5.51283e-05	4.15522e-06	3.48298e-06	0.000485931	4.24225e-06
243	7.84084e-05	1.3741e-05	4.78337e-06	2.84414e-05	4.49556e-06	1.6335e-05	4.98263e-06	4.52041e-07	3.02344e-05	1.37914e-06	0.000816747	7.27789e-05	0.000117197	9.37868e-05	7.03246e-07	2.81439e-05	4.3788e-07	0.0300008	1.60619e-07	4.2283e-08	0.00508875	0.000588132	0	0.000141151	2.96551e-06	1.24038e-06	0	0.00622713	0.000374933	0.01	0	0	1.50043e-07	0.000177485	7.18323e-06	0.000168682	0.000350994	1.07243e-09	8.43778e-06	5.47732e-08	3.06475e-06	1.1974e-06	1.23717e-06	2.34148e-06	5.51141e-05	4.15482e-06	3.48672e-06	0.000485922	4.24264e-06
244	7.84057e-05	1.3751e-05	4.78384e-06	2.84404e-05	4.49804e-06	1.63344e-05	4.98312e-06	4.52276e-07	3.02514e-05	1.38013e-06	0.00081672	7.27908e-05	0.000117195	9.37856e-05	7.03236e-07	2.81436e-05	4.38116e-07	0.0300008	1.62468e-07	4.26974e-08	0.00508945	0.000588117	0	0.000141147	2.97165e-06	1.24294e-06	0	0.00623055	0.000375132	0.01	0	0	1.51126e-07	0.000177442	7.18272e-06	0.00016868	0.000350969	1.08032e-09	8.46113e-06	5.48121e-08	3.06566e-06	1.19861e-06	1.24676e-06	2.34548e-06	5.51001e-05	4.15443e-06	3.49047e-06	0.000485912	4.24304e-06
245	7.84031e-05	1.37611e-05	4.78431e-06	2.84395e-05	4.5005e-06	1.63339e-05	4.98361e-06	4.52509e-07	3.02684e-05	1.38112e-06	0.000816692	7.28028e-05	0.000117194	9.37844e-05	7.03226e-07	2.81433e-05	4.38351e-07	0.0300008	1.64322e-07	4.31126e-08	0.00509015	0.000588103	0	0.000141144	2.97776e-06	1.24548e-06	0	0.00623396	0.00037533	0.01	0	0	1.52208e-07	0.000177399	7.1822e-06	0.000168678	0.000350945	1.0882e-09	8.48431e-06	5.48508e-08	3.06656e-06	1.19983e-06	1.25637e-06	2.34947e-06	5.50862e-05	4.15404e-06	3.49421e-06	0.000485903	4.24343e-06
246	7.84004e-05	1.37711e-05	4.78478e-06	2.84385e-05	4.50296e-06	1.63333e-05	4.98411e-06	4.52742e-07	3.02852e-05	1.3821e-06	0.000816665	7.28147e-05	0.000117192	9.37832e-05	7.03216e-07	2.8143e-05	4.38584e-07	0.0300008	1.66182e-07	4.35285e-08	0.00509086	0.000588089	0	0.00014114	2.98384e-06	1.24802e-06	0	0.00623735	0.000375527	0.01	0	0	1.53288e-07	0.000177355	7.18167e-06	0.000168676	0.00035092	1.09606e-09	8.50732e-06	5.48892e-08	3.06747e-06	1.20104e-06	1.26598e-06	2.35344e-06	5.50724e-05	4.15367e-06	3.49794e-06	0.000485893	4.24383e-06
247	7.83978e-05	1.3781e-05	4.78526e-06	2.84375e-05	4.5054e-06	1.63328e-05	4.9846e-06	4.52973e-07	3.03019e-05	1.38308e-06	0.000816638	7.28266e-05	0.00011719	9.3782e-05	7.03206e-07	2.81427e-05	4.38816e-07	0.0300008	1.68049e-07	4.3945e-08	0.00509156	0.000588074	0	0.000141137	2.98989e-06	1.25054e-06	0	0.00624072	0.000375722	0.01	0	0	1.54365e-07	0.000177312	7.18114e-06	0.000168674	0.000350896	1.10391e-09	8.53016e-06	5.49275e-08	3.06837e-06	1.20224e-06	1.27561e-06	2.35739e-06	5.50588e-05	4.1533e-06	3.50167e-06	0.000485884	4.24422e-06
248	7.83952e-05	1.3791e-05	4.78574e-06	2.84366e-05	4.50782e-06	1.63322e-05	4.9851e-06	4.53203e-07	3.03186e-05	1.38406e-06	0.00081661	7.28385e-05	0.000117189	9.37808e-05	7.03196e-07	2.81423e-05	4.39047e-07	0.0300008	1.6992e-07	4.43623e-08	0.00509227	0.00058806	0	0.000141134	2.9959e-06	1.25305e-06	0	0.00624407	0.000375917	0.01	0	0	1.55441e-07	0.000177269	7.1806e-06	0.000168672	0.000350872	1.11174e-09	8.55284e-06	5.49655e-08	3.06926e-06	1.20345e-06	1.28524e-06	2.36131e-06	5.50454e-05	4.15295e-06	3.50539e-06	0.000485875	4.24461e-06
249	7.83926e-05	1.38009e-05	4.78622e-06	2.84357e-05	4.51024e-06	1.63317e-05	4.98561e-06	4.53432e-07	3.03352e-05	1.38503e-06	0.000816583	7.28503e-05	0.000117187	9.37796e-05	7.03185e-07	2.8142e-05	4.39277e-07	0.0300008	1.71798e-07	4.47802e-08	0.00509298	0.000588046	0	0.00014113	3.00189e-06	1.25555e-06	0	0.00624741	0.000376111	0.01	0	0	1.56515e-07	0.000177225	7.18006e-06	0.00016867	0.000350848	1.11955e-09	8.57536e-06	5.50034e-08	3.07015e-06	1.20465e-06	1.29489e-06	2.36522e-06	5.50321e-05	4.1526e-06	3.50911e-06	0.000485865	4.24499e-06
250	7.839e-05	1.38107e-05	4.78671e-06	2.84347e-05	4.51264e-06	1.63311e-05	4.98611e-06	4.5366e-07	3.03517e-05	1.386e-06	0.000816557	7.28621e-05	0.000117185	9.37783e-05	7.03175e-07	2.81417e-05	4.39505e-07	0.0300008	1.73681e-07	4.51988e-08	0.00509369	0.000588032	0	0.000141127	3.00785e-06	1.25803e-06	0	0.00625073	0.000376304	0.01	0	0	1.57587e-07	0.000177182	7.17952e-06	0.000168668	0.000350824	1.12736e-09	8.59771e-06	5.5041e-08	3.07104e-06	1.20585e-06	1.30454e-06	2.36911e-06	5.50189e-05	4.15226e-06	3.51283e-06	0.000485856	4.24538e-06
251	7.83874e-05	1.38206e-05	4.7872e-06	2.84338e-05	4.51503e-06	1.63306e-05	4.98662e-06	4.53886e-07	3.03681e-05	1.38696e-06	0.00081653	7.28738e-05	0.000117184	9.37771e-05	7.03165e-07	2.81414e-05	4.39732e-07	0.0300008	1.7557e-07	4.5618e-08	0.00509441	0.000588018	0	0.000141124	3.01377e-06	1.2605e-06	0	0.00625403	0.000376495	0.01	0	0	1.58657e-07	0.000177139	7.17896e-06	0.000168667	0.0003508	1.13514e-09	8.6199e-06	5.50785e-08	3.07192e-06	1.20704e-06	1.3142e-06	2.37298e-06	5.50058e-05	4.15192e-06	3.51654e-06	0.000485847	4.24577e-06
252	7.83849e-05	1.38304e-05	4.78769e-06	2.84328e-05	4.51741e-06	1.63301e-05	4.98713e-06	4.54112e-07	3.03844e-05	1.38793e-06	0.000816503	7.28855e-05	0.000117182	9.37759e-05	7.03155e-07	2.8141e-05	4.39958e-07	0.0300008	1.77464e-07	4.60378e-08	0.00509512	0.000588004	0	0.000141121	3.01967e-06	1.26296e-06	0	0.00625732	0.000376686	0.01	0	0	1.59726e-07	0.000177095	7.17841e-06	0.000168665	0.000350777	1.14291e-09	8.64193e-06	5.51157e-08	3.0728e-06	1.20824e-06	1.32386e-06	2.37683e-06	5.49929e-05	4.1516e-06	3.52024e-06	0.000485837	4.24615e-06
253	7.83823e-05	1.38401e-05	4.78818e-06	2.84319e-05	4.51977e-06	1.63295e-05	4.98765e-06	4.54336e-07	3.04007e-05	1.38888e-06	0.000816477	7.28972e-05	0.00011718	9.37747e-05	7.03145e-07	2.81407e-05	4.40183e-07	0.0300008	1.79363e-07	4.64582e-08	0.00509584	0.000587991	0	0.000141117	3.02553e-06	1.26541e-06	0	0.00626059	0.000376876	0.01	0	0	1.60792e-07	0.000177052	7.17785e-06	0.000168663	0.000350753	1.15066e-09	8.6638e-06	5.51528e-08	3.07368e-06	1.20943e-06	1.33353e-06	2.38066e-06	5.49801e-05	4.15128e-06	3.52394e-06	0.000485828	4.24654e-06
254	7.83798e-05	1.38499e-05	4.78868e-06	2.8431e-05	4.52212e-06	1.6329e-05	4.98816e-06	4.54559e-07	3.04168e-05	1.38984e-06	0.00081645	7.29088e-05	0.000117179	9.37734e-05	7.03135e-07	2.81404e-05	4.40407e-07	0.0300008	1.81267e-07	4.68791e-08	0.00509656	0.000587977	0	0.000141114	3.03137e-06	1.26784e-06	0	0.00626384	0.000377065	0.01	0	0	1.61855e-07	0.000177008	7.17728e-06	0.000168661	0.00035073	1.1584e-09	8.68551e-06	5.51897e-08	3.07455e-06	1.21062e-06	1.3432e-06	2.38447e-06	5.49675e-05	4.15098e-06	3.52764e-06	0.000485819	4.24692e-06
255	7.83772e-05	1.38595e-05	4.78917e-06	2.84301e-05	4.52446e-06	1.63285e-05	4.98868e-06	4.54781e-07	3.04329e-05	1.39079e-06	0.000816424	7.29204e-05	0.000117177	9.37722e-05	7.03125e-07	2.814e-05	4.40629e-07	0.0300008	1.83176e-07	4.73006e-08	0.00509728	0.000587963	0	0.000141111	3.03717e-06	1.27026e-06	0	0.00626708	0.000377253	0.01	0	0	1.62917e-07	0.000176965	7.17671e-06	0.000168659	0.000350707	1.16612e-09	8.70707e-06	5.52263e-08	3.07542e-06	1.2118e-06	1.35288e-06	2.38826e-06	5.4955e-05	4.15067e-06	3.53133e-06	0.000485809	4.2473e-06
256	7.83747e-05	1.38692e-05	4.78967e-06	2.84292e-05	4.52679e-06	1.6328e-05	4.98921e-06	4.55001e-07	3.04489e-05	1.39174e-06	0.000816398	7.2932e-05	0.000117175	9.37709e-05	7.03115e-07	2.81397e-05	4.40851e-07	0.0300008	1.85091e-07	4.77226e-08	0.005098	0.00058795	0	0.000141108	3.04295e-06	1.27267e-06	0	0.0062703	0.00037744	0.01	0	0	1.63977e-07	0.000176922	7.17614e-06	0.000168657	0.000350684	1.17382e-09	8.72848e-06	5.52629e-08	3.07629e-06	1.21298e-06	1.36257e-06	2.39203e-06	5.49426e-05	4.15038e-06	3.53501e-06	0.0004858	4.24768e-06
257	7.83722e-05	1.38788e-05	4.79018e-06	2.84282e-05	4.52911e-06	1.63274e-05	4.98973e-06	4.55221e-07	3.04648e-05	1.39269e-06	0.000816372	7.29435e-05	0.000117173	9.37697e-05	7.03104e-07	2.81394e-05	4.41071e-07	0.0300008	1.8701e-07	4.81451e-08	0.00509872	0.000587936	0	0.000141105	3.0487e-06	1.27507e-06	0	0.0062735	0.000377626	0.01	0	0	1.65035e-07	0.000176878	7.17556e-06	0.000168656	0.000350662	1.18151e-09	8.74973e-06	5.52992e-08	3.07715e-06	1.21416e-06	1.37225e-06	2.39578e-06	5.49303e-05	4.1501e-06	3.53869e-06	0.000485791	4.24806e-06
258	7.83697e-05	1.38884e-05	4.79068e-06	2.84273e-05	4.53141e-06	1.63269e-05	4.99026e-06	4.55439e-07	3.04806e-05	1.39363e-06	0.000816346	7.2955e-05	0.000117172	9.37685e-05	7.03094e-07	2.8139e-05	4.4129e-07	0.0300008	1.88933e-07	4.85682e-08	0.00509945	0.000587923	0	0.000141101	3.05442e-06	1.27745e-06	0	0.00627669	0.000377811	0.01	0	0	1.6609e-07	0.000176835	7.17497e-06	0.000168654	0.000350639	1.18918e-09	8.77082e-06	5.53353e-08	3.07801e-06	1.21534e-06	1.38194e-06	2.39952e-06	5.49181e-05	4.14982e-06	3.54236e-06	0.000485782	4.24844e-06
259	7.83672e-05	1.3898e-05	4.79119e-06	2.84264e-05	4.5337e-06	1.63264e-05	4.99079e-06	4.55657e-07	3.04963e-05	1.39457e-06	0.00081632	7.29665e-05	0.00011717	9.37672e-05	7.03084e-07	2.81387e-05	4.41508e-07	0.0300008	1.90862e-07	4.89916e-08	0.00510017	0.000587909	0	0.000141098	3.0601e-06	1.27983e-06	0	0.00627986	0.000377995	0.01	0	0	1.67143e-07	0.000176791	7.17439e-06	0.000168652	0.000350617	1.19683e-09	8.79177e-06	5.53713e-08	3.07886e-06	1.21651e-06	1.39163e-06	2.40324e-06	5.49061e-05	4.14955e-06	3.54603e-06	0.000485772	4.24881e-06
260	7.83647e-05	1.39075e-05	4.7917e-06	2.84255e-05	4.53598e-06	1.63259e-05	4.99132e-06	4.55873e-07	3.0512e-05	1.39551e-06	0.000816294	7.29779e-05	0.000117168	9.3766e-05	7.03074e-07	2.81383e-05	4.41724e-07	0.0300008	1.92795e-07	4.94155e-08	0.0051009	0.000587896	0	0.000141095	3.06576e-06	1.28219e-06	0	0.00628302	0.000378178	0.01	0	0	1.68194e-07	0.000176748	7.1738e-06	0.00016865	0.000350595	1.20447e-09	8.81257e-06	5.54071e-08	3.07971e-06	1.21768e-06	1.40133e-06	2.40693e-06	5.48942e-05	4.14928e-06	3.54969e-06	0.000485763	4.24919e-06
261	7.83622e-05	1.3917e-05	4.79221e-06	2.84246e-05	4.53825e-06	1.63254e-05	4.99185e-06	4.56088e-07	3.05276e-05	1.39644e-06	0.000816268	7.29893e-05	0.000117167	9.37647e-05	7.03064e-07	2.8138e-05	4.4194e-07	0.0300008	1.94732e-07	4.98399e-08	0.00510163	0.000587883	0	0.000141092	3.0714e-06	1.28454e-06	0	0.00628616	0.000378361	0.01	0	0	1.69243e-07	0.000176705	7.1732e-06	0.000168648	0.000350573	1.21208e-09	8.83322e-06	5.54427e-08	3.08056e-06	1.21885e-06	1.41102e-06	2.41061e-06	5.48824e-05	4.14903e-06	3.55334e-06	0.000485754	4.24956e-06
262	7.83598e-05	1.39265e-05	4.79272e-06	2.84237e-05	4.54051e-06	1.63249e-05	4.99239e-06	4.56302e-07	3.05431e-05	1.39737e-06	0.000816243	7.30007e-05	0.000117165	9.37635e-05	7.03054e-07	2.81376e-05	4.42154e-07	0.0300008	1.96673e-07	5.02646e-08	0.00510236	0.00058787	0	0.000141089	3.077e-06	1.28687e-06	0	0.00628928	0.000378542	0.01	0	0	1.7029e-07	0.000176661	7.1726e-06	0.000168647	0.000350551	1.21968e-09	8.85372e-06	5.54781e-08	3.0814e-06	1.22002e-06	1.42071e-06	2.41427e-06	5.48707e-05	4.14877e-06	3.55699e-06	0.000485745	4.24994e-06
263	7.83573e-05	1.39359e-05	4.79324e-06	2.84229e-05	4.54275e-06	1.63244e-05	4.99292e-06	4.56515e-07	3.05585e-05	1.3983e-06	0.000816217	7.3012e-05	0.000117163	9.37622e-05	7.03044e-07	2.81373e-05	4.42368e-07	0.0300008	1.98619e-07	5.06898e-08	0.00510309	0.000587857	0	0.000141086	3.08257e-06	1.2892e-06	0	0.00629239	0.000378723	0.01	0	0	1.71334e-07	0.000176618	7.172e-06	0.000168645	0.000350529	1.22726e-09	8.87408e-06	5.55134e-08	3.08224e-06	1.22118e-06	1.43041e-06	2.41791e-06	5.48592e-05	4.14853e-06	3.56063e-06	0.000485736	4.25031e-06
264	7.83549e-05	1.39453e-05	4.79376e-06	2.8422e-05	4.54499e-06	1.63239e-05	4.99346e-06	4.56726e-07	3.05738e-05	1.39922e-06	0.000816192	7.30233e-05	0.000117162	9.3761e-05	7.03033e-07	2.8137e-05	4.4258e-07	0.0300008	2.00569e-07	5.11153e-08	0.00510382	0.000587844	0	0.000141083	3.08812e-06	1.29151e-06	0	0.00629548	0.000378902	0.01	0	0	1.72376e-07	0.000176575	7.1714e-06	0.000168643	0.000350507	1.23482e-09	8.89429e-06	5.55485e-08	3.08308e-06	1.22234e-06	1.4401e-06	2.42154e-06	5.48477e-05	4.14829e-06	3.56427e-06	0.000485727	4.25068e-06
265	7.83525e-05	1.39547e-05	4.79428e-06	2.84211e-05	4.54721e-06	1.63233e-05	4.99401e-06	4.56937e-07	3.05891e-05	1.40014e-06	0.000816167	7.30346e-05	0.00011716	9.37597e-05	7.03023e-07	2.81366e-05	4.42791e-07	0.0300008	2.02522e-07	5.15412e-08	0.00510456	0.000587831	0	0.00014108	3.09364e-06	1.29381e-06	0	0.00629856	0.000379081	0.01	0	0	1.73415e-07	0.000176532	7.17079e-06	0.000168641	0.000350486	1.24237e-09	8.91436e-06	5.55835e-08	3.08391e-06	1.2235e-06	1.44979e-06	2.42514e-06	5.48364e-05	4.14806e-06	3.56789e-06	0.000485718	4.25105e-06
266	7.835e-05	1.3964e-05	4.7948e-06	2.84202e-05	4.54942e-06	1.63228e-05	4.99455e-06	4.57146e-07	3.06042e-05	1.40106e-06	0.000816142	7.30458e-05	0.000117158	9.37585e-05	7.03013e-07	2.81363e-05	4.43001e-07	0.0300008	2.0448e-07	5.19674e-08	0.00510529	0.000587818	0	0.000141077	3.09913e-06	1.2961e-06	0	0.00630162	0.000379258	0.01	0	0	1.74452e-07	0.000176488	7.17017e-06	0.00016864	0.000350464	1.24989e-09	8.93429e-06	5.56182e-08	3.08474e-06	1.22465e-06	1.45948e-06	2.42873e-06	5.48252e-05	4.14784e-06	3.57152e-06	0.000485708	4.25142e-06
267	7.83476e-05	1.39733e-05	4.79533e-06	2.84193e-05	4.55162e-06	1.63223e-05	4.9951e-06	4.57355e-07	3.06193e-05	1.40197e-06	0.000816117	7.3057e-05	0.000117157	9.37572e-05	7.03003e-07	2.81359e-05	4.4321e-07	0.0300008	2.06442e-07	5.23939e-08	0.00510603	0.000587805	0	0.000141074	3.10459e-06	1.29838e-06	0	0.00630466	0.000379435	0.01	0	0	1.75487e-07	0.000176445	7.16956e-06	0.000168638	0.000350443	1.2574e-09	8.95407e-06	5.56528e-08	3.08557e-06	1.2258e-06	1.46917e-06	2.4323e-06	5.48141e-05	4.14762e-06	3.57513e-06	0.000485699	4.25178e-06
268	7.83452e-05	1.39826e-05	4.79585e-06	2.84185e-05	4.55381e-06	1.63218e-05	4.99565e-06	4.57562e-07	3.06344e-05	1.40289e-06	0.000816092	7.30682e-05	0.000117155	9.37559e-05	7.02993e-07	2.81356e-05	4.43417e-07	0.0300008	2.08407e-07	5.28208e-08	0.00510676	0.000587792	0	0.000141071	3.11003e-06	1.30065e-06	0	0.00630769	0.000379611	0.01	0	0	1.7652e-07	0.000176402	7.16894e-06	0.000168636	0.000350422	1.26489e-09	8.97372e-06	5.56873e-08	3.08639e-06	1.22695e-06	1.47885e-06	2.43585e-06	5.48031e-05	4.14741e-06	3.57874e-06	0.00048569	4.25215e-06
269	7.83429e-05	1.39918e-05	4.79638e-06	2.84176e-05	4.55598e-06	1.63213e-05	4.9962e-06	4.57768e-07	3.06493e-05	1.40379e-06	0.000816067	7.30793e-05	0.000117153	9.37547e-05	7.02983e-07	2.81352e-05	4.43624e-07	0.0300008	2.10375e-07	5.32479e-08	0.0051075	0.000587779	0	0.000141068	3.11543e-06	1.3029e-06	0	0.0063107	0.000379786	0.01	0	0	1.77549e-07	0.000176359	7.16832e-06	0.000168635	0.000350401	1.27235e-09	8.99323e-06	5.57216e-08	3.08721e-06	1.22809e-06	1.48853e-06	2.43939e-06	5.47922e-05	4.14721e-06	3.58234e-06	0.000485681	4.25252e-06
270	7.83405e-05	1.4001e-05	4.79691e-06	2.84167e-05	4.55815e-06	1.63209e-05	4.99675e-06	4.57974e-07	3.06642e-05	1.4047e-06	0.000816042	7.30904e-05	0.000117151	9.37534e-05	7.02973e-07	2.81348e-05	4.43829e-07	0.0300008	2.12348e-07	5.36753e-08	0.00510824	0.000587767	0	0.000141065	3.12081e-06	1.30515e-06	0	0.0063137	0.00037996	0.01	0	0	1.78577e-07	0.000176316	7.16769e-06	0.000168633	0.000350381	1.2798e-09	9.0126e-06	5.57557e-08	3.08803e-06	1.22923e-06	1.49821e-06	2.4429e-06	5.47814e-05	4.14701e-06	3.58594e-06	0.000485672	4.25288e-06
271	7.83381e-05	1.40102e-05	4.79744e-06	2.84159e-05	4.5603e-06	1.63204e-05	4.99731e-06	4.58178e-07	3.0679e-05	1.4056e-06	0.000816018	7.31015e-05	0.00011715	9.37521e-05	7.02962e-07	2.81345e-05	4.44034e-07	0.0300008	2.14323e-07	5.41029e-08	0.00510898	0.000587754	0	0.000141062	3.12616e-06	1.30738e-06	0	0.00631669	0.000380134	0.01	0	0	1.79602e-07	0.000176273	7.16707e-06	0.000168631	0.00035036	1.28723e-09	9.03183e-06	5.57897e-08	3.08884e-06	1.23037e-06	1.50787e-06	2.4464e-06	5.47707e-05	4.14681e-06	3.58953e-06	0.000485663	4.25324e-06
272	7.83357e-05	1.40193e-05	4.79798e-06	2.8415e-05	4.56244e-06	1.63199e-05	4.99786e-06	4.58381e-07	3.06937e-05	1.4065e-06	0.000815993	7.31125e-05	0.000117148	9.37509e-05	7.02952e-07	2.81341e-05	4.44237e-07	0.0300008	2.16302e-07	5.45307e-08	0.00510972	0.000587742	0	0.000141059	3.13149e-06	1.3096e-06	0	0.00631966	0.000380306	0.01	0	0	1.80625e-07	0.00017623	7.16644e-06	0.00016863	0.00035034	1.29464e-09	9.05093e-06	5.58235e-08	3.08965e-06	1.23151e-06	1.51754e-06	2.44988e-06	5.47602e-05	4.14663e-06	3.59311e-06	0.000485654	4.2536e-06
273	7.83334e-05	1.40285e-05	4.79851e-06	2.84142e-05	4.56457e-06	1.63194e-05	4.99842e-06	4.58583e-07	3.07083e-05	1.40739e-06	0.000815969	7.31235e-05	0.000117146	9.37496e-05	7.02942e-07	2.81338e-05	4.44439e-07	0.0300008	2.18284e-07	5.49588e-08	0.00511047	0.000587729	0	0.000141056	3.13679e-06	1.31181e-06	0	0.00632261	0.000380478	0.01	0	0	1.81645e-07	0.000176187	7.16581e-06	0.000168628	0.000350319	1.30203e-09	9.0699e-06	5.58572e-08	3.09045e-06	1.23264e-06	1.5272e-06	2.45335e-06	5.47497e-05	4.14644e-06	3.59668e-06	0.000485645	4.25396e-06
274	7.83311e-05	1.40375e-05	4.79905e-06	2.84133e-05	4.56669e-06	1.63189e-05	4.99898e-06	4.58784e-07	3.07229e-05	1.40829e-06	0.000815945	7.31345e-05	0.000117145	9.37483e-05	7.02932e-07	2.81334e-05	4.44641e-07	0.0300008	2.2027e-07	5.53871e-08	0.00511121	0.000587717	0	0.000141053	3.14206e-06	1.31401e-06	0	0.00632555	0.000380648	0.01	0	0	1.82662e-07	0.000176144	7.16517e-06	0.000168626	0.000350299	1.3094e-09	9.08873e-06	5.58907e-08	3.09126e-06	1.23377e-06	1.53685e-06	2.45679e-06	5.47393e-05	4.14627e-06	3.60025e-06	0.000485636	4.25432e-06
275	7.83287e-05	1.40466e-05	4.79959e-06	2.84125e-05	4.5688e-06	1.63184e-05	4.99955e-06	4.58984e-07	3.07374e-05	1.40918e-06	0.00081592	7.31454e-05	0.000117143	9.37471e-05	7.02922e-07	2.81331e-05	4.44841e-07	0.0300008	2.22258e-07	5.58155e-08	0.00511195	0.000587705	0	0.00014105	3.1473e-06	1.3162e-06	0	0.00632847	0.000380818	0.01	0	0	1.83677e-07	0.000176101	7.16453e-06	0.000168625	0.000350279	1.31676e-09	9.10744e-06	5.59241e-08	3.09206e-06	1.2349e-06	1.54649e-06	2.46022e-06	5.4729e-05	4.1461e-06	3.60381e-06	0.000485628	4.25468e-06
276	7.83264e-05	1.40556e-05	4.80013e-06	2.84116e-05	4.5709e-06	1.63179e-05	5.00011e-06	4.59183e-07	3.07518e-05	1.41006e-06	0.000815896	7.31563e-05	0.000117141	9.37458e-05	7.02912e-07	2.81327e-05	4.4504e-07	0.0300008	2.24249e-07	5.62441e-08	0.0051127	0.000587692	0	0.000141047	3.15252e-06	1.31837e-06	0	0.00633138	0.000380987	0.01	0	0	1.8469e-07	0.000176058	7.1639e-06	0.000168623	0.000350259	1.32409e-09	9.12601e-06	5.59573e-08	3.09285e-06	1.23602e-06	1.55613e-06	2.46363e-06	5.47188e-05	4.14593e-06	3.60736e-06	0.000485619	4.25504e-06
277	7.83241e-05	1.40646e-05	4.80068e-06	2.84108e-05	4.57299e-06	1.63175e-05	5.00068e-06	4.59381e-07	3.07661e-05	1.41095e-06	0.000815872	7.31672e-05	0.00011714	9.37445e-05	7.02902e-07	2.81323e-05	4.45238e-07	0.0300008	2.26243e-07	5.66729e-08	0.00511345	0.00058768	0	0.000141044	3.15771e-06	1.32054e-06	0	0.00633428	0.000381155	0.01	0	0	1.857e-07	0.000176015	7.16325e-06	0.000168622	0.000350239	1.3314e-09	9.14445e-06	5.59904e-08	3.09364e-06	1.23714e-06	1.56575e-06	2.46703e-06	5.47087e-05	4.14577e-06	3.6109e-06	0.00048561	4.25539e-06
278	7.83218e-05	1.40735e-05	4.80122e-06	2.841e-05	4.57506e-06	1.6317e-05	5.00124e-06	4.59577e-07	3.07804e-05	1.41183e-06	0.000815848	7.3178e-05	0.000117138	9.37432e-05	7.02891e-07	2.8132e-05	4.45435e-07	0.0300008	2.2824e-07	5.71018e-08	0.00511419	0.000587668	0	0.000141041	3.16288e-06	1.32269e-06	0	0.00633716	0.000381322	0.01	0	0	1.86707e-07	0.000175973	7.16261e-06	0.00016862	0.00035022	1.33869e-09	9.16276e-06	5.60233e-08	3.09443e-06	1.23826e-06	1.57537e-06	2.47041e-06	5.46988e-05	4.14562e-06	3.61444e-06	0.000485601	4.25575e-06
279	7.83195e-05	1.40825e-05	4.80177e-06	2.84091e-05	4.57713e-06	1.63165e-05	5.00181e-06	4.59773e-07	3.07946e-05	1.4127e-06	0.000815825	7.31888e-05	0.000117136	9.3742e-05	7.02881e-07	2.81316e-05	4.45631e-07	0.0300008	2.30239e-07	5.75308e-08	0.00511494	0.000587656	0	0.000141039	3.16802e-06	1.32483e-06	0	0.00634002	0.000381489	0.01	0	0	1.87712e-07	0.00017593	7.16197e-06	0.000168618	0.0003502	1.34596e-09	9.18095e-06	5.60561e-08	3.09522e-06	1.23937e-06	1.58498e-06	2.47377e-06	5.46889e-05	4.14547e-06	3.61797e-06	0.000485592	4.2561e-06
280	7.83172e-05	1.40914e-05	4.80231e-06	2.84083e-05	4.57918e-06	1.6316e-05	5.00238e-06	4.59968e-07	3.08087e-05	1.41358e-06	0.000815801	7.31996e-05	0.000117135	9.37407e-05	7.02871e-07	2.81312e-05	4.45826e-07	0.0300008	2.32241e-07	5.79599e-08	0.00511569	0.000587644	0	0.000141036	3.17313e-06	1.32697e-06	0	0.00634287	0.000381654	0.01	0	0	1.88714e-07	0.000175887	7.16132e-06	0.000168617	0.000350181	1.35321e-09	9.19901e-06	5.60888e-08	3.096e-06	1.24048e-06	1.59458e-06	2.47711e-06	5.46791e-05	4.14533e-06	3.62149e-06	0.000485583	4.25645e-06
281	7.8315e-05	1.41002e-05	4.80286e-06	2.84075e-05	4.58123e-06	1.63156e-05	5.00296e-06	4.60162e-07	3.08227e-05	1.41445e-06	0.000815777	7.32103e-05	0.000117133	9.37394e-05	7.02861e-07	2.81309e-05	4.4602e-07	0.0300008	2.34246e-07	5.83891e-08	0.00511644	0.000587632	0	0.000141033	3.17822e-06	1.32909e-06	0	0.00634571	0.000381819	0.01	0	0	1.89714e-07	0.000175845	7.16067e-06	0.000168615	0.000350161	1.36044e-09	9.21695e-06	5.61212e-08	3.09678e-06	1.24159e-06	1.60416e-06	2.48044e-06	5.46694e-05	4.14519e-06	3.625e-06	0.000485575	4.2568e-06
282	7.83127e-05	1.41091e-05	4.80341e-06	2.84066e-05	4.58326e-06	1.63151e-05	5.00353e-06	4.60355e-07	3.08367e-05	1.41532e-06	0.000815754	7.3221e-05	0.000117131	9.37381e-05	7.02851e-07	2.81305e-05	4.46213e-07	0.0300008	2.36253e-07	5.88183e-08	0.00511719	0.00058762	0	0.00014103	3.18328e-06	1.3312e-06	0	0.00634853	0.000381983	0.01	0	0	1.9071e-07	0.000175802	7.16002e-06	0.000168614	0.000350142	1.36765e-09	9.23476e-06	5.61536e-08	3.09756e-06	1.24269e-06	1.61374e-06	2.48375e-06	5.46597e-05	4.14505e-06	3.62851e-06	0.000485566	4.25716e-06
283	7.83105e-05	1.41179e-05	4.80397e-06	2.84058e-05	4.58529e-06	1.63146e-05	5.00411e-06	4.60546e-07	3.08506e-05	1.41618e-06	0.000815731	7.32317e-05	0.00011713	9.37368e-05	7.02841e-07	2.81301e-05	4.46404e-07	0.0300008	2.38262e-07	5.92477e-08	0.00511794	0.000587608	0	0.000141027	3.18831e-06	1.3333e-06	0	0.00635134	0.000382146	0.01	0	0	1.91705e-07	0.00017576	7.15937e-06	0.000168612	0.000350123	1.37484e-09	9.25245e-06	5.61858e-08	3.09833e-06	1.24379e-06	1.6233e-06	2.48705e-06	5.46502e-05	4.14493e-06	3.63201e-06	0.000485557	4.2575e-06
284	7.83082e-05	1.41266e-05	4.80452e-06	2.8405e-05	4.5873e-06	1.63142e-05	5.00468e-06	4.60737e-07	3.08644e-05	1.41704e-06	0.000815707	7.32423e-05	0.000117128	9.37356e-05	7.02831e-07	2.81298e-05	4.46595e-07	0.0300008	2.40273e-07	5.9677e-08	0.00511869	0.000587596	0	0.000141025	3.19332e-06	1.33539e-06	0	0.00635413	0.000382308	0.01	0	0	1.92696e-07	0.000175718	7.15872e-06	0.000168611	0.000350104	1.38201e-09	9.27002e-06	5.62179e-08	3.0991e-06	1.24489e-06	1.63285e-06	2.49032e-06	5.46408e-05	4.1448e-06	3.6355e-06	0.000485548	4.25785e-06
285	7.8306e-05	1.41354e-05	4.80508e-06	2.84042e-05	4.5893e-06	1.63137e-05	5.00526e-06	4.60927e-07	3.08782e-05	1.4179e-06	0.000815684	7.32529e-05	0.000117126	9.37343e-05	7.02821e-07	2.81294e-05	4.46785e-07	0.0300008	2.42287e-07	6.01064e-08	0.00511944	0.000587585	0	0.000141022	3.19831e-06	1.33747e-06	0	0.00635691	0.000382469	0.01	0	0	1.93685e-07	0.000175675	7.15806e-06	0.000168609	0.000350086	1.38915e-09	9.28746e-06	5.62498e-08	3.09987e-06	1.24598e-06	1.64239e-06	2.49358e-06	5.46314e-05	4.14468e-06	3.63898e-06	0.00048554	4.2582e-06
286	7.83038e-05	1.41441e-05	4.80563e-06	2.84034e-05	4.59129e-06	1.63132e-05	5.00584e-06	4.61116e-07	3.08919e-05	1.41876e-06	0.000815661	7.32635e-05	0.000117125	9.3733e-05	7.02811e-07	2.8129e-05	4.46974e-07	0.0300008	2.44302e-07	6.05357e-08	0.00512019	0.000587573	0	0.000141019	3.20326e-06	1.33954e-06	0	0.00635967	0.00038263	0.01	0	0	1.94671e-07	0.000175633	7.15741e-06	0.000168608	0.000350067	1.39628e-09	9.30479e-06	5.62816e-08	3.10063e-06	1.24708e-06	1.65192e-06	2.49683e-06	5.46221e-05	4.14457e-06	3.64245e-06	0.000485531	4.25854e-06
287	7.83016e-05	1.41528e-05	4.80619e-06	2.84026e-05	4.59327e-06	1.63128e-05	5.00642e-06	4.61304e-07	3.09055e-05	1.41961e-06	0.000815638	7.3274e-05	0.000117123	9.37317e-05	7.02801e-07	2.81287e-05	4.47162e-07	0.0300008	2.4632e-07	6.09651e-08	0.00512095	0.000587561	0	0.000141016	3.2082e-06	1.34159e-06	0	0.00636242	0.00038279	0.01	0	0	1.95655e-07	0.000175591	7.15675e-06	0.000168606	0.000350048	1.40338e-09	9.322e-06	5.63133e-08	3.10139e-06	1.24816e-06	1.66143e-06	2.50006e-06	5.4613e-05	4.14446e-06	3.64591e-06	0.000485522	4.25889e-06
288	7.82994e-05	1.41614e-05	4.80675e-06	2.84018e-05	4.59524e-06	1.63123e-05	5.00701e-06	4.6149e-07	3.0919e-05	1.42046e-06	0.000815615	7.32845e-05	0.000117121	9.37304e-05	7.0279e-07	2.81283e-05	4.47349e-07	0.0300008	2.48339e-07	6.13944e-08	0.0051217	0.00058755	0	0.000141014	3.21311e-06	1.34364e-06	0	0.00636516	0.000382948	0.01	0	0	1.96636e-07	0.000175549	7.15609e-06	0.000168605	0.00035003	1.41047e-09	9.33909e-06	5.63448e-08	3.10215e-06	1.24925e-06	1.67092e-06	2.50327e-06	5.46039e-05	4.14435e-06	3.64937e-06	0.000485514	4.25923e-06
289	7.82972e-05	1.41701e-05	4.80731e-06	2.8401e-05	4.5972e-06	1.63119e-05	5.00759e-06	4.61676e-07	3.09325e-05	1.42131e-06	0.000815592	7.3295e-05	0.00011712	9.37291e-05	7.0278e-07	2.81279e-05	4.47534e-07	0.0300008	2.5036e-07	6.18237e-08	0.00512245	0.000587538	0	0.000141011	3.21799e-06	1.34568e-06	0	0.00636788	0.000383107	0.01	0	0	1.97614e-07	0.000175507	7.15544e-06	0.000168603	0.000350012	1.41753e-09	9.35606e-06	5.63762e-08	3.1029e-06	1.25033e-06	1.6804e-06	2.50647e-06	5.45948e-05	4.14425e-06	3.65282e-06	0.000485505	4.25958e-06
290	7.8295e-05	1.41787e-05	4.80787e-06	2.84002e-05	4.59916e-06	1.63114e-05	5.00818e-06	4.61861e-07	3.09459e-05	1.42215e-06	0.00081557	7.33055e-05	0.000117118	9.37278e-05	7.0277e-07	2.81276e-05	4.47719e-07	0.0300008	2.52383e-07	6.22529e-08	0.00512321	0.000587527	0	0.000141008	3.22285e-06	1.3477e-06	0	0.00637059	0.000383264	0.01	0	0	1.98589e-07	0.000175465	7.15478e-06	0.000168602	0.000349994	1.42457e-09	9.37292e-06	5.64075e-08	3.10365e-06	1.25141e-06	1.68987e-06	2.50965e-06	5.45859e-05	4.14416e-06	3.65626e-06	0.000485497	4.25992e-06
291	7.82928e-05	1.41872e-05	4.80844e-06	2.83994e-05	4.6011e-06	1.63109e-05	5.00877e-06	4.62045e-07	3.09593e-05	1.423e-06	0.000815547	7.33159e-05	0.000117116	9.37266e-05	7.0276e-07	2.81272e-05	4.47903e-07	0.0300008	2.54407e-07	6.26821e-08	0.00512396	0.000587516	0	0.000141006	3.22768e-06	1.34972e-06	0	0.00637329	0.00038342	0.01	0	0	1.99562e-07	0.000175423	7.15412e-06	0.0001686	0.000349976	1.4316e-09	9.38966e-06	5.64386e-08	3.1044e-06	1.25248e-06	1.69932e-06	2.51282e-06	5.45771e-05	4.14406e-06	3.65969e-06	0.000485488	4.26026e-06
292	7.82906e-05	1.41958e-05	4.809e-06	2.83986e-05	4.60303e-06	1.63105e-05	5.00935e-06	4.62228e-07	3.09725e-05	1.42384e-06	0.000815525	7.33263e-05	0.000117115	9.37253e-05	7.0275e-07	2.81268e-05	4.48086e-07	0.0300008	2.56433e-07	6.31112e-08	0.00512472	0.000587504	0	0.000141003	3.23249e-06	1.35173e-06	0	0.00637597	0.000383576	0.01	0	0	2.00532e-07	0.000175382	7.15346e-06	0.000168599	0.000349958	1.43859e-09	9.40629e-06	5.64696e-08	3.10515e-06	1.25356e-06	1.70875e-06	2.51596e-06	5.45683e-05	4.14398e-06	3.66311e-06	0.00048548	4.2606e-06
293	7.82885e-05	1.42043e-05	4.80957e-06	2.83978e-05	4.60495e-06	1.63101e-05	5.00994e-06	4.6241e-07	3.09857e-05	1.42467e-06	0.000815502	7.33366e-05	0.000117113	9.3724e-05	7.0274e-07	2.81264e-05	4.48268e-07	0.0300008	2.5846e-07	6.35402e-08	0.00512547	0.000587493	0	0.000141	3.23728e-06	1.35372e-06	0	0.00637864	0.000383731	0.01	0	0	2.01499e-07	0.00017534	7.15279e-06	0.000168597	0.00034994	1.44557e-09	9.42281e-06	5.65005e-08	3.10589e-06	1.25462e-06	1.71817e-06	2.5191e-06	5.45596e-05	4.14389e-06	3.66652e-06	0.000485471	4.26093e-06
294	7.82863e-05	1.42127e-05	4.81013e-06	2.83971e-05	4.60686e-06	1.63096e-05	5.01053e-06	4.62591e-07	3.09989e-05	1.4255e-06	0.00081548	7.33469e-05	0.000117111	9.37227e-05	7.0273e-07	2.81261e-05	4.48449e-07	0.0300008	2.60489e-07	6.39691e-08	0.00512623	0.000587482	0	0.000140998	3.24204e-06	1.35571e-06	0	0.00638129	0.000383885	0.01	0	0	2.02463e-07	0.000175298	7.15213e-06	0.000168596	0.000349922	1.45253e-09	9.43921e-06	5.65312e-08	3.10663e-06	1.25569e-06	1.72757e-06	2.52222e-06	5.4551e-05	4.14381e-06	3.66992e-06	0.000485463	4.26127e-06
295	7.82842e-05	1.42212e-05	4.8107e-06	2.83963e-05	4.60876e-06	1.63092e-05	5.01113e-06	4.62771e-07	3.10119e-05	1.42633e-06	0.000815458	7.33572e-05	0.00011711	9.37214e-05	7.0272e-07	2.81257e-05	4.48629e-07	0.0300008	2.62519e-07	6.43979e-08	0.00512699	0.000587471	0	0.000140995	3.24678e-06	1.35768e-06	0	0.00638393	0.000384039	0.01	0	0	2.03425e-07	0.000175257	7.15147e-06	0.000168594	0.000349905	1.45947e-09	9.45551e-06	5.65618e-08	3.10736e-06	1.25675e-06	1.73695e-06	2.52532e-06	5.45425e-05	4.14374e-06	3.67332e-06	0.000485454	4.26161e-06
296	7.82821e-05	1.42296e-05	4.81127e-06	2.83955e-05	4.61065e-06	1.63087e-05	5.01172e-06	4.62951e-07	3.10249e-05	1.42716e-06	0.000815435	7.33675e-05	0.000117108	9.37201e-05	7.0271e-07	2.81253e-05	4.48808e-07	0.0300008	2.6455e-07	6.48265e-08	0.00512774	0.00058746	0	0.000140992	3.25149e-06	1.35965e-06	0	0.00638656	0.000384191	0.01	0	0	2.04383e-07	0.000175216	7.15081e-06	0.000168593	0.000349887	1.46638e-09	9.47169e-06	5.65923e-08	3.1081e-06	1.25781e-06	1.74631e-06	2.5284e-06	5.4534e-05	4.14366e-06	3.6767e-06	0.000485446	4.26194e-06
297	7.82799e-05	1.4238e-05	4.81184e-06	2.83947e-05	4.61253e-06	1.63083e-05	5.01231e-06	4.63129e-07	3.10379e-05	1.42799e-06	0.000815413	7.33777e-05	0.000117106	9.37188e-05	7.027e-07	2.81249e-05	4.48986e-07	0.0300008	2.66582e-07	6.5255e-08	0.0051285	0.000587449	0	0.00014099	3.25618e-06	1.36161e-06	0	0.00638918	0.000384343	0.01	0	0	2.05339e-07	0.000175174	7.15015e-06	0.000168591	0.00034987	1.47327e-09	9.48776e-06	5.66227e-08	3.10883e-06	1.25886e-06	1.75566e-06	2.53148e-06	5.45256e-05	4.1436e-06	3.68008e-06	0.000485437	4.26228e-06
298	7.82778e-05	1.42463e-05	4.81241e-06	2.8394e-05	4.6144e-06	1.63078e-05	5.01291e-06	4.63306e-07	3.10507e-05	1.42881e-06	0.000815391	7.33879e-05	0.000117105	9.37175e-05	7.0269e-07	2.81246e-05	4.49163e-07	0.0300008	2.68615e-07	6.56833e-08	0.00512926	0.000587438	0	0.000140987	3.26085e-06	1.36355e-06	0	0.00639178	0.000384494	0.01	0	0	2.06293e-07	0.000175133	7.14948e-06	0.00016859	0.000349853	1.48014e-09	9.50373e-06	5.66529e-08	3.10955e-06	1.25992e-06	1.76498e-06	2.53453e-06	5.45173e-05	4.14353e-06	3.68345e-06	0.000485429	4.26261e-06
299	7.82757e-05	1.42547e-05	4.81298e-06	2.83932e-05	4.61626e-06	1.63074e-05	5.0135e-06	4.63483e-07	3.10635e-05	1.42962e-06	0.00081537	7.3398e-05	0.000117103	9.37162e-05	7.0268e-07	2.81242e-05	4.4934e-07	0.0300008	2.70649e-07	6.61114e-08	0.00513001	0.000587427	0	0.000140985	3.26549e-06	1.36549e-06	0	0.00639437	0.000384644	0.01	0	0	2.07243e-07	0.000175092	7.14882e-06	0.000168589	0.000349836	1.48699e-09	9.51959e-06	5.6683e-08	3.11028e-06	1.26097e-06	1.77428e-06	2.53757e-06	5.45091e-05	4.14347e-06	3.68681e-06	0.000485421	4.26294e-06
300	7.82736e-05	1.4263e-05	4.81355e-06	2.83925e-05	4.61811e-06	1.6307e-05	5.0141e-06	4.63658e-07	3.10763e-05	1.43044e-06	0.000815348	7.34082e-05	0.000117101	9.3715e-05	7.0267e-07	2.81238e-05	4.49515e-07	0.0300008	2.72684e-07	6.65393e-08	0.00513077	0.000587416	0	0.000140982	3.27011e-06	1.36741e-06	0	0.00639694	0.000384794	0.01	0	0	2.0819e-07	0.000175051	7.14816e-06	0.000168587	0.000349819	1.49382e-09	9.53534e-06	5.6713e-08	3.111e-06	1.26201e-06	1.78357e-06	2.5406e-06	5.45009e-05	4.14342e-06	3.69015e-06	0.000485412	4.26327e-06
301	7.82716e-05	1.42712e-05	4.81413e-06	2.83917e-05	4.61996e-06	1.63065e-05	5.0147e-06	4.63833e-07	3.10889e-05	1.43125e-06	0.000815326	7.34183e-05	0.0001171	9.37137e-05	7.0266e-07	2.81234e-05	4.49689e-07	0.0300008	2.7472e-07	6.69671e-08	0.00513153	0.000587405	0	0.00014098	3.2747e-06	1.36933e-06	0	0.0063995	0.000384943	0.01	0	0	2.09135e-07	0.00017501	7.1475e-06	0.000168586	0.000349802	1.50062e-09	9.55099e-06	5.67429e-08	3.11172e-06	1.26305e-06	1.79283e-06	2.54361e-06	5.44928e-05	4.14336e-06	3.69349e-06	0.000485404	4.2636e-06
302	7.82695e-05	1.42795e-05	4.8147e-06	2.83909e-05	4.62179e-06	1.63061e-05	5.0153e-06	4.64007e-07	3.11015e-05	1.43206e-06	0.000815305	7.34283e-05	0.000117098	9.37124e-05	7.0265e-07	2.81231e-05	4.49863e-07	0.0300008	2.76757e-07	6.73946e-08	0.00513229	0.000587394	0	0.000140977	3.27927e-06	1.37124e-06	0	0.00640205	0.000385091	0.01	0	0	2.10077e-07	0.00017497	7.14684e-06	0.000168584	0.000349785	1.50741e-09	9.56653e-06	5.67726e-08	3.11243e-06	1.26409e-06	1.80207e-06	2.5466e-06	5.44848e-05	4.14332e-06	3.69682e-06	0.000485396	4.26393e-06
303	7.82674e-05	1.42877e-05	4.81528e-06	2.83902e-05	4.62361e-06	1.63057e-05	5.0159e-06	4.6418e-07	3.11141e-05	1.43287e-06	0.000815283	7.34384e-05	0.000117096	9.37111e-05	7.0264e-07	2.81227e-05	4.50035e-07	0.0300008	2.78794e-07	6.78219e-08	0.00513304	0.000587384	0	0.000140975	3.28382e-06	1.37313e-06	0	0.00640459	0.000385238	0.01	0	0	2.11016e-07	0.000174929	7.14617e-06	0.000168583	0.000349768	1.51417e-09	9.58197e-06	5.68022e-08	3.11314e-06	1.26513e-06	1.81129e-06	2.54958e-06	5.44769e-05	4.14327e-06	3.70014e-06	0.000485387	4.26426e-06
304	7.82653e-05	1.42959e-05	4.81586e-06	2.83894e-05	4.62543e-06	1.63052e-05	5.0165e-06	4.64352e-07	3.11266e-05	1.43367e-06	0.000815262	7.34484e-05	0.000117095	9.37098e-05	7.0263e-07	2.81223e-05	4.50207e-07	0.0300008	2.80832e-07	6.82489e-08	0.0051338	0.000587373	0	0.000140972	3.28835e-06	1.37502e-06	0	0.00640711	0.000385384	0.01	0	0	2.11952e-07	0.000174888	7.14551e-06	0.000168582	0.000349752	1.52091e-09	9.59731e-06	5.68317e-08	3.11385e-06	1.26616e-06	1.82049e-06	2.55255e-06	5.4469e-05	4.14323e-06	3.70345e-06	0.000485379	4.26458e-06
305	7.82633e-05	1.4304e-05	4.81643e-06	2.83887e-05	4.62723e-06	1.63048e-05	5.0171e-06	4.64523e-07	3.1139e-05	1.43448e-06	0.00081524	7.34583e-05	0.000117093	9.37085e-05	7.0262e-07	2.81219e-05	4.50378e-07	0.0300008	2.8287e-07	6.86757e-08	0.00513456	0.000587363	0	0.00014097	3.29285e-06	1.3769e-06	0	0.00640962	0.00038553	0.01	0	0	2.12886e-07	0.000174848	7.14485e-06	0.00016858	0.000349735	1.52763e-09	9.61254e-06	5.68611e-08	3.11456e-06	1.26718e-06	1.82967e-06	2.5555e-06	5.44612e-05	4.14319e-06	3.70676e-06	0.000485371	4.26491e-06
306	7.82613e-05	1.43122e-05	4.81701e-06	2.8388e-05	4.62903e-06	1.63044e-05	5.0177e-06	4.64693e-07	3.11513e-05	1.43527e-06	0.000815219	7.34683e-05	0.000117091	9.37072e-05	7.02611e-07	2.81215e-05	4.50548e-07	0.0300008	2.84908e-07	6.91023e-08	0.00513532	0.000587352	0	0.000140967	3.29733e-06	1.37877e-06	0	0.00641212	0.000385675	0.01	0	0	2.13816e-07	0.000174808	7.14419e-06	0.000168579	0.000349719	1.53433e-09	9.62767e-06	5.68903e-08	3.11526e-06	1.26821e-06	1.83882e-06	2.55843e-06	5.44535e-05	4.14315e-06	3.71005e-06	0.000485363	4.26523e-06
307	7.82592e-05	1.43203e-05	4.81759e-06	2.83872e-05	4.63081e-06	1.6304e-05	5.01831e-06	4.64862e-07	3.11636e-05	1.43607e-06	0.000815198	7.34782e-05	0.00011709	9.37059e-05	7.02601e-07	2.81212e-05	4.50717e-07	0.0300008	2.86947e-07	6.95285e-08	0.00513607	0.000587342	0	0.000140965	3.30178e-06	1.38063e-06	0	0.0064146	0.000385819	0.01	0	0	2.14744e-07	0.000174767	7.14353e-06	0.000168578	0.000349703	1.541e-09	9.64271e-06	5.69195e-08	3.11596e-06	1.26923e-06	1.84795e-06	2.56136e-06	5.44458e-05	4.14312e-06	3.71333e-06	0.000485355	4.26556e-06
308	7.82572e-05	1.43283e-05	4.81817e-06	2.83865e-05	4.63259e-06	1.63035e-05	5.01891e-06	4.6503e-07	3.11758e-05	1.43686e-06	0.000815177	7.3488e-05	0.000117088	9.37046e-05	7.02591e-07	2.81208e-05	4.50885e-07	0.0300008	2.88987e-07	6.99545e-08	0.00513683	0.000587331	0	0.000140962	3.30622e-06	1.38247e-06	0	0.00641708	0.000385963	0.01	0	0	2.15669e-07	0.000174727	7.14287e-06	0.000168576	0.000349686	1.54766e-09	9.65764e-06	5.69485e-08	3.11666e-06	1.27025e-06	1.85706e-06	2.56426e-06	5.44382e-05	4.14309e-06	3.7166e-06	0.000485347	4.26588e-06
309	7.82552e-05	1.43364e-05	4.81875e-06	2.83858e-05	4.63435e-06	1.63031e-05	5.01951e-06	4.65198e-07	3.1188e-05	1.43765e-06	0.000815156	7.34979e-05	0.000117086	9.37033e-05	7.02581e-07	2.81204e-05	4.51052e-07	0.0300008	2.91026e-07	7.03802e-08	0.00513759	0.000587321	0	0.00014096	3.31063e-06	1.38431e-06	0	0.00641954	0.000386106	0.01	0	0	2.16591e-07	0.000174687	7.14222e-06	0.000168575	0.00034967	1.55429e-09	9.67247e-06	5.69774e-08	3.11736e-06	1.27126e-06	1.86614e-06	2.56715e-06	5.44307e-05	4.14307e-06	3.71986e-06	0.000485338	4.2662e-06
310	7.82532e-05	1.43444e-05	4.81933e-06	2.8385e-05	4.63611e-06	1.63027e-05	5.02012e-06	4.65365e-07	3.12001e-05	1.43844e-06	0.000815135	7.35077e-05	0.000117085	9.37021e-05	7.02571e-07	2.812e-05	4.51218e-07	0.0300008	2.93066e-07	7.08055e-08	0.00513835	0.00058731	0	0.000140957	3.31502e-06	1.38614e-06	0	0.00642198	0.000386248	0.01	0	0	2.1751e-07	0.000174647	7.14156e-06	0.000168574	0.000349654	1.5609e-09	9.68721e-06	5.70062e-08	3.11805e-06	1.27227e-06	1.8752e-06	2.57003e-06	5.44232e-05	4.14305e-06	3.72312e-06	0.00048533	4.26652e-06
311	7.82512e-05	1.43524e-05	4.81991e-06	2.83843e-05	4.63786e-06	1.63023e-05	5.02073e-06	4.6553e-07	3.12121e-05	1.43923e-06	0.000815114	7.35175e-05	0.000117083	9.37008e-05	7.02561e-07	2.81196e-05	4.51384e-07	0.0300008	2.95105e-07	7.12305e-08	0.0051391	0.0005873	0	0.000140955	3.31938e-06	1.38797e-06	0	0.00642442	0.000386389	0.01	0	0	2.18426e-07	0.000174608	7.1409e-06	0.000168572	0.000349639	1.56748e-09	9.70185e-06	5.70349e-08	3.11874e-06	1.27328e-06	1.88423e-06	2.57289e-06	5.44158e-05	4.14303e-06	3.72636e-06	0.000485322	4.26684e-06
312	7.82492e-05	1.43604e-05	4.82049e-06	2.83836e-05	4.6396e-06	1.63019e-05	5.02133e-06	4.65695e-07	3.12241e-05	1.44001e-06	0.000815094	7.35272e-05	0.000117082	9.36995e-05	7.02551e-07	2.81193e-05	4.51548e-07	0.0300008	2.97145e-07	7.16552e-08	0.00513986	0.00058729	0	0.000140952	3.32373e-06	1.38978e-06	0	0.00642684	0.00038653	0.01	0	0	2.19339e-07	0.000174568	7.14025e-06	0.000168571	0.000349623	1.57405e-09	9.71639e-06	5.70634e-08	3.11943e-06	1.27429e-06	1.89324e-06	2.57574e-06	5.44084e-05	4.14301e-06	3.72959e-06	0.000485314	4.26716e-06
313	7.82472e-05	1.43683e-05	4.82108e-06	2.83829e-05	4.64133e-06	1.63015e-05	5.02194e-06	4.65859e-07	3.1236e-05	1.44079e-06	0.000815073	7.3537e-05	0.00011708	9.36982e-05	7.02541e-07	2.81189e-05	4.51712e-07	0.0300008	2.99185e-07	7.20796e-08	0.00514062	0.00058728	0	0.00014095	3.32805e-06	1.39158e-06	0	0.00642925	0.00038667	0.01	0	0	2.2025e-07	0.000174529	7.13959e-06	0.00016857	0.000349607	1.58059e-09	9.73084e-06	5.70919e-08	3.12011e-06	1.27529e-06	1.90222e-06	2.57858e-06	5.44012e-05	4.143e-06	3.73281e-06	0.000485306	4.26747e-06
314	7.82452e-05	1.43762e-05	4.82166e-06	2.83821e-05	4.64305e-06	1.63011e-05	5.02255e-06	4.66023e-07	3.12478e-05	1.44156e-06	0.000815053	7.35467e-05	0.000117078	9.36969e-05	7.02532e-07	2.81185e-05	4.51875e-07	0.0300008	3.01224e-07	7.25035e-08	0.00514137	0.00058727	0	0.000140948	3.33235e-06	1.39337e-06	0	0.00643165	0.000386809	0.01	0	0	2.21157e-07	0.000174489	7.13894e-06	0.000168568	0.000349592	1.58711e-09	9.7452e-06	5.71202e-08	3.12079e-06	1.27628e-06	1.91117e-06	2.5814e-06	5.43939e-05	4.14299e-06	3.73603e-06	0.000485298	4.26779e-06
315	7.82433e-05	1.43841e-05	4.82224e-06	2.83814e-05	4.64477e-06	1.63007e-05	5.02316e-06	4.66185e-07	3.12596e-05	1.44234e-06	0.000815032	7.35563e-05	0.000117077	9.36956e-05	7.02522e-07	2.81181e-05	4.52036e-07	0.0300008	3.03263e-07	7.29272e-08	0.00514213	0.00058726	0	0.000140945	3.33663e-06	1.39516e-06	0	0.00643403	0.000386948	0.01	0	0	2.22062e-07	0.00017445	7.13829e-06	0.000168567	0.000349576	1.59361e-09	9.75946e-06	5.71484e-08	3.12147e-06	1.27728e-06	1.9201e-06	2.5842e-06	5.43868e-05	4.14298e-06	3.73923e-06	0.00048529	4.2681e-06
316	7.82413e-05	1.43919e-05	4.82283e-06	2.83807e-05	4.64647e-06	1.63002e-05	5.02377e-06	4.66346e-07	3.12714e-05	1.44311e-06	0.000815012	7.35659e-05	0.000117075	9.36943e-05	7.02512e-07	2.81177e-05	4.52198e-07	0.0300008	3.05302e-07	7.33504e-08	0.00514289	0.00058725	0	0.000140943	3.34089e-06	1.39693e-06	0	0.00643641	0.000387086	0.01	0	0	2.22964e-07	0.000174411	7.13764e-06	0.000168566	0.000349561	1.60009e-09	9.77362e-06	5.71765e-08	3.12215e-06	1.27827e-06	1.929e-06	2.587e-06	5.43797e-05	4.14298e-06	3.74242e-06	0.000485282	4.26842e-06
317	7.82394e-05	1.43997e-05	4.82341e-06	2.838e-05	4.64816e-06	1.62998e-05	5.02438e-06	4.66507e-07	3.1283e-05	1.44388e-06	0.000814992	7.35755e-05	0.000117073	9.3693e-05	7.02502e-07	2.81174e-05	4.52358e-07	0.0300008	3.07341e-07	7.37732e-08	0.00514364	0.00058724	0	0.000140941	3.34512e-06	1.3987e-06	0	0.00643877	0.000387223	0.01	0	0	2.23862e-07	0.000174372	7.13699e-06	0.000168564	0.000349546	1.60655e-09	9.7877e-06	5.72045e-08	3.12282e-06	1.27926e-06	1.93788e-06	2.58977e-06	5.43727e-05	4.14298e-06	3.7456e-06	0.000485275	4.26873e-06
318	7.82374e-05	1.44075e-05	4.824e-06	2.83793e-05	4.64985e-06	1.62994e-05	5.02499e-06	4.66667e-07	3.12946e-05	1.44464e-06	0.000814972	7.35851e-05	0.000117072	9.36918e-05	7.02492e-07	2.8117e-05	4.52517e-07	0.0300008	3.09379e-07	7.41957e-08	0.0051444	0.00058723	0	0.000140938	3.34934e-06	1.40046e-06	0	0.00644112	0.000387359	0.01	0	0	2.24758e-07	0.000174333	7.13634e-06	0.000168563	0.00034953	1.61298e-09	9.80168e-06	5.72324e-08	3.12349e-06	1.28024e-06	1.94672e-06	2.59254e-06	5.43657e-05	4.14298e-06	3.74877e-06	0.000485267	4.26904e-06
319	7.82355e-05	1.44153e-05	4.82459e-06	2.83786e-05	4.65153e-06	1.6299e-05	5.0256e-06	4.66826e-07	3.13062e-05	1.4454e-06	0.000814951	7.35946e-05	0.00011707	9.36905e-05	7.02483e-07	2.81166e-05	4.52676e-07	0.0300008	3.11416e-07	7.46177e-08	0.00514516	0.00058722	0	0.000140936	3.35353e-06	1.40221e-06	0	0.00644346	0.000387495	0.01	0	0	2.25651e-07	0.000174294	7.13569e-06	0.000168562	0.000349515	1.6194e-09	9.81557e-06	5.72602e-08	3.12416e-06	1.28122e-06	1.95554e-06	2.59529e-06	5.43588e-05	4.14298e-06	3.75194e-06	0.000485259	4.26935e-06
320	7.82336e-05	1.4423e-05	4.82517e-06	2.83779e-05	4.6532e-06	1.62986e-05	5.02621e-06	4.66984e-07	3.13177e-05	1.44616e-06	0.000814931	7.36041e-05	0.000117069	9.36892e-05	7.02473e-07	2.81162e-05	4.52833e-07	0.0300008	3.13453e-07	7.50393e-08	0.00514591	0.00058721	0	0.000140934	3.3577e-06	1.40395e-06	0	0.00644578	0.00038763	0.01	0	0	2.26542e-07	0.000174255	7.13505e-06	0.00016856	0.0003495	1.62579e-09	9.82938e-06	5.72878e-08	3.12483e-06	1.2822e-06	1.96434e-06	2.59803e-06	5.43519e-05	4.14299e-06	3.75509e-06	0.000485251	4.26966e-06
321	7.82317e-05	1.44307e-05	4.82576e-06	2.83772e-05	4.65486e-06	1.62982e-05	5.02682e-06	4.67142e-07	3.13291e-05	1.44692e-06	0.000814912	7.36136e-05	0.000117067	9.36879e-05	7.02463e-07	2.81158e-05	4.5299e-07	0.0300008	3.1549e-07	7.54605e-08	0.00514667	0.0005872	0	0.000140931	3.36185e-06	1.40568e-06	0	0.0064481	0.000387764	0.01	0	0	2.27429e-07	0.000174217	7.13441e-06	0.000168559	0.000349485	1.63215e-09	9.84309e-06	5.73154e-08	3.12549e-06	1.28317e-06	1.9731e-06	2.60075e-06	5.43451e-05	4.143e-06	3.75823e-06	0.000485243	4.26997e-06
322	7.82298e-05	1.44384e-05	4.82635e-06	2.83765e-05	4.65651e-06	1.62978e-05	5.02743e-06	4.67298e-07	3.13405e-05	1.44768e-06	0.000814892	7.36231e-05	0.000117065	9.36866e-05	7.02453e-07	2.81154e-05	4.53146e-07	0.0300008	3.17526e-07	7.58812e-08	0.00514742	0.000587191	0	0.000140929	3.36598e-06	1.4074e-06	0	0.0064504	0.000387898	0.01	0	0	2.28313e-07	0.000174179	7.13376e-06	0.000168558	0.000349471	1.6385e-09	9.85672e-06	5.73429e-08	3.12615e-06	1.28414e-06	1.98183e-06	2.60346e-06	5.43384e-05	4.14301e-06	3.76136e-06	0.000485235	4.27028e-06
323	7.82279e-05	1.44461e-05	4.82693e-06	2.83758e-05	4.65815e-06	1.62974e-05	5.02804e-06	4.67454e-07	3.13518e-05	1.44843e-06	0.000814872	7.36325e-05	0.000117064	9.36853e-05	7.02444e-07	2.81151e-05	4.53302e-07	0.0300008	3.19561e-07	7.63014e-08	0.00514817	0.000587181	0	0.000140927	3.37009e-06	1.40911e-06	0	0.00645269	0.000388031	0.01	0	0	2.29195e-07	0.00017414	7.13313e-06	0.000168557	0.000349456	1.64483e-09	9.87025e-06	5.73702e-08	3.12681e-06	1.28511e-06	1.99054e-06	2.60615e-06	5.43317e-05	4.14302e-06	3.76448e-06	0.000485228	4.27058e-06
324	7.8226e-05	1.44537e-05	4.82752e-06	2.83751e-05	4.65979e-06	1.62971e-05	5.02866e-06	4.67609e-07	3.13631e-05	1.44918e-06	0.000814852	7.36419e-05	0.000117062	9.36841e-05	7.02434e-07	2.81147e-05	4.53456e-07	0.0300008	3.21595e-07	7.67213e-08	0.00514893	0.000587171	0	0.000140925	3.37417e-06	1.41082e-06	0	0.00645497	0.000388163	0.01	0	0	2.30073e-07	0.000174102	7.13249e-06	0.000168555	0.000349441	1.65113e-09	9.8837e-06	5.73974e-08	3.12747e-06	1.28607e-06	1.99921e-06	2.60883e-06	5.4325e-05	4.14304e-06	3.76758e-06	0.00048522	4.27089e-06
325	7.82241e-05	1.44613e-05	4.82811e-06	2.83745e-05	4.66141e-06	1.62967e-05	5.02927e-06	4.67763e-07	3.13743e-05	1.44992e-06	0.000814833	7.36512e-05	0.000117061	9.36828e-05	7.02424e-07	2.81143e-05	4.5361e-07	0.0300008	3.23628e-07	7.71406e-08	0.00514968	0.000587162	0	0.000140922	3.37824e-06	1.41251e-06	0	0.00645724	0.000388295	0.01	0	0	2.30949e-07	0.000174064	7.13185e-06	0.000168554	0.000349427	1.65741e-09	9.89707e-06	5.74246e-08	3.12812e-06	1.28703e-06	2.00786e-06	2.6115e-06	5.43185e-05	4.14306e-06	3.77068e-06	0.000485212	4.27119e-06
326	7.82222e-05	1.44689e-05	4.8287e-06	2.83738e-05	4.66303e-06	1.62963e-05	5.02988e-06	4.67916e-07	3.13854e-05	1.45067e-06	0.000814813	7.36605e-05	0.000117059	9.36815e-05	7.02415e-07	2.81139e-05	4.53762e-07	0.0300008	3.25661e-07	7.75594e-08	0.00515043	0.000587152	0	0.00014092	3.38229e-06	1.4142e-06	0	0.00645949	0.000388426	0.01	0	0	2.31822e-07	0.000174026	7.13122e-06	0.000168553	0.000349412	1.66367e-09	9.91035e-06	5.74516e-08	3.12877e-06	1.28798e-06	2.01647e-06	2.61416e-06	5.4312e-05	4.14308e-06	3.77377e-06	0.000485205	4.2715e-06
327	7.82203e-05	1.44764e-05	4.82929e-06	2.83731e-05	4.66464e-06	1.62959e-05	5.03049e-06	4.68069e-07	3.13965e-05	1.45141e-06	0.000814794	7.36698e-05	0.000117057	9.36802e-05	7.02405e-07	2.81135e-05	4.53914e-07	0.0300008	3.27692e-07	7.79778e-08	0.00515119	0.000587143	0	0.000140918	3.38631e-06	1.41588e-06	0	0.00646174	0.000388556	0.01	0	0	2.32692e-07	0.000173989	7.13059e-06	0.000168552	0.000349398	1.66991e-09	9.92354e-06	5.74785e-08	3.12942e-06	1.28894e-06	2.02506e-06	2.6168e-06	5.43055e-05	4.14311e-06	3.77685e-06	0.000485197	4.2718e-06
328	7.82185e-05	1.44839e-05	4.82987e-06	2.83724e-05	4.66624e-06	1.62955e-05	5.03111e-06	4.68221e-07	3.14075e-05	1.45215e-06	0.000814775	7.36791e-05	0.000117056	9.36789e-05	7.02395e-07	2.81131e-05	4.54065e-07	0.0300008	3.29722e-07	7.83957e-08	0.00515194	0.000587134	0	0.000140916	3.39032e-06	1.41755e-06	0	0.00646397	0.000388686	0.01	0	0	2.33558e-07	0.000173951	7.12996e-06	0.00016855	0.000349384	1.67612e-09	9.93665e-06	5.75054e-08	3.13006e-06	1.28989e-06	2.03362e-06	2.61943e-06	5.42991e-05	4.14313e-06	3.77991e-06	0.00048519	4.2721e-06
329	7.82166e-05	1.44914e-05	4.83046e-06	2.83718e-05	4.66783e-06	1.62951e-05	5.03172e-06	4.68372e-07	3.14185e-05	1.45288e-06	0.000814755	7.36883e-05	0.000117054	9.36777e-05	7.02386e-07	2.81128e-05	4.54216e-07	0.0300008	3.31752e-07	7.8813e-08	0.00515269	0.000587124	0	0.000140913	3.3943e-06	1.41921e-06	0	0.00646619	0.000388815	0.01	0	0	2.34423e-07	0.000173914	7.12933e-06	0.000168549	0.00034937	1.68231e-09	9.94967e-06	5.75321e-08	3.13071e-06	1.29083e-06	2.04214e-06	2.62205e-06	5.42927e-05	4.14316e-06	3.78297e-06	0.000485182	4.2724e-06
330	7.82148e-05	1.44989e-05	4.83105e-06	2.83711e-05	4.66942e-06	1.62947e-05	5.03234e-06	4.68522e-07	3.14294e-05	1.45362e-06	0.000814736	7.36975e-05	0.000117053	9.36764e-05	7.02376e-07	2.81124e-05	4.54365e-07	0.0300008	3.3378e-07	7.92298e-08	0.00515344	0.000587115	0	0.000140911	3.39827e-06	1.42087e-06	0	0.0064684	0.000388943	0.01	0	0	2.35284e-07	0.000173876	7.1287e-06	0.000168548	0.000349356	1.68849e-09	9.96262e-06	5.75587e-08	3.13135e-06	1.29177e-06	2.05063e-06	2.62465e-06	5.42864e-05	4.14319e-06	3.78601e-06	0.000485174	4.2727e-06
331	7.82129e-05	1.45063e-05	4.83164e-06	2.83704e-05	4.67099e-06	1.62943e-05	5.03295e-06	4.68671e-07	3.14403e-05	1.45435e-06	0.000814717	7.37067e-05	0.000117051	9.36751e-05	7.02367e-07	2.8112e-05	4.54514e-07	0.0300008	3.35807e-07	7.96461e-08	0.00515419	0.000587106	0	0.000140909	3.40221e-06	1.42251e-06	0	0.0064706	0.000389071	0.01	0	0	2.36142e-07	0.000173839	7.12808e-06	0.000168547	0.000349342	1.69464e-09	9.97548e-06	5.75852e-08	3.13199e-06	1.29271e-06	2.05909e-06	2.62724e-06	5.42802e-05	4.14323e-06	3.78905e-06	0.000485167	4.273e-06
332	7.82111e-05	1.45138e-05	4.83223e-06	2.83698e-05	4.67256e-06	1.6294e-05	5.03356e-06	4.6882e-07	3.14511e-05	1.45508e-06	0.000814698	7.37158e-05	0.000117049	9.36738e-05	7.02357e-07	2.81116e-05	4.54662e-07	0.0300008	3.37832e-07	8.00619e-08	0.00515494	0.000587096	0	0.000140907	3.40613e-06	1.42415e-06	0	0.00647279	0.000389198	0.01	0	0	2.36997e-07	0.000173802	7.12746e-06	0.000168546	0.000349328	1.70077e-09	9.98826e-06	5.76116e-08	3.13262e-06	1.29365e-06	2.06752e-06	2.62981e-06	5.42739e-05	4.14326e-06	3.79207e-06	0.000485159	4.2733e-06
333	7.82093e-05	1.45211e-05	4.83282e-06	2.83691e-05	4.67412e-06	1.62936e-05	5.03418e-06	4.68968e-07	3.14618e-05	1.4558e-06	0.000814679	7.37249e-05	0.000117048	9.36726e-05	7.02348e-07	2.81112e-05	4.54809e-07	0.0300008	3.39857e-07	8.04771e-08	0.00515569	0.000587087	0	0.000140905	3.41004e-06	1.42578e-06	0	0.00647497	0.000389325	0.01	0	0	2.3785e-07	0.000173766	7.12684e-06	0.000168544	0.000349314	1.70687e-09	1.0001e-05	5.76379e-08	3.13325e-06	1.29458e-06	2.07592e-06	2.63238e-06	5.42678e-05	4.1433e-06	3.79508e-06	0.000485152	4.2736e-06
334	7.82075e-05	1.45285e-05	4.83341e-06	2.83684e-05	4.67567e-06	1.62932e-05	5.03479e-06	4.69115e-07	3.14725e-05	1.45652e-06	0.00081466	7.3734e-05	0.000117046	9.36713e-05	7.02338e-07	2.81109e-05	4.54956e-07	0.0300008	3.4188e-07	8.08918e-08	0.00515644	0.000587078	0	0.000140903	3.41392e-06	1.4274e-06	0	0.00647713	0.00038945	0.01	0	0	2.38699e-07	0.000173729	7.12622e-06	0.000168543	0.0003493	1.71296e-09	1.00136e-05	5.76641e-08	3.13389e-06	1.29551e-06	2.08429e-06	2.63493e-06	5.42617e-05	4.14334e-06	3.79809e-06	0.000485145	4.27389e-06
335	7.82057e-05	1.45358e-05	4.834e-06	2.83678e-05	4.67722e-06	1.62928e-05	5.03541e-06	4.69261e-07	3.14832e-05	1.45724e-06	0.000814642	7.37431e-05	0.000117045	9.367e-05	7.02328e-07	2.81105e-05	4.55102e-07	0.0300008	3.43901e-07	8.13059e-08	0.00515719	0.000587069	0	0.0001409	3.41779e-06	1.42901e-06	0	0.00647929	0.000389576	0.01	0	0	2.39546e-07	0.000173692	7.12561e-06	0.000168542	0.000349287	1.71902e-09	1.00261e-05	5.76902e-08	3.13451e-06	1.29643e-06	2.09262e-06	2.63747e-06	5.42556e-05	4.14338e-06	3.80108e-06	0.000485137	4.27419e-06
336	7.82039e-05	1.45432e-05	4.83459e-06	2.83671e-05	4.67875e-06	1.62925e-05	5.03602e-06	4.69407e-07	3.14937e-05	1.45796e-06	0.000814623	7.37521e-05	0.000117043	9.36687e-05	7.02319e-07	2.81101e-05	4.55246e-07	0.0300008	3.45921e-07	8.17194e-08	0.00515793	0.00058706	0	0.000140898	3.42163e-06	1.43061e-06	0	0.00648143	0.0003897	0.01	0	0	2.4039e-07	0.000173656	7.125e-06	0.000168541	0.000349273	1.72506e-09	1.00386e-05	5.77163e-08	3.13514e-06	1.29735e-06	2.10092e-06	2.63999e-06	5.42496e-05	4.14343e-06	3.80406e-06	0.00048513	4.27448e-06
337	7.82021e-05	1.45504e-05	4.83518e-06	2.83665e-05	4.68028e-06	1.62921e-05	5.03664e-06	4.69552e-07	3.15043e-05	1.45868e-06	0.000814604	7.37611e-05	0.000117041	9.36675e-05	7.02309e-07	2.81097e-05	4.55391e-07	0.0300008	3.47939e-07	8.21324e-08	0.00515868	0.000587051	0	0.000140896	3.42546e-06	1.43221e-06	0	0.00648357	0.000389824	0.01	0	0	2.4123e-07	0.00017362	7.12439e-06	0.000168539	0.000349259	1.73109e-09	1.0051e-05	5.77422e-08	3.13576e-06	1.29827e-06	2.10919e-06	2.6425e-06	5.42437e-05	4.14347e-06	3.80702e-06	0.000485122	4.27477e-06
338	7.82003e-05	1.45577e-05	4.83577e-06	2.83658e-05	4.6818e-06	1.62917e-05	5.03725e-06	4.69696e-07	3.15148e-05	1.45939e-06	0.000814586	7.37701e-05	0.00011704	9.36662e-05	7.023e-07	2.81093e-05	4.55534e-07	0.0300008	3.49956e-07	8.25447e-08	0.00515943	0.000587042	0	0.000140894	3.42926e-06	1.43379e-06	0	0.00648569	0.000389947	0.01	0	0	2.42068e-07	0.000173584	7.12378e-06	0.000168538	0.000349246	1.73708e-09	1.00633e-05	5.7768e-08	3.13639e-06	1.29918e-06	2.11742e-06	2.645e-06	5.42378e-05	4.14352e-06	3.80998e-06	0.000485115	4.27506e-06
339	7.81985e-05	1.45649e-05	4.83636e-06	2.83652e-05	4.68331e-06	1.62914e-05	5.03787e-06	4.69839e-07	3.15252e-05	1.4601e-06	0.000814567	7.3779e-05	0.000117038	9.36649e-05	7.02291e-07	2.81089e-05	4.55677e-07	0.0300008	3.51971e-07	8.29565e-08	0.00516017	0.000587033	0	0.000140892	3.43305e-06	1.43537e-06	0	0.0064878	0.00039007	0.01	0	0	2.42903e-07	0.000173548	7.12318e-06	0.000168537	0.000349233	1.74306e-09	1.00755e-05	5.77937e-08	3.13701e-06	1.3001e-06	2.12562e-06	2.64749e-06	5.42319e-05	4.14357e-06	3.81293e-06	0.000485108	4.27535e-06
340	7.81968e-05	1.45721e-05	4.83695e-06	2.83645e-05	4.68481e-06	1.6291e-05	5.03848e-06	4.69982e-07	3.15355e-05	1.46081e-06	0.000814549	7.37879e-05	0.000117037	9.36637e-05	7.02281e-07	2.81086e-05	4.55818e-07	0.0300008	3.53985e-07	8.33677e-08	0.00516092	0.000587024	0	0.00014089	3.43682e-06	1.43694e-06	0	0.0064899	0.000390192	0.01	0	0	2.43736e-07	0.000173512	7.12257e-06	0.000168536	0.000349219	1.74902e-09	1.00876e-05	5.78193e-08	3.13762e-06	1.301e-06	2.13379e-06	2.64997e-06	5.42261e-05	4.14362e-06	3.81586e-06	0.000485101	4.27564e-06
341	7.8195e-05	1.45793e-05	4.83754e-06	2.83639e-05	4.68631e-06	1.62906e-05	5.03909e-06	4.70123e-07	3.15459e-05	1.46151e-06	0.000814531	7.37968e-05	0.000117035	9.36624e-05	7.02272e-07	2.81082e-05	4.5596e-07	0.0300008	3.55996e-07	8.37782e-08	0.00516166	0.000587016	0	0.000140888	3.44057e-06	1.43851e-06	0	0.00649199	0.000390313	0.01	0	0	2.44565e-07	0.000173476	7.12197e-06	0.000168535	0.000349206	1.75495e-09	1.00997e-05	5.78449e-08	3.13824e-06	1.30191e-06	2.14193e-06	2.65243e-06	5.42203e-05	4.14368e-06	3.81879e-06	0.000485093	4.27593e-06
342	7.81933e-05	1.45864e-05	4.83813e-06	2.83633e-05	4.6878e-06	1.62903e-05	5.03971e-06	4.70265e-07	3.15561e-05	1.46221e-06	0.000814513	7.38056e-05	0.000117034	9.36612e-05	7.02262e-07	2.81078e-05	4.561e-07	0.0300008	3.58006e-07	8.41882e-08	0.0051624	0.000587007	0	0.000140886	3.4443e-06	1.44006e-06	0	0.00649407	0.000390434	0.01	0	0	2.45391e-07	0.000173441	7.12138e-06	0.000168534	0.000349193	1.76087e-09	1.01117e-05	5.78703e-08	3.13885e-06	1.30281e-06	2.15003e-06	2.65488e-06	5.42146e-05	4.14373e-06	3.8217e-06	0.000485086	4.27622e-06
343	7.81915e-05	1.45936e-05	4.83872e-06	2.83626e-05	4.68928e-06	1.62899e-05	5.04032e-06	4.70405e-07	3.15663e-05	1.46291e-06	0.000814494	7.38144e-05	0.000117032	9.36599e-05	7.02253e-07	2.81074e-05	4.5624e-07	0.0300008	3.60014e-07	8.45975e-08	0.00516314	0.000586998	0	0.000140884	3.44801e-06	1.44161e-06	0	0.00649614	0.000390554	0.01	0	0	2.46215e-07	0.000173405	7.12079e-06	0.000168532	0.00034918	1.76676e-09	1.01236e-05	5.78956e-08	3.13946e-06	1.3037e-06	2.15809e-06	2.65732e-06	5.42089e-05	4.14379e-06	3.82461e-06	0.000485079	4.27651e-06
344	7.81898e-05	1.46007e-05	4.83931e-06	2.8362e-05	4.69075e-06	1.62895e-05	5.04094e-06	4.70545e-07	3.15765e-05	1.46361e-06	0.000814476	7.38232e-05	0.000117031	9.36586e-05	7.02244e-07	2.8107e-05	4.56378e-07	0.0300008	3.6202e-07	8.50062e-08	0.00516389	0.000586989	0	0.000140882	3.4517e-06	1.44315e-06	0	0.0064982	0.000390674	0.01	0	0	2.47035e-07	0.00017337	7.1202e-06	0.000168531	0.000349167	1.77263e-09	1.01355e-05	5.79209e-08	3.14007e-06	1.3046e-06	2.16612e-06	2.65974e-06	5.42033e-05	4.14385e-06	3.8275e-06	0.000485072	4.27679e-06
345	7.81881e-05	1.46077e-05	4.8399e-06	2.83614e-05	4.69222e-06	1.62892e-05	5.04155e-06	4.70683e-07	3.15866e-05	1.4643e-06	0.000814458	7.3832e-05	0.000117029	9.36574e-05	7.02234e-07	2.81066e-05	4.56517e-07	0.0300008	3.64025e-07	8.54142e-08	0.00516463	0.000586981	0	0.00014088	3.45537e-06	1.44468e-06	0	0.00650025	0.000390792	0.01	0	0	2.47853e-07	0.000173335	7.11961e-06	0.00016853	0.000349154	1.77848e-09	1.01473e-05	5.7946e-08	3.14067e-06	1.30549e-06	2.17412e-06	2.66216e-06	5.41977e-05	4.14391e-06	3.83038e-06	0.000485065	4.27708e-06
346	7.81863e-05	1.46148e-05	4.84048e-06	2.83608e-05	4.69368e-06	1.62888e-05	5.04216e-06	4.70822e-07	3.15967e-05	1.465e-06	0.00081444	7.38407e-05	0.000117028	9.36561e-05	7.02225e-07	2.81063e-05	4.56654e-07	0.0300008	3.66027e-07	8.58216e-08	0.00516537	0.000586972	0	0.000140878	3.45903e-06	1.44621e-06	0	0.00650229	0.000390911	0.01	0	0	2.48668e-07	0.0001733	7.11902e-06	0.000168529	0.000349142	1.78431e-09	1.0159e-05	5.79711e-08	3.14128e-06	1.30637e-06	2.18208e-06	2.66456e-06	5.41922e-05	4.14397e-06	3.83325e-06	0.000485058	4.27736e-06
347	7.81846e-05	1.46218e-05	4.84107e-06	2.83601e-05	4.69513e-06	1.62885e-05	5.04278e-06	4.70959e-07	3.16067e-05	1.46569e-06	0.000814423	7.38494e-05	0.000117026	9.36549e-05	7.02216e-07	2.81059e-05	4.56791e-07	0.0300008	3.68027e-07	8.62283e-08	0.00516611	0.000586964	0	0.000140876	3.46266e-06	1.44772e-06	0	0.00650431	0.000391029	0.01	0	0	2.4948e-07	0.000173265	7.11844e-06	0.000168528	0.000349129	1.79011e-09	1.01706e-05	5.7996e-08	3.14188e-06	1.30726e-06	2.19001e-06	2.66695e-06	5.41867e-05	4.14403e-06	3.8361e-06	0.00048505	4.27764e-06
348	7.81829e-05	1.46288e-05	4.84166e-06	2.83595e-05	4.69657e-06	1.62881e-05	5.04339e-06	4.71096e-07	3.16166e-05	1.46637e-06	0.000814405	7.3858e-05	0.000117024	9.36536e-05	7.02206e-07	2.81055e-05	4.56927e-07	0.0300008	3.70025e-07	8.66344e-08	0.00516684	0.000586955	0	0.000140874	3.46628e-06	1.44923e-06	0	0.00650633	0.000391146	0.01	0	0	2.50289e-07	0.000173231	7.11786e-06	0.000168527	0.000349116	1.7959e-09	1.01822e-05	5.80209e-08	3.14247e-06	1.30814e-06	2.1979e-06	2.66932e-06	5.41812e-05	4.1441e-06	3.83895e-06	0.000485043	4.27792e-06
349	7.81812e-05	1.46358e-05	4.84225e-06	2.83589e-05	4.698e-06	1.62878e-05	5.04401e-06	4.71232e-07	3.16265e-05	1.46706e-06	0.000814387	7.38667e-05	0.000117023	9.36524e-05	7.02197e-07	2.81051e-05	4.57062e-07	0.0300008	3.7202e-07	8.70398e-08	0.00516758	0.000586947	0	0.000140872	3.46988e-06	1.45073e-06	0	0.00650834	0.000391262	0.01	0	0	2.51096e-07	0.000173196	7.11729e-06	0.000168525	0.000349104	1.80167e-09	1.01937e-05	5.80457e-08	3.14307e-06	1.30901e-06	2.20576e-06	2.67169e-06	5.41758e-05	4.14417e-06	3.84179e-06	0.000485036	4.2782e-06
350	7.81795e-05	1.46427e-05	4.84284e-06	2.83583e-05	4.69943e-06	1.62874e-05	5.04462e-06	4.71367e-07	3.16364e-05	1.46774e-06	0.00081437	7.38753e-05	0.000117021	9.36511e-05	7.02188e-07	2.81047e-05	4.57197e-07	0.0300008	3.74014e-07	8.74445e-08	0.00516832	0.000586938	0	0.00014087	3.47346e-06	1.45223e-06	0	0.00651033	0.000391378	0.01	0	0	2.51899e-07	0.000173162	7.11671e-06	0.000168524	0.000349091	1.80741e-09	1.02051e-05	5.80704e-08	3.14367e-06	1.30989e-06	2.21358e-06	2.67404e-06	5.41705e-05	4.14424e-06	3.84461e-06	0.000485029	4.27848e-06
351	7.81779e-05	1.46496e-05	4.84343e-06	2.83577e-05	4.70085e-06	1.62871e-05	5.04523e-06	4.71502e-07	3.16462e-05	1.46842e-06	0.000814352	7.38839e-05	0.00011702	9.36499e-05	7.02178e-07	2.81044e-05	4.5733e-07	0.0300008	3.76005e-07	8.78486e-08	0.00516905	0.00058693	0	0.000140868	3.47702e-06	1.45371e-06	0	0.00651232	0.000391493	0.01	0	0	2.527e-07	0.000173128	7.11614e-06	0.000168523	0.000349079	1.81313e-09	1.02164e-05	5.8095e-08	3.14426e-06	1.31075e-06	2.22137e-06	2.67638e-06	5.41651e-05	4.14431e-06	3.84742e-06	0.000485022	4.27876e-06
352	7.81762e-05	1.46565e-05	4.84401e-06	2.83571e-05	4.70227e-06	1.62867e-05	5.04584e-06	4.71636e-07	3.16559e-05	1.4691e-06	0.000814335	7.38924e-05	0.000117018	9.36486e-05	7.02169e-07	2.8104e-05	4.57463e-07	0.0300008	3.77994e-07	8.82519e-08	0.00516979	0.000586922	0	0.000140866	3.48056e-06	1.45519e-06	0	0.0065143	0.000391608	0.01	0	0	2.53497e-07	0.000173094	7.11558e-06	0.000168522	0.000349067	1.81884e-09	1.02277e-05	5.81195e-08	3.14485e-06	1.31162e-06	2.22912e-06	2.67871e-06	5.41598e-05	4.14438e-06	3.85022e-06	0.000485015	4.27904e-06
353	7.81745e-05	1.46634e-05	4.8446e-06	2.83565e-05	4.70367e-06	1.62864e-05	5.04646e-06	4.71769e-07	3.16656e-05	1.46977e-06	0.000814317	7.39009e-05	0.000117017	9.36474e-05	7.0216e-07	2.81036e-05	4.57596e-07	0.0300008	3.79981e-07	8.86546e-08	0.00517052	0.000586913	0	0.000140864	3.48409e-06	1.45666e-06	0	0.00651626	0.000391722	0.01	0	0	2.54292e-07	0.00017306	7.11501e-06	0.000168521	0.000349054	1.82452e-09	1.02389e-05	5.81439e-08	3.14544e-06	1.31248e-06	2.23683e-06	2.68103e-06	5.41546e-05	4.14445e-06	3.85301e-06	0.000485009	4.27932e-06
354	7.81728e-05	1.46703e-05	4.84519e-06	2.83558e-05	4.70507e-06	1.6286e-05	5.04707e-06	4.71902e-07	3.16753e-05	1.47044e-06	0.0008143	7.39094e-05	0.000117015	9.36461e-05	7.02151e-07	2.81032e-05	4.57728e-07	0.0300008	3.81966e-07	8.90565e-08	0.00517125	0.000586905	0	0.000140862	3.4876e-06	1.45812e-06	0	0.00651822	0.000391836	0.01	0	0	2.55084e-07	0.000173027	7.11445e-06	0.00016852	0.000349042	1.83018e-09	1.02501e-05	5.81682e-08	3.14602e-06	1.31334e-06	2.24451e-06	2.68334e-06	5.41494e-05	4.14453e-06	3.85579e-06	0.000485002	4.27959e-06
355	7.81712e-05	1.46771e-05	4.84578e-06	2.83552e-05	4.70646e-06	1.62857e-05	5.04768e-06	4.72034e-07	3.16849e-05	1.47111e-06	0.000814283	7.39179e-05	0.000117014	9.36449e-05	7.02142e-07	2.81028e-05	4.57859e-07	0.0300008	3.83948e-07	8.94578e-08	0.00517198	0.000586897	0	0.00014086	3.49109e-06	1.45958e-06	0	0.00652017	0.000391949	0.01	0	0	2.55873e-07	0.000172993	7.1139e-06	0.000168519	0.00034903	1.83582e-09	1.02612e-05	5.81925e-08	3.14661e-06	1.3142e-06	2.25216e-06	2.68563e-06	5.41442e-05	4.1446e-06	3.85856e-06	0.000484995	4.27987e-06
356	7.81695e-05	1.46839e-05	4.84636e-06	2.83546e-05	4.70785e-06	1.62853e-05	5.04829e-06	4.72165e-07	3.16945e-05	1.47178e-06	0.000814266	7.39263e-05	0.000117012	9.36437e-05	7.02132e-07	2.81025e-05	4.57989e-07	0.0300008	3.85927e-07	8.98583e-08	0.00517271	0.000586889	0	0.000140858	3.49456e-06	1.46103e-06	0	0.0065221	0.000392061	0.01	0	0	2.5666e-07	0.00017296	7.11334e-06	0.000168518	0.000349018	1.84144e-09	1.02722e-05	5.82166e-08	3.14719e-06	1.31505e-06	2.25976e-06	2.68792e-06	5.41391e-05	4.14468e-06	3.86132e-06	0.000484988	4.28014e-06
357	7.81679e-05	1.46906e-05	4.84695e-06	2.83541e-05	4.70922e-06	1.6285e-05	5.0489e-06	4.72296e-07	3.1704e-05	1.47244e-06	0.000814249	7.39347e-05	0.000117011	9.36424e-05	7.02123e-07	2.81021e-05	4.58119e-07	0.0300008	3.87904e-07	9.02581e-08	0.00517344	0.000586881	0	0.000140856	3.49802e-06	1.46247e-06	0	0.00652403	0.000392173	0.01	0	0	2.57443e-07	0.000172927	7.11279e-06	0.000168516	0.000349006	1.84703e-09	1.02831e-05	5.82407e-08	3.14777e-06	1.3159e-06	2.26734e-06	2.69019e-06	5.4134e-05	4.14476e-06	3.86406e-06	0.000484981	4.28042e-06
358	7.81663e-05	1.46974e-05	4.84753e-06	2.83535e-05	4.71059e-06	1.62846e-05	5.04951e-06	4.72425e-07	3.17134e-05	1.4731e-06	0.000814232	7.39431e-05	0.000117009	9.36412e-05	7.02114e-07	2.81017e-05	4.58248e-07	0.0300008	3.89878e-07	9.06572e-08	0.00517417	0.000586872	0	0.000140854	3.50146e-06	1.4639e-06	0	0.00652595	0.000392285	0.01	0	0	2.58224e-07	0.000172894	7.11224e-06	0.000168515	0.000348994	1.85261e-09	1.0294e-05	5.82647e-08	3.14834e-06	1.31674e-06	2.27487e-06	2.69245e-06	5.4129e-05	4.14484e-06	3.8668e-06	0.000484974	4.28069e-06
359	7.81646e-05	1.47041e-05	4.84812e-06	2.83529e-05	4.71195e-06	1.62843e-05	5.05012e-06	4.72555e-07	3.17228e-05	1.47376e-06	0.000814215	7.39515e-05	0.000117008	9.36399e-05	7.02105e-07	2.81013e-05	4.58376e-07	0.0300008	3.9185e-07	9.10556e-08	0.0051749	0.000586864	0	0.000140852	3.50488e-06	1.46533e-06	0	0.00652785	0.000392395	0.01	0	0	2.59002e-07	0.000172861	7.1117e-06	0.000168514	0.000348982	1.85817e-09	1.03048e-05	5.82886e-08	3.14892e-06	1.31759e-06	2.28237e-06	2.6947e-06	5.4124e-05	4.14492e-06	3.86952e-06	0.000484968	4.28096e-06
360	7.8163e-05	1.47108e-05	4.8487e-06	2.83523e-05	4.71331e-06	1.6284e-05	5.05073e-06	4.72683e-07	3.17322e-05	1.47442e-06	0.000814198	7.39598e-05	0.000117006	9.36387e-05	7.02096e-07	2.8101e-05	4.58504e-07	0.0300008	3.9382e-07	9.14532e-08	0.00517563	0.000586856	0	0.00014085	3.50828e-06	1.46675e-06	0	0.00652975	0.000392506	0.01	0	0	2.59777e-07	0.000172828	7.11116e-06	0.000168513	0.000348971	1.8637e-09	1.03156e-05	5.83124e-08	3.14949e-06	1.31842e-06	2.28983e-06	2.69694e-06	5.4119e-05	4.14501e-06	3.87223e-06	0.000484961	4.28123e-06
361	7.81614e-05	1.47175e-05	4.84929e-06	2.83517e-05	4.71466e-06	1.62836e-05	5.05134e-06	4.72811e-07	3.17415e-05	1.47508e-06	0.000814181	7.39681e-05	0.000117005	9.36375e-05	7.02087e-07	2.81006e-05	4.58631e-07	0.0300008	3.95786e-07	9.18501e-08	0.00517635	0.000586848	0	0.000140849	3.51166e-06	1.46816e-06	0	0.00653164	0.000392615	0.01	0	0	2.60549e-07	0.000172795	7.11062e-06	0.000168512	0.000348959	1.86922e-09	1.03262e-05	5.83361e-08	3.15006e-06	1.31926e-06	2.29725e-06	2.69916e-06	5.41141e-05	4.14509e-06	3.87493e-06	0.000484954	4.2815e-06
362	7.81598e-05	1.47241e-05	4.84987e-06	2.83511e-05	4.716e-06	1.62833e-05	5.05195e-06	4.72938e-07	3.17508e-05	1.47573e-06	0.000814164	7.39763e-05	0.000117003	9.36363e-05	7.02078e-07	2.81002e-05	4.58757e-07	0.0300008	3.9775e-07	9.22462e-08	0.00517708	0.000586841	0	0.000140847	3.51503e-06	1.46956e-06	0	0.00653352	0.000392724	0.01	0	0	2.61319e-07	0.000172763	7.11009e-06	0.000168511	0.000348947	1.87472e-09	1.03369e-05	5.83598e-08	3.15063e-06	1.32009e-06	2.30464e-06	2.70138e-06	5.41092e-05	4.14518e-06	3.87762e-06	0.000484948	4.28177e-06
363	7.81582e-05	1.47307e-05	4.85046e-06	2.83505e-05	4.71733e-06	1.6283e-05	5.05256e-06	4.73065e-07	3.176e-05	1.47638e-06	0.000814148	7.39846e-05	0.000117002	9.3635e-05	7.02069e-07	2.80998e-05	4.58882e-07	0.0300008	3.99711e-07	9.26416e-08	0.0051778	0.000586833	0	0.000140845	3.51838e-06	1.47096e-06	0	0.00653539	0.000392833	0.01	0	0	2.62085e-07	0.000172731	7.10956e-06	0.00016851	0.000348936	1.88019e-09	1.03474e-05	5.83833e-08	3.1512e-06	1.32092e-06	2.31199e-06	2.70358e-06	5.41044e-05	4.14526e-06	3.8803e-06	0.000484941	4.28203e-06
364	7.81566e-05	1.47373e-05	4.85104e-06	2.835e-05	4.71866e-06	1.62826e-05	5.05316e-06	4.7319e-07	3.17692e-05	1.47702e-06	0.000814131	7.39928e-05	0.000117	9.36338e-05	7.0206e-07	2.80994e-05	4.59007e-07	0.0300008	4.0167e-07	9.30362e-08	0.00517852	0.000586825	0	0.000140843	3.52172e-06	1.47235e-06	0	0.00653725	0.000392941	0.01	0	0	2.62849e-07	0.000172699	7.10903e-06	0.000168509	0.000348924	1.88565e-09	1.03579e-05	5.84068e-08	3.15176e-06	1.32174e-06	2.31931e-06	2.70577e-06	5.40995e-05	4.14535e-06	3.88296e-06	0.000484934	4.2823e-06
365	7.8155e-05	1.47439e-05	4.85162e-06	2.83494e-05	4.71998e-06	1.62823e-05	5.05377e-06	4.73316e-07	3.17783e-05	1.47767e-06	0.000814115	7.40009e-05	0.000116999	9.36326e-05	7.02051e-07	2.80991e-05	4.59132e-07	0.0300008	4.03625e-07	9.343e-08	0.00517924	0.000586817	0	0.000140841	3.52503e-06	1.47374e-06	0	0.0065391	0.000393048	0.01	0	0	2.6361e-07	0.000172667	7.10851e-06	0.000168508	0.000348913	1.89108e-09	1.03683e-05	5.84302e-08	3.15233e-06	1.32257e-06	2.32659e-06	2.70796e-06	5.40948e-05	4.14544e-06	3.88562e-06	0.000484928	4.28257e-06
366	7.81534e-05	1.47504e-05	4.8522e-06	2.83488e-05	4.7213e-06	1.6282e-05	5.05438e-06	4.7344e-07	3.17874e-05	1.47831e-06	0.000814098	7.40091e-05	0.000116997	9.36314e-05	7.02042e-07	2.80987e-05	4.59255e-07	0.0300008	4.05578e-07	9.38231e-08	0.00517996	0.000586809	0	0.000140839	3.52834e-06	1.47511e-06	0	0.00654094	0.000393155	0.01	0	0	2.64369e-07	0.000172635	7.10799e-06	0.000168507	0.000348901	1.89649e-09	1.03787e-05	5.84535e-08	3.15289e-06	1.32338e-06	2.33383e-06	2.71013e-06	5.409e-05	4.14553e-06	3.88826e-06	0.000484921	4.28283e-06
367	7.81519e-05	1.4757e-05	4.85279e-06	2.83482e-05	4.7226e-06	1.62816e-05	5.05498e-06	4.73564e-07	3.17964e-05	1.47895e-06	0.000814082	7.40172e-05	0.000116996	9.36301e-05	7.02033e-07	2.80983e-05	4.59378e-07	0.0300008	4.07528e-07	9.42154e-08	0.00518068	0.000586802	0	0.000140838	3.53162e-06	1.47648e-06	0	0.00654277	0.000393261	0.01	0	0	2.65124e-07	0.000172604	7.10747e-06	0.000168505	0.00034889	1.90189e-09	1.0389e-05	5.84767e-08	3.15345e-06	1.3242e-06	2.34103e-06	2.71229e-06	5.40853e-05	4.14562e-06	3.89089e-06	0.000484915	4.2831e-06
368	7.81503e-05	1.47635e-05	4.85337e-06	2.83477e-05	4.7239e-06	1.62813e-05	5.05559e-06	4.73687e-07	3.18054e-05	1.47959e-06	0.000814066	7.40253e-05	0.000116994	9.36289e-05	7.02024e-07	2.80979e-05	4.59501e-07	0.0300008	4.09474e-07	9.46069e-08	0.0051814	0.000586794	0	0.000140836	3.53489e-06	1.47784e-06	0	0.00654459	0.000393367	0.01	0	0	2.65877e-07	0.000172572	7.10696e-06	0.000168504	0.000348879	1.90726e-09	1.03993e-05	5.84998e-08	3.154e-06	1.32501e-06	2.3482e-06	2.71444e-06	5.40806e-05	4.14572e-06	3.89351e-06	0.000484908	4.28336e-06
369	7.81487e-05	1.47699e-05	4.85395e-06	2.83471e-05	4.7252e-06	1.6281e-05	5.05619e-06	4.7381e-07	3.18143e-05	1.48022e-06	0.00081405	7.40334e-05	0.000116993	9.36277e-05	7.02015e-07	2.80976e-05	4.59622e-07	0.0300008	4.11418e-07	9.49977e-08	0.00518211	0.000586786	0	0.000140834	3.53814e-06	1.4792e-06	0	0.0065464	0.000393472	0.01	0	0	2.66627e-07	0.000172541	7.10645e-06	0.000168503	0.000348868	1.91262e-09	1.04095e-05	5.85229e-08	3.15456e-06	1.32582e-06	2.35533e-06	2.71658e-06	5.4076e-05	4.14581e-06	3.89612e-06	0.000484902	4.28362e-06
370	7.81472e-05	1.47764e-05	4.85453e-06	2.83465e-05	4.72649e-06	1.62807e-05	5.0568e-06	4.73932e-07	3.18232e-05	1.48086e-06	0.000814033	7.40414e-05	0.000116991	9.36265e-05	7.02006e-07	2.80972e-05	4.59743e-07	0.0300008	4.13359e-07	9.53876e-08	0.00518283	0.000586779	0	0.000140832	3.54137e-06	1.48055e-06	0	0.00654821	0.000393577	0.01	0	0	2.67374e-07	0.00017251	7.10594e-06	0.000168502	0.000348857	1.91795e-09	1.04196e-05	5.85459e-08	3.15511e-06	1.32662e-06	2.36242e-06	2.7187e-06	5.40714e-05	4.1459e-06	3.89872e-06	0.000484895	4.28388e-06
371	7.81457e-05	1.47828e-05	4.85511e-06	2.8346e-05	4.72777e-06	1.62804e-05	5.0574e-06	4.74053e-07	3.18321e-05	1.48149e-06	0.000814017	7.40494e-05	0.00011699	9.36253e-05	7.01998e-07	2.80968e-05	4.59864e-07	0.0300008	4.15297e-07	9.57768e-08	0.00518354	0.000586771	0	0.00014083	3.54459e-06	1.48189e-06	0	0.00655	0.000393681	0.01	0	0	2.68119e-07	0.000172479	7.10544e-06	0.000168501	0.000348846	1.92326e-09	1.04296e-05	5.85688e-08	3.15566e-06	1.32742e-06	2.36947e-06	2.72082e-06	5.40668e-05	4.146e-06	3.9013e-06	0.000484889	4.28414e-06
372	7.81441e-05	1.47892e-05	4.85569e-06	2.83454e-05	4.72904e-06	1.628e-05	5.058e-06	4.74174e-07	3.18409e-05	1.48212e-06	0.000814001	7.40574e-05	0.000116989	9.36241e-05	7.01989e-07	2.80965e-05	4.59984e-07	0.0300008	4.17232e-07	9.61651e-08	0.00518426	0.000586764	0	0.000140829	3.54779e-06	1.48323e-06	0	0.00655178	0.000393785	0.01	0	0	2.6886e-07	0.000172448	7.10494e-06	0.0001685	0.000348835	1.92856e-09	1.04397e-05	5.85916e-08	3.15621e-06	1.32822e-06	2.37649e-06	2.72293e-06	5.40623e-05	4.1461e-06	3.90388e-06	0.000484883	4.2844e-06
373	7.81426e-05	1.47956e-05	4.85626e-06	2.83449e-05	4.73031e-06	1.62797e-05	5.05861e-06	4.74294e-07	3.18496e-05	1.48274e-06	0.000813985	7.40653e-05	0.000116987	9.36229e-05	7.0198e-07	2.80961e-05	4.60103e-07	0.0300008	4.19164e-07	9.65527e-08	0.00518497	0.000586756	0	0.000140827	3.55097e-06	1.48455e-06	0	0.00655356	0.000393888	0.01	0	0	2.69599e-07	0.000172418	7.10444e-06	0.000168499	0.000348824	1.93383e-09	1.04496e-05	5.86143e-08	3.15676e-06	1.32902e-06	2.38347e-06	2.72502e-06	5.40578e-05	4.14619e-06	3.90644e-06	0.000484876	4.28466e-06
374	7.81411e-05	1.48019e-05	4.85684e-06	2.83443e-05	4.73157e-06	1.62794e-05	5.05921e-06	4.74414e-07	3.18584e-05	1.48337e-06	0.00081397	7.40733e-05	0.000116986	9.36217e-05	7.01971e-07	2.80957e-05	4.60221e-07	0.0300008	4.21092e-07	9.69394e-08	0.00518568	0.000586749	0	0.000140825	3.55414e-06	1.48588e-06	0	0.00655533	0.000393991	0.01	0	0	2.70335e-07	0.000172387	7.10395e-06	0.000168498	0.000348813	1.93909e-09	1.04595e-05	5.8637e-08	3.1573e-06	1.32981e-06	2.39041e-06	2.72711e-06	5.40533e-05	4.14629e-06	3.90899e-06	0.00048487	4.28491e-06
375	7.81395e-05	1.48083e-05	4.85742e-06	2.83438e-05	4.73282e-06	1.62791e-05	5.05981e-06	4.74533e-07	3.1867e-05	1.48399e-06	0.000813954	7.40812e-05	0.000116984	9.36205e-05	7.01962e-07	2.80953e-05	4.60339e-07	0.0300008	4.23018e-07	9.73254e-08	0.00518639	0.000586741	0	0.000140823	3.55729e-06	1.48719e-06	0	0.00655709	0.000394093	0.01	0	0	2.71069e-07	0.000172357	7.10346e-06	0.000168497	0.000348802	1.94432e-09	1.04693e-05	5.86595e-08	3.15785e-06	1.3306e-06	2.39732e-06	2.72918e-06	5.40489e-05	4.14639e-06	3.91153e-06	0.000484864	4.28517e-06
376	7.8138e-05	1.48146e-05	4.85799e-06	2.83432e-05	4.73407e-06	1.62788e-05	5.06041e-06	4.74651e-07	3.18756e-05	1.48461e-06	0.000813938	7.4089e-05	0.000116983	9.36193e-05	7.01954e-07	2.8095e-05	4.60456e-07	0.0300008	4.2494e-07	9.77105e-08	0.0051871	0.000586734	0	0.000140822	3.56043e-06	1.4885e-06	0	0.00655884	0.000394194	0.01	0	0	2.718e-07	0.000172327	7.10298e-06	0.000168496	0.000348791	1.94954e-09	1.04791e-05	5.8682e-08	3.15839e-06	1.33138e-06	2.40418e-06	2.73125e-06	5.40445e-05	4.14649e-06	3.91406e-06	0.000484857	4.28543e-06
377	7.81365e-05	1.48209e-05	4.85857e-06	2.83427e-05	4.73531e-06	1.62785e-05	5.06101e-06	4.74769e-07	3.18842e-05	1.48522e-06	0.000813922	7.40969e-05	0.000116981	9.36181e-05	7.01945e-07	2.80946e-05	4.60573e-07	0.0300008	4.26859e-07	9.80948e-08	0.0051878	0.000586727	0	0.00014082	3.56355e-06	1.4898e-06	0	0.00656058	0.000394295	0.01	0	0	2.72528e-07	0.000172297	7.1025e-06	0.000168495	0.000348781	1.95473e-09	1.04888e-05	5.87045e-08	3.15893e-06	1.33216e-06	2.41101e-06	2.7333e-06	5.40402e-05	4.1466e-06	3.91658e-06	0.000484851	4.28568e-06
378	7.8135e-05	1.48271e-05	4.85914e-06	2.83421e-05	4.73654e-06	1.62781e-05	5.06161e-06	4.74886e-07	3.18928e-05	1.48584e-06	0.000813907	7.41047e-05	0.00011698	9.36169e-05	7.01936e-07	2.80942e-05	4.60689e-07	0.0300008	4.28774e-07	9.84782e-08	0.00518851	0.000586719	0	0.000140818	3.56666e-06	1.4911e-06	0	0.00656231	0.000394396	0.01	0	0	2.73253e-07	0.000172267	7.10202e-06	0.000168494	0.00034877	1.95991e-09	1.04985e-05	5.87268e-08	3.15947e-06	1.33294e-06	2.41781e-06	2.73534e-06	5.40358e-05	4.1467e-06	3.91908e-06	0.000484845	4.28593e-06
379	7.81335e-05	1.48334e-05	4.85972e-06	2.83416e-05	4.73777e-06	1.62778e-05	5.06221e-06	4.75002e-07	3.19013e-05	1.48645e-06	0.000813891	7.41125e-05	0.000116978	9.36157e-05	7.01928e-07	2.80939e-05	4.60804e-07	0.0300008	4.30687e-07	9.88609e-08	0.00518921	0.000586712	0	0.000140816	3.56975e-06	1.49238e-06	0	0.00656403	0.000394496	0.01	0	0	2.73976e-07	0.000172238	7.10155e-06	0.000168493	0.00034876	1.96507e-09	1.05081e-05	5.87491e-08	3.16e-06	1.33371e-06	2.42456e-06	2.73738e-06	5.40315e-05	4.1468e-06	3.92158e-06	0.000484839	4.28619e-06
380	7.8132e-05	1.48396e-05	4.86029e-06	2.8341e-05	4.73899e-06	1.62775e-05	5.06281e-06	4.75118e-07	3.19097e-05	1.48706e-06	0.000813876	7.41202e-05	0.000116977	9.36145e-05	7.01919e-07	2.80935e-05	4.60919e-07	0.0300008	4.32596e-07	9.92427e-08	0.00518991	0.000586705	0	0.000140815	3.57282e-06	1.49367e-06	0	0.00656574	0.000394595	0.01	0	0	2.74696e-07	0.000172208	7.10108e-06	0.000168492	0.000348749	1.97021e-09	1.05177e-05	5.87712e-08	3.16054e-06	1.33448e-06	2.43128e-06	2.7394e-06	5.40272e-05	4.14691e-06	3.92406e-06	0.000484833	4.28644e-06
381	7.81306e-05	1.48458e-05	4.86087e-06	2.83405e-05	4.74021e-06	1.62772e-05	5.0634e-06	4.75233e-07	3.19181e-05	1.48766e-06	0.00081386	7.41279e-05	0.000116976	9.36133e-05	7.0191e-07	2.80931e-05	4.61034e-07	0.0300008	4.34502e-07	9.96237e-08	0.00519062	0.000586698	0	0.000140813	3.57588e-06	1.49494e-06	0	0.00656745	0.000394694	0.01	0	0	2.75413e-07	0.000172179	7.10061e-06	0.000168491	0.000348739	1.97532e-09	1.05271e-05	5.87934e-08	3.16107e-06	1.33525e-06	2.43796e-06	2.74141e-06	5.4023e-05	4.14701e-06	3.92653e-06	0.000484826	4.28669e-06
382	7.81291e-05	1.48519e-05	4.86144e-06	2.834e-05	4.74142e-06	1.62769e-05	5.064e-06	4.75348e-07	3.19265e-05	1.48827e-06	0.000813845	7.41357e-05	0.000116974	9.36121e-05	7.01902e-07	2.80927e-05	4.61147e-07	0.0300008	4.36404e-07	1.00004e-07	0.00519132	0.00058669	0	0.000140811	3.57892e-06	1.49621e-06	0	0.00656915	0.000394793	0.01	0	0	2.76127e-07	0.00017215	7.10015e-06	0.000168489	0.000348728	1.98042e-09	1.05366e-05	5.88154e-08	3.1616e-06	1.33602e-06	2.4446e-06	2.74342e-06	5.40188e-05	4.14712e-06	3.929e-06	0.00048482	4.28694e-06
383	7.81276e-05	1.48581e-05	4.86201e-06	2.83394e-05	4.74262e-06	1.62766e-05	5.06459e-06	4.75462e-07	3.19348e-05	1.48887e-06	0.00081383	7.41433e-05	0.000116973	9.36109e-05	7.01893e-07	2.80924e-05	4.6126e-07	0.0300008	4.38303e-07	1.00383e-07	0.00519202	0.000586683	0	0.00014081	3.58195e-06	1.49747e-06	0	0.00657083	0.000394891	0.01	0	0	2.76839e-07	0.000172121	7.09969e-06	0.000168488	0.000348718	1.9855e-09	1.0546e-05	5.88373e-08	3.16213e-06	1.33678e-06	2.45121e-06	2.74541e-06	5.40146e-05	4.14722e-06	3.93144e-06	0.000484814	4.28719e-06
384	7.81262e-05	1.48642e-05	4.86258e-06	2.83389e-05	4.74382e-06	1.62763e-05	5.06519e-06	4.75575e-07	3.19431e-05	1.48947e-06	0.000813815	7.4151e-05	0.000116971	9.36097e-05	7.01884e-07	2.8092e-05	4.61373e-07	0.0300008	4.40199e-07	1.00762e-07	0.00519271	0.000586676	0	0.000140808	3.58496e-06	1.49873e-06	0	0.00657251	0.000394988	0.01	0	0	2.77549e-07	0.000172092	7.09924e-06	0.000168487	0.000348708	1.99056e-09	1.05553e-05	5.88592e-08	3.16265e-06	1.33754e-06	2.45777e-06	2.74739e-06	5.40105e-05	4.14733e-06	3.93388e-06	0.000484808	4.28744e-06
385	7.81247e-05	1.48703e-05	4.86315e-06	2.83384e-05	4.74501e-06	1.6276e-05	5.06578e-06	4.75688e-07	3.19513e-05	1.49007e-06	0.0008138	7.41586e-05	0.00011697	9.36086e-05	7.01876e-07	2.80916e-05	4.61484e-07	0.0300008	4.42091e-07	1.01139e-07	0.00519341	0.000586669	0	0.000140806	3.58795e-06	1.49998e-06	0	0.00657418	0.000395085	0.01	0	0	2.78255e-07	0.000172063	7.09879e-06	0.000168486	0.000348697	1.9956e-09	1.05646e-05	5.8881e-08	3.16318e-06	1.33829e-06	2.4643e-06	2.74936e-06	5.40064e-05	4.14744e-06	3.93631e-06	0.000484802	4.28768e-06
386	7.81233e-05	1.48764e-05	4.86372e-06	2.83378e-05	4.74619e-06	1.62757e-05	5.06637e-06	4.758e-07	3.19595e-05	1.49067e-06	0.000813785	7.41662e-05	0.000116969	9.36074e-05	7.01867e-07	2.80913e-05	4.61596e-07	0.0300008	4.4398e-07	1.01516e-07	0.0051941	0.000586662	0	0.000140805	3.59093e-06	1.50122e-06	0	0.00657585	0.000395182	0.01	0	0	2.78959e-07	0.000172035	7.09834e-06	0.000168485	0.000348687	2.00063e-09	1.05738e-05	5.89028e-08	3.1637e-06	1.33904e-06	2.4708e-06	2.75133e-06	5.40023e-05	4.14755e-06	3.93873e-06	0.000484796	4.28793e-06
387	7.81218e-05	1.48824e-05	4.86429e-06	2.83373e-05	4.74737e-06	1.62754e-05	5.06697e-06	4.75912e-07	3.19677e-05	1.49126e-06	0.00081377	7.41737e-05	0.000116967	9.36062e-05	7.01859e-07	2.80909e-05	4.61706e-07	0.0300008	4.45865e-07	1.01892e-07	0.0051948	0.000586655	0	0.000140803	3.5939e-06	1.50246e-06	0	0.0065775	0.000395278	0.01	0	0	2.7966e-07	0.000172007	7.0979e-06	0.000168484	0.000348677	2.00563e-09	1.0583e-05	5.89244e-08	3.16422e-06	1.33979e-06	2.47725e-06	2.75328e-06	5.39982e-05	4.14766e-06	3.94113e-06	0.00048479	4.28818e-06
388	7.81204e-05	1.48884e-05	4.86485e-06	2.83368e-05	4.74854e-06	1.62751e-05	5.06756e-06	4.76023e-07	3.19758e-05	1.49185e-06	0.000813755	7.41813e-05	0.000116966	9.3605e-05	7.0185e-07	2.80906e-05	4.61816e-07	0.0300008	4.47746e-07	1.02267e-07	0.00519549	0.000586648	0	0.000140801	3.59685e-06	1.50369e-06	0	0.00657914	0.000395374	0.01	0	0	2.80359e-07	0.000171979	7.09746e-06	0.000168483	0.000348667	2.01062e-09	1.05921e-05	5.8946e-08	3.16474e-06	1.34054e-06	2.48367e-06	2.75522e-06	5.39942e-05	4.14777e-06	3.94352e-06	0.000484784	4.28842e-06
389	7.8119e-05	1.48944e-05	4.86542e-06	2.83363e-05	4.74971e-06	1.62748e-05	5.06815e-06	4.76134e-07	3.19839e-05	1.49244e-06	0.00081374	7.41888e-05	0.000116964	9.36039e-05	7.01842e-07	2.80902e-05	4.61926e-07	0.0300008	4.49624e-07	1.02641e-07	0.00519618	0.000586641	0	0.0001408	3.59979e-06	1.50491e-06	0	0.00658078	0.000395469	0.01	0	0	2.81055e-07	0.000171951	7.09702e-06	0.000168482	0.000348657	2.01558e-09	1.06012e-05	5.89675e-08	3.16526e-06	1.34128e-06	2.49005e-06	2.75715e-06	5.39902e-05	4.14788e-06	3.9459e-06	0.000484778	4.28866e-06
390	7.81175e-05	1.49004e-05	4.86599e-06	2.83358e-05	4.75087e-06	1.62745e-05	5.06874e-06	4.76244e-07	3.19919e-05	1.49303e-06	0.000813725	7.41963e-05	0.000116963	9.36027e-05	7.01833e-07	2.80898e-05	4.62035e-07	0.0300008	4.51499e-07	1.03014e-07	0.00519687	0.000586635	0	0.000140798	3.60271e-06	1.50613e-06	0	0.00658241	0.000395563	0.01	0	0	2.81748e-07	0.000171923	7.09659e-06	0.000168481	0.000348647	2.02053e-09	1.06102e-05	5.8989e-08	3.16577e-06	1.34202e-06	2.49639e-06	2.75908e-06	5.39862e-05	4.14799e-06	3.94827e-06	0.000484773	4.28891e-06
391	7.81161e-05	1.49064e-05	4.86655e-06	2.83353e-05	4.75202e-06	1.62742e-05	5.06933e-06	4.76353e-07	3.19999e-05	1.49361e-06	0.00081371	7.42037e-05	0.000116962	9.36015e-05	7.01825e-07	2.80895e-05	4.62143e-07	0.0300008	4.53369e-07	1.03387e-07	0.00519756	0.000586628	0	0.000140797	3.60561e-06	1.50734e-06	0	0.00658403	0.000395657	0.01	0	0	2.82439e-07	0.000171895	7.09616e-06	0.00016848	0.000348637	2.02546e-09	1.06192e-05	5.90103e-08	3.16629e-06	1.34275e-06	2.5027e-06	2.76099e-06	5.39823e-05	4.1481e-06	3.95063e-06	0.000484767	4.28915e-06
392	7.81147e-05	1.49123e-05	4.86712e-06	2.83347e-05	4.75317e-06	1.62739e-05	5.06992e-06	4.76462e-07	3.20078e-05	1.49419e-06	0.000813696	7.42112e-05	0.00011696	9.36004e-05	7.01817e-07	2.80891e-05	4.62251e-07	0.0300008	4.55237e-07	1.03758e-07	0.00519825	0.000586621	0	0.000140795	3.6085e-06	1.50855e-06	0	0.00658564	0.000395751	0.01	0	0	2.83127e-07	0.000171868	7.09573e-06	0.000168479	0.000348628	2.03037e-09	1.06281e-05	5.90316e-08	3.1668e-06	1.34348e-06	2.50897e-06	2.7629e-06	5.39784e-05	4.14822e-06	3.95298e-06	0.000484761	4.28939e-06
393	7.81133e-05	1.49182e-05	4.86768e-06	2.83342e-05	4.75431e-06	1.62736e-05	5.0705e-06	4.7657e-07	3.20157e-05	1.49477e-06	0.000813681	7.42186e-05	0.000116959	9.35992e-05	7.01808e-07	2.80887e-05	4.62358e-07	0.0300008	4.571e-07	1.04129e-07	0.00519893	0.000586614	0	0.000140793	3.61138e-06	1.50975e-06	0	0.00658725	0.000395844	0.01	0	0	2.83812e-07	0.00017184	7.09531e-06	0.000168478	0.000348618	2.03526e-09	1.0637e-05	5.90528e-08	3.16731e-06	1.34421e-06	2.5152e-06	2.76479e-06	5.39745e-05	4.14833e-06	3.95532e-06	0.000484755	4.28963e-06
394	7.81119e-05	1.49241e-05	4.86824e-06	2.83337e-05	4.75545e-06	1.62733e-05	5.07109e-06	4.76678e-07	3.20236e-05	1.49535e-06	0.000813667	7.42259e-05	0.000116957	9.3598e-05	7.018e-07	2.80884e-05	4.62465e-07	0.0300008	4.5896e-07	1.04499e-07	0.00519962	0.000586607	0	0.000140792	3.61424e-06	1.51094e-06	0	0.00658884	0.000395937	0.01	0	0	2.84495e-07	0.000171813	7.0949e-06	0.000168477	0.000348608	2.04013e-09	1.06458e-05	5.9074e-08	3.16782e-06	1.34494e-06	2.52139e-06	2.76667e-06	5.39706e-05	4.14844e-06	3.95764e-06	0.000484749	4.28987e-06
395	7.81105e-05	1.493e-05	4.8688e-06	2.83332e-05	4.75658e-06	1.6273e-05	5.07167e-06	4.76785e-07	3.20314e-05	1.49593e-06	0.000813652	7.42333e-05	0.000116956	9.35969e-05	7.01791e-07	2.8088e-05	4.62571e-07	0.0300008	4.60816e-07	1.04868e-07	0.0052003	0.000586601	0	0.00014079	3.61709e-06	1.51213e-06	0	0.00659043	0.000396029	0.01	0	0	2.85175e-07	0.000171786	7.09448e-06	0.000168476	0.000348598	2.04499e-09	1.06546e-05	5.9095e-08	3.16832e-06	1.34566e-06	2.52755e-06	2.76855e-06	5.39668e-05	4.14856e-06	3.95996e-06	0.000484743	4.29011e-06
396	7.81091e-05	1.49358e-05	4.86936e-06	2.83327e-05	4.7577e-06	1.62728e-05	5.07226e-06	4.76892e-07	3.20392e-05	1.4965e-06	0.000813638	7.42406e-05	0.000116955	9.35957e-05	7.01783e-07	2.80877e-05	4.62676e-07	0.0300008	4.62668e-07	1.05236e-07	0.00520098	0.000586594	0	0.000140789	3.61992e-06	1.51331e-06	0	0.00659201	0.000396121	0.01	0	0	2.85853e-07	0.000171759	7.09407e-06	0.000168475	0.000348589	2.04982e-09	1.06633e-05	5.91161e-08	3.16883e-06	1.34638e-06	2.53367e-06	2.77042e-06	5.3963e-05	4.14868e-06	3.96226e-06	0.000484738	4.29034e-06
397	7.81078e-05	1.49416e-05	4.86992e-06	2.83322e-05	4.75882e-06	1.62725e-05	5.07284e-06	4.76998e-07	3.2047e-05	1.49707e-06	0.000813623	7.42479e-05	0.000116953	9.35946e-05	7.01775e-07	2.80873e-05	4.62781e-07	0.0300008	4.64517e-07	1.05603e-07	0.00520166	0.000586587	0	0.000140787	3.62274e-06	1.51449e-06	0	0.00659358	0.000396212	0.01	0	0	2.86528e-07	0.000171732	7.09367e-06	0.000168474	0.000348579	2.05464e-09	1.0672e-05	5.9137e-08	3.16933e-06	1.34709e-06	2.53975e-06	2.77227e-06	5.39592e-05	4.14879e-06	3.96455e-06	0.000484732	4.29058e-06
398	7.81064e-05	1.49474e-05	4.87048e-06	2.83317e-05	4.75993e-06	1.62722e-05	5.07342e-06	4.77103e-07	3.20547e-05	1.49764e-06	0.000813609	7.42552e-05	0.000116952	9.35934e-05	7.01767e-07	2.80869e-05	4.62886e-07	0.0300008	4.66362e-07	1.05969e-07	0.00520234	0.000586581	0	0.000140786	3.62554e-06	1.51566e-06	0	0.00659515	0.000396303	0.01	0	0	2.87201e-07	0.000171706	7.09326e-06	0.000168473	0.00034857	2.05944e-09	1.06806e-05	5.91578e-08	3.16983e-06	1.34781e-06	2.5458e-06	2.77412e-06	5.39555e-05	4.14891e-06	3.96683e-06	0.000484726	4.29082e-06
399	7.8105e-05	1.49532e-05	4.87104e-06	2.83312e-05	4.76104e-06	1.62719e-05	5.07401e-06	4.77208e-07	3.20623e-05	1.4982e-06	0.000813595	7.42624e-05	0.000116951	9.35923e-05	7.01758e-07	2.80866e-05	4.62989e-07	0.0300008	4.68203e-07	1.06334e-07	0.00520301	0.000586574	0	0.000140784	3.62833e-06	1.51682e-06	0	0.0065967	0.000396393	0.01	0	0	2.87871e-07	0.000171679	7.09287e-06	0.000168472	0.00034856	2.06422e-09	1.06892e-05	5.91786e-08	3.17033e-06	1.34852e-06	2.55181e-06	2.77596e-06	5.39517e-05	4.14903e-06	3.9691e-06	0.000484721	4.29105e-06
400	7.81037e-05	1.4959e-05	4.8716e-06	2.83307e-05	4.76214e-06	1.62716e-05	5.07459e-06	4.77313e-07	3.207e-05	1.49877e-06	0.000813581	7.42696e-05	0.000116949	9.35911e-05	7.0175e-07	2.80862e-05	4.63093e-07	0.0300008	4.7004e-07	1.06699e-07	0.00520369	0.000586568	0	0.000140782	3.63111e-06	1.51798e-06	0	0.00659825	0.000396483	0.01	0	0	2.88538e-07	0.000171653	7.09247e-06	0.000168471	0.000348551	2.06898e-09	1.06977e-05	5.91994e-08	3.17083e-06	1.34922e-06	2.55778e-06	2.77778e-06	5.39481e-05	4.14914e-06	3.97136e-06	0.000484715	4.29129e-06
401	7.81023e-05	1.49647e-05	4.87216e-06	2.83302e-05	4.76324e-06	1.62713e-05	5.07517e-06	4.77417e-07	3.20776e-05	1.49933e-06	0.000813567	7.42768e-05	0.000116948	9.359e-05	7.01742e-07	2.80859e-05	4.63195e-07	0.0300008	4.71874e-07	1.07062e-07	0.00520436	0.000586561	0	0.000140781	3.63387e-06	1.51913e-06	0	0.00659979	0.000396572	0.01	0	0	2.89203e-07	0.000171627	7.09208e-06	0.00016847	0.000348542	2.07373e-09	1.07062e-05	5.922e-08	3.17132e-06	1.34993e-06	2.56372e-06	2.7796e-06	5.39444e-05	4.14926e-06	3.97361e-06	0.000484709	4.29152e-06
402	7.8101e-05	1.49704e-05	4.87271e-06	2.83297e-05	4.76433e-06	1.62711e-05	5.07574e-06	4.7752e-07	3.20851e-05	1.49989e-06	0.000813553	7.4284e-05	0.000116947	9.35889e-05	7.01734e-07	2.80855e-05	4.63298e-07	0.0300008	4.73703e-07	1.07425e-07	0.00520504	0.000586555	0	0.000140779	3.63662e-06	1.52027e-06	0	0.00660132	0.000396661	0.01	0	0	2.89865e-07	0.000171601	7.09169e-06	0.000168469	0.000348532	2.07846e-09	1.07146e-05	5.92406e-08	3.17182e-06	1.35063e-06	2.56962e-06	2.78141e-06	5.39407e-05	4.14938e-06	3.97584e-06	0.000484704	4.29175e-06
403	7.80996e-05	1.49761e-05	4.87327e-06	2.83293e-05	4.76541e-06	1.62708e-05	5.07632e-06	4.77623e-07	3.20926e-05	1.50045e-06	0.000813539	7.42911e-05	0.000116945	9.35877e-05	7.01725e-07	2.80852e-05	4.63399e-07	0.0300008	4.75529e-07	1.07787e-07	0.00520571	0.000586548	0	0.000140778	3.63935e-06	1.52141e-06	0	0.00660285	0.00039675	0.01	0	0	2.90525e-07	0.000171576	7.09131e-06	0.000168468	0.000348523	2.08317e-09	1.0723e-05	5.92611e-08	3.17231e-06	1.35132e-06	2.57548e-06	2.78321e-06	5.39371e-05	4.1495e-06	3.97807e-06	0.000484698	4.29198e-06
404	7.80983e-05	1.49818e-05	4.87382e-06	2.83288e-05	4.76649e-06	1.62705e-05	5.0769e-06	4.77725e-07	3.21001e-05	1.501e-06	0.000813525	7.42982e-05	0.000116944	9.35866e-05	7.01717e-07	2.80848e-05	4.63501e-07	0.0300008	4.77351e-07	1.08148e-07	0.00520638	0.000586542	0	0.000140776	3.64207e-06	1.52255e-06	0	0.00660436	0.000396838	0.01	0	0	2.91182e-07	0.00017155	7.09093e-06	0.000168467	0.000348514	2.08786e-09	1.07313e-05	5.92815e-08	3.1728e-06	1.35202e-06	2.5813e-06	2.78501e-06	5.39335e-05	4.14962e-06	3.98028e-06	0.000484693	4.29221e-06
405	7.80969e-05	1.49874e-05	4.87437e-06	2.83283e-05	4.76756e-06	1.62702e-05	5.07747e-06	4.77827e-07	3.21075e-05	1.50156e-06	0.000813511	7.43053e-05	0.000116942	9.35855e-05	7.01709e-07	2.80844e-05	4.63601e-07	0.0300008	4.79168e-07	1.08508e-07	0.00520704	0.000586536	0	0.000140775	3.64478e-06	1.52368e-06	0	0.00660587	0.000396925	0.01	0	0	2.91837e-07	0.000171525	7.09055e-06	0.000168466	0.000348505	2.09253e-09	1.07396e-05	5.93019e-08	3.17329e-06	1.35271e-06	2.58709e-06	2.78679e-06	5.393e-05	4.14974e-06	3.98248e-06	0.000484687	4.29244e-06
406	7.80956e-05	1.4993e-05	4.87492e-06	2.83278e-05	4.76863e-06	1.62699e-05	5.07805e-06	4.77928e-07	3.21149e-05	1.50211e-06	0.000813497	7.43124e-05	0.000116941	9.35843e-05	7.01701e-07	2.80841e-05	4.63701e-07	0.0300008	4.80982e-07	1.08867e-07	0.00520771	0.000586529	0	0.000140773	3.64747e-06	1.5248e-06	0	0.00660737	0.000397013	0.01	0	0	2.92489e-07	0.000171499	7.09018e-06	0.000168465	0.000348496	2.09719e-09	1.07479e-05	5.93222e-08	3.17378e-06	1.35339e-06	2.59285e-06	2.78856e-06	5.39264e-05	4.14986e-06	3.98468e-06	0.000484682	4.29267e-06
407	7.80943e-05	1.49986e-05	4.87547e-06	2.83273e-05	4.76969e-06	1.62697e-05	5.07862e-06	4.78029e-07	3.21223e-05	1.50266e-06	0.000813483	7.43194e-05	0.00011694	9.35832e-05	7.01693e-07	2.80837e-05	4.63801e-07	0.0300008	4.82792e-07	1.09225e-07	0.00520837	0.000586523	0	0.000140772	3.65015e-06	1.52592e-06	0	0.00660887	0.000397099	0.01	0	0	2.93139e-07	0.000171474	7.08981e-06	0.000168464	0.000348487	2.10182e-09	1.07561e-05	5.93425e-08	3.17426e-06	1.35408e-06	2.59856e-06	2.79033e-06	5.39229e-05	4.14998e-06	3.98686e-06	0.000484676	4.2929e-06
408	7.8093e-05	1.50042e-05	4.87602e-06	2.83268e-05	4.77075e-06	1.62694e-05	5.07919e-06	4.78129e-07	3.21296e-05	1.50321e-06	0.00081347	7.43264e-05	0.000116939	9.35821e-05	7.01685e-07	2.80834e-05	4.639e-07	0.0300008	4.84598e-07	1.09582e-07	0.00520904	0.000586517	0	0.00014077	3.65281e-06	1.52703e-06	0	0.00661035	0.000397186	0.01	0	0	2.93786e-07	0.000171449	7.08945e-06	0.000168463	0.000348477	2.10645e-09	1.07643e-05	5.93626e-08	3.17475e-06	1.35476e-06	2.60424e-06	2.79208e-06	5.39194e-05	4.1501e-06	3.98903e-06	0.000484671	4.29313e-06
409	7.80917e-05	1.50098e-05	4.87657e-06	2.83264e-05	4.7718e-06	1.62691e-05	5.07977e-06	4.78229e-07	3.21369e-05	1.50375e-06	0.000813456	7.43334e-05	0.000116937	9.3581e-05	7.01677e-07	2.8083e-05	4.63998e-07	0.0300008	4.864e-07	1.09938e-07	0.0052097	0.000586511	0	0.000140769	3.65546e-06	1.52813e-06	0	0.00661183	0.000397271	0.01	0	0	2.94431e-07	0.000171424	7.08909e-06	0.000168462	0.000348469	2.11105e-09	1.07724e-05	5.93827e-08	3.17523e-06	1.35544e-06	2.60989e-06	2.79383e-06	5.39159e-05	4.15022e-06	3.99118e-06	0.000484666	4.29335e-06
410	7.80904e-05	1.50153e-05	4.87712e-06	2.83259e-05	4.77285e-06	1.62689e-05	5.08034e-06	4.78328e-07	3.21442e-05	1.50429e-06	0.000813442	7.43404e-05	0.000116936	9.35799e-05	7.01669e-07	2.80827e-05	4.64096e-07	0.0300008	4.88198e-07	1.10294e-07	0.00521036	0.000586504	0	0.000140768	3.6581e-06	1.52923e-06	0	0.0066133	0.000397357	0.01	0	0	2.95073e-07	0.0001714	7.08873e-06	0.000168461	0.00034846	2.11563e-09	1.07805e-05	5.94028e-08	3.17571e-06	1.35611e-06	2.6155e-06	2.79557e-06	5.39125e-05	4.15035e-06	3.99333e-06	0.00048466	4.29358e-06
411	7.80891e-05	1.50208e-05	4.87767e-06	2.83254e-05	4.77389e-06	1.62686e-05	5.08091e-06	4.78426e-07	3.21514e-05	1.50483e-06	0.000813429	7.43473e-05	0.000116935	9.35787e-05	7.01661e-07	2.80823e-05	4.64194e-07	0.0300008	4.89992e-07	1.10648e-07	0.00521102	0.000586498	0	0.000140766	3.66073e-06	1.53033e-06	0	0.00661477	0.000397442	0.01	0	0	2.95713e-07	0.000171375	7.08838e-06	0.00016846	0.000348451	2.1202e-09	1.07885e-05	5.94227e-08	3.17619e-06	1.35678e-06	2.62107e-06	2.7973e-06	5.39091e-05	4.15047e-06	3.99547e-06	0.000484655	4.2938e-06
412	7.80878e-05	1.50263e-05	4.87821e-06	2.8325e-05	4.77492e-06	1.62683e-05	5.08147e-06	4.78524e-07	3.21586e-05	1.50537e-06	0.000813416	7.43542e-05	0.000116933	9.35776e-05	7.01653e-07	2.8082e-05	4.64291e-07	0.0300008	4.91782e-07	1.11002e-07	0.00521168	0.000586492	0	0.000140765	3.66334e-06	1.53142e-06	0	0.00661622	0.000397526	0.01	0	0	2.9635e-07	0.000171351	7.08803e-06	0.000168459	0.000348442	2.12475e-09	1.07965e-05	5.94426e-08	3.17667e-06	1.35745e-06	2.62661e-06	2.79902e-06	5.39057e-05	4.15059e-06	3.99759e-06	0.00048465	4.29403e-06
413	7.80865e-05	1.50318e-05	4.87876e-06	2.83245e-05	4.77595e-06	1.6268e-05	5.08204e-06	4.78622e-07	3.21657e-05	1.50591e-06	0.000813402	7.43611e-05	0.000116932	9.35765e-05	7.01645e-07	2.80816e-05	4.64387e-07	0.0300008	4.93568e-07	1.11354e-07	0.00521233	0.000586486	0	0.000140763	3.66594e-06	1.5325e-06	0	0.00661767	0.000397611	0.01	0	0	2.96985e-07	0.000171327	7.08768e-06	0.000168458	0.000348433	2.12929e-09	1.08044e-05	5.94625e-08	3.17714e-06	1.35812e-06	2.63211e-06	2.80073e-06	5.39023e-05	4.15071e-06	3.99971e-06	0.000484644	4.29425e-06
414	7.80852e-05	1.50372e-05	4.8793e-06	2.8324e-05	4.77698e-06	1.62678e-05	5.08261e-06	4.78719e-07	3.21728e-05	1.50644e-06	0.000813389	7.43679e-05	0.000116931	9.35754e-05	7.01637e-07	2.80813e-05	4.64483e-07	0.0300008	4.9535e-07	1.11706e-07	0.00521299	0.00058648	0	0.000140762	3.66852e-06	1.53358e-06	0	0.00661911	0.000397694	0.01	0	0	2.97618e-07	0.000171303	7.08734e-06	0.000168457	0.000348424	2.1338e-09	1.08123e-05	5.94822e-08	3.17762e-06	1.35878e-06	2.63757e-06	2.80243e-06	5.3899e-05	4.15084e-06	4.00181e-06	0.000484639	4.29447e-06
415	7.8084e-05	1.50427e-05	4.87984e-06	2.83236e-05	4.778e-06	1.62675e-05	5.08317e-06	4.78816e-07	3.21799e-05	1.50698e-06	0.000813376	7.43748e-05	0.000116929	9.35743e-05	7.01629e-07	2.80809e-05	4.64579e-07	0.0300008	4.97128e-07	1.12057e-07	0.00521364	0.000586474	0	0.00014076	3.67109e-06	1.53465e-06	0	0.00662055	0.000397777	0.01	0	0	2.98248e-07	0.000171279	7.087e-06	0.000168456	0.000348416	2.1383e-09	1.08202e-05	5.95019e-08	3.17809e-06	1.35944e-06	2.643e-06	2.80413e-06	5.38956e-05	4.15096e-06	4.00391e-06	0.000484634	4.29469e-06
416	7.80827e-05	1.50481e-05	4.88038e-06	2.83231e-05	4.77901e-06	1.62673e-05	5.08374e-06	4.78912e-07	3.21869e-05	1.50751e-06	0.000813362	7.43816e-05	0.000116928	9.35732e-05	7.01621e-07	2.80806e-05	4.64674e-07	0.0300008	4.98901e-07	1.12407e-07	0.00521429	0.000586468	0	0.000140759	3.67365e-06	1.53572e-06	0	0.00662197	0.00039786	0.01	0	0	2.98875e-07	0.000171255	7.08667e-06	0.000168455	0.000348407	2.14278e-09	1.0828e-05	5.95216e-08	3.17856e-06	1.36009e-06	2.6484e-06	2.80581e-06	5.38923e-05	4.15109e-06	4.00599e-06	0.000484629	4.29491e-06
417	7.80814e-05	1.50535e-05	4.88092e-06	2.83226e-05	4.78002e-06	1.6267e-05	5.0843e-06	4.79007e-07	3.21939e-05	1.50803e-06	0.000813349	7.43883e-05	0.000116927	9.35721e-05	7.01613e-07	2.80802e-05	4.64768e-07	0.0300008	5.00671e-07	1.12756e-07	0.00521494	0.000586462	0	0.000140758	3.67619e-06	1.53678e-06	0	0.00662339	0.000397943	0.01	0	0	2.995e-07	0.000171231	7.08633e-06	0.000168454	0.000348399	2.14725e-09	1.08358e-05	5.95411e-08	3.17903e-06	1.36075e-06	2.65376e-06	2.80749e-06	5.3889e-05	4.15121e-06	4.00806e-06	0.000484624	4.29513e-06
418	7.80802e-05	1.50588e-05	4.88146e-06	2.83222e-05	4.78102e-06	1.62667e-05	5.08486e-06	4.79102e-07	3.22008e-05	1.50856e-06	0.000813336	7.43951e-05	0.000116925	9.3571e-05	7.01606e-07	2.80799e-05	4.64862e-07	0.0300008	5.02436e-07	1.13104e-07	0.00521559	0.000586456	0	0.000140756	3.67873e-06	1.53784e-06	0	0.00662481	0.000398025	0.01	0	0	3.00123e-07	0.000171208	7.08601e-06	0.000168453	0.00034839	2.1517e-09	1.08435e-05	5.95606e-08	3.1795e-06	1.3614e-06	2.65908e-06	2.80916e-06	5.38858e-05	4.15134e-06	4.01012e-06	0.000484618	4.29535e-06
419	7.80789e-05	1.50642e-05	4.882e-06	2.83217e-05	4.78202e-06	1.62665e-05	5.08542e-06	4.79197e-07	3.22078e-05	1.50908e-06	0.000813323	7.44018e-05	0.000116924	9.35699e-05	7.01598e-07	2.80796e-05	4.64955e-07	0.0300008	5.04197e-07	1.13451e-07	0.00521624	0.00058645	0	0.000140755	3.68125e-06	1.53889e-06	0	0.00662621	0.000398106	0.01	0	0	3.00743e-07	0.000171185	7.08568e-06	0.000168452	0.000348381	2.15613e-09	1.08512e-05	5.95801e-08	3.17996e-06	1.36204e-06	2.66437e-06	2.81082e-06	5.38825e-05	4.15146e-06	4.01217e-06	0.000484613	4.29557e-06
420	7.80777e-05	1.50695e-05	4.88254e-06	2.83213e-05	4.78301e-06	1.62662e-05	5.08598e-06	4.79291e-07	3.22147e-05	1.50961e-06	0.00081331	7.44085e-05	0.000116923	9.35688e-05	7.0159e-07	2.80792e-05	4.65048e-07	0.0300008	5.05955e-07	1.13797e-07	0.00521688	0.000586444	0	0.000140753	3.68375e-06	1.53993e-06	0	0.00662761	0.000398187	0.01	0	0	3.01361e-07	0.000171161	7.08536e-06	0.000168451	0.000348373	2.16054e-09	1.08588e-05	5.95995e-08	3.18043e-06	1.36269e-06	2.66962e-06	2.81247e-06	5.38793e-05	4.15159e-06	4.01421e-06	0.000484608	4.29579e-06
421	7.80764e-05	1.50748e-05	4.88307e-06	2.83208e-05	4.784e-06	1.6266e-05	5.08654e-06	4.79385e-07	3.22215e-05	1.51013e-06	0.000813297	7.44152e-05	0.000116922	9.35677e-05	7.01582e-07	2.80789e-05	4.65141e-07	0.0300008	5.07708e-07	1.14142e-07	0.00521752	0.000586438	0	0.000140752	3.68625e-06	1.54097e-06	0	0.006629	0.000398268	0.01	0	0	3.01977e-07	0.000171138	7.08504e-06	0.00016845	0.000348365	2.16494e-09	1.08665e-05	5.96188e-08	3.18089e-06	1.36333e-06	2.67484e-06	2.81412e-06	5.38761e-05	4.15171e-06	4.01624e-06	0.000484603	4.296e-06
422	7.80752e-05	1.50801e-05	4.88361e-06	2.83204e-05	4.78498e-06	1.62657e-05	5.0871e-06	4.79478e-07	3.22283e-05	1.51064e-06	0.000813285	7.44219e-05	0.00011692	9.35666e-05	7.01574e-07	2.80785e-05	4.65233e-07	0.0300008	5.09456e-07	1.14487e-07	0.00521817	0.000586432	0	0.000140751	3.68873e-06	1.54201e-06	0	0.00663038	0.000398349	0.01	0	0	3.0259e-07	0.000171116	7.08473e-06	0.000168449	0.000348356	2.16932e-09	1.0874e-05	5.9638e-08	3.18135e-06	1.36397e-06	2.68003e-06	2.81575e-06	5.3873e-05	4.15184e-06	4.01825e-06	0.000484598	4.29622e-06
423	7.8074e-05	1.50853e-05	4.88414e-06	2.83199e-05	4.78596e-06	1.62654e-05	5.08765e-06	4.79571e-07	3.22351e-05	1.51116e-06	0.000813272	7.44285e-05	0.000116919	9.35656e-05	7.01567e-07	2.80782e-05	4.65324e-07	0.0300008	5.11201e-07	1.1483e-07	0.00521881	0.000586427	0	0.000140749	3.6912e-06	1.54304e-06	0	0.00663176	0.000398428	0.01	0	0	3.03201e-07	0.000171093	7.08442e-06	0.000168448	0.000348348	2.17369e-09	1.08816e-05	5.96572e-08	3.18181e-06	1.3646e-06	2.68518e-06	2.81738e-06	5.38698e-05	4.15196e-06	4.02026e-06	0.000484593	4.29643e-06
424	7.80727e-05	1.50906e-05	4.88468e-06	2.83195e-05	4.78693e-06	1.62652e-05	5.08821e-06	4.79663e-07	3.22419e-05	1.51167e-06	0.000813259	7.44351e-05	0.000116918	9.35645e-05	7.01559e-07	2.80778e-05	4.65415e-07	0.0300008	5.12941e-07	1.15172e-07	0.00521944	0.000586421	0	0.000140748	3.69365e-06	1.54406e-06	0	0.00663313	0.000398508	0.01	0	0	3.03809e-07	0.00017107	7.08412e-06	0.000168448	0.00034834	2.17803e-09	1.0889e-05	5.96763e-08	3.18227e-06	1.36523e-06	2.69029e-06	2.819e-06	5.38667e-05	4.15209e-06	4.02226e-06	0.000484588	4.29665e-06
425	7.80715e-05	1.50958e-05	4.88521e-06	2.83191e-05	4.7879e-06	1.62649e-05	5.08876e-06	4.79755e-07	3.22486e-05	1.51218e-06	0.000813246	7.44417e-05	0.000116917	9.35634e-05	7.01551e-07	2.80775e-05	4.65506e-07	0.0300008	5.14677e-07	1.15514e-07	0.00522008	0.000586415	0	0.000140747	3.6961e-06	1.54508e-06	0	0.00663449	0.000398587	0.01	0	0	3.04415e-07	0.000171048	7.08381e-06	0.000168447	0.000348331	2.18237e-09	1.08965e-05	5.96953e-08	3.18272e-06	1.36586e-06	2.69537e-06	2.82061e-06	5.38636e-05	4.15222e-06	4.02424e-06	0.000484583	4.29686e-06
426	7.80703e-05	1.5101e-05	4.88574e-06	2.83186e-05	4.78886e-06	1.62647e-05	5.08932e-06	4.79846e-07	3.22553e-05	1.51269e-06	0.000813234	7.44482e-05	0.000116915	9.35623e-05	7.01544e-07	2.80772e-05	4.65596e-07	0.0300008	5.16409e-07	1.15855e-07	0.00522072	0.000586409	0	0.000140745	3.69853e-06	1.54609e-06	0	0.00663585	0.000398666	0.01	0	0	3.05019e-07	0.000171026	7.08351e-06	0.000168446	0.000348323	2.18668e-09	1.09039e-05	5.97143e-08	3.18318e-06	1.36649e-06	2.70042e-06	2.82221e-06	5.38605e-05	4.15234e-06	4.02622e-06	0.000484578	4.29707e-06
427	7.80691e-05	1.51062e-05	4.88627e-06	2.83182e-05	4.78982e-06	1.62644e-05	5.08987e-06	4.79937e-07	3.22619e-05	1.5132e-06	0.000813221	7.44547e-05	0.000116914	9.35612e-05	7.01536e-07	2.80768e-05	4.65685e-07	0.0300008	5.18137e-07	1.16194e-07	0.00522135	0.000586404	0	0.000140744	3.70095e-06	1.5471e-06	0	0.0066372	0.000398744	0.01	0	0	3.0562e-07	0.000171004	7.08322e-06	0.000168445	0.000348315	2.19098e-09	1.09113e-05	5.97333e-08	3.18363e-06	1.36711e-06	2.70543e-06	2.82381e-06	5.38574e-05	4.15247e-06	4.02818e-06	0.000484573	4.29728e-06
428	7.80679e-05	1.51113e-05	4.88679e-06	2.83177e-05	4.79077e-06	1.62642e-05	5.09042e-06	4.80027e-07	3.22685e-05	1.51371e-06	0.000813209	7.44612e-05	0.000116913	9.35602e-05	7.01528e-07	2.80765e-05	4.65775e-07	0.0300008	5.1986e-07	1.16533e-07	0.00522198	0.000586398	0	0.000140743	3.70335e-06	1.54811e-06	0	0.00663854	0.000398822	0.01	0	0	3.06219e-07	0.000170982	7.08293e-06	0.000168444	0.000348307	2.19526e-09	1.09186e-05	5.97521e-08	3.18408e-06	1.36773e-06	2.71041e-06	2.82539e-06	5.38544e-05	4.1526e-06	4.03013e-06	0.000484568	4.29749e-06
429	7.80667e-05	1.51165e-05	4.88732e-06	2.83173e-05	4.79172e-06	1.62639e-05	5.09097e-06	4.80117e-07	3.22751e-05	1.51421e-06	0.000813196	7.44677e-05	0.000116912	9.35591e-05	7.01521e-07	2.80761e-05	4.65863e-07	0.0300008	5.2158e-07	1.16871e-07	0.00522261	0.000586392	0	0.000140741	3.70575e-06	1.54911e-06	0	0.00663987	0.0003989	0.01	0	0	3.06816e-07	0.00017096	7.08264e-06	0.000168443	0.000348299	2.19953e-09	1.09259e-05	5.97709e-08	3.18453e-06	1.36835e-06	2.71536e-06	2.82697e-06	5.38514e-05	4.15273e-06	4.03208e-06	0.000484563	4.2977e-06
430	7.80655e-05	1.51216e-05	4.88785e-06	2.83169e-05	4.79266e-06	1.62637e-05	5.09152e-06	4.80206e-07	3.22816e-05	1.51471e-06	0.000813184	7.44742e-05	0.00011691	9.3558e-05	7.01513e-07	2.80758e-05	4.65951e-07	0.0300008	5.23294e-07	1.17208e-07	0.00522324	0.000586387	0	0.00014074	3.70813e-06	1.5501e-06	0	0.0066412	0.000398977	0.01	0	0	3.0741e-07	0.000170938	7.08235e-06	0.000168442	0.000348291	2.20378e-09	1.09332e-05	5.97896e-08	3.18498e-06	1.36896e-06	2.72027e-06	2.82854e-06	5.38483e-05	4.15285e-06	4.03401e-06	0.000484558	4.29791e-06
431	7.80643e-05	1.51267e-05	4.88837e-06	2.83164e-05	4.7936e-06	1.62634e-05	5.09206e-06	4.80295e-07	3.22881e-05	1.51521e-06	0.000813171	7.44806e-05	0.000116909	9.3557e-05	7.01506e-07	2.80755e-05	4.66039e-07	0.0300008	5.25005e-07	1.17543e-07	0.00522387	0.000586381	0	0.000140739	3.7105e-06	1.55109e-06	0	0.00664252	0.000399053	0.01	0	0	3.08002e-07	0.000170917	7.08207e-06	0.000168441	0.000348283	2.20801e-09	1.09404e-05	5.98083e-08	3.18542e-06	1.36957e-06	2.72515e-06	2.83011e-06	5.38454e-05	4.15298e-06	4.03593e-06	0.000484554	4.29812e-06
432	7.80631e-05	1.51318e-05	4.8889e-06	2.8316e-05	4.79453e-06	1.62632e-05	5.09261e-06	4.80383e-07	3.22946e-05	1.51571e-06	0.000813159	7.4487e-05	0.000116908	9.35559e-05	7.01498e-07	2.80751e-05	4.66126e-07	0.0300008	5.26711e-07	1.17878e-07	0.0052245	0.000586376	0	0.000140737	3.71286e-06	1.55207e-06	0	0.00664384	0.00039913	0.01	0	0	3.08592e-07	0.000170895	7.08179e-06	0.00016844	0.000348275	2.21223e-09	1.09476e-05	5.98269e-08	3.18587e-06	1.37018e-06	2.72999e-06	2.83166e-06	5.38424e-05	4.15311e-06	4.03784e-06	0.000484549	4.29833e-06
433	7.8062e-05	1.51368e-05	4.88942e-06	2.83156e-05	4.79546e-06	1.62629e-05	5.09315e-06	4.80471e-07	3.23011e-05	1.51621e-06	0.000813147	7.44934e-05	0.000116907	9.35549e-05	7.01491e-07	2.80748e-05	4.66213e-07	0.0300008	5.28414e-07	1.18212e-07	0.00522512	0.00058637	0	0.000140736	3.7152e-06	1.55305e-06	0	0.00664515	0.000399206	0.01	0	0	3.09179e-07	0.000170874	7.08152e-06	0.000168439	0.000348267	2.21643e-09	1.09547e-05	5.98455e-08	3.18631e-06	1.37078e-06	2.7348e-06	2.83321e-06	5.38395e-05	4.15324e-06	4.03975e-06	0.000484544	4.29854e-06
434	7.80608e-05	1.51419e-05	4.88994e-06	2.83152e-05	4.79638e-06	1.62627e-05	5.0937e-06	4.80559e-07	3.23075e-05	1.5167e-06	0.000813135	7.44997e-05	0.000116905	9.35538e-05	7.01483e-07	2.80745e-05	4.66299e-07	0.0300008	5.30111e-07	1.18546e-07	0.00522574	0.000586365	0	0.000140735	3.71754e-06	1.55402e-06	0	0.00664645	0.000399281	0.01	0	0	3.09764e-07	0.000170853	7.08125e-06	0.000168438	0.000348259	2.22062e-09	1.09618e-05	5.98639e-08	3.18675e-06	1.37139e-06	2.73958e-06	2.83475e-06	5.38365e-05	4.15336e-06	4.04164e-06	0.000484539	4.29874e-06
435	7.80596e-05	1.51469e-05	4.89046e-06	2.83147e-05	4.7973e-06	1.62625e-05	5.09424e-06	4.80646e-07	3.23139e-05	1.51719e-06	0.000813123	7.45061e-05	0.000116904	9.35528e-05	7.01476e-07	2.80741e-05	4.66385e-07	0.0300008	5.31805e-07	1.18878e-07	0.00522636	0.000586359	0	0.000140733	3.71986e-06	1.55499e-06	0	0.00664774	0.000399356	0.01	0	0	3.10347e-07	0.000170832	7.08098e-06	0.000168437	0.000348251	2.22479e-09	1.09689e-05	5.98824e-08	3.18719e-06	1.37198e-06	2.74433e-06	2.83628e-06	5.38336e-05	4.15349e-06	4.04352e-06	0.000484535	4.29895e-06
436	7.80585e-05	1.51519e-05	4.89098e-06	2.83143e-05	4.79821e-06	1.62622e-05	5.09478e-06	4.80733e-07	3.23202e-05	1.51768e-06	0.000813111	7.45124e-05	0.000116903	9.35517e-05	7.01468e-07	2.80738e-05	4.66471e-07	0.0300008	5.33494e-07	1.19209e-07	0.00522698	0.000586354	0	0.000140732	3.72217e-06	1.55595e-06	0	0.00664903	0.000399431	0.01	0	0	3.10928e-07	0.000170811	7.08072e-06	0.000168436	0.000348243	2.22894e-09	1.09759e-05	5.99007e-08	3.18763e-06	1.37258e-06	2.74904e-06	2.8378e-06	5.38307e-05	4.15362e-06	4.04539e-06	0.00048453	4.29915e-06
437	7.80573e-05	1.51568e-05	4.8915e-06	2.83139e-05	4.79912e-06	1.6262e-05	5.09532e-06	4.80819e-07	3.23265e-05	1.51817e-06	0.000813099	7.45187e-05	0.000116902	9.35507e-05	7.01461e-07	2.80735e-05	4.66556e-07	0.0300008	5.35179e-07	1.19539e-07	0.0052276	0.000586348	0	0.000140731	3.72447e-06	1.55691e-06	0	0.00665031	0.000399506	0.01	0	0	3.11506e-07	0.00017079	7.08046e-06	0.000168435	0.000348236	2.23308e-09	1.09829e-05	5.9919e-08	3.18806e-06	1.37317e-06	2.75372e-06	2.83932e-06	5.38279e-05	4.15375e-06	4.04725e-06	0.000484525	4.29935e-06
438	7.80562e-05	1.51618e-05	4.89201e-06	2.83135e-05	4.80003e-06	1.62617e-05	5.09586e-06	4.80905e-07	3.23328e-05	1.51865e-06	0.000813087	7.45249e-05	0.0001169	9.35496e-05	7.01454e-07	2.80731e-05	4.6664e-07	0.0300008	5.36859e-07	1.19868e-07	0.00522822	0.000586343	0	0.00014073	3.72676e-06	1.55787e-06	0	0.00665159	0.00039958	0.01	0	0	3.12082e-07	0.00017077	7.0802e-06	0.000168434	0.000348228	2.2372e-09	1.09899e-05	5.99372e-08	3.1885e-06	1.37376e-06	2.75836e-06	2.84082e-06	5.3825e-05	4.15388e-06	4.04909e-06	0.000484521	4.29956e-06
439	7.8055e-05	1.51667e-05	4.89253e-06	2.83131e-05	4.80093e-06	1.62615e-05	5.09639e-06	4.8099e-07	3.23391e-05	1.51914e-06	0.000813075	7.45312e-05	0.000116899	9.35486e-05	7.01446e-07	2.80728e-05	4.66724e-07	0.0300008	5.38535e-07	1.20197e-07	0.00522883	0.000586338	0	0.000140728	3.72903e-06	1.55882e-06	0	0.00665286	0.000399653	0.01	0	0	3.12656e-07	0.000170749	7.07995e-06	0.000168433	0.00034822	2.24131e-09	1.09968e-05	5.99554e-08	3.18893e-06	1.37435e-06	2.76298e-06	2.84232e-06	5.38222e-05	4.15401e-06	4.05093e-06	0.000484516	4.29976e-06
440	7.80539e-05	1.51717e-05	4.89304e-06	2.83126e-05	4.80182e-06	1.62613e-05	5.09693e-06	4.81075e-07	3.23453e-05	1.51962e-06	0.000813063	7.45374e-05	0.000116898	9.35476e-05	7.01439e-07	2.80725e-05	4.66808e-07	0.0300008	5.40207e-07	1.20524e-07	0.00522945	0.000586332	0	0.000140727	3.73129e-06	1.55976e-06	0	0.00665412	0.000399727	0.01	0	0	3.13227e-07	0.000170729	7.0797e-06	0.000168432	0.000348213	2.2454e-09	1.10037e-05	5.99735e-08	3.18936e-06	1.37493e-06	2.76756e-06	2.84382e-06	5.38194e-05	4.15414e-06	4.05276e-06	0.000484511	4.29996e-06
441	7.80528e-05	1.51766e-05	4.89356e-06	2.83122e-05	4.80271e-06	1.6261e-05	5.09746e-06	4.81159e-07	3.23515e-05	1.5201e-06	0.000813051	7.45436e-05	0.000116897	9.35465e-05	7.01432e-07	2.80722e-05	4.66891e-07	0.0300008	5.41874e-07	1.20851e-07	0.00523006	0.000586327	0	0.000140726	3.73355e-06	1.5607e-06	0	0.00665538	0.0003998	0.01	0	0	3.13797e-07	0.000170709	7.07945e-06	0.000168432	0.000348205	2.24947e-09	1.10106e-05	5.99916e-08	3.18979e-06	1.37552e-06	2.77211e-06	2.8453e-06	5.38166e-05	4.15426e-06	4.05458e-06	0.000484507	4.30016e-06
442	7.80516e-05	1.51814e-05	4.89407e-06	2.83118e-05	4.8036e-06	1.62608e-05	5.098e-06	4.81243e-07	3.23576e-05	1.52058e-06	0.000813039	7.45497e-05	0.000116896	9.35455e-05	7.01424e-07	2.80718e-05	4.66974e-07	0.0300008	5.43537e-07	1.21176e-07	0.00523067	0.000586322	0	0.000140725	3.73579e-06	1.56163e-06	0	0.00665663	0.000399872	0.01	0	0	3.14364e-07	0.000170689	7.0792e-06	0.000168431	0.000348198	2.25353e-09	1.10174e-05	6.00096e-08	3.19022e-06	1.37609e-06	2.77663e-06	2.84678e-06	5.38138e-05	4.15439e-06	4.05639e-06	0.000484502	4.30036e-06
443	7.80505e-05	1.51863e-05	4.89458e-06	2.83114e-05	4.80448e-06	1.62606e-05	5.09853e-06	4.81327e-07	3.23637e-05	1.52105e-06	0.000813028	7.45559e-05	0.000116894	9.35445e-05	7.01417e-07	2.80715e-05	4.67056e-07	0.0300008	5.45196e-07	1.21501e-07	0.00523127	0.000586317	0	0.000140723	3.73802e-06	1.56256e-06	0	0.00665787	0.000399944	0.01	0	0	3.14929e-07	0.000170669	7.07896e-06	0.00016843	0.00034819	2.25758e-09	1.10242e-05	6.00275e-08	3.19065e-06	1.37667e-06	2.78112e-06	2.84825e-06	5.38111e-05	4.15452e-06	4.05819e-06	0.000484498	4.30056e-06
444	7.80494e-05	1.51911e-05	4.89509e-06	2.8311e-05	4.80535e-06	1.62603e-05	5.09906e-06	4.8141e-07	3.23698e-05	1.52153e-06	0.000813016	7.4562e-05	0.000116893	9.35434e-05	7.0141e-07	2.80712e-05	4.67138e-07	0.0300008	5.4685e-07	1.21825e-07	0.00523188	0.000586311	0	0.000140722	3.74023e-06	1.56349e-06	0	0.00665911	0.000400016	0.01	0	0	3.15491e-07	0.000170649	7.07873e-06	0.000168429	0.000348183	2.26161e-09	1.10309e-05	6.00453e-08	3.19108e-06	1.37724e-06	2.78557e-06	2.84971e-06	5.38083e-05	4.15465e-06	4.05997e-06	0.000484493	4.30076e-06
445	7.80483e-05	1.5196e-05	4.8956e-06	2.83106e-05	4.80623e-06	1.62601e-05	5.09959e-06	4.81492e-07	3.23759e-05	1.522e-06	0.000813004	7.45681e-05	0.000116892	9.35424e-05	7.01403e-07	2.80709e-05	4.6722e-07	0.0300008	5.485e-07	1.22147e-07	0.00523249	0.000586306	0	0.000140721	3.74244e-06	1.56441e-06	0	0.00666034	0.000400088	0.01	0	0	3.16052e-07	0.00017063	7.07849e-06	0.000168428	0.000348175	2.26562e-09	1.10376e-05	6.00631e-08	3.1915e-06	1.37781e-06	2.78999e-06	2.85117e-06	5.38056e-05	4.15478e-06	4.06175e-06	0.000484489	4.30095e-06
446	7.80472e-05	1.52008e-05	4.89611e-06	2.83102e-05	4.80709e-06	1.62599e-05	5.10012e-06	4.81575e-07	3.23819e-05	1.52247e-06	0.000812993	7.45741e-05	0.000116891	9.35414e-05	7.01395e-07	2.80705e-05	4.67301e-07	0.0300008	5.50145e-07	1.22469e-07	0.00523309	0.000586301	0	0.00014072	3.74464e-06	1.56532e-06	0	0.00666156	0.000400159	0.01	0	0	3.1661e-07	0.00017061	7.07826e-06	0.000168427	0.000348168	2.26962e-09	1.10443e-05	6.00809e-08	3.19192e-06	1.37838e-06	2.79439e-06	2.85262e-06	5.38029e-05	4.15491e-06	4.06352e-06	0.000484484	4.30115e-06
447	7.8046e-05	1.52055e-05	4.89661e-06	2.83098e-05	4.80796e-06	1.62596e-05	5.10065e-06	4.81657e-07	3.23879e-05	1.52294e-06	0.000812981	7.45802e-05	0.00011689	9.35404e-05	7.01388e-07	2.80702e-05	4.67381e-07	0.0300008	5.51786e-07	1.2279e-07	0.00523369	0.000586296	0	0.000140718	3.74682e-06	1.56624e-06	0	0.00666278	0.000400229	0.01	0	0	3.17166e-07	0.000170591	7.07803e-06	0.000168426	0.00034816	2.2736e-09	1.1051e-05	6.00986e-08	3.19234e-06	1.37894e-06	2.79875e-06	2.85406e-06	5.38002e-05	4.15504e-06	4.06528e-06	0.00048448	4.30135e-06
448	7.80449e-05	1.52103e-05	4.89712e-06	2.83094e-05	4.80882e-06	1.62594e-05	5.10117e-06	4.81738e-07	3.23939e-05	1.52341e-06	0.00081297	7.45862e-05	0.000116889	9.35394e-05	7.01381e-07	2.80699e-05	4.67462e-07	0.0300008	5.53423e-07	1.2311e-07	0.00523429	0.000586291	0	0.000140717	3.74899e-06	1.56714e-06	0	0.00666399	0.0004003	0.01	0	0	3.1772e-07	0.000170572	7.07781e-06	0.000168425	0.000348153	2.27757e-09	1.10576e-05	6.01162e-08	3.19276e-06	1.3795e-06	2.80308e-06	2.85549e-06	5.37975e-05	4.15517e-06	4.06703e-06	0.000484475	4.30154e-06
449	7.80439e-05	1.5215e-05	4.89762e-06	2.8309e-05	4.80967e-06	1.62592e-05	5.1017e-06	4.81819e-07	3.23998e-05	1.52387e-06	0.000812958	7.45922e-05	0.000116887	9.35383e-05	7.01374e-07	2.80696e-05	4.67541e-07	0.0300008	5.55055e-07	1.23429e-07	0.00523489	0.000586286	0	0.000140716	3.75116e-06	1.56804e-06	0	0.0066652	0.00040037	0.01	0	0	3.18272e-07	0.000170553	7.07759e-06	0.000168424	0.000348146	2.28153e-09	1.10642e-05	6.01337e-08	3.19318e-06	1.38006e-06	2.80737e-06	2.85692e-06	5.37949e-05	4.1553e-06	4.06876e-06	0.000484471	4.30174e-06
450	7.80428e-05	1.52198e-05	4.89812e-06	2.83086e-05	4.81052e-06	1.62589e-05	5.10222e-06	4.81899e-07	3.24058e-05	1.52433e-06	0.000812947	7.45982e-05	0.000116886	9.35373e-05	7.01367e-07	2.80692e-05	4.67621e-07	0.0300008	5.56683e-07	1.23747e-07	0.00523548	0.000586281	0	0.000140715	3.75331e-06	1.56894e-06	0	0.0066664	0.000400439	0.01	0	0	3.18821e-07	0.000170534	7.07737e-06	0.000168423	0.000348138	2.28547e-09	1.10707e-05	6.01512e-08	3.19359e-06	1.38062e-06	2.81164e-06	2.85833e-06	5.37923e-05	4.15543e-06	4.07049e-06	0.000484466	4.30193e-06
451	7.80417e-05	1.52245e-05	4.89862e-06	2.83082e-05	4.81137e-06	1.62587e-05	5.10274e-06	4.8198e-07	3.24116e-05	1.52479e-06	0.000812936	7.46041e-05	0.000116885	9.35363e-05	7.0136e-07	2.80689e-05	4.677e-07	0.0300008	5.58306e-07	1.24064e-07	0.00523608	0.000586276	0	0.000140714	3.75545e-06	1.56983e-06	0	0.00666759	0.000400509	0.01	0	0	3.19369e-07	0.000170515	7.07716e-06	0.000168422	0.000348131	2.28939e-09	1.10773e-05	6.01687e-08	3.19401e-06	1.38117e-06	2.81588e-06	2.85975e-06	5.37896e-05	4.15556e-06	4.07221e-06	0.000484462	4.30212e-06
452	7.80406e-05	1.52292e-05	4.89912e-06	2.83078e-05	4.81221e-06	1.62585e-05	5.10326e-06	4.82059e-07	3.24175e-05	1.52525e-06	0.000812925	7.46101e-05	0.000116884	9.35353e-05	7.01353e-07	2.80686e-05	4.67778e-07	0.0300008	5.59925e-07	1.2438e-07	0.00523667	0.000586271	0	0.000140713	3.75758e-06	1.57072e-06	0	0.00666878	0.000400578	0.01	0	0	3.19914e-07	0.000170496	7.07694e-06	0.000168422	0.000348124	2.2933e-09	1.10837e-05	6.01861e-08	3.19442e-06	1.38172e-06	2.82009e-06	2.86115e-06	5.3787e-05	4.15569e-06	4.07392e-06	0.000484458	4.30231e-06
453	7.80395e-05	1.52338e-05	4.89962e-06	2.83074e-05	4.81304e-06	1.62583e-05	5.10378e-06	4.82139e-07	3.24233e-05	1.52571e-06	0.000812913	7.4616e-05	0.000116883	9.35343e-05	7.01346e-07	2.80683e-05	4.67856e-07	0.0300008	5.6154e-07	1.24695e-07	0.00523726	0.000586266	0	0.000140711	3.7597e-06	1.5716e-06	0	0.00666996	0.000400646	0.01	0	0	3.20457e-07	0.000170478	7.07674e-06	0.000168421	0.000348117	2.29719e-09	1.10902e-05	6.02034e-08	3.19483e-06	1.38227e-06	2.82426e-06	2.86255e-06	5.37845e-05	4.15581e-06	4.07561e-06	0.000484454	4.30251e-06
454	7.80385e-05	1.52385e-05	4.90012e-06	2.8307e-05	4.81387e-06	1.6258e-05	5.1043e-06	4.82218e-07	3.24291e-05	1.52617e-06	0.000812902	7.46219e-05	0.000116882	9.35333e-05	7.01338e-07	2.8068e-05	4.67934e-07	0.0300008	5.6315e-07	1.2501e-07	0.00523785	0.000586261	0	0.00014071	3.7618e-06	1.57248e-06	0	0.00667113	0.000400714	0.01	0	0	3.20998e-07	0.00017046	7.07653e-06	0.00016842	0.00034811	2.30107e-09	1.10966e-05	6.02206e-08	3.19524e-06	1.38281e-06	2.82841e-06	2.86394e-06	5.37819e-05	4.15594e-06	4.0773e-06	0.000484449	4.3027e-06
455	7.80374e-05	1.52431e-05	4.90062e-06	2.83067e-05	4.8147e-06	1.62578e-05	5.10482e-06	4.82296e-07	3.24348e-05	1.52662e-06	0.000812891	7.46277e-05	0.00011688	9.35323e-05	7.01331e-07	2.80676e-05	4.68011e-07	0.0300008	5.64756e-07	1.25323e-07	0.00523844	0.000586256	0	0.000140709	3.7639e-06	1.57336e-06	0	0.0066723	0.000400782	0.01	0	0	3.21537e-07	0.000170441	7.07633e-06	0.000168419	0.000348103	2.30494e-09	1.1103e-05	6.02378e-08	3.19565e-06	1.38335e-06	2.83252e-06	2.86532e-06	5.37793e-05	4.15607e-06	4.07898e-06	0.000484445	4.30289e-06
456	7.80363e-05	1.52477e-05	4.90111e-06	2.83063e-05	4.81553e-06	1.62576e-05	5.10533e-06	4.82374e-07	3.24406e-05	1.52707e-06	0.00081288	7.46336e-05	0.000116879	9.35313e-05	7.01324e-07	2.80673e-05	4.68088e-07	0.0300008	5.66357e-07	1.25635e-07	0.00523903	0.000586251	0	0.000140708	3.76599e-06	1.57423e-06	0	0.00667347	0.00040085	0.01	0	0	3.22074e-07	0.000170423	7.07613e-06	0.000168418	0.000348096	2.30879e-09	1.11094e-05	6.0255e-08	3.19606e-06	1.38389e-06	2.83661e-06	2.8667e-06	5.37768e-05	4.1562e-06	4.08065e-06	0.000484441	4.30307e-06
457	7.80353e-05	1.52523e-05	4.90161e-06	2.83059e-05	4.81635e-06	1.62574e-05	5.10585e-06	4.82452e-07	3.24463e-05	1.52752e-06	0.000812869	7.46394e-05	0.000116878	9.35304e-05	7.01318e-07	2.8067e-05	4.68165e-07	0.0300008	5.67954e-07	1.25947e-07	0.00523961	0.000586246	0	0.000140707	3.76806e-06	1.57509e-06	0	0.00667462	0.000400917	0.01	0	0	3.22609e-07	0.000170405	7.07593e-06	0.000168417	0.000348088	2.31262e-09	1.11157e-05	6.0272e-08	3.19646e-06	1.38443e-06	2.84067e-06	2.86807e-06	5.37743e-05	4.15633e-06	4.0823e-06	0.000484437	4.30326e-06
458	7.80342e-05	1.52569e-05	4.9021e-06	2.83055e-05	4.81716e-06	1.62572e-05	5.10636e-06	4.82529e-07	3.2452e-05	1.52797e-06	0.000812858	7.46452e-05	0.000116877	9.35294e-05	7.01311e-07	2.80667e-05	4.68241e-07	0.0300008	5.69546e-07	1.26257e-07	0.0052402	0.000586241	0	0.000140706	3.77013e-06	1.57596e-06	0	0.00667578	0.000400984	0.01	0	0	3.23141e-07	0.000170387	7.07574e-06	0.000168416	0.000348081	2.31644e-09	1.1122e-05	6.02891e-08	3.19687e-06	1.38496e-06	2.8447e-06	2.86943e-06	5.37718e-05	4.15646e-06	4.08395e-06	0.000484432	4.30345e-06
459	7.80332e-05	1.52614e-05	4.90259e-06	2.83051e-05	4.81797e-06	1.62569e-05	5.10687e-06	4.82606e-07	3.24576e-05	1.52842e-06	0.000812847	7.46509e-05	0.000116876	9.35284e-05	7.01304e-07	2.80664e-05	4.68316e-07	0.0300008	5.71134e-07	1.26567e-07	0.00524078	0.000586236	0	0.000140704	3.77218e-06	1.57681e-06	0	0.00667692	0.000401051	0.01	0	0	3.23672e-07	0.000170369	7.07555e-06	0.000168415	0.000348075	2.32025e-09	1.11282e-05	6.0306e-08	3.19727e-06	1.38549e-06	2.84869e-06	2.87078e-06	5.37693e-05	4.15659e-06	4.08559e-06	0.000484428	4.30364e-06
460	7.80321e-05	1.5266e-05	4.90308e-06	2.83047e-05	4.81878e-06	1.62567e-05	5.10738e-06	4.82683e-07	3.24632e-05	1.52886e-06	0.000812836	7.46567e-05	0.000116875	9.35274e-05	7.01297e-07	2.80661e-05	4.68392e-07	0.0300008	5.72718e-07	1.26875e-07	0.00524136	0.000586232	0	0.000140703	3.77423e-06	1.57767e-06	0	0.00667806	0.000401117	0.01	0	0	3.242e-07	0.000170352	7.07536e-06	0.000168414	0.000348068	2.32404e-09	1.11345e-05	6.03229e-08	3.19767e-06	1.38602e-06	2.85266e-06	2.87213e-06	5.37668e-05	4.15672e-06	4.08722e-06	0.000484424	4.30382e-06
461	7.80311e-05	1.52705e-05	4.90357e-06	2.83044e-05	4.81958e-06	1.62565e-05	5.10789e-06	4.82759e-07	3.24688e-05	1.5293e-06	0.000812826	7.46624e-05	0.000116874	9.35264e-05	7.0129e-07	2.80658e-05	4.68467e-07	0.0300008	5.74297e-07	1.27183e-07	0.00524194	0.000586227	0	0.000140702	3.77626e-06	1.57851e-06	0	0.00667919	0.000401183	0.01	0	0	3.24726e-07	0.000170334	7.07518e-06	0.000168413	0.000348061	2.32782e-09	1.11407e-05	6.03397e-08	3.19807e-06	1.38654e-06	2.8566e-06	2.87347e-06	5.37644e-05	4.15685e-06	4.08884e-06	0.00048442	4.30401e-06
462	7.80301e-05	1.5275e-05	4.90406e-06	2.8304e-05	4.82038e-06	1.62563e-05	5.1084e-06	4.82834e-07	3.24744e-05	1.52974e-06	0.000812815	7.46681e-05	0.000116872	9.35254e-05	7.01283e-07	2.80654e-05	4.68541e-07	0.0300008	5.75871e-07	1.2749e-07	0.00524251	0.000586222	0	0.000140701	3.77828e-06	1.57936e-06	0	0.00668032	0.000401248	0.01	0	0	3.2525e-07	0.000170317	7.075e-06	0.000168413	0.000348054	2.33158e-09	1.11468e-05	6.03565e-08	3.19846e-06	1.38707e-06	2.86051e-06	2.87481e-06	5.3762e-05	4.15698e-06	4.09045e-06	0.000484416	4.30419e-06
463	7.8029e-05	1.52795e-05	4.90454e-06	2.83036e-05	4.82117e-06	1.62561e-05	5.10891e-06	4.8291e-07	3.24799e-05	1.53018e-06	0.000812804	7.46738e-05	0.000116871	9.35245e-05	7.01276e-07	2.80651e-05	4.68615e-07	0.0300008	5.77441e-07	1.27796e-07	0.00524309	0.000586217	0	0.0001407	3.7803e-06	1.5802e-06	0	0.00668145	0.000401313	0.01	0	0	3.25773e-07	0.0001703	7.07482e-06	0.000168412	0.000348047	2.33533e-09	1.1153e-05	6.03732e-08	3.19886e-06	1.38759e-06	2.86439e-06	2.87614e-06	5.37595e-05	4.15711e-06	4.09205e-06	0.000484412	4.30438e-06
464	7.8028e-05	1.52839e-05	4.90503e-06	2.83032e-05	4.82196e-06	1.62559e-05	5.10941e-06	4.82985e-07	3.24854e-05	1.53062e-06	0.000812794	7.46794e-05	0.00011687	9.35235e-05	7.01269e-07	2.80648e-05	4.68689e-07	0.0300008	5.79007e-07	1.28101e-07	0.00524366	0.000586213	0	0.000140699	3.7823e-06	1.58103e-06	0	0.00668256	0.000401378	0.01	0	0	3.26293e-07	0.000170282	7.07464e-06	0.000168411	0.00034804	2.33907e-09	1.11591e-05	6.03899e-08	3.19925e-06	1.3881e-06	2.86825e-06	2.87746e-06	5.37571e-05	4.15723e-06	4.09364e-06	0.000484408	4.30456e-06
465	7.8027e-05	1.52884e-05	4.90551e-06	2.83029e-05	4.82275e-06	1.62557e-05	5.10992e-06	4.83059e-07	3.24909e-05	1.53105e-06	0.000812783	7.46851e-05	0.000116869	9.35225e-05	7.01263e-07	2.80645e-05	4.68762e-07	0.0300008	5.80568e-07	1.28405e-07	0.00524423	0.000586208	0	0.000140698	3.78429e-06	1.58186e-06	0	0.00668367	0.000401443	0.01	0	0	3.26811e-07	0.000170265	7.07447e-06	0.00016841	0.000348034	2.34279e-09	1.11652e-05	6.04065e-08	3.19965e-06	1.38862e-06	2.87207e-06	2.87877e-06	5.37547e-05	4.15736e-06	4.09522e-06	0.000484404	4.30474e-06
466	7.8026e-05	1.52928e-05	4.90599e-06	2.83025e-05	4.82353e-06	1.62555e-05	5.11042e-06	4.83133e-07	3.24963e-05	1.53149e-06	0.000812772	7.46907e-05	0.000116868	9.35216e-05	7.01256e-07	2.80642e-05	4.68835e-07	0.0300008	5.82125e-07	1.28708e-07	0.0052448	0.000586203	0	0.000140697	3.78627e-06	1.58269e-06	0	0.00668478	0.000401507	0.01	0	0	3.27327e-07	0.000170249	7.0743e-06	0.000168409	0.000348027	2.34649e-09	1.11712e-05	6.0423e-08	3.20004e-06	1.38913e-06	2.87587e-06	2.88008e-06	5.37524e-05	4.15749e-06	4.09679e-06	0.0004844	4.30492e-06
467	7.8025e-05	1.52972e-05	4.90647e-06	2.83021e-05	4.82431e-06	1.62552e-05	5.11092e-06	4.83207e-07	3.25017e-05	1.53192e-06	0.000812762	7.46963e-05	0.000116867	9.35206e-05	7.01249e-07	2.80639e-05	4.68908e-07	0.0300008	5.83677e-07	1.2901e-07	0.00524537	0.000586199	0	0.000140696	3.78825e-06	1.58351e-06	0	0.00668588	0.000401571	0.01	0	0	3.27841e-07	0.000170232	7.07414e-06	0.000168408	0.00034802	2.35019e-09	1.11772e-05	6.04395e-08	3.20043e-06	1.38964e-06	2.87964e-06	2.88138e-06	5.375e-05	4.15762e-06	4.09836e-06	0.000484396	4.30511e-06
468	7.8024e-05	1.53016e-05	4.90695e-06	2.83018e-05	4.82508e-06	1.6255e-05	5.11142e-06	4.8328e-07	3.25071e-05	1.53235e-06	0.000812751	7.47019e-05	0.000116866	9.35197e-05	7.01242e-07	2.80636e-05	4.6898e-07	0.0300008	5.85225e-07	1.29311e-07	0.00524594	0.000586194	0	0.000140694	3.79021e-06	1.58433e-06	0	0.00668697	0.000401634	0.01	0	0	3.28353e-07	0.000170215	7.07397e-06	0.000168407	0.000348013	2.35386e-09	1.11832e-05	6.0456e-08	3.20081e-06	1.39014e-06	2.88338e-06	2.88268e-06	5.37477e-05	4.15775e-06	4.09991e-06	0.000484392	4.30529e-06
469	7.8023e-05	1.5306e-05	4.90743e-06	2.83014e-05	4.82585e-06	1.62548e-05	5.11192e-06	4.83353e-07	3.25125e-05	1.53278e-06	0.000812741	7.47074e-05	0.000116865	9.35187e-05	7.01236e-07	2.80633e-05	4.69052e-07	0.0300008	5.86768e-07	1.29611e-07	0.0052465	0.000586189	0	0.000140693	3.79216e-06	1.58515e-06	0	0.00668806	0.000401697	0.01	0	0	3.28863e-07	0.000170199	7.07381e-06	0.000168407	0.000348007	2.35753e-09	1.11892e-05	6.04723e-08	3.2012e-06	1.39064e-06	2.88709e-06	2.88396e-06	5.37453e-05	4.15788e-06	4.10145e-06	0.000484388	4.30547e-06
470	7.8022e-05	1.53103e-05	4.90791e-06	2.83011e-05	4.82662e-06	1.62546e-05	5.11242e-06	4.83426e-07	3.25178e-05	1.5332e-06	0.000812731	7.47129e-05	0.000116864	9.35178e-05	7.01229e-07	2.8063e-05	4.69123e-07	0.0300008	5.88307e-07	1.2991e-07	0.00524707	0.000586185	0	0.000140692	3.7941e-06	1.58596e-06	0	0.00668915	0.00040176	0.01	0	0	3.29371e-07	0.000170182	7.07365e-06	0.000168406	0.000348	2.36118e-09	1.11951e-05	6.04886e-08	3.20159e-06	1.39114e-06	2.89078e-06	2.88525e-06	5.3743e-05	4.15801e-06	4.10299e-06	0.000484384	4.30564e-06
471	7.8021e-05	1.53147e-05	4.90839e-06	2.83007e-05	4.82738e-06	1.62544e-05	5.11291e-06	4.83498e-07	3.25231e-05	1.53363e-06	0.00081272	7.47184e-05	0.000116862	9.35168e-05	7.01222e-07	2.80627e-05	4.69194e-07	0.0300008	5.89842e-07	1.30209e-07	0.00524763	0.00058618	0	0.000140691	3.79604e-06	1.58676e-06	0	0.00669022	0.000401823	0.01	0	0	3.29877e-07	0.000170166	7.0735e-06	0.000168405	0.000347994	2.36482e-09	1.1201e-05	6.05049e-08	3.20197e-06	1.39164e-06	2.89444e-06	2.88652e-06	5.37407e-05	4.15813e-06	4.10451e-06	0.00048438	4.30582e-06
472	7.802e-05	1.5319e-05	4.90886e-06	2.83003e-05	4.82814e-06	1.62542e-05	5.11341e-06	4.8357e-07	3.25284e-05	1.53405e-06	0.00081271	7.47239e-05	0.000116861	9.35159e-05	7.01216e-07	2.80624e-05	4.69265e-07	0.0300008	5.91372e-07	1.30506e-07	0.00524819	0.000586176	0	0.00014069	3.79796e-06	1.58756e-06	0	0.0066913	0.000401885	0.01	0	0	3.30381e-07	0.00017015	7.07334e-06	0.000168404	0.000347987	2.36844e-09	1.12069e-05	6.05211e-08	3.20235e-06	1.39214e-06	2.89807e-06	2.88779e-06	5.37384e-05	4.15826e-06	4.10603e-06	0.000484376	4.306e-06
473	7.8019e-05	1.53233e-05	4.90933e-06	2.83e-05	4.82889e-06	1.6254e-05	5.1139e-06	4.83642e-07	3.25336e-05	1.53447e-06	0.0008127	7.47294e-05	0.00011686	9.35149e-05	7.01209e-07	2.80621e-05	4.69335e-07	0.0300008	5.92897e-07	1.30803e-07	0.00524875	0.000586171	0	0.000140689	3.79987e-06	1.58836e-06	0	0.00669236	0.000401947	0.01	0	0	3.30883e-07	0.000170134	7.07319e-06	0.000168403	0.000347981	2.37205e-09	1.12128e-05	6.05372e-08	3.20273e-06	1.39263e-06	2.90167e-06	2.88905e-06	5.37361e-05	4.15839e-06	4.10753e-06	0.000484372	4.30618e-06
474	7.8018e-05	1.53276e-05	4.90981e-06	2.82996e-05	4.82965e-06	1.62538e-05	5.11439e-06	4.83713e-07	3.25389e-05	1.53489e-06	0.00081269	7.47348e-05	0.000116859	9.3514e-05	7.01203e-07	2.80618e-05	4.69405e-07	0.0300008	5.94419e-07	1.31098e-07	0.0052493	0.000586167	0	0.000140688	3.80178e-06	1.58915e-06	0	0.00669342	0.000402009	0.01	0	0	3.31383e-07	0.000170118	7.07305e-06	0.000168402	0.000347974	2.37565e-09	1.12186e-05	6.05533e-08	3.20311e-06	1.39312e-06	2.90525e-06	2.89031e-06	5.37339e-05	4.15852e-06	4.10903e-06	0.000484368	4.30635e-06
475	7.80171e-05	1.53318e-05	4.91028e-06	2.82993e-05	4.83039e-06	1.62536e-05	5.11488e-06	4.83784e-07	3.25441e-05	1.53531e-06	0.00081268	7.47402e-05	0.000116858	9.3513e-05	7.01196e-07	2.80615e-05	4.69474e-07	0.0300008	5.95935e-07	1.31393e-07	0.00524986	0.000586162	0	0.000140687	3.80367e-06	1.58994e-06	0	0.00669448	0.00040207	0.01	0	0	3.31881e-07	0.000170102	7.0729e-06	0.000168401	0.000347968	2.37923e-09	1.12244e-05	6.05693e-08	3.20349e-06	1.39361e-06	2.9088e-06	2.89156e-06	5.37316e-05	4.15865e-06	4.11052e-06	0.000484365	4.30653e-06
476	7.80161e-05	1.53361e-05	4.91075e-06	2.82989e-05	4.83113e-06	1.62534e-05	5.11537e-06	4.83854e-07	3.25492e-05	1.53573e-06	0.000812669	7.47456e-05	0.000116857	9.35121e-05	7.01189e-07	2.80612e-05	4.69544e-07	0.0300008	5.97447e-07	1.31687e-07	0.00525041	0.000586158	0	0.000140686	3.80555e-06	1.59073e-06	0	0.00669553	0.000402131	0.01	0	0	3.32377e-07	0.000170086	7.07276e-06	0.000168401	0.000347961	2.3828e-09	1.12301e-05	6.05852e-08	3.20386e-06	1.39409e-06	2.91233e-06	2.8928e-06	5.37294e-05	4.15877e-06	4.11199e-06	0.000484361	4.3067e-06
477	7.80151e-05	1.53403e-05	4.91122e-06	2.82986e-05	4.83187e-06	1.62532e-05	5.11586e-06	4.83924e-07	3.25544e-05	1.53614e-06	0.000812659	7.4751e-05	0.000116856	9.35112e-05	7.01183e-07	2.80609e-05	4.69612e-07	0.0300008	5.98955e-07	1.31979e-07	0.00525096	0.000586154	0	0.000140685	3.80743e-06	1.59151e-06	0	0.00669657	0.000402192	0.01	0	0	3.32871e-07	0.00017007	7.07262e-06	0.0001684	0.000347955	2.38635e-09	1.12359e-05	6.06011e-08	3.20424e-06	1.39457e-06	2.91582e-06	2.89404e-06	5.37272e-05	4.1589e-06	4.11346e-06	0.000484357	4.30688e-06
478	7.80142e-05	1.53445e-05	4.91168e-06	2.82982e-05	4.83261e-06	1.6253e-05	5.11635e-06	4.83994e-07	3.25595e-05	1.53655e-06	0.000812649	7.47564e-05	0.000116855	9.35102e-05	7.01176e-07	2.80606e-05	4.69681e-07	0.0300008	6.00458e-07	1.32271e-07	0.00525151	0.000586149	0	0.000140684	3.80929e-06	1.59229e-06	0	0.00669761	0.000402252	0.01	0	0	3.33363e-07	0.000170055	7.07248e-06	0.000168399	0.000347949	2.38989e-09	1.12416e-05	6.0617e-08	3.20461e-06	1.39505e-06	2.91929e-06	2.89527e-06	5.3725e-05	4.15903e-06	4.11492e-06	0.000484353	4.30705e-06
479	7.80132e-05	1.53487e-05	4.91215e-06	2.82979e-05	4.83334e-06	1.62528e-05	5.11683e-06	4.84063e-07	3.25646e-05	1.53697e-06	0.000812639	7.47617e-05	0.000116854	9.35093e-05	7.0117e-07	2.80603e-05	4.69749e-07	0.0300008	6.01957e-07	1.32562e-07	0.00525206	0.000586145	0	0.000140683	3.81115e-06	1.59306e-06	0	0.00669865	0.000402312	0.01	0	0	3.33853e-07	0.000170039	7.07235e-06	0.000168398	0.000347942	2.39342e-09	1.12473e-05	6.06327e-08	3.20498e-06	1.39553e-06	2.92274e-06	2.89649e-06	5.37228e-05	4.15916e-06	4.11637e-06	0.00048435	4.30722e-06
480	7.80122e-05	1.53529e-05	4.91261e-06	2.82975e-05	4.83407e-06	1.62526e-05	5.11732e-06	4.84132e-07	3.25697e-05	1.53738e-06	0.00081263	7.4767e-05	0.000116853	9.35084e-05	7.01163e-07	2.806e-05	4.69817e-07	0.0300008	6.03451e-07	1.32852e-07	0.00525261	0.000586141	0	0.000140682	3.81299e-06	1.59383e-06	0	0.00669968	0.000402372	0.01	0	0	3.34342e-07	0.000170024	7.07222e-06	0.000168397	0.000347936	2.39694e-09	1.12529e-05	6.06485e-08	3.20535e-06	1.396e-06	2.92616e-06	2.89771e-06	5.37206e-05	4.15928e-06	4.11781e-06	0.000484346	4.30739e-06
481	7.80113e-05	1.53571e-05	4.91308e-06	2.82972e-05	4.83479e-06	1.62524e-05	5.1178e-06	4.84201e-07	3.25747e-05	1.53778e-06	0.00081262	7.47723e-05	0.000116852	9.35075e-05	7.01157e-07	2.80597e-05	4.69884e-07	0.0300008	6.04941e-07	1.33141e-07	0.00525315	0.000586136	0	0.000140681	3.81483e-06	1.5946e-06	0	0.0067007	0.000402431	0.01	0	0	3.34828e-07	0.000170009	7.07209e-06	0.000168396	0.00034793	2.40044e-09	1.12585e-05	6.06641e-08	3.20572e-06	1.39647e-06	2.92955e-06	2.89892e-06	5.37185e-05	4.15941e-06	4.11925e-06	0.000484342	4.30757e-06
482	7.80104e-05	1.53612e-05	4.91354e-06	2.82968e-05	4.83551e-06	1.62522e-05	5.11828e-06	4.84269e-07	3.25797e-05	1.53819e-06	0.00081261	7.47776e-05	0.000116851	9.35065e-05	7.01151e-07	2.80594e-05	4.69951e-07	0.0300008	6.06427e-07	1.3343e-07	0.0052537	0.000586132	0	0.00014068	3.81666e-06	1.59536e-06	0	0.00670172	0.00040249	0.01	0	0	3.35312e-07	0.000169994	7.07196e-06	0.000168395	0.000347923	2.40393e-09	1.12641e-05	6.06797e-08	3.20608e-06	1.39694e-06	2.93292e-06	2.90013e-06	5.37163e-05	4.15954e-06	4.12067e-06	0.000484338	4.30774e-06
483	7.80094e-05	1.53653e-05	4.914e-06	2.82965e-05	4.83623e-06	1.6252e-05	5.11876e-06	4.84337e-07	3.25847e-05	1.53859e-06	0.0008126	7.47828e-05	0.00011685	9.35056e-05	7.01144e-07	2.80591e-05	4.70018e-07	0.0300008	6.07908e-07	1.33717e-07	0.00525424	0.000586128	0	0.000140679	3.81847e-06	1.59612e-06	0	0.00670273	0.000402549	0.01	0	0	3.35795e-07	0.000169979	7.07184e-06	0.000168395	0.000347917	2.4074e-09	1.12697e-05	6.06953e-08	3.20645e-06	1.39741e-06	2.93626e-06	2.90132e-06	5.37142e-05	4.15966e-06	4.12209e-06	0.000484335	4.30791e-06
484	7.80085e-05	1.53694e-05	4.91446e-06	2.82962e-05	4.83694e-06	1.62518e-05	5.11924e-06	4.84404e-07	3.25897e-05	1.539e-06	0.00081259	7.4788e-05	0.000116849	9.35047e-05	7.01138e-07	2.80588e-05	4.70084e-07	0.0300008	6.09384e-07	1.34003e-07	0.00525478	0.000586123	0	0.000140678	3.82028e-06	1.59687e-06	0	0.00670374	0.000402608	0.01	0	0	3.36276e-07	0.000169964	7.07172e-06	0.000168394	0.000347911	2.41086e-09	1.12753e-05	6.07108e-08	3.20681e-06	1.39787e-06	2.93958e-06	2.90252e-06	5.3712e-05	4.15979e-06	4.12349e-06	0.000484331	4.30808e-06
485	7.80076e-05	1.53735e-05	4.91492e-06	2.82958e-05	4.83765e-06	1.62516e-05	5.11972e-06	4.84472e-07	3.25946e-05	1.5394e-06	0.000812581	7.47933e-05	0.000116848	9.35038e-05	7.01131e-07	2.80585e-05	4.7015e-07	0.0300008	6.10856e-07	1.34289e-07	0.00525532	0.000586119	0	0.000140677	3.82208e-06	1.59762e-06	0	0.00670475	0.000402666	0.01	0	0	3.36754e-07	0.000169949	7.0716e-06	0.000168393	0.000347905	2.41431e-09	1.12808e-05	6.07262e-08	3.20717e-06	1.39833e-06	2.94287e-06	2.90371e-06	5.37099e-05	4.15992e-06	4.12489e-06	0.000484328	4.30824e-06
486	7.80066e-05	1.53776e-05	4.91537e-06	2.82955e-05	4.83835e-06	1.62514e-05	5.12019e-06	4.84538e-07	3.25996e-05	1.5398e-06	0.000812571	7.47984e-05	0.000116847	9.35029e-05	7.01125e-07	2.80582e-05	4.70216e-07	0.0300008	6.12324e-07	1.34573e-07	0.00525585	0.000586115	0	0.000140676	3.82387e-06	1.59837e-06	0	0.00670574	0.000402724	0.01	0	0	3.37231e-07	0.000169935	7.07148e-06	0.000168392	0.000347899	2.41775e-09	1.12863e-05	6.07415e-08	3.20753e-06	1.39879e-06	2.94614e-06	2.90489e-06	5.37078e-05	4.16004e-06	4.12628e-06	0.000484324	4.30841e-06
487	7.80057e-05	1.53817e-05	4.91583e-06	2.82951e-05	4.83905e-06	1.62512e-05	5.12067e-06	4.84605e-07	3.26044e-05	1.54019e-06	0.000812561	7.48036e-05	0.000116845	9.3502e-05	7.01119e-07	2.80579e-05	4.70281e-07	0.0300008	6.13787e-07	1.34857e-07	0.00525639	0.000586111	0	0.000140675	3.82565e-06	1.59911e-06	0	0.00670674	0.000402782	0.01	0	0	3.37706e-07	0.00016992	7.07137e-06	0.000168391	0.000347893	2.42117e-09	1.12917e-05	6.07569e-08	3.20789e-06	1.39925e-06	2.94938e-06	2.90606e-06	5.37058e-05	4.16017e-06	4.12765e-06	0.00048432	4.30858e-06
488	7.80048e-05	1.53857e-05	4.91629e-06	2.82948e-05	4.83975e-06	1.6251e-05	5.12114e-06	4.84671e-07	3.26093e-05	1.54059e-06	0.000812552	7.48088e-05	0.000116844	9.35011e-05	7.01112e-07	2.80576e-05	4.70346e-07	0.0300008	6.15246e-07	1.3514e-07	0.00525692	0.000586107	0	0.000140674	3.82743e-06	1.59985e-06	0	0.00670773	0.000402839	0.01	0	0	3.38179e-07	0.000169906	7.07126e-06	0.00016839	0.000347887	2.42458e-09	1.12972e-05	6.07721e-08	3.20825e-06	1.3997e-06	2.9526e-06	2.90723e-06	5.37037e-05	4.16029e-06	4.12902e-06	0.000484317	4.30875e-06
489	7.80039e-05	1.53897e-05	4.91674e-06	2.82945e-05	4.84044e-06	1.62509e-05	5.12161e-06	4.84737e-07	3.26142e-05	1.54098e-06	0.000812542	7.48139e-05	0.000116843	9.35002e-05	7.01106e-07	2.80574e-05	4.70411e-07	0.0300008	6.16701e-07	1.35421e-07	0.00525745	0.000586102	0	0.000140673	3.82919e-06	1.60059e-06	0	0.00670871	0.000402896	0.01	0	0	3.3865e-07	0.000169891	7.07115e-06	0.00016839	0.000347881	2.42798e-09	1.13026e-05	6.07873e-08	3.20861e-06	1.40015e-06	2.95579e-06	2.90839e-06	5.37016e-05	4.16042e-06	4.13039e-06	0.000484313	4.30891e-06
490	7.8003e-05	1.53938e-05	4.91719e-06	2.82942e-05	4.84114e-06	1.62507e-05	5.12209e-06	4.84802e-07	3.2619e-05	1.54138e-06	0.000812533	7.4819e-05	0.000116842	9.34993e-05	7.011e-07	2.80571e-05	4.70475e-07	0.0300008	6.1815e-07	1.35702e-07	0.00525798	0.000586098	0	0.000140672	3.83094e-06	1.60132e-06	0	0.00670969	0.000402953	0.01	0	0	3.3912e-07	0.000169877	7.07104e-06	0.000168389	0.000347875	2.43136e-09	1.1308e-05	6.08024e-08	3.20896e-06	1.4006e-06	2.95896e-06	2.90955e-06	5.36996e-05	4.16055e-06	4.13174e-06	0.00048431	4.30908e-06
491	7.80021e-05	1.53977e-05	4.91764e-06	2.82938e-05	4.84182e-06	1.62505e-05	5.12255e-06	4.84867e-07	3.26238e-05	1.54177e-06	0.000812523	7.48241e-05	0.000116841	9.34984e-05	7.01094e-07	2.80568e-05	4.70539e-07	0.0300008	6.19596e-07	1.35982e-07	0.00525851	0.000586094	0	0.000140671	3.83269e-06	1.60205e-06	0	0.00671066	0.000403009	0.01	0	0	3.39587e-07	0.000169863	7.07094e-06	0.000168388	0.000347869	2.43474e-09	1.13134e-05	6.08175e-08	3.20931e-06	1.40104e-06	2.96211e-06	2.9107e-06	5.36975e-05	4.16067e-06	4.13308e-06	0.000484306	4.30924e-06
492	7.80012e-05	1.54017e-05	4.91809e-06	2.82935e-05	4.84251e-06	1.62503e-05	5.12302e-06	4.84932e-07	3.26285e-05	1.54216e-06	0.000812514	7.48291e-05	0.00011684	9.34975e-05	7.01088e-07	2.80565e-05	4.70602e-07	0.0300008	6.21037e-07	1.36261e-07	0.00525904	0.00058609	0	0.00014067	3.83442e-06	1.60277e-06	0	0.00671163	0.000403065	0.01	0	0	3.40053e-07	0.000169849	7.07084e-06	0.000168387	0.000347863	2.43809e-09	1.13187e-05	6.08326e-08	3.20966e-06	1.40149e-06	2.96523e-06	2.91185e-06	5.36955e-05	4.1608e-06	4.13442e-06	0.000484303	4.3094e-06
493	7.80003e-05	1.54057e-05	4.91854e-06	2.82932e-05	4.84319e-06	1.62501e-05	5.12349e-06	4.84997e-07	3.26333e-05	1.54254e-06	0.000812505	7.48342e-05	0.000116839	9.34966e-05	7.01081e-07	2.80562e-05	4.70666e-07	0.0300008	6.22474e-07	1.3654e-07	0.00525957	0.000586086	0	0.000140669	3.83615e-06	1.60349e-06	0	0.00671259	0.000403121	0.01	0	0	3.40516e-07	0.000169835	7.07074e-06	0.000168386	0.000347857	2.44144e-09	1.1324e-05	6.08475e-08	3.21001e-06	1.40193e-06	2.96832e-06	2.91299e-06	5.36935e-05	4.16092e-06	4.13574e-06	0.0004843	4.30957e-06
494	7.79994e-05	1.54096e-05	4.91898e-06	2.82928e-05	4.84386e-06	1.62499e-05	5.12395e-06	4.85061e-07	3.2638e-05	1.54293e-06	0.000812495	7.48392e-05	0.000116838	9.34957e-05	7.01075e-07	2.80559e-05	4.70729e-07	0.0300008	6.23906e-07	1.36817e-07	0.00526009	0.000586082	0	0.000140668	3.83787e-06	1.60421e-06	0	0.00671355	0.000403177	0.01	0	0	3.40978e-07	0.000169821	7.07064e-06	0.000168386	0.000347851	2.44477e-09	1.13293e-05	6.08624e-08	3.21036e-06	1.40236e-06	2.9714e-06	2.91412e-06	5.36915e-05	4.16105e-06	4.13706e-06	0.000484296	4.30973e-06
495	7.79985e-05	1.54136e-05	4.91943e-06	2.82925e-05	4.84453e-06	1.62497e-05	5.12442e-06	4.85125e-07	3.26427e-05	1.54332e-06	0.000812486	7.48442e-05	0.000116837	9.34949e-05	7.01069e-07	2.80556e-05	4.70791e-07	0.0300008	6.25334e-07	1.37093e-07	0.00526061	0.000586078	0	0.000140667	3.83958e-06	1.60492e-06	0	0.0067145	0.000403232	0.01	0	0	3.41439e-07	0.000169808	7.07054e-06	0.000168385	0.000347845	2.44809e-09	1.13346e-05	6.08773e-08	3.21071e-06	1.4028e-06	2.97445e-06	2.91525e-06	5.36895e-05	4.16117e-06	4.13837e-06	0.000484293	4.30989e-06
496	7.79976e-05	1.54175e-05	4.91987e-06	2.82922e-05	4.8452e-06	1.62495e-05	5.12488e-06	4.85188e-07	3.26473e-05	1.5437e-06	0.000812477	7.48492e-05	0.000116836	9.3494e-05	7.01063e-07	2.80554e-05	4.70853e-07	0.0300008	6.26757e-07	1.37369e-07	0.00526113	0.000586074	0	0.000140666	3.84128e-06	1.60563e-06	0	0.00671545	0.000403287	0.01	0	0	3.41897e-07	0.000169794	7.07045e-06	0.000168384	0.000347839	2.4514e-09	1.13398e-05	6.08921e-08	3.21105e-06	1.40323e-06	2.97747e-06	2.91637e-06	5.36876e-05	4.16129e-06	4.13967e-06	0.000484289	4.31005e-06
497	7.79967e-05	1.54214e-05	4.92032e-06	2.82919e-05	4.84587e-06	1.62494e-05	5.12534e-06	4.85251e-07	3.2652e-05	1.54408e-06	0.000812468	7.48541e-05	0.000116835	9.34931e-05	7.01057e-07	2.80551e-05	4.70915e-07	0.0300008	6.28176e-07	1.37643e-07	0.00526165	0.00058607	0	0.000140665	3.84297e-06	1.60634e-06	0	0.00671639	0.000403342	0.01	0	0	3.42353e-07	0.000169781	7.07036e-06	0.000168383	0.000347833	2.4547e-09	1.1345e-05	6.09068e-08	3.2114e-06	1.40366e-06	2.98048e-06	2.91749e-06	5.36856e-05	4.16142e-06	4.14096e-06	0.000484286	4.31021e-06
498	7.79958e-05	1.54252e-05	4.92076e-06	2.82916e-05	4.84653e-06	1.62492e-05	5.1258e-06	4.85314e-07	3.26566e-05	1.54446e-06	0.000812459	7.48591e-05	0.000116834	9.34922e-05	7.01051e-07	2.80548e-05	4.70977e-07	0.0300008	6.29591e-07	1.37917e-07	0.00526217	0.000586066	0	0.000140664	3.84466e-06	1.60704e-06	0	0.00671733	0.000403397	0.01	0	0	3.42808e-07	0.000169767	7.07027e-06	0.000168382	0.000347828	2.45798e-09	1.13502e-05	6.09215e-08	3.21174e-06	1.40409e-06	2.98346e-06	2.9186e-06	5.36837e-05	4.16154e-06	4.14225e-06	0.000484283	4.31037e-06
499	7.7995e-05	1.54291e-05	4.9212e-06	2.82912e-05	4.84719e-06	1.6249e-05	5.12626e-06	4.85377e-07	3.26612e-05	1.54484e-06	0.00081245	7.4864e-05	0.000116833	9.34914e-05	7.01045e-07	2.80545e-05	4.71038e-07	0.0300008	6.31001e-07	1.3819e-07	0.00526268	0.000586062	0	0.000140663	3.84633e-06	1.60774e-06	0	0.00671827	0.000403451	0.01	0	0	3.43261e-07	0.000169754	7.07019e-06	0.000168382	0.000347822	2.46125e-09	1.13554e-05	6.09361e-08	3.21208e-06	1.40452e-06	2.98641e-06	2.91971e-06	5.36817e-05	4.16167e-06	4.14352e-06	0.000484279	4.31053e-06
500	7.79941e-05	1.5433e-05	4.92164e-06	2.82909e-05	4.84785e-06	1.62488e-05	5.12672e-06	4.85439e-07	3.26658e-05	1.54521e-06	0.000812441	7.48689e-05	0.000116832	9.34905e-05	7.01039e-07	2.80542e-05	4.71099e-07	0.0300008	6.32407e-07	1.38462e-07	0.0052632	0.000586058	0	0.000140663	3.848e-06	1.60843e-06	0	0.0067192	0.000403505	0.01	0	0	3.43712e-07	0.000169741	7.0701e-06	0.000168381	0.000347816	2.46451e-09	1.13605e-05	6.09506e-08	3.21242e-06	1.40494e-06	2.98935e-06	2.9208e-06	5.36798e-05	4.16179e-06	4.14479e-06	0.000484276	4.31069e-06
501	7.79932e-05	1.54368e-05	4.92208e-06	2.82906e-05	4.8485e-06	1.62486e-05	5.12717e-06	4.85501e-07	3.26703e-05	1.54559e-06	0.000812432	7.48738e-05	0.000116831	9.34896e-05	7.01033e-07	2.8054e-05	4.7116e-07	0.0300008	6.33808e-07	1.38733e-07	0.00526371	0.000586054	0	0.000140662	3.84966e-06	1.60912e-06	0	0.00672012	0.000403559	0.01	0	0	3.44161e-07	0.000169728	7.07002e-06	0.00016838	0.00034781	2.46776e-09	1.13656e-05	6.09652e-08	3.21276e-06	1.40536e-06	2.99226e-06	2.9219e-06	5.36779e-05	4.16191e-06	4.14605e-06	0.000484273	4.31085e-06
502	7.79924e-05	1.54406e-05	4.92251e-06	2.82903e-05	4.84915e-06	1.62485e-05	5.12763e-06	4.85562e-07	3.26749e-05	1.54596e-06	0.000812423	7.48786e-05	0.00011683	9.34888e-05	7.01027e-07	2.80537e-05	4.7122e-07	0.0300008	6.35205e-07	1.39003e-07	0.00526422	0.00058605	0	0.000140661	3.8513e-06	1.60981e-06	0	0.00672104	0.000403612	0.01	0	0	3.44609e-07	0.000169715	7.06994e-06	0.000168379	0.000347805	2.47099e-09	1.13707e-05	6.09796e-08	3.21309e-06	1.40578e-06	2.99515e-06	2.92299e-06	5.3676e-05	4.16204e-06	4.1473e-06	0.00048427	4.31101e-06
503	7.79915e-05	1.54444e-05	4.92295e-06	2.829e-05	4.84979e-06	1.62483e-05	5.12808e-06	4.85623e-07	3.26794e-05	1.54633e-06	0.000812414	7.48835e-05	0.000116829	9.34879e-05	7.01021e-07	2.80534e-05	4.7128e-07	0.0300008	6.36598e-07	1.39272e-07	0.00526473	0.000586047	0	0.00014066	3.85295e-06	1.6105e-06	0	0.00672196	0.000403665	0.01	0	0	3.45054e-07	0.000169702	7.06987e-06	0.000168378	0.000347799	2.47421e-09	1.13758e-05	6.0994e-08	3.21343e-06	1.40619e-06	2.99802e-06	2.92407e-06	5.36741e-05	4.16216e-06	4.14854e-06	0.000484266	4.31116e-06
504	7.79907e-05	1.54482e-05	4.92338e-06	2.82897e-05	4.85044e-06	1.62481e-05	5.12853e-06	4.85684e-07	3.26839e-05	1.54671e-06	0.000812405	7.48883e-05	0.000116828	9.3487e-05	7.01015e-07	2.80531e-05	4.7134e-07	0.0300008	6.37986e-07	1.3954e-07	0.00526524	0.000586043	0	0.000140659	3.85458e-06	1.61118e-06	0	0.00672287	0.000403718	0.01	0	0	3.45498e-07	0.000169689	7.06979e-06	0.000168378	0.000347793	2.47742e-09	1.13809e-05	6.10083e-08	3.21376e-06	1.40661e-06	3.00086e-06	2.92515e-06	5.36722e-05	4.16228e-06	4.14977e-06	0.000484263	4.31132e-06
505	7.79898e-05	1.54519e-05	4.92381e-06	2.82894e-05	4.85108e-06	1.62479e-05	5.12899e-06	4.85745e-07	3.26883e-05	1.54707e-06	0.000812396	7.48931e-05	0.000116827	9.34862e-05	7.01009e-07	2.80528e-05	4.71399e-07	0.0300008	6.3937e-07	1.39808e-07	0.00526574	0.000586039	0	0.000140658	3.8562e-06	1.61185e-06	0	0.00672377	0.000403771	0.01	0	0	3.45941e-07	0.000169676	7.06972e-06	0.000168377	0.000347788	2.48062e-09	1.13859e-05	6.10226e-08	3.21409e-06	1.40702e-06	3.00368e-06	2.92622e-06	5.36703e-05	4.1624e-06	4.151e-06	0.00048426	4.31148e-06
506	7.7989e-05	1.54557e-05	4.92424e-06	2.82891e-05	4.85171e-06	1.62477e-05	5.12943e-06	4.85805e-07	3.26928e-05	1.54744e-06	0.000812387	7.48979e-05	0.000116826	9.34853e-05	7.01003e-07	2.80526e-05	4.71458e-07	0.0300008	6.4075e-07	1.40074e-07	0.00526625	0.000586035	0	0.000140657	3.85782e-06	1.61253e-06	0	0.00672467	0.000403823	0.01	0	0	3.46381e-07	0.000169664	7.06965e-06	0.000168376	0.000347782	2.4838e-09	1.13909e-05	6.10368e-08	3.21442e-06	1.40742e-06	3.00649e-06	2.92729e-06	5.36685e-05	4.16253e-06	4.15221e-06	0.000484257	4.31163e-06
507	7.79881e-05	1.54594e-05	4.92467e-06	2.82888e-05	4.85234e-06	1.62476e-05	5.12988e-06	4.85865e-07	3.26972e-05	1.54781e-06	0.000812378	7.49027e-05	0.000116825	9.34845e-05	7.00997e-07	2.80523e-05	4.71517e-07	0.0300008	6.42125e-07	1.4034e-07	0.00526675	0.000586031	0	0.000140656	3.85943e-06	1.6132e-06	0	0.00672557	0.000403875	0.01	0	0	3.4682e-07	0.000169651	7.06958e-06	0.000168375	0.000347777	2.48698e-09	1.13959e-05	6.1051e-08	3.21475e-06	1.40783e-06	3.00926e-06	2.92835e-06	5.36666e-05	4.16265e-06	4.15342e-06	0.000484254	4.31178e-06
508	7.79873e-05	1.54632e-05	4.9251e-06	2.82885e-05	4.85297e-06	1.62474e-05	5.13033e-06	4.85925e-07	3.27016e-05	1.54817e-06	0.00081237	7.49074e-05	0.000116825	9.34836e-05	7.00991e-07	2.8052e-05	4.71576e-07	0.0300008	6.43496e-07	1.40605e-07	0.00526725	0.000586028	0	0.000140655	3.86103e-06	1.61387e-06	0	0.00672646	0.000403927	0.01	0	0	3.47257e-07	0.000169639	7.06951e-06	0.000168375	0.000347771	2.49014e-09	1.14008e-05	6.10651e-08	3.21508e-06	1.40823e-06	3.01202e-06	2.9294e-06	5.36648e-05	4.16277e-06	4.15462e-06	0.00048425	4.31194e-06
509	7.79864e-05	1.54669e-05	4.92553e-06	2.82882e-05	4.8536e-06	1.62472e-05	5.13077e-06	4.85984e-07	3.27059e-05	1.54853e-06	0.000812361	7.49121e-05	0.000116824	9.34828e-05	7.00985e-07	2.80518e-05	4.71634e-07	0.0300008	6.44862e-07	1.40868e-07	0.00526775	0.000586024	0	0.000140654	3.86262e-06	1.61453e-06	0	0.00672735	0.000403978	0.01	0	0	3.47692e-07	0.000169626	7.06944e-06	0.000168374	0.000347766	2.49328e-09	1.14057e-05	6.10791e-08	3.2154e-06	1.40864e-06	3.01476e-06	2.93045e-06	5.3663e-05	4.16289e-06	4.15581e-06	0.000484247	4.31209e-06
510	7.79856e-05	1.54705e-05	4.92596e-06	2.82878e-05	4.85422e-06	1.6247e-05	5.13122e-06	4.86043e-07	3.27103e-05	1.5489e-06	0.000812352	7.49168e-05	0.000116823	9.3482e-05	7.00979e-07	2.80515e-05	4.71692e-07	0.0300008	6.46224e-07	1.41131e-07	0.00526825	0.00058602	0	0.000140654	3.8642e-06	1.61519e-06	0	0.00672823	0.000404029	0.01	0	0	3.48125e-07	0.000169614	7.06938e-06	0.000168373	0.00034776	2.49642e-09	1.14106e-05	6.10931e-08	3.21573e-06	1.40903e-06	3.01748e-06	2.9315e-06	5.36612e-05	4.16301e-06	4.157e-06	0.000484244	4.31224e-06
511	7.79848e-05	1.54742e-05	4.92638e-06	2.82875e-05	4.85484e-06	1.62469e-05	5.13166e-06	4.86102e-07	3.27146e-05	1.54925e-06	0.000812344	7.49215e-05	0.000116822	9.34811e-05	7.00973e-07	2.80512e-05	4.71749e-07	0.0300008	6.47582e-07	1.41394e-07	0.00526874	0.000586016	0	0.000140653	3.86578e-06	1.61585e-06	0	0.00672911	0.00040408	0.01	0	0	3.48557e-07	0.000169602	7.06932e-06	0.000168372	0.000347755	2.49955e-09	1.14155e-05	6.1107e-08	3.21605e-06	1.40943e-06	3.02017e-06	2.93254e-06	5.36594e-05	4.16313e-06	4.15817e-06	0.000484241	4.3124e-06
512	7.7984e-05	1.54779e-05	4.92681e-06	2.82873e-05	4.85546e-06	1.62467e-05	5.1321e-06	4.8616e-07	3.27189e-05	1.54961e-06	0.000812335	7.49262e-05	0.000116821	9.34803e-05	7.00968e-07	2.80509e-05	4.71806e-07	0.0300008	6.48935e-07	1.41655e-07	0.00526924	0.000586013	0	0.000140652	3.86735e-06	1.6165e-06	0	0.00672998	0.000404131	0.01	0	0	3.48987e-07	0.00016959	7.06926e-06	0.000168371	0.000347749	2.50266e-09	1.14204e-05	6.11209e-08	3.21637e-06	1.40982e-06	3.02284e-06	2.93357e-06	5.36576e-05	4.16325e-06	4.15934e-06	0.000484238	4.31255e-06
513	7.79831e-05	1.54815e-05	4.92723e-06	2.8287e-05	4.85607e-06	1.62465e-05	5.13254e-06	4.86218e-07	3.27232e-05	1.54997e-06	0.000812327	7.49308e-05	0.00011682	9.34795e-05	7.00962e-07	2.80507e-05	4.71863e-07	0.0300008	6.50285e-07	1.41915e-07	0.00526973	0.000586009	0	0.000140651	3.86891e-06	1.61715e-06	0	0.00673085	0.000404182	0.01	0	0	3.49415e-07	0.000169578	7.0692e-06	0.000168371	0.000347744	2.50576e-09	1.14252e-05	6.11347e-08	3.21669e-06	1.41022e-06	3.0255e-06	2.9346e-06	5.36558e-05	4.16337e-06	4.1605e-06	0.000484235	4.3127e-06
514	7.79823e-05	1.54851e-05	4.92765e-06	2.82867e-05	4.85668e-06	1.62464e-05	5.13298e-06	4.86276e-07	3.27275e-05	1.55032e-06	0.000812318	7.49355e-05	0.000116819	9.34786e-05	7.00956e-07	2.80504e-05	4.7192e-07	0.0300008	6.51629e-07	1.42175e-07	0.00527022	0.000586005	0	0.00014065	3.87046e-06	1.6178e-06	0	0.00673172	0.000404232	0.01	0	0	3.49842e-07	0.000169566	7.06915e-06	0.00016837	0.000347739	2.50885e-09	1.143e-05	6.11485e-08	3.21701e-06	1.4106e-06	3.02813e-06	2.93563e-06	5.3654e-05	4.16349e-06	4.16165e-06	0.000484232	4.31285e-06
515	7.79815e-05	1.54888e-05	4.92807e-06	2.82864e-05	4.85729e-06	1.62462e-05	5.13342e-06	4.86334e-07	3.27317e-05	1.55068e-06	0.00081231	7.49401e-05	0.000116818	9.34778e-05	7.0095e-07	2.80501e-05	4.71976e-07	0.0300008	6.5297e-07	1.42433e-07	0.00527071	0.000586002	0	0.000140649	3.872e-06	1.61844e-06	0	0.00673258	0.000404282	0.01	0	0	3.50267e-07	0.000169554	7.0691e-06	0.000168369	0.000347733	2.51193e-09	1.14348e-05	6.11621e-08	3.21733e-06	1.41099e-06	3.03074e-06	2.93664e-06	5.36523e-05	4.16361e-06	4.16279e-06	0.000484229	4.313e-06
516	7.79807e-05	1.54924e-05	4.92849e-06	2.82861e-05	4.85789e-06	1.6246e-05	5.13385e-06	4.86391e-07	3.27359e-05	1.55103e-06	0.000812301	7.49447e-05	0.000116817	9.3477e-05	7.00945e-07	2.80499e-05	4.72032e-07	0.0300008	6.54306e-07	1.42691e-07	0.0052712	0.000585998	0	0.000140648	3.87354e-06	1.61908e-06	0	0.00673344	0.000404332	0.01	0	0	3.5069e-07	0.000169542	7.06905e-06	0.000168368	0.000347728	2.51499e-09	1.14396e-05	6.11758e-08	3.21764e-06	1.41138e-06	3.03333e-06	2.93766e-06	5.36505e-05	4.16373e-06	4.16393e-06	0.000484226	4.31314e-06
517	7.79799e-05	1.54959e-05	4.9289e-06	2.82858e-05	4.85849e-06	1.62459e-05	5.13429e-06	4.86448e-07	3.27401e-05	1.55138e-06	0.000812293	7.49493e-05	0.000116816	9.34761e-05	7.00939e-07	2.80496e-05	4.72088e-07	0.0300008	6.55638e-07	1.42948e-07	0.00527169	0.000585995	0	0.000140648	3.87506e-06	1.61972e-06	0	0.00673429	0.000404381	0.01	0	0	3.51112e-07	0.000169531	7.069e-06	0.000168368	0.000347723	2.51805e-09	1.14444e-05	6.11894e-08	3.21796e-06	1.41176e-06	3.0359e-06	2.93867e-06	5.36488e-05	4.16385e-06	4.16506e-06	0.000484223	4.31329e-06
518	7.79791e-05	1.54995e-05	4.92932e-06	2.82855e-05	4.85909e-06	1.62457e-05	5.13472e-06	4.86504e-07	3.27443e-05	1.55173e-06	0.000812285	7.49538e-05	0.000116815	9.34753e-05	7.00933e-07	2.80493e-05	4.72143e-07	0.0300008	6.56965e-07	1.43204e-07	0.00527217	0.000585991	0	0.000140647	3.87658e-06	1.62035e-06	0	0.00673514	0.00040443	0.01	0	0	3.51532e-07	0.000169519	7.06895e-06	0.000168367	0.000347717	2.52109e-09	1.14491e-05	6.12029e-08	3.21827e-06	1.41214e-06	3.03846e-06	2.93967e-06	5.36471e-05	4.16397e-06	4.16618e-06	0.00048422	4.31344e-06
519	7.79783e-05	1.55031e-05	4.92973e-06	2.82852e-05	4.85968e-06	1.62455e-05	5.13515e-06	4.86561e-07	3.27484e-05	1.55208e-06	0.000812276	7.49583e-05	0.000116814	9.34745e-05	7.00928e-07	2.80491e-05	4.72199e-07	0.0300008	6.58289e-07	1.43459e-07	0.00527266	0.000585988	0	0.000140646	3.8781e-06	1.62098e-06	0	0.00673598	0.000404479	0.01	0	0	3.5195e-07	0.000169508	7.0689e-06	0.000168366	0.000347712	2.52412e-09	1.14538e-05	6.12164e-08	3.21858e-06	1.41252e-06	3.04099e-06	2.94067e-06	5.36453e-05	4.16409e-06	4.16729e-06	0.000484217	4.31359e-06
520	7.79775e-05	1.55066e-05	4.93015e-06	2.82849e-05	4.86027e-06	1.62454e-05	5.13558e-06	4.86617e-07	3.27526e-05	1.55242e-06	0.000812268	7.49629e-05	0.000116813	9.34737e-05	7.00922e-07	2.80488e-05	4.72253e-07	0.0300008	6.59608e-07	1.43713e-07	0.00527314	0.000585984	0	0.000140645	3.8796e-06	1.62161e-06	0	0.00673682	0.000404528	0.01	0	0	3.52366e-07	0.000169496	7.06886e-06	0.000168365	0.000347707	2.52714e-09	1.14585e-05	6.12298e-08	3.21889e-06	1.41289e-06	3.0435e-06	2.94166e-06	5.36436e-05	4.16421e-06	4.16839e-06	0.000484214	4.31373e-06
521	7.79767e-05	1.55101e-05	4.93056e-06	2.82846e-05	4.86086e-06	1.62452e-05	5.13601e-06	4.86672e-07	3.27567e-05	1.55277e-06	0.00081226	7.49674e-05	0.000116812	9.34729e-05	7.00916e-07	2.80486e-05	4.72308e-07	0.0300008	6.60922e-07	1.43967e-07	0.00527362	0.00058598	0	0.000140644	3.8811e-06	1.62224e-06	0	0.00673765	0.000404576	0.01	0	0	3.52781e-07	0.000169485	7.06882e-06	0.000168365	0.000347702	2.53015e-09	1.14631e-05	6.12431e-08	3.2192e-06	1.41326e-06	3.04599e-06	2.94265e-06	5.36419e-05	4.16433e-06	4.16949e-06	0.000484211	4.31388e-06
522	7.79759e-05	1.55136e-05	4.93097e-06	2.82843e-05	4.86144e-06	1.6245e-05	5.13644e-06	4.86728e-07	3.27608e-05	1.55311e-06	0.000812252	7.49718e-05	0.000116811	9.34721e-05	7.00911e-07	2.80483e-05	4.72362e-07	0.0300008	6.62233e-07	1.4422e-07	0.0052741	0.000585977	0	0.000140643	3.88259e-06	1.62286e-06	0	0.00673848	0.000404625	0.01	0	0	3.53194e-07	0.000169474	7.06878e-06	0.000168364	0.000347697	2.53315e-09	1.14678e-05	6.12564e-08	3.2195e-06	1.41363e-06	3.04846e-06	2.94363e-06	5.36403e-05	4.16445e-06	4.17058e-06	0.000484208	4.31402e-06
523	7.79752e-05	1.55171e-05	4.93138e-06	2.82841e-05	4.86203e-06	1.62449e-05	5.13687e-06	4.86783e-07	3.27648e-05	1.55345e-06	0.000812243	7.49763e-05	0.00011681	9.34713e-05	7.00905e-07	2.8048e-05	4.72416e-07	0.0300008	6.63539e-07	1.44471e-07	0.00527457	0.000585974	0	0.000140643	3.88407e-06	1.62348e-06	0	0.00673931	0.000404672	0.01	0	0	3.53606e-07	0.000169463	7.06874e-06	0.000168363	0.000347691	2.53613e-09	1.14724e-05	6.12697e-08	3.21981e-06	1.414e-06	3.05092e-06	2.94461e-06	5.36386e-05	4.16457e-06	4.17166e-06	0.000484206	4.31417e-06
524	7.79744e-05	1.55206e-05	4.93179e-06	2.82838e-05	4.86261e-06	1.62447e-05	5.13729e-06	4.86838e-07	3.27689e-05	1.55379e-06	0.000812235	7.49808e-05	0.00011681	9.34705e-05	7.009e-07	2.80478e-05	4.7247e-07	0.0300008	6.64841e-07	1.44722e-07	0.00527505	0.00058597	0	0.000140642	3.88554e-06	1.62409e-06	0	0.00674013	0.00040472	0.01	0	0	3.54016e-07	0.000169452	7.0687e-06	0.000168363	0.000347686	2.53911e-09	1.1477e-05	6.12829e-08	3.22011e-06	1.41437e-06	3.05335e-06	2.94558e-06	5.36369e-05	4.16468e-06	4.17273e-06	0.000484203	4.31431e-06
525	7.79736e-05	1.55241e-05	4.9322e-06	2.82835e-05	4.86318e-06	1.62445e-05	5.13772e-06	4.86893e-07	3.27729e-05	1.55413e-06	0.000812227	7.49852e-05	0.000116809	9.34697e-05	7.00894e-07	2.80475e-05	4.72524e-07	0.0300008	6.66138e-07	1.44972e-07	0.00527552	0.000585967	0	0.000140641	3.88701e-06	1.6247e-06	0	0.00674095	0.000404768	0.01	0	0	3.54424e-07	0.000169441	7.06866e-06	0.000168362	0.000347681	2.54207e-09	1.14816e-05	6.1296e-08	3.22041e-06	1.41473e-06	3.05577e-06	2.94655e-06	5.36352e-05	4.1648e-06	4.1738e-06	0.0004842	4.31446e-06
526	7.79728e-05	1.55275e-05	4.9326e-06	2.82832e-05	4.86375e-06	1.62444e-05	5.13814e-06	4.86947e-07	3.27769e-05	1.55447e-06	0.000812219	7.49896e-05	0.000116808	9.34689e-05	7.00889e-07	2.80473e-05	4.72577e-07	0.0300008	6.67432e-07	1.45221e-07	0.005276	0.000585963	0	0.00014064	3.88847e-06	1.62531e-06	0	0.00674176	0.000404815	0.01	0	0	3.54831e-07	0.00016943	7.06863e-06	0.000168361	0.000347676	2.54502e-09	1.14861e-05	6.13091e-08	3.22071e-06	1.41509e-06	3.05816e-06	2.94751e-06	5.36336e-05	4.16492e-06	4.17486e-06	0.000484197	4.3146e-06
527	7.79721e-05	1.55309e-05	4.93301e-06	2.82829e-05	4.86432e-06	1.62442e-05	5.13856e-06	4.87001e-07	3.27809e-05	1.55481e-06	0.000812211	7.4994e-05	0.000116807	9.34681e-05	7.00883e-07	2.8047e-05	4.7263e-07	0.0300008	6.68721e-07	1.4547e-07	0.00527647	0.00058596	0	0.000140639	3.88992e-06	1.62592e-06	0	0.00674257	0.000404862	0.01	0	0	3.55236e-07	0.000169419	7.0686e-06	0.00016836	0.000347671	2.54796e-09	1.14907e-05	6.13221e-08	3.22101e-06	1.41545e-06	3.06054e-06	2.94847e-06	5.3632e-05	4.16504e-06	4.17591e-06	0.000484194	4.31474e-06
528	7.79713e-05	1.55344e-05	4.93341e-06	2.82826e-05	4.86489e-06	1.62441e-05	5.13898e-06	4.87055e-07	3.27848e-05	1.55514e-06	0.000812203	7.49984e-05	0.000116806	9.34673e-05	7.00878e-07	2.80467e-05	4.72682e-07	0.0300008	6.70006e-07	1.45717e-07	0.00527694	0.000585956	0	0.000140639	3.89136e-06	1.62652e-06	0	0.00674338	0.000404909	0.01	0	0	3.55639e-07	0.000169408	7.06857e-06	0.00016836	0.000347666	2.55089e-09	1.14952e-05	6.1335e-08	3.22131e-06	1.41581e-06	3.0629e-06	2.94942e-06	5.36303e-05	4.16515e-06	4.17695e-06	0.000484192	4.31488e-06
529	7.79705e-05	1.55378e-05	4.93381e-06	2.82824e-05	4.86546e-06	1.62439e-05	5.1394e-06	4.87108e-07	3.27888e-05	1.55547e-06	0.000812195	7.50027e-05	0.000116805	9.34665e-05	7.00872e-07	2.80465e-05	4.72735e-07	0.0300008	6.71286e-07	1.45964e-07	0.0052774	0.000585953	0	0.000140638	3.8928e-06	1.62712e-06	0	0.00674418	0.000404955	0.01	0	0	3.56041e-07	0.000169398	7.06854e-06	0.000168359	0.000347661	2.55381e-09	1.14997e-05	6.13479e-08	3.2216e-06	1.41616e-06	3.06524e-06	2.95037e-06	5.36287e-05	4.16527e-06	4.17799e-06	0.000484189	4.31502e-06
530	7.79698e-05	1.55412e-05	4.93421e-06	2.82821e-05	4.86602e-06	1.62438e-05	5.13982e-06	4.87161e-07	3.27927e-05	1.55581e-06	0.000812187	7.5007e-05	0.000116804	9.34657e-05	7.00867e-07	2.80462e-05	4.72787e-07	0.0300008	6.72563e-07	1.46209e-07	0.00527787	0.00058595	0	0.000140637	3.89423e-06	1.62771e-06	0	0.00674498	0.000405001	0.01	0	0	3.56441e-07	0.000169387	7.06851e-06	0.000168358	0.000347656	2.55672e-09	1.15042e-05	6.13608e-08	3.2219e-06	1.41651e-06	3.06756e-06	2.95131e-06	5.36271e-05	4.16539e-06	4.17901e-06	0.000484186	4.31516e-06
531	7.7969e-05	1.55445e-05	4.93461e-06	2.82818e-05	4.86658e-06	1.62436e-05	5.14023e-06	4.87214e-07	3.27966e-05	1.55614e-06	0.00081218	7.50114e-05	0.000116803	9.34649e-05	7.00861e-07	2.8046e-05	4.72838e-07	0.0300008	6.73835e-07	1.46454e-07	0.00527833	0.000585946	0	0.000140636	3.89565e-06	1.62831e-06	0	0.00674577	0.000405047	0.01	0	0	3.5684e-07	0.000169376	7.06849e-06	0.000168357	0.000347651	2.55961e-09	1.15086e-05	6.13736e-08	3.22219e-06	1.41686e-06	3.06987e-06	2.95225e-06	5.36255e-05	4.1655e-06	4.18003e-06	0.000484183	4.3153e-06
532	7.79683e-05	1.55479e-05	4.93501e-06	2.82816e-05	4.86713e-06	1.62434e-05	5.14065e-06	4.87267e-07	3.28005e-05	1.55647e-06	0.000812172	7.50157e-05	0.000116802	9.34641e-05	7.00856e-07	2.80457e-05	4.7289e-07	0.0300008	6.75103e-07	1.46698e-07	0.0052788	0.000585943	0	0.000140635	3.89707e-06	1.6289e-06	0	0.00674656	0.000405093	0.01	0	0	3.57237e-07	0.000169366	7.06846e-06	0.000168357	0.000347646	2.5625e-09	1.15131e-05	6.13863e-08	3.22248e-06	1.41721e-06	3.07215e-06	2.95319e-06	5.36239e-05	4.16562e-06	4.18105e-06	0.000484181	4.31544e-06
533	7.79675e-05	1.55512e-05	4.93541e-06	2.82813e-05	4.86768e-06	1.62433e-05	5.14106e-06	4.87319e-07	3.28044e-05	1.55679e-06	0.000812164	7.502e-05	0.000116801	9.34634e-05	7.00851e-07	2.80455e-05	4.72941e-07	0.0300008	6.76367e-07	1.46942e-07	0.00527926	0.00058594	0	0.000140635	3.89848e-06	1.62948e-06	0	0.00674734	0.000405139	0.01	0	0	3.57632e-07	0.000169356	7.06844e-06	0.000168356	0.000347641	2.56537e-09	1.15175e-05	6.1399e-08	3.22277e-06	1.41756e-06	3.07442e-06	2.95412e-06	5.36223e-05	4.16573e-06	4.18205e-06	0.000484178	4.31558e-06
534	7.79668e-05	1.55546e-05	4.9358e-06	2.8281e-05	4.86823e-06	1.62431e-05	5.14148e-06	4.87372e-07	3.28082e-05	1.55712e-06	0.000812156	7.50242e-05	0.000116801	9.34626e-05	7.00845e-07	2.80452e-05	4.72992e-07	0.0300008	6.77626e-07	1.47184e-07	0.00527972	0.000585936	0	0.000140634	3.89988e-06	1.63007e-06	0	0.00674812	0.000405184	0.01	0	0	3.58026e-07	0.000169346	7.06842e-06	0.000168355	0.000347636	2.56823e-09	1.15219e-05	6.14116e-08	3.22306e-06	1.4179e-06	3.07667e-06	2.95504e-06	5.36208e-05	4.16585e-06	4.18305e-06	0.000484175	4.31572e-06
535	7.7966e-05	1.55579e-05	4.9362e-06	2.82807e-05	4.86878e-06	1.6243e-05	5.14189e-06	4.87423e-07	3.2812e-05	1.55744e-06	0.000812149	7.50285e-05	0.0001168	9.34618e-05	7.0084e-07	2.8045e-05	4.73043e-07	0.0300008	6.78882e-07	1.47425e-07	0.00528018	0.000585933	0	0.000140633	3.90127e-06	1.63065e-06	0	0.0067489	0.000405229	0.01	0	0	3.58418e-07	0.000169335	7.0684e-06	0.000168355	0.000347631	2.57108e-09	1.15262e-05	6.14241e-08	3.22335e-06	1.41824e-06	3.07891e-06	2.95596e-06	5.36192e-05	4.16596e-06	4.18404e-06	0.000484173	4.31586e-06
536	7.79653e-05	1.55612e-05	4.93659e-06	2.82805e-05	4.86932e-06	1.62428e-05	5.1423e-06	4.87475e-07	3.28158e-05	1.55777e-06	0.000812141	7.50327e-05	0.000116799	9.3461e-05	7.00834e-07	2.80447e-05	4.73093e-07	0.0300008	6.80133e-07	1.47666e-07	0.00528063	0.00058593	0	0.000140632	3.90266e-06	1.63123e-06	0	0.00674967	0.000405274	0.01	0	0	3.58809e-07	0.000169325	7.06838e-06	0.000168354	0.000347626	2.57392e-09	1.15306e-05	6.14366e-08	3.22363e-06	1.41858e-06	3.08112e-06	2.95687e-06	5.36176e-05	4.16608e-06	4.18503e-06	0.00048417	4.31599e-06
537	7.79646e-05	1.55645e-05	4.93698e-06	2.82802e-05	4.86987e-06	1.62427e-05	5.1427e-06	4.87526e-07	3.28196e-05	1.55809e-06	0.000812133	7.50369e-05	0.000116798	9.34603e-05	7.00829e-07	2.80445e-05	4.73143e-07	0.0300008	6.8138e-07	1.47906e-07	0.00528109	0.000585927	0	0.000140632	3.90404e-06	1.6318e-06	0	0.00675044	0.000405319	0.01	0	0	3.59198e-07	0.000169315	7.06837e-06	0.000168353	0.000347622	2.57675e-09	1.15349e-05	6.14491e-08	3.22392e-06	1.41892e-06	3.08332e-06	2.95778e-06	5.36161e-05	4.16619e-06	4.186e-06	0.000484167	4.31613e-06
538	7.79638e-05	1.55678e-05	4.93737e-06	2.82799e-05	4.8704e-06	1.62425e-05	5.14311e-06	4.87577e-07	3.28234e-05	1.55841e-06	0.000812126	7.50411e-05	0.000116797	9.34595e-05	7.00824e-07	2.80442e-05	4.73193e-07	0.0300008	6.82623e-07	1.48145e-07	0.00528154	0.000585923	0	0.000140631	3.90541e-06	1.63238e-06	0	0.00675121	0.000405363	0.01	0	0	3.59585e-07	0.000169305	7.06835e-06	0.000168353	0.000347617	2.57957e-09	1.15392e-05	6.14615e-08	3.2242e-06	1.41925e-06	3.0855e-06	2.95869e-06	5.36146e-05	4.1663e-06	4.18697e-06	0.000484165	4.31627e-06
539	7.79631e-05	1.5571e-05	4.93776e-06	2.82797e-05	4.87094e-06	1.62424e-05	5.14352e-06	4.87628e-07	3.28271e-05	1.55873e-06	0.000812118	7.50453e-05	0.000116796	9.34587e-05	7.00819e-07	2.8044e-05	4.73243e-07	0.0300008	6.83862e-07	1.48383e-07	0.00528199	0.00058592	0	0.00014063	3.90677e-06	1.63295e-06	0	0.00675197	0.000405407	0.01	0	0	3.59971e-07	0.000169295	7.06834e-06	0.000168352	0.000347612	2.58238e-09	1.15435e-05	6.14738e-08	3.22448e-06	1.41958e-06	3.08766e-06	2.95959e-06	5.3613e-05	4.16642e-06	4.18793e-06	0.000484162	4.3164e-06
540	7.79624e-05	1.55743e-05	4.93815e-06	2.82794e-05	4.87147e-06	1.62422e-05	5.14392e-06	4.87679e-07	3.28309e-05	1.55905e-06	0.000812111	7.50494e-05	0.000116795	9.3458e-05	7.00813e-07	2.80437e-05	4.73292e-07	0.0300008	6.85096e-07	1.48621e-07	0.00528245	0.000585917	0	0.000140629	3.90813e-06	1.63351e-06	0	0.00675273	0.000405451	0.01	0	0	3.60356e-07	0.000169286	7.06833e-06	0.000168351	0.000347607	2.58518e-09	1.15478e-05	6.14861e-08	3.22476e-06	1.41991e-06	3.08981e-06	2.96049e-06	5.36115e-05	4.16653e-06	4.18889e-06	0.00048416	4.31654e-06
541	7.79617e-05	1.55775e-05	4.93854e-06	2.82792e-05	4.872e-06	1.62421e-05	5.14432e-06	4.87729e-07	3.28346e-05	1.55937e-06	0.000812103	7.50536e-05	0.000116795	9.34572e-05	7.00808e-07	2.80435e-05	4.73341e-07	0.0300008	6.86327e-07	1.48857e-07	0.00528289	0.000585914	0	0.000140629	3.90948e-06	1.63408e-06	0	0.00675348	0.000405495	0.01	0	0	3.60738e-07	0.000169276	7.06832e-06	0.00016835	0.000347602	2.58797e-09	1.15521e-05	6.14983e-08	3.22504e-06	1.42024e-06	3.09194e-06	2.96138e-06	5.361e-05	4.16665e-06	4.18983e-06	0.000484157	4.31667e-06
542	7.79609e-05	1.55807e-05	4.93892e-06	2.82789e-05	4.87253e-06	1.62419e-05	5.14473e-06	4.87779e-07	3.28383e-05	1.55968e-06	0.000812096	7.50577e-05	0.000116794	9.34565e-05	7.00803e-07	2.80432e-05	4.7339e-07	0.0300008	6.87553e-07	1.49093e-07	0.00528334	0.000585911	0	0.000140628	3.91083e-06	1.63464e-06	0	0.00675423	0.000405539	0.01	0	0	3.6112e-07	0.000169266	7.06831e-06	0.00016835	0.000347598	2.59074e-09	1.15563e-05	6.15105e-08	3.22532e-06	1.42057e-06	3.09405e-06	2.96227e-06	5.36085e-05	4.16676e-06	4.19077e-06	0.000484155	4.3168e-06
543	7.79602e-05	1.55839e-05	4.93931e-06	2.82786e-05	4.87305e-06	1.62418e-05	5.14513e-06	4.87829e-07	3.28419e-05	1.55999e-06	0.000812088	7.50618e-05	0.000116793	9.34557e-05	7.00798e-07	2.8043e-05	4.73439e-07	0.0300008	6.88775e-07	1.49328e-07	0.00528379	0.000585908	0	0.000140627	3.91217e-06	1.63519e-06	0	0.00675497	0.000405582	0.01	0	0	3.615e-07	0.000169257	7.0683e-06	0.000168349	0.000347593	2.59351e-09	1.15605e-05	6.15226e-08	3.22559e-06	1.42089e-06	3.09615e-06	2.96315e-06	5.3607e-05	4.16687e-06	4.19171e-06	0.000484152	4.31694e-06
544	7.79595e-05	1.55871e-05	4.93969e-06	2.82784e-05	4.87358e-06	1.62416e-05	5.14553e-06	4.87878e-07	3.28456e-05	1.56031e-06	0.000812081	7.50659e-05	0.000116792	9.3455e-05	7.00793e-07	2.80427e-05	4.73487e-07	0.0300008	6.89993e-07	1.49562e-07	0.00528423	0.000585904	0	0.000140626	3.9135e-06	1.63575e-06	0	0.00675572	0.000405625	0.01	0	0	3.61878e-07	0.000169247	7.0683e-06	0.000168348	0.000347588	2.59626e-09	1.15647e-05	6.15346e-08	3.22587e-06	1.42121e-06	3.09823e-06	2.96403e-06	5.36055e-05	4.16698e-06	4.19263e-06	0.00048415	4.31707e-06
545	7.79588e-05	1.55903e-05	4.94007e-06	2.82781e-05	4.8741e-06	1.62415e-05	5.14592e-06	4.87927e-07	3.28492e-05	1.56062e-06	0.000812073	7.507e-05	0.000116791	9.34542e-05	7.00787e-07	2.80425e-05	4.73535e-07	0.0300008	6.91207e-07	1.49795e-07	0.00528468	0.000585901	0	0.000140626	3.91482e-06	1.6363e-06	0	0.00675645	0.000405668	0.01	0	0	3.62255e-07	0.000169238	7.06829e-06	0.000168348	0.000347584	2.59901e-09	1.15689e-05	6.15466e-08	3.22614e-06	1.42153e-06	3.10029e-06	2.9649e-06	5.36041e-05	4.16709e-06	4.19355e-06	0.000484147	4.3172e-06
546	7.79581e-05	1.55935e-05	4.94045e-06	2.82779e-05	4.87461e-06	1.62413e-05	5.14632e-06	4.87976e-07	3.28528e-05	1.56093e-06	0.000812066	7.50741e-05	0.00011679	9.34535e-05	7.00782e-07	2.80423e-05	4.73583e-07	0.0300008	6.92417e-07	1.50028e-07	0.00528512	0.000585898	0	0.000140625	3.91614e-06	1.63685e-06	0	0.00675719	0.00040571	0.01	0	0	3.6263e-07	0.000169228	7.06829e-06	0.000168347	0.000347579	2.60174e-09	1.1573e-05	6.15586e-08	3.22641e-06	1.42185e-06	3.10234e-06	2.96577e-06	5.36026e-05	4.16721e-06	4.19447e-06	0.000484145	4.31733e-06
547	7.79574e-05	1.55966e-05	4.94083e-06	2.82776e-05	4.87513e-06	1.62412e-05	5.14672e-06	4.88025e-07	3.28564e-05	1.56124e-06	0.000812059	7.50781e-05	0.000116789	9.34527e-05	7.00777e-07	2.8042e-05	4.73631e-07	0.0300008	6.93623e-07	1.50259e-07	0.00528556	0.000585895	0	0.000140624	3.91745e-06	1.6374e-06	0	0.00675792	0.000405753	0.01	0	0	3.63003e-07	0.000169219	7.06829e-06	0.000168346	0.000347574	2.60446e-09	1.15772e-05	6.15704e-08	3.22668e-06	1.42217e-06	3.10437e-06	2.96663e-06	5.36011e-05	4.16732e-06	4.19537e-06	0.000484142	4.31746e-06
548	7.79567e-05	1.55998e-05	4.94121e-06	2.82774e-05	4.87564e-06	1.6241e-05	5.14711e-06	4.88074e-07	3.286e-05	1.56154e-06	0.000812052	7.50821e-05	0.000116789	9.3452e-05	7.00772e-07	2.80418e-05	4.73678e-07	0.0300008	6.94825e-07	1.5049e-07	0.005286	0.000585892	0	0.000140623	3.91875e-06	1.63794e-06	0	0.00675865	0.000405795	0.01	0	0	3.63376e-07	0.00016921	7.06829e-06	0.000168346	0.00034757	2.60717e-09	1.15813e-05	6.15823e-08	3.22695e-06	1.42248e-06	3.10639e-06	2.96749e-06	5.35997e-05	4.16743e-06	4.19627e-06	0.00048414	4.31759e-06
549	7.7956e-05	1.56029e-05	4.94159e-06	2.82771e-05	4.87615e-06	1.62409e-05	5.1475e-06	4.88122e-07	3.28636e-05	1.56185e-06	0.000812044	7.50861e-05	0.000116788	9.34513e-05	7.00767e-07	2.80415e-05	4.73725e-07	0.0300008	6.96022e-07	1.5072e-07	0.00528643	0.000585889	0	0.000140623	3.92005e-06	1.63848e-06	0	0.00675937	0.000405837	0.01	0	0	3.63746e-07	0.000169201	7.06829e-06	0.000168345	0.000347565	2.60988e-09	1.15854e-05	6.1594e-08	3.22722e-06	1.42279e-06	3.10839e-06	2.96835e-06	5.35982e-05	4.16754e-06	4.19716e-06	0.000484137	4.31772e-06
550	7.79553e-05	1.5606e-05	4.94196e-06	2.82768e-05	4.87665e-06	1.62407e-05	5.14789e-06	4.8817e-07	3.28671e-05	1.56215e-06	0.000812037	7.50901e-05	0.000116787	9.34505e-05	7.00762e-07	2.80413e-05	4.73772e-07	0.0300008	6.97216e-07	1.50949e-07	0.00528687	0.000585886	0	0.000140622	3.92134e-06	1.63902e-06	0	0.00676009	0.000405879	0.01	0	0	3.64115e-07	0.000169192	7.06829e-06	0.000168344	0.000347561	2.61257e-09	1.15895e-05	6.16058e-08	3.22748e-06	1.4231e-06	3.11037e-06	2.9692e-06	5.35968e-05	4.16765e-06	4.19804e-06	0.000484135	4.31785e-06
551	7.79546e-05	1.56091e-05	4.94234e-06	2.82766e-05	4.87715e-06	1.62406e-05	5.14828e-06	4.88217e-07	3.28706e-05	1.56246e-06	0.00081203	7.50941e-05	0.000116786	9.34498e-05	7.00757e-07	2.80411e-05	4.73819e-07	0.0300008	6.98405e-07	1.51178e-07	0.0052873	0.000585883	0	0.000140621	3.92262e-06	1.63956e-06	0	0.0067608	0.00040592	0.01	0	0	3.64483e-07	0.000169183	7.06829e-06	0.000168344	0.000347556	2.61525e-09	1.15935e-05	6.16174e-08	3.22774e-06	1.4234e-06	3.11234e-06	2.97005e-06	5.35954e-05	4.16776e-06	4.19892e-06	0.000484133	4.31798e-06
552	7.7954e-05	1.56122e-05	4.94271e-06	2.82764e-05	4.87766e-06	1.62405e-05	5.14867e-06	4.88265e-07	3.28741e-05	1.56276e-06	0.000812023	7.50981e-05	0.000116785	9.34491e-05	7.00752e-07	2.80408e-05	4.73865e-07	0.0300008	6.99591e-07	1.51405e-07	0.00528774	0.00058588	0	0.000140621	3.9239e-06	1.64009e-06	0	0.00676152	0.000405962	0.01	0	0	3.64849e-07	0.000169174	7.0683e-06	0.000168343	0.000347552	2.61792e-09	1.15976e-05	6.1629e-08	3.22801e-06	1.42371e-06	3.11429e-06	2.97089e-06	5.3594e-05	4.16787e-06	4.19979e-06	0.00048413	4.31811e-06
553	7.79533e-05	1.56153e-05	4.94308e-06	2.82761e-05	4.87815e-06	1.62403e-05	5.14906e-06	4.88312e-07	3.28776e-05	1.56306e-06	0.000812016	7.5102e-05	0.000116784	9.34483e-05	7.00747e-07	2.80406e-05	4.73911e-07	0.0300008	7.00772e-07	1.51632e-07	0.00528817	0.000585877	0	0.00014062	3.92517e-06	1.64062e-06	0	0.00676222	0.000406003	0.01	0	0	3.65214e-07	0.000169165	7.0683e-06	0.000168342	0.000347547	2.62058e-09	1.16016e-05	6.16406e-08	3.22827e-06	1.42401e-06	3.11623e-06	2.97173e-06	5.35926e-05	4.16798e-06	4.20066e-06	0.000484128	4.31824e-06
554	7.79526e-05	1.56183e-05	4.94346e-06	2.82759e-05	4.87865e-06	1.62402e-05	5.14945e-06	4.88359e-07	3.28811e-05	1.56336e-06	0.000812009	7.51059e-05	0.000116784	9.34476e-05	7.00742e-07	2.80404e-05	4.73957e-07	0.0300008	7.01949e-07	1.51858e-07	0.0052886	0.000585874	0	0.000140619	3.92644e-06	1.64115e-06	0	0.00676293	0.000406044	0.01	0	0	3.65577e-07	0.000169156	7.06831e-06	0.000168342	0.000347543	2.62323e-09	1.16056e-05	6.1652e-08	3.22853e-06	1.42431e-06	3.11816e-06	2.97256e-06	5.35912e-05	4.16809e-06	4.20151e-06	0.000484126	4.31836e-06
555	7.79519e-05	1.56214e-05	4.94383e-06	2.82756e-05	4.87914e-06	1.624e-05	5.14983e-06	4.88406e-07	3.28846e-05	1.56366e-06	0.000812002	7.51098e-05	0.000116783	9.34469e-05	7.00737e-07	2.80401e-05	4.74002e-07	0.0300008	7.03123e-07	1.52083e-07	0.00528902	0.000585871	0	0.000140618	3.92769e-06	1.64167e-06	0	0.00676363	0.000406084	0.01	0	0	3.65939e-07	0.000169147	7.06832e-06	0.000168341	0.000347538	2.62587e-09	1.16096e-05	6.16635e-08	3.22879e-06	1.42461e-06	3.12006e-06	2.97339e-06	5.35898e-05	4.1682e-06	4.20236e-06	0.000484123	4.31849e-06
556	7.79512e-05	1.56244e-05	4.94419e-06	2.82754e-05	4.87963e-06	1.62399e-05	5.15022e-06	4.88452e-07	3.2888e-05	1.56396e-06	0.000811995	7.51137e-05	0.000116782	9.34462e-05	7.00732e-07	2.80399e-05	4.74048e-07	0.0300008	7.04292e-07	1.52308e-07	0.00528945	0.000585868	0	0.000140618	3.92895e-06	1.64219e-06	0	0.00676433	0.000406125	0.01	0	0	3.66299e-07	0.000169139	7.06833e-06	0.000168341	0.000347534	2.6285e-09	1.16136e-05	6.16749e-08	3.22904e-06	1.42491e-06	3.12195e-06	2.97422e-06	5.35884e-05	4.16831e-06	4.20321e-06	0.000484121	4.31862e-06
557	7.79506e-05	1.56274e-05	4.94456e-06	2.82751e-05	4.88012e-06	1.62398e-05	5.1506e-06	4.88499e-07	3.28914e-05	1.56425e-06	0.000811988	7.51176e-05	0.000116781	9.34454e-05	7.00727e-07	2.80397e-05	4.74093e-07	0.0300008	7.05457e-07	1.52531e-07	0.00528988	0.000585865	0	0.000140617	3.93019e-06	1.64271e-06	0	0.00676502	0.000406165	0.01	0	0	3.66658e-07	0.00016913	7.06834e-06	0.00016834	0.000347529	2.63112e-09	1.16175e-05	6.16862e-08	3.2293e-06	1.4252e-06	3.12383e-06	2.97504e-06	5.3587e-05	4.16842e-06	4.20404e-06	0.000484119	4.31874e-06
558	7.79499e-05	1.56304e-05	4.94493e-06	2.82749e-05	4.88061e-06	1.62396e-05	5.15098e-06	4.88545e-07	3.28948e-05	1.56455e-06	0.000811981	7.51215e-05	0.00011678	9.34447e-05	7.00722e-07	2.80394e-05	4.74138e-07	0.0300008	7.06618e-07	1.52754e-07	0.0052903	0.000585862	0	0.000140616	3.93143e-06	1.64323e-06	0	0.00676571	0.000406205	0.01	0	0	3.67016e-07	0.000169121	7.06835e-06	0.000168339	0.000347525	2.63373e-09	1.16214e-05	6.16975e-08	3.22955e-06	1.42549e-06	3.1257e-06	2.97586e-06	5.35856e-05	4.16852e-06	4.20487e-06	0.000484116	4.31887e-06
559	7.79492e-05	1.56334e-05	4.94529e-06	2.82746e-05	4.88109e-06	1.62395e-05	5.15136e-06	4.8859e-07	3.28982e-05	1.56484e-06	0.000811974	7.51253e-05	0.00011678	9.3444e-05	7.00717e-07	2.80392e-05	4.74183e-07	0.0300008	7.07776e-07	1.52976e-07	0.00529072	0.000585859	0	0.000140616	3.93266e-06	1.64374e-06	0	0.0067664	0.000406245	0.01	0	0	3.67372e-07	0.000169113	7.06836e-06	0.000168339	0.000347521	2.63633e-09	1.16254e-05	6.17087e-08	3.22981e-06	1.42578e-06	3.12754e-06	2.97667e-06	5.35843e-05	4.16863e-06	4.2057e-06	0.000484114	4.31899e-06
560	7.79486e-05	1.56364e-05	4.94566e-06	2.82744e-05	4.88157e-06	1.62393e-05	5.15174e-06	4.88636e-07	3.29015e-05	1.56513e-06	0.000811967	7.51291e-05	0.000116779	9.34433e-05	7.00712e-07	2.8039e-05	4.74227e-07	0.0300008	7.08929e-07	1.53197e-07	0.00529114	0.000585856	0	0.000140615	3.93389e-06	1.64425e-06	0	0.00676708	0.000406285	0.01	0	0	3.67726e-07	0.000169104	7.06838e-06	0.000168338	0.000347516	2.63892e-09	1.16293e-05	6.17198e-08	3.23006e-06	1.42607e-06	3.12938e-06	2.97748e-06	5.35829e-05	4.16874e-06	4.20651e-06	0.000484112	4.31911e-06
561	7.79479e-05	1.56394e-05	4.94602e-06	2.82742e-05	4.88205e-06	1.62392e-05	5.15212e-06	4.88681e-07	3.29049e-05	1.56542e-06	0.00081196	7.51329e-05	0.000116778	9.34426e-05	7.00707e-07	2.80387e-05	4.74271e-07	0.0300008	7.10078e-07	1.53418e-07	0.00529156	0.000585854	0	0.000140614	3.93511e-06	1.64476e-06	0	0.00676776	0.000406324	0.01	0	0	3.68079e-07	0.000169096	7.06839e-06	0.000168337	0.000347512	2.6415e-09	1.16331e-05	6.17309e-08	3.23031e-06	1.42636e-06	3.1312e-06	2.97829e-06	5.35816e-05	4.16885e-06	4.20733e-06	0.00048411	4.31924e-06
562	7.79473e-05	1.56423e-05	4.94638e-06	2.82739e-05	4.88252e-06	1.62391e-05	5.15249e-06	4.88726e-07	3.29082e-05	1.56571e-06	0.000811953	7.51367e-05	0.000116777	9.34419e-05	7.00702e-07	2.80385e-05	4.74315e-07	0.0300008	7.11223e-07	1.53637e-07	0.00529198	0.000585851	0	0.000140614	3.93632e-06	1.64527e-06	0	0.00676844	0.000406364	0.01	0	0	3.68431e-07	0.000169088	7.06841e-06	0.000168337	0.000347508	2.64407e-09	1.1637e-05	6.1742e-08	3.23055e-06	1.42664e-06	3.133e-06	2.97909e-06	5.35802e-05	4.16895e-06	4.20813e-06	0.000484108	4.31936e-06
563	7.79466e-05	1.56453e-05	4.94674e-06	2.82737e-05	4.88299e-06	1.62389e-05	5.15287e-06	4.88771e-07	3.29115e-05	1.566e-06	0.000811947	7.51405e-05	0.000116776	9.34412e-05	7.00698e-07	2.80383e-05	4.74359e-07	0.0300008	7.12365e-07	1.53856e-07	0.0052924	0.000585848	0	0.000140613	3.93753e-06	1.64577e-06	0	0.00676911	0.000406403	0.01	0	0	3.68781e-07	0.00016908	7.06843e-06	0.000168336	0.000347503	2.64663e-09	1.16408e-05	6.1753e-08	3.2308e-06	1.42692e-06	3.13479e-06	2.97988e-06	5.35789e-05	4.16906e-06	4.20893e-06	0.000484105	4.31948e-06
564	7.7946e-05	1.56482e-05	4.9471e-06	2.82735e-05	4.88346e-06	1.62388e-05	5.15324e-06	4.88816e-07	3.29148e-05	1.56628e-06	0.00081194	7.51443e-05	0.000116776	9.34405e-05	7.00693e-07	2.8038e-05	4.74402e-07	0.0300008	7.13502e-07	1.54074e-07	0.00529281	0.000585845	0	0.000140612	3.93873e-06	1.64627e-06	0	0.00676978	0.000406441	0.01	0	0	3.6913e-07	0.000169071	7.06845e-06	0.000168335	0.000347499	2.64918e-09	1.16447e-05	6.17639e-08	3.23105e-06	1.4272e-06	3.13657e-06	2.98068e-06	5.35776e-05	4.16917e-06	4.20972e-06	0.000484103	4.31961e-06
565	7.79453e-05	1.56511e-05	4.94746e-06	2.82732e-05	4.88393e-06	1.62387e-05	5.15362e-06	4.8886e-07	3.29181e-05	1.56657e-06	0.000811933	7.5148e-05	0.000116775	9.34398e-05	7.00688e-07	2.80378e-05	4.74446e-07	0.0300008	7.14635e-07	1.54292e-07	0.00529322	0.000585842	0	0.000140612	3.93992e-06	1.64677e-06	0	0.00677045	0.00040648	0.01	0	0	3.69477e-07	0.000169063	7.06846e-06	0.000168335	0.000347495	2.65172e-09	1.16485e-05	6.17748e-08	3.23129e-06	1.42748e-06	3.13833e-06	2.98146e-06	5.35763e-05	4.16927e-06	4.2105e-06	0.000484101	4.31973e-06
566	7.79447e-05	1.5654e-05	4.94781e-06	2.8273e-05	4.8844e-06	1.62385e-05	5.15399e-06	4.88904e-07	3.29214e-05	1.56685e-06	0.000811926	7.51518e-05	0.000116774	9.34391e-05	7.00683e-07	2.80376e-05	4.74489e-07	0.0300008	7.15765e-07	1.54508e-07	0.00529364	0.000585839	0	0.000140611	3.94111e-06	1.64727e-06	0	0.00677111	0.000406519	0.01	0	0	3.69823e-07	0.000169055	7.06849e-06	0.000168334	0.000347491	2.65425e-09	1.16523e-05	6.17856e-08	3.23153e-06	1.42776e-06	3.14008e-06	2.98225e-06	5.3575e-05	4.16938e-06	4.21128e-06	0.000484099	4.31985e-06
567	7.79441e-05	1.56569e-05	4.94817e-06	2.82728e-05	4.88486e-06	1.62384e-05	5.15436e-06	4.88948e-07	3.29246e-05	1.56714e-06	0.00081192	7.51555e-05	0.000116773	9.34384e-05	7.00678e-07	2.80374e-05	4.74532e-07	0.0300008	7.1689e-07	1.54724e-07	0.00529405	0.000585837	0	0.00014061	3.9423e-06	1.64776e-06	0	0.00677177	0.000406557	0.01	0	0	3.70167e-07	0.000169047	7.06851e-06	0.000168334	0.000347486	2.65677e-09	1.1656e-05	6.17964e-08	3.23177e-06	1.42803e-06	3.14182e-06	2.98303e-06	5.35737e-05	4.16948e-06	4.21205e-06	0.000484097	4.31997e-06
568	7.79434e-05	1.56598e-05	4.94852e-06	2.82725e-05	4.88532e-06	1.62383e-05	5.15473e-06	4.88992e-07	3.29279e-05	1.56742e-06	0.000811913	7.51592e-05	0.000116773	9.34377e-05	7.00674e-07	2.80371e-05	4.74574e-07	0.0300008	7.18012e-07	1.54939e-07	0.00529446	0.000585834	0	0.00014061	3.94347e-06	1.64825e-06	0	0.00677243	0.000406595	0.01	0	0	3.7051e-07	0.000169039	7.06853e-06	0.000168333	0.000347482	2.65928e-09	1.16598e-05	6.18071e-08	3.23201e-06	1.4283e-06	3.14354e-06	2.98381e-06	5.35724e-05	4.16959e-06	4.21282e-06	0.000484095	4.32009e-06
569	7.79428e-05	1.56627e-05	4.94887e-06	2.82723e-05	4.88578e-06	1.62381e-05	5.15509e-06	4.89035e-07	3.29311e-05	1.5677e-06	0.000811907	7.51629e-05	0.000116772	9.3437e-05	7.00669e-07	2.80369e-05	4.74617e-07	0.0300008	7.1913e-07	1.55153e-07	0.00529486	0.000585831	0	0.000140609	3.94464e-06	1.64874e-06	0	0.00677308	0.000406633	0.01	0	0	3.70852e-07	0.000169031	7.06855e-06	0.000168332	0.000347478	2.66178e-09	1.16635e-05	6.18177e-08	3.23225e-06	1.42857e-06	3.14525e-06	2.98458e-06	5.35711e-05	4.16969e-06	4.21358e-06	0.000484093	4.32021e-06
570	7.79422e-05	1.56655e-05	4.94923e-06	2.82721e-05	4.88624e-06	1.6238e-05	5.15546e-06	4.89079e-07	3.29343e-05	1.56798e-06	0.0008119	7.51665e-05	0.000116771	9.34363e-05	7.00664e-07	2.80367e-05	4.74659e-07	0.0300008	7.20244e-07	1.55366e-07	0.00529527	0.000585828	0	0.000140608	3.94581e-06	1.64922e-06	0	0.00677373	0.000406671	0.01	0	0	3.71192e-07	0.000169024	7.06858e-06	0.000168332	0.000347474	2.66427e-09	1.16673e-05	6.18283e-08	3.23249e-06	1.42884e-06	3.14694e-06	2.98535e-06	5.35698e-05	4.1698e-06	4.21433e-06	0.00048409	4.32033e-06
571	7.79415e-05	1.56684e-05	4.94958e-06	2.82718e-05	4.88669e-06	1.62379e-05	5.15583e-06	4.89122e-07	3.29374e-05	1.56826e-06	0.000811893	7.51702e-05	0.00011677	9.34357e-05	7.0066e-07	2.80365e-05	4.74701e-07	0.0300008	7.21354e-07	1.55579e-07	0.00529567	0.000585826	0	0.000140608	3.94697e-06	1.64971e-06	0	0.00677438	0.000406708	0.01	0	0	3.71531e-07	0.000169016	7.06861e-06	0.000168331	0.00034747	2.66675e-09	1.1671e-05	6.18389e-08	3.23273e-06	1.42911e-06	3.14862e-06	2.98611e-06	5.35685e-05	4.1699e-06	4.21508e-06	0.000484088	4.32044e-06
572	7.79409e-05	1.56712e-05	4.94993e-06	2.82716e-05	4.88714e-06	1.62377e-05	5.15619e-06	4.89164e-07	3.29406e-05	1.56854e-06	0.000811887	7.51738e-05	0.000116769	9.3435e-05	7.00655e-07	2.80362e-05	4.74742e-07	0.0300008	7.2246e-07	1.55791e-07	0.00529608	0.000585823	0	0.000140607	3.94812e-06	1.65019e-06	0	0.00677502	0.000406745	0.01	0	0	3.71869e-07	0.000169008	7.06863e-06	0.000168331	0.000347466	2.66922e-09	1.16747e-05	6.18494e-08	3.23296e-06	1.42937e-06	3.15029e-06	2.98687e-06	5.35673e-05	4.17001e-06	4.21582e-06	0.000484086	4.32056e-06
573	7.79403e-05	1.5674e-05	4.95027e-06	2.82714e-05	4.88759e-06	1.62376e-05	5.15655e-06	4.89207e-07	3.29438e-05	1.56881e-06	0.00081188	7.51775e-05	0.000116769	9.34343e-05	7.0065e-07	2.8036e-05	4.74784e-07	0.0300008	7.23562e-07	1.56002e-07	0.00529648	0.00058582	0	0.000140607	3.94927e-06	1.65067e-06	0	0.00677566	0.000406782	0.01	0	0	3.72205e-07	0.000169	7.06866e-06	0.00016833	0.000347461	2.67168e-09	1.16783e-05	6.18598e-08	3.23319e-06	1.42964e-06	3.15194e-06	2.98763e-06	5.3566e-05	4.17011e-06	4.21655e-06	0.000484084	4.32068e-06
574	7.79397e-05	1.56769e-05	4.95062e-06	2.82712e-05	4.88804e-06	1.62375e-05	5.15691e-06	4.89249e-07	3.29469e-05	1.56909e-06	0.000811874	7.51811e-05	0.000116768	9.34336e-05	7.00646e-07	2.80358e-05	4.74825e-07	0.0300008	7.2466e-07	1.56212e-07	0.00529688	0.000585818	0	0.000140606	3.95041e-06	1.65114e-06	0	0.00677629	0.000406819	0.01	0	0	3.72539e-07	0.000168993	7.06869e-06	0.000168329	0.000347457	2.67413e-09	1.1682e-05	6.18702e-08	3.23343e-06	1.4299e-06	3.15359e-06	2.98838e-06	5.35648e-05	4.17021e-06	4.21728e-06	0.000484082	4.3208e-06
575	7.7939e-05	1.56796e-05	4.95097e-06	2.82709e-05	4.88848e-06	1.62374e-05	5.15727e-06	4.89291e-07	3.295e-05	1.56936e-06	0.000811868	7.51847e-05	0.000116767	9.3433e-05	7.00641e-07	2.80356e-05	4.74866e-07	0.0300008	7.25754e-07	1.56422e-07	0.00529728	0.000585815	0	0.000140605	3.95154e-06	1.65162e-06	0	0.00677693	0.000406856	0.01	0	0	3.72873e-07	0.000168985	7.06872e-06	0.000168329	0.000347453	2.67657e-09	1.16856e-05	6.18805e-08	3.23366e-06	1.43015e-06	3.15522e-06	2.98913e-06	5.35635e-05	4.17032e-06	4.218e-06	0.00048408	4.32091e-06
576	7.79384e-05	1.56824e-05	4.95131e-06	2.82707e-05	4.88892e-06	1.62372e-05	5.15763e-06	4.89333e-07	3.29531e-05	1.56963e-06	0.000811861	7.51882e-05	0.000116766	9.34323e-05	7.00636e-07	2.80354e-05	4.74907e-07	0.0300008	7.26845e-07	1.56631e-07	0.00529768	0.000585812	0	0.000140605	3.95267e-06	1.65209e-06	0	0.00677756	0.000406893	0.01	0	0	3.73205e-07	0.000168978	7.06875e-06	0.000168328	0.000347449	2.67901e-09	1.16892e-05	6.18908e-08	3.23388e-06	1.43041e-06	3.15683e-06	2.98988e-06	5.35623e-05	4.17042e-06	4.21872e-06	0.000484078	4.32103e-06
577	7.79378e-05	1.56852e-05	4.95166e-06	2.82705e-05	4.88936e-06	1.62371e-05	5.15799e-06	4.89375e-07	3.29562e-05	1.5699e-06	0.000811855	7.51918e-05	0.000116766	9.34316e-05	7.00632e-07	2.80352e-05	4.74948e-07	0.0300008	7.27932e-07	1.56839e-07	0.00529807	0.00058581	0	0.000140604	3.9538e-06	1.65256e-06	0	0.00677818	0.000406929	0.01	0	0	3.73535e-07	0.00016897	7.06878e-06	0.000168328	0.000347445	2.68143e-09	1.16928e-05	6.1901e-08	3.23411e-06	1.43067e-06	3.15844e-06	2.99062e-06	5.35611e-05	4.17052e-06	4.21942e-06	0.000484076	4.32114e-06
578	7.79372e-05	1.5688e-05	4.952e-06	2.82703e-05	4.8898e-06	1.6237e-05	5.15835e-06	4.89416e-07	3.29592e-05	1.57017e-06	0.000811849	7.51954e-05	0.000116765	9.34309e-05	7.00627e-07	2.80349e-05	4.74988e-07	0.0300008	7.29015e-07	1.57046e-07	0.00529847	0.000585807	0	0.000140603	3.95492e-06	1.65302e-06	0	0.00677881	0.000406965	0.01	0	0	3.73865e-07	0.000168963	7.06881e-06	0.000168327	0.000347441	2.68384e-09	1.16964e-05	6.19112e-08	3.23434e-06	1.43092e-06	3.16003e-06	2.99135e-06	5.35598e-05	4.17063e-06	4.22013e-06	0.000484074	4.32126e-06
579	7.79366e-05	1.56907e-05	4.95234e-06	2.82701e-05	4.89024e-06	1.62368e-05	5.1587e-06	4.89458e-07	3.29623e-05	1.57044e-06	0.000811842	7.51989e-05	0.000116764	9.34303e-05	7.00623e-07	2.80347e-05	4.75028e-07	0.0300008	7.30094e-07	1.57252e-07	0.00529886	0.000585804	0	0.000140603	3.95603e-06	1.65349e-06	0	0.00677943	0.000407001	0.01	0	0	3.74193e-07	0.000168956	7.06885e-06	0.000168326	0.000347437	2.68625e-09	1.17e-05	6.19213e-08	3.23456e-06	1.43117e-06	3.16161e-06	2.99209e-06	5.35586e-05	4.17073e-06	4.22083e-06	0.000484072	4.32137e-06
580	7.7936e-05	1.56934e-05	4.95268e-06	2.82698e-05	4.89067e-06	1.62367e-05	5.15906e-06	4.89499e-07	3.29653e-05	1.57071e-06	0.000811836	7.52024e-05	0.000116763	9.34296e-05	7.00618e-07	2.80345e-05	4.75068e-07	0.0300008	7.31169e-07	1.57458e-07	0.00529925	0.000585802	0	0.000140602	3.95713e-06	1.65395e-06	0	0.00678004	0.000407037	0.01	0	0	3.74519e-07	0.000168949	7.06888e-06	0.000168326	0.000347433	2.68864e-09	1.17035e-05	6.19313e-08	3.23479e-06	1.43142e-06	3.16317e-06	2.99282e-06	5.35574e-05	4.17083e-06	4.22152e-06	0.00048407	4.32149e-06
581	7.79354e-05	1.56962e-05	4.95302e-06	2.82696e-05	4.8911e-06	1.62366e-05	5.15941e-06	4.8954e-07	3.29684e-05	1.57098e-06	0.00081183	7.52059e-05	0.000116763	9.3429e-05	7.00614e-07	2.80343e-05	4.75108e-07	0.0300008	7.3224e-07	1.57663e-07	0.00529964	0.000585799	0	0.000140602	3.95823e-06	1.65441e-06	0	0.00678066	0.000407073	0.01	0	0	3.74844e-07	0.000168941	7.06892e-06	0.000168325	0.000347429	2.69102e-09	1.17071e-05	6.19413e-08	3.23501e-06	1.43167e-06	3.16473e-06	2.99355e-06	5.35562e-05	4.17093e-06	4.2222e-06	0.000484069	4.3216e-06
582	7.79348e-05	1.56989e-05	4.95336e-06	2.82694e-05	4.89153e-06	1.62365e-05	5.15976e-06	4.8958e-07	3.29714e-05	1.57124e-06	0.000811824	7.52094e-05	0.000116762	9.34283e-05	7.00609e-07	2.80341e-05	4.75147e-07	0.0300008	7.33308e-07	1.57867e-07	0.00530003	0.000585797	0	0.000140601	3.95933e-06	1.65486e-06	0	0.00678127	0.000407108	0.01	0	0	3.75168e-07	0.000168934	7.06895e-06	0.000168325	0.000347425	2.6934e-09	1.17106e-05	6.19513e-08	3.23523e-06	1.43191e-06	3.16627e-06	2.99427e-06	5.3555e-05	4.17103e-06	4.22288e-06	0.000484067	4.32171e-06
583	7.79342e-05	1.57016e-05	4.95369e-06	2.82692e-05	4.89195e-06	1.62364e-05	5.16011e-06	4.89621e-07	3.29744e-05	1.57151e-06	0.000811817	7.52129e-05	0.000116761	9.34276e-05	7.00605e-07	2.80339e-05	4.75187e-07	0.0300008	7.34372e-07	1.58071e-07	0.00530042	0.000585794	0	0.0001406	3.96042e-06	1.65532e-06	0	0.00678187	0.000407143	0.01	0	0	3.75491e-07	0.000168927	7.06899e-06	0.000168324	0.000347421	2.69577e-09	1.17141e-05	6.19612e-08	3.23545e-06	1.43215e-06	3.1678e-06	2.99499e-06	5.35538e-05	4.17113e-06	4.22355e-06	0.000484065	4.32183e-06
584	7.79336e-05	1.57043e-05	4.95403e-06	2.8269e-05	4.89238e-06	1.62362e-05	5.16046e-06	4.89661e-07	3.29773e-05	1.57177e-06	0.000811811	7.52163e-05	0.00011676	9.3427e-05	7.006e-07	2.80336e-05	4.75226e-07	0.0300008	7.35432e-07	1.58274e-07	0.00530081	0.000585792	0	0.0001406	3.9615e-06	1.65577e-06	0	0.00678248	0.000407178	0.01	0	0	3.75812e-07	0.00016892	7.06903e-06	0.000168324	0.000347418	2.69812e-09	1.17176e-05	6.1971e-08	3.23567e-06	1.4324e-06	3.16932e-06	2.9957e-06	5.35527e-05	4.17123e-06	4.22422e-06	0.000484063	4.32194e-06
585	7.7933e-05	1.57069e-05	4.95436e-06	2.82688e-05	4.8928e-06	1.62361e-05	5.16081e-06	4.89701e-07	3.29803e-05	1.57203e-06	0.000811805	7.52198e-05	0.00011676	9.34263e-05	7.00596e-07	2.80334e-05	4.75265e-07	0.0300008	7.36488e-07	1.58476e-07	0.00530119	0.000585789	0	0.000140599	3.96258e-06	1.65622e-06	0	0.00678308	0.000407213	0.01	0	0	3.76132e-07	0.000168913	7.06907e-06	0.000168323	0.000347414	2.70047e-09	1.17211e-05	6.19808e-08	3.23588e-06	1.43264e-06	3.17082e-06	2.99641e-06	5.35515e-05	4.17133e-06	4.22488e-06	0.000484061	4.32205e-06
586	7.79325e-05	1.57096e-05	4.9547e-06	2.82685e-05	4.89322e-06	1.6236e-05	5.16116e-06	4.89741e-07	3.29832e-05	1.57229e-06	0.000811799	7.52232e-05	0.000116759	9.34257e-05	7.00591e-07	2.80332e-05	4.75304e-07	0.0300008	7.37541e-07	1.58677e-07	0.00530158	0.000585787	0	0.000140599	3.96366e-06	1.65667e-06	0	0.00678368	0.000407248	0.01	0	0	3.7645e-07	0.000168906	7.0691e-06	0.000168322	0.00034741	2.70281e-09	1.17245e-05	6.19905e-08	3.2361e-06	1.43287e-06	3.17232e-06	2.99712e-06	5.35503e-05	4.17143e-06	4.22554e-06	0.000484059	4.32216e-06
587	7.79319e-05	1.57123e-05	4.95503e-06	2.82683e-05	4.89364e-06	1.62359e-05	5.1615e-06	4.8978e-07	3.29862e-05	1.57255e-06	0.000811793	7.52266e-05	0.000116758	9.34251e-05	7.00587e-07	2.8033e-05	4.75342e-07	0.0300008	7.38589e-07	1.58878e-07	0.00530196	0.000585784	0	0.000140598	3.96472e-06	1.65711e-06	0	0.00678427	0.000407283	0.01	0	0	3.76767e-07	0.000168899	7.06915e-06	0.000168322	0.000347406	2.70514e-09	1.1728e-05	6.20002e-08	3.23631e-06	1.43311e-06	3.1738e-06	2.99783e-06	5.35491e-05	4.17153e-06	4.22619e-06	0.000484057	4.32227e-06
588	7.79313e-05	1.57149e-05	4.95536e-06	2.82681e-05	4.89405e-06	1.62357e-05	5.16185e-06	4.8982e-07	3.29891e-05	1.57281e-06	0.000811787	7.523e-05	0.000116758	9.34244e-05	7.00582e-07	2.80328e-05	4.75381e-07	0.0300008	7.39634e-07	1.59077e-07	0.00530234	0.000585782	0	0.000140597	3.96579e-06	1.65756e-06	0	0.00678487	0.000407317	0.01	0	0	3.77083e-07	0.000168892	7.06919e-06	0.000168321	0.000347402	2.70746e-09	1.17314e-05	6.20098e-08	3.23652e-06	1.43334e-06	3.17527e-06	2.99853e-06	5.3548e-05	4.17163e-06	4.22683e-06	0.000484055	4.32238e-06
589	7.79307e-05	1.57175e-05	4.95569e-06	2.82679e-05	4.89447e-06	1.62356e-05	5.16219e-06	4.89859e-07	3.2992e-05	1.57307e-06	0.000811781	7.52334e-05	0.000116757	9.34238e-05	7.00578e-07	2.80326e-05	4.75419e-07	0.0300008	7.40676e-07	1.59277e-07	0.00530272	0.000585779	0	0.000140597	3.96684e-06	1.658e-06	0	0.00678545	0.000407351	0.01	0	0	3.77398e-07	0.000168886	7.06923e-06	0.000168321	0.000347398	2.70977e-09	1.17348e-05	6.20194e-08	3.23674e-06	1.43358e-06	3.17673e-06	2.99922e-06	5.35468e-05	4.17173e-06	4.22747e-06	0.000484054	4.32249e-06
590	7.79301e-05	1.57202e-05	4.95602e-06	2.82677e-05	4.89488e-06	1.62355e-05	5.16253e-06	4.89898e-07	3.29949e-05	1.57332e-06	0.000811775	7.52368e-05	0.000116756	9.34231e-05	7.00574e-07	2.80324e-05	4.75457e-07	0.0300008	7.41713e-07	1.59475e-07	0.0053031	0.000585777	0	0.000140596	3.96789e-06	1.65844e-06	0	0.00678604	0.000407385	0.01	0	0	3.77711e-07	0.000168879	7.06927e-06	0.00016832	0.000347394	2.71207e-09	1.17382e-05	6.20289e-08	3.23695e-06	1.43381e-06	3.17818e-06	2.99992e-06	5.35457e-05	4.17183e-06	4.2281e-06	0.000484052	4.3226e-06
591	7.79296e-05	1.57228e-05	4.95634e-06	2.82675e-05	4.89529e-06	1.62354e-05	5.16287e-06	4.89936e-07	3.29977e-05	1.57358e-06	0.000811769	7.52401e-05	0.000116755	9.34225e-05	7.00569e-07	2.80322e-05	4.75494e-07	0.0300008	7.42747e-07	1.59673e-07	0.00530347	0.000585774	0	0.000140596	3.96894e-06	1.65887e-06	0	0.00678662	0.000407419	0.01	0	0	3.78023e-07	0.000168872	7.06931e-06	0.00016832	0.000347391	2.71436e-09	1.17415e-05	6.20384e-08	3.23715e-06	1.43403e-06	3.17961e-06	3.00061e-06	5.35446e-05	4.17193e-06	4.22873e-06	0.00048405	4.32271e-06
592	7.7929e-05	1.57254e-05	4.95667e-06	2.82673e-05	4.89569e-06	1.62353e-05	5.16321e-06	4.89975e-07	3.30006e-05	1.57383e-06	0.000811763	7.52435e-05	0.000116755	9.34219e-05	7.00565e-07	2.8032e-05	4.75532e-07	0.0300008	7.43777e-07	1.59869e-07	0.00530385	0.000585772	0	0.000140595	3.96998e-06	1.65931e-06	0	0.0067872	0.000407453	0.01	0	0	3.78334e-07	0.000168866	7.06936e-06	0.000168319	0.000347387	2.71664e-09	1.17449e-05	6.20478e-08	3.23736e-06	1.43426e-06	3.18104e-06	3.00129e-06	5.35434e-05	4.17202e-06	4.22935e-06	0.000484048	4.32282e-06
593	7.79284e-05	1.57279e-05	4.95699e-06	2.82671e-05	4.8961e-06	1.62351e-05	5.16355e-06	4.90013e-07	3.30034e-05	1.57408e-06	0.000811757	7.52468e-05	0.000116754	9.34212e-05	7.00561e-07	2.80318e-05	4.75569e-07	0.0300008	7.44803e-07	1.60066e-07	0.00530422	0.000585769	0	0.000140594	3.97101e-06	1.65974e-06	0	0.00678778	0.000407486	0.01	0	0	3.78643e-07	0.000168859	7.0694e-06	0.000168319	0.000347383	2.71891e-09	1.17482e-05	6.20571e-08	3.23757e-06	1.43449e-06	3.18245e-06	3.00198e-06	5.35423e-05	4.17212e-06	4.22997e-06	0.000484047	4.32293e-06
594	7.79279e-05	1.57305e-05	4.95732e-06	2.82669e-05	4.8965e-06	1.6235e-05	5.16389e-06	4.90052e-07	3.30062e-05	1.57434e-06	0.000811751	7.52501e-05	0.000116753	9.34206e-05	7.00556e-07	2.80316e-05	4.75606e-07	0.0300008	7.45826e-07	1.60261e-07	0.0053046	0.000585767	0	0.000140594	3.97204e-06	1.66017e-06	0	0.00678835	0.000407519	0.01	0	0	3.78951e-07	0.000168853	7.06945e-06	0.000168318	0.00034738	2.72118e-09	1.17516e-05	6.20664e-08	3.23777e-06	1.43471e-06	3.18386e-06	3.00265e-06	5.35412e-05	4.17222e-06	4.23058e-06	0.000484045	4.32303e-06
595	7.79273e-05	1.57331e-05	4.95764e-06	2.82667e-05	4.8969e-06	1.62349e-05	5.16423e-06	4.9009e-07	3.30091e-05	1.57459e-06	0.000811746	7.52534e-05	0.000116753	9.342e-05	7.00552e-07	2.80314e-05	4.75643e-07	0.0300008	7.46845e-07	1.60456e-07	0.00530497	0.000585764	0	0.000140593	3.97307e-06	1.66059e-06	0	0.00678893	0.000407553	0.01	0	0	3.79258e-07	0.000168846	7.06949e-06	0.000168318	0.000347376	2.72343e-09	1.17549e-05	6.20757e-08	3.23798e-06	1.43493e-06	3.18525e-06	3.00333e-06	5.35401e-05	4.17232e-06	4.23118e-06	0.000484043	4.32314e-06
596	7.79268e-05	1.57356e-05	4.95796e-06	2.82665e-05	4.8973e-06	1.62348e-05	5.16456e-06	4.90127e-07	3.30119e-05	1.57484e-06	0.00081174	7.52567e-05	0.000116752	9.34194e-05	7.00548e-07	2.80312e-05	4.7568e-07	0.0300008	7.4786e-07	1.6065e-07	0.00530534	0.000585762	0	0.000140593	3.97409e-06	1.66102e-06	0	0.00678949	0.000407586	0.01	0	0	3.79563e-07	0.00016884	7.06954e-06	0.000168317	0.000347372	2.72568e-09	1.17582e-05	6.20849e-08	3.23818e-06	1.43515e-06	3.18663e-06	3.004e-06	5.3539e-05	4.17241e-06	4.23178e-06	0.000484041	4.32325e-06
597	7.79262e-05	1.57382e-05	4.95828e-06	2.82663e-05	4.8977e-06	1.62347e-05	5.1649e-06	4.90165e-07	3.30146e-05	1.57509e-06	0.000811734	7.526e-05	0.000116751	9.34187e-05	7.00544e-07	2.80309e-05	4.75717e-07	0.0300008	7.48872e-07	1.60843e-07	0.00530571	0.00058576	0	0.000140592	3.9751e-06	1.66144e-06	0	0.00679006	0.000407618	0.01	0	0	3.79867e-07	0.000168833	7.06959e-06	0.000168317	0.000347368	2.72792e-09	1.17615e-05	6.2094e-08	3.23838e-06	1.43537e-06	3.188e-06	3.00467e-06	5.35379e-05	4.17251e-06	4.23238e-06	0.00048404	4.32335e-06
598	7.79256e-05	1.57407e-05	4.9586e-06	2.82661e-05	4.89809e-06	1.62346e-05	5.16523e-06	4.90202e-07	3.30174e-05	1.57533e-06	0.000811728	7.52633e-05	0.000116751	9.34181e-05	7.00539e-07	2.80307e-05	4.75753e-07	0.0300008	7.4988e-07	1.61035e-07	0.00530607	0.000585757	0	0.000140592	3.97611e-06	1.66186e-06	0	0.00679062	0.000407651	0.01	0	0	3.8017e-07	0.000168827	7.06964e-06	0.000168316	0.000347365	2.73015e-09	1.17647e-05	6.21031e-08	3.23858e-06	1.43559e-06	3.18936e-06	3.00534e-06	5.35368e-05	4.1726e-06	4.23296e-06	0.000484038	4.32346e-06
599	7.79251e-05	1.57432e-05	4.95892e-06	2.82659e-05	4.89848e-06	1.62345e-05	5.16556e-06	4.90239e-07	3.30202e-05	1.57558e-06	0.000811722	7.52665e-05	0.00011675	9.34175e-05	7.00535e-07	2.80305e-05	4.75789e-07	0.0300008	7.50885e-07	1.61227e-07	0.00530644	0.000585755	0	0.000140591	3.97712e-06	1.66228e-06	0	0.00679118	0.000407684	0.01	0	0	3.80472e-07	0.000168821	7.06969e-06	0.000168315	0.000347361	2.73237e-09	1.1768e-05	6.21122e-08	3.23878e-06	1.4358e-06	3.19071e-06	3.006e-06	5.35357e-05	4.1727e-06	4.23355e-06	0.000484036	4.32356e-06
600	7.79245e-05	1.57457e-05	4.95924e-06	2.82657e-05	4.89887e-06	1.62343e-05	5.16589e-06	4.90276e-07	3.30229e-05	1.57582e-06	0.000811717	7.52697e-05	0.000116749	9.34169e-05	7.00531e-07	2.80303e-05	4.75825e-07	0.0300008	7.51885e-07	1.61418e-07	0.00530681	0.000585753	0	0.000140591	3.97811e-06	1.6627e-06	0	0.00679174	0.000407716	0.01	0	0	3.80772e-07	0.000168814	7.06974e-06	0.000168315	0.000347358	2.73458e-09	1.17712e-05	6.21211e-08	3.23897e-06	1.43601e-06	3.19205e-06	3.00666e-06	5.35346e-05	4.1728e-06	4.23412e-06	0.000484035	4.32367e-06
601	7.7924e-05	1.57482e-05	4.95956e-06	2.82655e-05	4.89926e-06	1.62342e-05	5.16622e-06	4.90313e-07	3.30256e-05	1.57607e-06	0.000811711	7.5273e-05	0.000116748	9.34163e-05	7.00527e-07	2.80301e-05	4.75861e-07	0.0300008	7.52882e-07	1.61609e-07	0.00530717	0.00058575	0	0.00014059	3.97911e-06	1.66311e-06	0	0.00679229	0.000407748	0.01	0	0	3.81071e-07	0.000168808	7.06979e-06	0.000168314	0.000347354	2.73678e-09	1.17744e-05	6.21301e-08	3.23917e-06	1.43622e-06	3.19338e-06	3.00731e-06	5.35336e-05	4.17289e-06	4.23469e-06	0.000484033	4.32377e-06
602	7.79235e-05	1.57507e-05	4.95987e-06	2.82653e-05	4.89965e-06	1.62341e-05	5.16655e-06	4.9035e-07	3.30283e-05	1.57631e-06	0.000811705	7.52762e-05	0.000116748	9.34157e-05	7.00523e-07	2.80299e-05	4.75896e-07	0.0300008	7.53876e-07	1.61798e-07	0.00530753	0.000585748	0	0.000140589	3.9801e-06	1.66352e-06	0	0.00679284	0.00040778	0.01	0	0	3.81369e-07	0.000168802	7.06984e-06	0.000168314	0.00034735	2.73897e-09	1.17776e-05	6.21389e-08	3.23936e-06	1.43643e-06	3.1947e-06	3.00797e-06	5.35325e-05	4.17299e-06	4.23526e-06	0.000484031	4.32388e-06
603	7.79229e-05	1.57532e-05	4.96018e-06	2.82651e-05	4.90003e-06	1.6234e-05	5.16688e-06	4.90386e-07	3.3031e-05	1.57655e-06	0.0008117	7.52794e-05	0.000116747	9.34151e-05	7.00518e-07	2.80297e-05	4.75932e-07	0.0300008	7.54866e-07	1.61987e-07	0.00530789	0.000585746	0	0.000140589	3.98108e-06	1.66393e-06	0	0.00679339	0.000407812	0.01	0	0	3.81666e-07	0.000168796	7.06989e-06	0.000168313	0.000347347	2.74115e-09	1.17808e-05	6.21478e-08	3.23955e-06	1.43664e-06	3.196e-06	3.00861e-06	5.35314e-05	4.17308e-06	4.23582e-06	0.00048403	4.32398e-06
604	7.79224e-05	1.57557e-05	4.9605e-06	2.82649e-05	4.90041e-06	1.62339e-05	5.1672e-06	4.90423e-07	3.30337e-05	1.57679e-06	0.000811694	7.52825e-05	0.000116746	9.34144e-05	7.00514e-07	2.80295e-05	4.75967e-07	0.0300008	7.55852e-07	1.62176e-07	0.00530825	0.000585743	0	0.000140588	3.98206e-06	1.66434e-06	0	0.00679394	0.000407843	0.01	0	0	3.81961e-07	0.00016879	7.06994e-06	0.000168313	0.000347343	2.74333e-09	1.1784e-05	6.21565e-08	3.23975e-06	1.43685e-06	3.1973e-06	3.00926e-06	5.35304e-05	4.17318e-06	4.23637e-06	0.000484028	4.32408e-06
605	7.79218e-05	1.57581e-05	4.96081e-06	2.82647e-05	4.90079e-06	1.62338e-05	5.16753e-06	4.90459e-07	3.30364e-05	1.57703e-06	0.000811689	7.52857e-05	0.000116746	9.34138e-05	7.0051e-07	2.80294e-05	4.76002e-07	0.0300008	7.56835e-07	1.62363e-07	0.00530861	0.000585741	0	0.000140588	3.98303e-06	1.66475e-06	0	0.00679448	0.000407875	0.01	0	0	3.82255e-07	0.000168784	7.06999e-06	0.000168312	0.00034734	2.7455e-09	1.17871e-05	6.21653e-08	3.23994e-06	1.43705e-06	3.19859e-06	3.0099e-06	5.35293e-05	4.17327e-06	4.23692e-06	0.000484027	4.32419e-06
606	7.79213e-05	1.57605e-05	4.96112e-06	2.82645e-05	4.90117e-06	1.62337e-05	5.16785e-06	4.90494e-07	3.3039e-05	1.57727e-06	0.000811683	7.52888e-05	0.000116745	9.34132e-05	7.00506e-07	2.80292e-05	4.76037e-07	0.0300008	7.57814e-07	1.6255e-07	0.00530897	0.000585739	0	0.000140587	3.984e-06	1.66515e-06	0	0.00679502	0.000407906	0.01	0	0	3.82548e-07	0.000168778	7.07005e-06	0.000168312	0.000347336	2.74765e-09	1.17903e-05	6.21739e-08	3.24013e-06	1.43725e-06	3.19987e-06	3.01054e-06	5.35283e-05	4.17336e-06	4.23747e-06	0.000484025	4.32429e-06
607	7.79208e-05	1.5763e-05	4.96143e-06	2.82643e-05	4.90155e-06	1.62336e-05	5.16817e-06	4.9053e-07	3.30417e-05	1.57751e-06	0.000811678	7.5292e-05	0.000116744	9.34126e-05	7.00502e-07	2.8029e-05	4.76072e-07	0.0300008	7.58789e-07	1.62736e-07	0.00530932	0.000585736	0	0.000140587	3.98496e-06	1.66555e-06	0	0.00679555	0.000407937	0.01	0	0	3.8284e-07	0.000168772	7.0701e-06	0.000168311	0.000347333	2.7498e-09	1.17934e-05	6.21826e-08	3.24031e-06	1.43745e-06	3.20113e-06	3.01117e-06	5.35272e-05	4.17346e-06	4.23801e-06	0.000484023	4.32439e-06
608	7.79203e-05	1.57654e-05	4.96174e-06	2.82641e-05	4.90192e-06	1.62334e-05	5.16849e-06	4.90566e-07	3.30443e-05	1.57775e-06	0.000811672	7.52951e-05	0.000116744	9.3412e-05	7.00498e-07	2.80288e-05	4.76106e-07	0.0300008	7.59761e-07	1.62922e-07	0.00530968	0.000585734	0	0.000140586	3.98592e-06	1.66595e-06	0	0.00679609	0.000407968	0.01	0	0	3.8313e-07	0.000168766	7.07015e-06	0.000168311	0.000347329	2.75194e-09	1.17965e-05	6.21911e-08	3.2405e-06	1.43765e-06	3.20239e-06	3.01181e-06	5.35262e-05	4.17355e-06	4.23854e-06	0.000484022	4.32449e-06
609	7.79197e-05	1.57678e-05	4.96204e-06	2.82639e-05	4.90229e-06	1.62333e-05	5.16881e-06	4.90601e-07	3.30469e-05	1.57798e-06	0.000811667	7.52982e-05	0.000116743	9.34114e-05	7.00494e-07	2.80286e-05	4.7614e-07	0.0300008	7.60729e-07	1.63106e-07	0.00531003	0.000585732	0	0.000140586	3.98687e-06	1.66635e-06	0	0.00679662	0.000407999	0.01	0	0	3.83419e-07	0.00016876	7.07021e-06	0.00016831	0.000347326	2.75407e-09	1.17996e-05	6.21996e-08	3.24068e-06	1.43785e-06	3.20364e-06	3.01244e-06	5.35252e-05	4.17364e-06	4.23907e-06	0.00048402	4.32459e-06
610	7.79192e-05	1.57702e-05	4.96235e-06	2.82637e-05	4.90266e-06	1.62332e-05	5.16913e-06	4.90636e-07	3.30495e-05	1.57822e-06	0.000811661	7.53013e-05	0.000116742	9.34109e-05	7.0049e-07	2.80284e-05	4.76174e-07	0.0300008	7.61694e-07	1.6329e-07	0.00531038	0.00058573	0	0.000140585	3.98782e-06	1.66675e-06	0	0.00679715	0.00040803	0.01	0	0	3.83707e-07	0.000168755	7.07027e-06	0.00016831	0.000347322	2.7562e-09	1.18027e-05	6.22081e-08	3.24087e-06	1.43804e-06	3.20488e-06	3.01306e-06	5.35242e-05	4.17373e-06	4.23959e-06	0.000484019	4.32469e-06
611	7.79187e-05	1.57726e-05	4.96266e-06	2.82635e-05	4.90303e-06	1.62331e-05	5.16945e-06	4.90671e-07	3.30521e-05	1.57845e-06	0.000811656	7.53044e-05	0.000116742	9.34103e-05	7.00486e-07	2.80282e-05	4.76208e-07	0.0300008	7.62656e-07	1.63474e-07	0.00531073	0.000585728	0	0.000140585	3.98877e-06	1.66714e-06	0	0.00679767	0.00040806	0.01	0	0	3.83994e-07	0.000168749	7.07032e-06	0.000168309	0.000347319	2.75831e-09	1.18058e-05	6.22165e-08	3.24105e-06	1.43824e-06	3.20611e-06	3.01368e-06	5.35231e-05	4.17383e-06	4.24011e-06	0.000484017	4.32479e-06
612	7.79182e-05	1.5775e-05	4.96296e-06	2.82634e-05	4.9034e-06	1.6233e-05	5.16977e-06	4.90706e-07	3.30547e-05	1.57868e-06	0.00081165	7.53075e-05	0.000116741	9.34097e-05	7.00482e-07	2.8028e-05	4.76242e-07	0.0300008	7.63613e-07	1.63656e-07	0.00531108	0.000585725	0	0.000140584	3.9897e-06	1.66753e-06	0	0.0067982	0.000408091	0.01	0	0	3.84279e-07	0.000168743	7.07038e-06	0.000168309	0.000347315	2.76042e-09	1.18088e-05	6.22249e-08	3.24123e-06	1.43843e-06	3.20732e-06	3.0143e-06	5.35221e-05	4.17392e-06	4.24063e-06	0.000484016	4.32489e-06
613	7.79177e-05	1.57773e-05	4.96326e-06	2.82632e-05	4.90376e-06	1.62329e-05	5.17008e-06	4.9074e-07	3.30573e-05	1.57892e-06	0.000811645	7.53105e-05	0.00011674	9.34091e-05	7.00478e-07	2.80278e-05	4.76276e-07	0.0300008	7.64568e-07	1.63838e-07	0.00531143	0.000585723	0	0.000140584	3.99064e-06	1.66792e-06	0	0.00679872	0.000408121	0.01	0	0	3.84563e-07	0.000168737	7.07044e-06	0.000168308	0.000347312	2.76251e-09	1.18119e-05	6.22332e-08	3.24141e-06	1.43862e-06	3.20853e-06	3.01492e-06	5.35211e-05	4.17401e-06	4.24113e-06	0.000484014	4.32499e-06
614	7.79171e-05	1.57797e-05	4.96357e-06	2.8263e-05	4.90413e-06	1.62328e-05	5.1704e-06	4.90775e-07	3.30598e-05	1.57915e-06	0.00081164	7.53136e-05	0.00011674	9.34085e-05	7.00474e-07	2.80276e-05	4.76309e-07	0.0300008	7.65518e-07	1.6402e-07	0.00531177	0.000585721	0	0.000140583	3.99157e-06	1.66831e-06	0	0.00679924	0.000408151	0.01	0	0	3.84846e-07	0.000168732	7.07049e-06	0.000168308	0.000347309	2.7646e-09	1.18149e-05	6.22414e-08	3.24159e-06	1.43881e-06	3.20973e-06	3.01553e-06	5.35201e-05	4.1741e-06	4.24164e-06	0.000484013	4.32509e-06
615	7.79166e-05	1.57821e-05	4.96387e-06	2.82628e-05	4.90449e-06	1.62327e-05	5.17071e-06	4.90809e-07	3.30623e-05	1.57938e-06	0.000811634	7.53166e-05	0.000116739	9.34079e-05	7.0047e-07	2.80274e-05	4.76342e-07	0.0300008	7.66465e-07	1.642e-07	0.00531212	0.000585719	0	0.000140583	3.99249e-06	1.66869e-06	0	0.00679975	0.000408181	0.01	0	0	3.85128e-07	0.000168726	7.07055e-06	0.000168308	0.000347305	2.76668e-09	1.18179e-05	6.22496e-08	3.24177e-06	1.439e-06	3.21092e-06	3.01614e-06	5.35191e-05	4.17419e-06	4.24213e-06	0.000484011	4.32519e-06
616	7.79161e-05	1.57844e-05	4.96417e-06	2.82626e-05	4.90485e-06	1.62326e-05	5.17102e-06	4.90843e-07	3.30649e-05	1.5796e-06	0.000811629	7.53196e-05	0.000116738	9.34073e-05	7.00466e-07	2.80272e-05	4.76375e-07	0.0300008	7.67409e-07	1.6438e-07	0.00531246	0.000585717	0	0.000140582	3.99341e-06	1.66908e-06	0	0.00680026	0.000408211	0.01	0	0	3.85409e-07	0.000168721	7.07061e-06	0.000168307	0.000347302	2.76875e-09	1.18209e-05	6.22578e-08	3.24194e-06	1.43918e-06	3.21211e-06	3.01675e-06	5.35181e-05	4.17428e-06	4.24263e-06	0.00048401	4.32529e-06
617	7.79156e-05	1.57867e-05	4.96446e-06	2.82624e-05	4.9052e-06	1.62325e-05	5.17133e-06	4.90877e-07	3.30674e-05	1.57983e-06	0.000811624	7.53226e-05	0.000116738	9.34068e-05	7.00462e-07	2.8027e-05	4.76408e-07	0.0300008	7.68349e-07	1.64559e-07	0.0053128	0.000585714	0	0.000140582	3.99433e-06	1.66946e-06	0	0.00680077	0.00040824	0.01	0	0	3.85688e-07	0.000168715	7.07067e-06	0.000168307	0.000347299	2.77081e-09	1.18239e-05	6.22659e-08	3.24212e-06	1.43937e-06	3.21328e-06	3.01735e-06	5.35172e-05	4.17437e-06	4.24311e-06	0.000484008	4.32538e-06
618	7.79151e-05	1.5789e-05	4.96476e-06	2.82622e-05	4.90556e-06	1.62324e-05	5.17164e-06	4.9091e-07	3.30699e-05	1.58006e-06	0.000811618	7.53256e-05	0.000116737	9.34062e-05	7.00458e-07	2.80268e-05	4.76441e-07	0.0300008	7.69286e-07	1.64738e-07	0.00531315	0.000585712	0	0.000140581	3.99524e-06	1.66984e-06	0	0.00680128	0.00040827	0.01	0	0	3.85966e-07	0.00016871	7.07073e-06	0.000168306	0.000347295	2.77287e-09	1.18268e-05	6.22739e-08	3.24229e-06	1.43955e-06	3.21444e-06	3.01795e-06	5.35162e-05	4.17446e-06	4.2436e-06	0.000484007	4.32548e-06
619	7.79146e-05	1.57913e-05	4.96506e-06	2.82621e-05	4.90591e-06	1.62323e-05	5.17195e-06	4.90944e-07	3.30724e-05	1.58028e-06	0.000811613	7.53286e-05	0.000116737	9.34056e-05	7.00454e-07	2.80267e-05	4.76474e-07	0.0300008	7.70219e-07	1.64916e-07	0.00531349	0.00058571	0	0.000140581	3.99614e-06	1.67022e-06	0	0.00680179	0.000408299	0.01	0	0	3.86243e-07	0.000168704	7.07079e-06	0.000168306	0.000347292	2.77491e-09	1.18298e-05	6.22819e-08	3.24247e-06	1.43973e-06	3.2156e-06	3.01855e-06	5.35152e-05	4.17455e-06	4.24407e-06	0.000484005	4.32558e-06
620	7.79141e-05	1.57936e-05	4.96535e-06	2.82619e-05	4.90627e-06	1.62322e-05	5.17226e-06	4.90977e-07	3.30748e-05	1.58051e-06	0.000811608	7.53316e-05	0.000116736	9.3405e-05	7.0045e-07	2.80265e-05	4.76506e-07	0.0300008	7.71149e-07	1.65093e-07	0.00531382	0.000585708	0	0.00014058	3.99704e-06	1.67059e-06	0	0.00680229	0.000408328	0.01	0	0	3.86519e-07	0.000168699	7.07085e-06	0.000168305	0.000347289	2.77695e-09	1.18327e-05	6.22899e-08	3.24264e-06	1.43991e-06	3.21674e-06	3.01914e-06	5.35142e-05	4.17464e-06	4.24455e-06	0.000484004	4.32567e-06
621	7.79136e-05	1.57959e-05	4.96565e-06	2.82617e-05	4.90662e-06	1.62321e-05	5.17257e-06	4.9101e-07	3.30773e-05	1.58073e-06	0.000811603	7.53345e-05	0.000116735	9.34045e-05	7.00446e-07	2.80263e-05	4.76538e-07	0.0300008	7.72075e-07	1.6527e-07	0.00531416	0.000585706	0	0.00014058	3.99794e-06	1.67097e-06	0	0.00680279	0.000408357	0.01	0	0	3.86794e-07	0.000168694	7.07091e-06	0.000168305	0.000347285	2.77898e-09	1.18356e-05	6.22978e-08	3.24281e-06	1.44009e-06	3.21788e-06	3.01973e-06	5.35133e-05	4.17473e-06	4.24502e-06	0.000484003	4.32577e-06
622	7.79131e-05	1.57982e-05	4.96594e-06	2.82615e-05	4.90696e-06	1.6232e-05	5.17287e-06	4.91043e-07	3.30797e-05	1.58096e-06	0.000811598	7.53375e-05	0.000116735	9.34039e-05	7.00442e-07	2.80261e-05	4.7657e-07	0.0300008	7.72998e-07	1.65445e-07	0.0053145	0.000585704	0	0.000140579	3.99883e-06	1.67134e-06	0	0.00680329	0.000408386	0.01	0	0	3.87067e-07	0.000168688	7.07097e-06	0.000168304	0.000347282	2.781e-09	1.18385e-05	6.23056e-08	3.24298e-06	1.44026e-06	3.21901e-06	3.02032e-06	5.35123e-05	4.17482e-06	4.24548e-06	0.000484001	4.32586e-06
623	7.79126e-05	1.58005e-05	4.96623e-06	2.82613e-05	4.90731e-06	1.62319e-05	5.17318e-06	4.91076e-07	3.30822e-05	1.58118e-06	0.000811593	7.53404e-05	0.000116734	9.34033e-05	7.00438e-07	2.80259e-05	4.76602e-07	0.0300008	7.73918e-07	1.6562e-07	0.00531483	0.000585702	0	0.000140579	3.99972e-06	1.67171e-06	0	0.00680378	0.000408415	0.01	0	0	3.8734e-07	0.000168683	7.07104e-06	0.000168304	0.000347279	2.78301e-09	1.18414e-05	6.23134e-08	3.24314e-06	1.44044e-06	3.22012e-06	3.02091e-06	5.35114e-05	4.17491e-06	4.24594e-06	0.000484	4.32596e-06
624	7.79121e-05	1.58027e-05	4.96653e-06	2.82612e-05	4.90765e-06	1.62318e-05	5.17348e-06	4.91109e-07	3.30846e-05	1.5814e-06	0.000811587	7.53433e-05	0.000116733	9.34028e-05	7.00435e-07	2.80257e-05	4.76634e-07	0.0300008	7.74834e-07	1.65795e-07	0.00531517	0.0005857	0	0.000140578	4.0006e-06	1.67208e-06	0	0.00680427	0.000408443	0.01	0	0	3.87611e-07	0.000168678	7.0711e-06	0.000168303	0.000347276	2.78501e-09	1.18443e-05	6.23212e-08	3.24331e-06	1.44061e-06	3.22124e-06	3.02149e-06	5.35104e-05	4.175e-06	4.24639e-06	0.000483998	4.32605e-06
625	7.79116e-05	1.5805e-05	4.96682e-06	2.8261e-05	4.908e-06	1.62316e-05	5.17378e-06	4.91141e-07	3.3087e-05	1.58162e-06	0.000811582	7.53462e-05	0.000116733	9.34022e-05	7.00431e-07	2.80255e-05	4.76665e-07	0.0300008	7.75746e-07	1.65969e-07	0.0053155	0.000585698	0	0.000140578	4.00148e-06	1.67244e-06	0	0.00680476	0.000408472	0.01	0	0	3.8788e-07	0.000168673	7.07116e-06	0.000168303	0.000347273	2.78701e-09	1.18472e-05	6.23289e-08	3.24348e-06	1.44078e-06	3.22234e-06	3.02207e-06	5.35095e-05	4.17509e-06	4.24684e-06	0.000483997	4.32615e-06
626	7.79112e-05	1.58072e-05	4.9671e-06	2.82608e-05	4.90834e-06	1.62315e-05	5.17408e-06	4.91174e-07	3.30894e-05	1.58184e-06	0.000811577	7.53491e-05	0.000116732	9.34017e-05	7.00427e-07	2.80254e-05	4.76697e-07	0.0300008	7.76656e-07	1.66142e-07	0.00531583	0.000585696	0	0.000140577	4.00235e-06	1.67281e-06	0	0.00680525	0.0004085	0.01	0	0	3.88149e-07	0.000168668	7.07122e-06	0.000168302	0.000347269	2.789e-09	1.185e-05	6.23365e-08	3.24364e-06	1.44095e-06	3.22343e-06	3.02264e-06	5.35086e-05	4.17517e-06	4.24728e-06	0.000483996	4.32624e-06
627	7.79107e-05	1.58094e-05	4.96739e-06	2.82606e-05	4.90868e-06	1.62314e-05	5.17438e-06	4.91206e-07	3.30918e-05	1.58205e-06	0.000811572	7.5352e-05	0.000116731	9.34011e-05	7.00423e-07	2.80252e-05	4.76728e-07	0.0300008	7.77561e-07	1.66314e-07	0.00531616	0.000585694	0	0.000140577	4.00322e-06	1.67317e-06	0	0.00680573	0.000408528	0.01	0	0	3.88417e-07	0.000168663	7.07129e-06	0.000168302	0.000347266	2.79098e-09	1.18529e-05	6.23441e-08	3.2438e-06	1.44112e-06	3.22452e-06	3.02322e-06	5.35076e-05	4.17526e-06	4.24772e-06	0.000483994	4.32634e-06
628	7.79102e-05	1.58116e-05	4.96768e-06	2.82605e-05	4.90901e-06	1.62313e-05	5.17468e-06	4.91238e-07	3.30942e-05	1.58227e-06	0.000811567	7.53548e-05	0.000116731	9.34006e-05	7.00419e-07	2.8025e-05	4.76759e-07	0.0300008	7.78464e-07	1.66486e-07	0.00531649	0.000585692	0	0.000140576	4.00409e-06	1.67353e-06	0	0.00680621	0.000408556	0.01	0	0	3.88683e-07	0.000168658	7.07135e-06	0.000168302	0.000347263	2.79295e-09	1.18557e-05	6.23516e-08	3.24396e-06	1.44129e-06	3.22559e-06	3.02379e-06	5.35067e-05	4.17535e-06	4.24815e-06	0.000483993	4.32643e-06
629	7.79097e-05	1.58139e-05	4.96797e-06	2.82603e-05	4.90935e-06	1.62312e-05	5.17498e-06	4.9127e-07	3.30965e-05	1.58249e-06	0.000811562	7.53577e-05	0.00011673	9.34e-05	7.00416e-07	2.80248e-05	4.7679e-07	0.0300008	7.79363e-07	1.66657e-07	0.00531682	0.00058569	0	0.000140576	4.00495e-06	1.67389e-06	0	0.00680669	0.000408584	0.01	0	0	3.88948e-07	0.000168653	7.07142e-06	0.000168301	0.00034726	2.79491e-09	1.18585e-05	6.23591e-08	3.24412e-06	1.44145e-06	3.22666e-06	3.02435e-06	5.35058e-05	4.17543e-06	4.24858e-06	0.000483992	4.32652e-06
630	7.79092e-05	1.58161e-05	4.96825e-06	2.82601e-05	4.90968e-06	1.62311e-05	5.17528e-06	4.91301e-07	3.30989e-05	1.5827e-06	0.000811557	7.53605e-05	0.00011673	9.33995e-05	7.00412e-07	2.80246e-05	4.7682e-07	0.0300008	7.80259e-07	1.66828e-07	0.00531714	0.000585688	0	0.000140575	4.0058e-06	1.67425e-06	0	0.00680717	0.000408612	0.01	0	0	3.89213e-07	0.000168648	7.07148e-06	0.000168301	0.000347257	2.79686e-09	1.18613e-05	6.23666e-08	3.24428e-06	1.44161e-06	3.22772e-06	3.02492e-06	5.35049e-05	4.17552e-06	4.24901e-06	0.000483991	4.32661e-06
631	7.79088e-05	1.58182e-05	4.96853e-06	2.82599e-05	4.91002e-06	1.62311e-05	5.17557e-06	4.91333e-07	3.31012e-05	1.58292e-06	0.000811552	7.53634e-05	0.000116729	9.33989e-05	7.00408e-07	2.80245e-05	4.76851e-07	0.0300008	7.81151e-07	1.66998e-07	0.00531747	0.000585686	0	0.000140575	4.00666e-06	1.6746e-06	0	0.00680765	0.000408639	0.01	0	0	3.89475e-07	0.000168643	7.07155e-06	0.0001683	0.000347254	2.79881e-09	1.18641e-05	6.2374e-08	3.24444e-06	1.44178e-06	3.22877e-06	3.02548e-06	5.3504e-05	4.17561e-06	4.24943e-06	0.000483989	4.3267e-06
632	7.79083e-05	1.58204e-05	4.96882e-06	2.82598e-05	4.91035e-06	1.6231e-05	5.17587e-06	4.91364e-07	3.31035e-05	1.58313e-06	0.000811548	7.53662e-05	0.000116728	9.33984e-05	7.00404e-07	2.80243e-05	4.76881e-07	0.0300008	7.8204e-07	1.67167e-07	0.00531779	0.000585684	0	0.000140574	4.0075e-06	1.67495e-06	0	0.00680812	0.000408667	0.01	0	0	3.89737e-07	0.000168638	7.07161e-06	0.0001683	0.000347251	2.80075e-09	1.18668e-05	6.23813e-08	3.2446e-06	1.44194e-06	3.22981e-06	3.02604e-06	5.35031e-05	4.17569e-06	4.24984e-06	0.000483988	4.3268e-06
633	7.79078e-05	1.58226e-05	4.9691e-06	2.82596e-05	4.91067e-06	1.62309e-05	5.17616e-06	4.91395e-07	3.31058e-05	1.58334e-06	0.000811543	7.5369e-05	0.000116728	9.33978e-05	7.00401e-07	2.80241e-05	4.76912e-07	0.0300008	7.82925e-07	1.67335e-07	0.00531811	0.000585682	0	0.000140574	4.00835e-06	1.67531e-06	0	0.00680859	0.000408694	0.01	0	0	3.89998e-07	0.000168633	7.07168e-06	0.000168299	0.000347247	2.80267e-09	1.18696e-05	6.23886e-08	3.24475e-06	1.4421e-06	3.23085e-06	3.02659e-06	5.35022e-05	4.17578e-06	4.25025e-06	0.000483987	4.32689e-06
634	7.79074e-05	1.58247e-05	4.96938e-06	2.82594e-05	4.911e-06	1.62308e-05	5.17646e-06	4.91426e-07	3.31081e-05	1.58355e-06	0.000811538	7.53718e-05	0.000116727	9.33973e-05	7.00397e-07	2.80239e-05	4.76942e-07	0.0300008	7.83808e-07	1.67503e-07	0.00531843	0.00058568	0	0.000140573	4.00918e-06	1.67566e-06	0	0.00680905	0.000408721	0.01	0	0	3.90257e-07	0.000168628	7.07175e-06	0.000168299	0.000347244	2.8046e-09	1.18723e-05	6.23959e-08	3.24491e-06	1.44225e-06	3.23188e-06	3.02715e-06	5.35013e-05	4.17586e-06	4.25066e-06	0.000483985	4.32698e-06
635	7.79069e-05	1.58269e-05	4.96966e-06	2.82593e-05	4.91133e-06	1.62307e-05	5.17675e-06	4.91457e-07	3.31104e-05	1.58376e-06	0.000811533	7.53745e-05	0.000116727	9.33967e-05	7.00393e-07	2.80237e-05	4.76971e-07	0.0300008	7.84687e-07	1.6767e-07	0.00531875	0.000585678	0	0.000140573	4.01002e-06	1.676e-06	0	0.00680952	0.000408748	0.01	0	0	3.90516e-07	0.000168623	7.07181e-06	0.000168299	0.000347241	2.80651e-09	1.1875e-05	6.24031e-08	3.24506e-06	1.44241e-06	3.2329e-06	3.0277e-06	5.35004e-05	4.17595e-06	4.25106e-06	0.000483984	4.32707e-06
636	7.79064e-05	1.5829e-05	4.96994e-06	2.82591e-05	4.91165e-06	1.62306e-05	5.17704e-06	4.91488e-07	3.31127e-05	1.58397e-06	0.000811528	7.53773e-05	0.000116726	9.33962e-05	7.0039e-07	2.80236e-05	4.77001e-07	0.0300008	7.85562e-07	1.67837e-07	0.00531907	0.000585676	0	0.000140572	4.01085e-06	1.67635e-06	0	0.00680998	0.000408775	0.01	0	0	3.90773e-07	0.000168618	7.07188e-06	0.000168298	0.000347238	2.80841e-09	1.18778e-05	6.24102e-08	3.24521e-06	1.44256e-06	3.23391e-06	3.02824e-06	5.34995e-05	4.17603e-06	4.25146e-06	0.000483983	4.32716e-06
637	7.7906e-05	1.58312e-05	4.97022e-06	2.82589e-05	4.91197e-06	1.62305e-05	5.17733e-06	4.91518e-07	3.3115e-05	1.58418e-06	0.000811523	7.53801e-05	0.000116725	9.33957e-05	7.00386e-07	2.80234e-05	4.77031e-07	0.0300008	7.86435e-07	1.68003e-07	0.00531939	0.000585674	0	0.000140572	4.01167e-06	1.67669e-06	0	0.00681044	0.000408801	0.01	0	0	3.91029e-07	0.000168614	7.07195e-06	0.000168298	0.000347235	2.81031e-09	1.18805e-05	6.24173e-08	3.24536e-06	1.44272e-06	3.23491e-06	3.02879e-06	5.34986e-05	4.17612e-06	4.25185e-06	0.000483982	4.32725e-06
638	7.79055e-05	1.58333e-05	4.97049e-06	2.82588e-05	4.91229e-06	1.62304e-05	5.17761e-06	4.91549e-07	3.31172e-05	1.58439e-06	0.000811519	7.53828e-05	0.000116725	9.33951e-05	7.00382e-07	2.80232e-05	4.7706e-07	0.0300008	7.87303e-07	1.68168e-07	0.00531971	0.000585672	0	0.000140572	4.01249e-06	1.67704e-06	0	0.0068109	0.000408828	0.01	0	0	3.91284e-07	0.000168609	7.07202e-06	0.000168297	0.000347232	2.8122e-09	1.18831e-05	6.24244e-08	3.24551e-06	1.44287e-06	3.23591e-06	3.02933e-06	5.34977e-05	4.1762e-06	4.25224e-06	0.000483981	4.32734e-06
639	7.79051e-05	1.58354e-05	4.97077e-06	2.82586e-05	4.91261e-06	1.62303e-05	5.1779e-06	4.91579e-07	3.31195e-05	1.58459e-06	0.000811514	7.53855e-05	0.000116724	9.33946e-05	7.00379e-07	2.8023e-05	4.77089e-07	0.0300008	7.88169e-07	1.68333e-07	0.00532002	0.00058567	0	0.000140571	4.01331e-06	1.67738e-06	0	0.00681135	0.000408854	0.01	0	0	3.91538e-07	0.000168604	7.07209e-06	0.000168297	0.000347229	2.81408e-09	1.18858e-05	6.24314e-08	3.24566e-06	1.44302e-06	3.2369e-06	3.02987e-06	5.34969e-05	4.17629e-06	4.25262e-06	0.000483979	4.32743e-06
640	7.79046e-05	1.58375e-05	4.97104e-06	2.82584e-05	4.91293e-06	1.62302e-05	5.17819e-06	4.91609e-07	3.31217e-05	1.5848e-06	0.000811509	7.53883e-05	0.000116724	9.33941e-05	7.00375e-07	2.80229e-05	4.77119e-07	0.0300008	7.89032e-07	1.68497e-07	0.00532034	0.000585668	0	0.000140571	4.01412e-06	1.67772e-06	0	0.00681181	0.000408881	0.01	0	0	3.91791e-07	0.0001686	7.07215e-06	0.000168296	0.000347226	2.81595e-09	1.18885e-05	6.24383e-08	3.24581e-06	1.44317e-06	3.23788e-06	3.0304e-06	5.3496e-05	4.17637e-06	4.253e-06	0.000483978	4.32751e-06
641	7.79042e-05	1.58396e-05	4.97132e-06	2.82583e-05	4.91324e-06	1.62301e-05	5.17847e-06	4.91639e-07	3.31239e-05	1.585e-06	0.000811504	7.5391e-05	0.000116723	9.33935e-05	7.00372e-07	2.80227e-05	4.77148e-07	0.0300008	7.89891e-07	1.6866e-07	0.00532065	0.000585666	0	0.00014057	4.01493e-06	1.67805e-06	0	0.00681226	0.000408907	0.01	0	0	3.92042e-07	0.000168595	7.07222e-06	0.000168296	0.000347223	2.81782e-09	1.18911e-05	6.24452e-08	3.24596e-06	1.44331e-06	3.23885e-06	3.03094e-06	5.34951e-05	4.17645e-06	4.25337e-06	0.000483977	4.3276e-06
642	7.79037e-05	1.58417e-05	4.97159e-06	2.82581e-05	4.91356e-06	1.623e-05	5.17876e-06	4.91668e-07	3.31261e-05	1.58521e-06	0.0008115	7.53937e-05	0.000116722	9.3393e-05	7.00368e-07	2.80225e-05	4.77176e-07	0.0300008	7.90747e-07	1.68823e-07	0.00532096	0.000585664	0	0.00014057	4.01574e-06	1.67839e-06	0	0.00681271	0.000408933	0.01	0	0	3.92293e-07	0.000168591	7.07229e-06	0.000168296	0.00034722	2.81968e-09	1.18937e-05	6.24521e-08	3.2461e-06	1.44346e-06	3.23982e-06	3.03147e-06	5.34943e-05	4.17654e-06	4.25374e-06	0.000483976	4.32769e-06
643	7.79033e-05	1.58437e-05	4.97186e-06	2.82579e-05	4.91387e-06	1.62299e-05	5.17904e-06	4.91698e-07	3.31283e-05	1.58541e-06	0.000811495	7.53964e-05	0.000116722	9.33925e-05	7.00365e-07	2.80224e-05	4.77205e-07	0.0300008	7.91599e-07	1.68985e-07	0.00532127	0.000585662	0	0.000140569	4.01654e-06	1.67872e-06	0	0.00681315	0.000408959	0.01	0	0	3.92542e-07	0.000168586	7.07236e-06	0.000168295	0.000347218	2.82153e-09	1.18964e-05	6.24589e-08	3.24624e-06	1.4436e-06	3.24078e-06	3.032e-06	5.34934e-05	4.17662e-06	4.25411e-06	0.000483975	4.32778e-06
644	7.79028e-05	1.58458e-05	4.97213e-06	2.82578e-05	4.91418e-06	1.62298e-05	5.17932e-06	4.91727e-07	3.31305e-05	1.58561e-06	0.00081149	7.5399e-05	0.000116721	9.3392e-05	7.00361e-07	2.80222e-05	4.77233e-07	0.0300008	7.92448e-07	1.69146e-07	0.00532158	0.00058566	0	0.000140569	4.01733e-06	1.67905e-06	0	0.0068136	0.000408984	0.01	0	0	3.9279e-07	0.000168582	7.07243e-06	0.000168295	0.000347215	2.82337e-09	1.1899e-05	6.24657e-08	3.24639e-06	1.44374e-06	3.24173e-06	3.03252e-06	5.34926e-05	4.1767e-06	4.25447e-06	0.000483974	4.32786e-06
645	7.79024e-05	1.58479e-05	4.9724e-06	2.82576e-05	4.91449e-06	1.62297e-05	5.1796e-06	4.91757e-07	3.31327e-05	1.58581e-06	0.000811486	7.54017e-05	0.000116721	9.33915e-05	7.00357e-07	2.8022e-05	4.77262e-07	0.0300008	7.93295e-07	1.69307e-07	0.00532189	0.000585659	0	0.000140568	4.01813e-06	1.67938e-06	0	0.00681404	0.00040901	0.01	0	0	3.93037e-07	0.000168577	7.0725e-06	0.000168294	0.000347212	2.8252e-09	1.19016e-05	6.24724e-08	3.24653e-06	1.44389e-06	3.24267e-06	3.03304e-06	5.34917e-05	4.17678e-06	4.25482e-06	0.000483972	4.32795e-06
646	7.79019e-05	1.58499e-05	4.97267e-06	2.82575e-05	4.91479e-06	1.62296e-05	5.17988e-06	4.91786e-07	3.31348e-05	1.58601e-06	0.000811481	7.54043e-05	0.00011672	9.33909e-05	7.00354e-07	2.80218e-05	4.7729e-07	0.0300008	7.94137e-07	1.69467e-07	0.00532219	0.000585657	0	0.000140568	4.01891e-06	1.67971e-06	0	0.00681448	0.000409036	0.01	0	0	3.93283e-07	0.000168573	7.07257e-06	0.000168294	0.000347209	2.82703e-09	1.19041e-05	6.2479e-08	3.24667e-06	1.44403e-06	3.24361e-06	3.03356e-06	5.34909e-05	4.17686e-06	4.25518e-06	0.000483971	4.32804e-06
647	7.79015e-05	1.58519e-05	4.97294e-06	2.82573e-05	4.9151e-06	1.62295e-05	5.18016e-06	4.91815e-07	3.3137e-05	1.58621e-06	0.000811477	7.5407e-05	0.00011672	9.33904e-05	7.0035e-07	2.80217e-05	4.77318e-07	0.0300008	7.94977e-07	1.69627e-07	0.0053225	0.000585655	0	0.000140568	4.0197e-06	1.68004e-06	0	0.00681491	0.000409061	0.01	0	0	3.93528e-07	0.000168568	7.07264e-06	0.000168294	0.000347206	2.82884e-09	1.19067e-05	6.24857e-08	3.24681e-06	1.44416e-06	3.24454e-06	3.03408e-06	5.34901e-05	4.17695e-06	4.25552e-06	0.00048397	4.32812e-06
648	7.7901e-05	1.5854e-05	4.9732e-06	2.82571e-05	4.9154e-06	1.62294e-05	5.18044e-06	4.91844e-07	3.31391e-05	1.58641e-06	0.000811472	7.54096e-05	0.000116719	9.33899e-05	7.00347e-07	2.80215e-05	4.77346e-07	0.0300008	7.95813e-07	1.69786e-07	0.0053228	0.000585653	0	0.000140567	4.02048e-06	1.68037e-06	0	0.00681535	0.000409086	0.01	0	0	3.93772e-07	0.000168564	7.07271e-06	0.000168293	0.000347203	2.83065e-09	1.19092e-05	6.24922e-08	3.24695e-06	1.4443e-06	3.24546e-06	3.03459e-06	5.34892e-05	4.17703e-06	4.25587e-06	0.000483969	4.32821e-06
649	7.79006e-05	1.5856e-05	4.97347e-06	2.8257e-05	4.91571e-06	1.62294e-05	5.18072e-06	4.91872e-07	3.31412e-05	1.58661e-06	0.000811467	7.54122e-05	0.000116718	9.33894e-05	7.00344e-07	2.80213e-05	4.77374e-07	0.0300008	7.96647e-07	1.69944e-07	0.00532311	0.000585651	0	0.000140567	4.02125e-06	1.68069e-06	0	0.00681578	0.000409111	0.01	0	0	3.94015e-07	0.00016856	7.07279e-06	0.000168293	0.0003472	2.83246e-09	1.19118e-05	6.24987e-08	3.24708e-06	1.44444e-06	3.24637e-06	3.0351e-06	5.34884e-05	4.17711e-06	4.25621e-06	0.000483968	4.32829e-06
650	7.79002e-05	1.5858e-05	4.97374e-06	2.82568e-05	4.91601e-06	1.62293e-05	5.18099e-06	4.91901e-07	3.31434e-05	1.5868e-06	0.000811463	7.54148e-05	0.000116718	9.33889e-05	7.0034e-07	2.80212e-05	4.77401e-07	0.0300008	7.97477e-07	1.70102e-07	0.00532341	0.000585649	0	0.000140566	4.02203e-06	1.68101e-06	0	0.00681621	0.000409136	0.01	0	0	3.94257e-07	0.000168555	7.07286e-06	0.000168293	0.000347197	2.83425e-09	1.19143e-05	6.25052e-08	3.24722e-06	1.44457e-06	3.24728e-06	3.03561e-06	5.34876e-05	4.17719e-06	4.25654e-06	0.000483967	4.32838e-06
651	7.78997e-05	1.586e-05	4.974e-06	2.82567e-05	4.91631e-06	1.62292e-05	5.18127e-06	4.91929e-07	3.31455e-05	1.587e-06	0.000811458	7.54174e-05	0.000116717	9.33884e-05	7.00337e-07	2.8021e-05	4.77429e-07	0.0300008	7.98303e-07	1.70259e-07	0.00532371	0.000585648	0	0.000140566	4.02279e-06	1.68133e-06	0	0.00681664	0.000409161	0.01	0	0	3.94497e-07	0.000168551	7.07293e-06	0.000168292	0.000347195	2.83604e-09	1.19168e-05	6.25117e-08	3.24735e-06	1.4447e-06	3.24818e-06	3.03612e-06	5.34868e-05	4.17727e-06	4.25687e-06	0.000483966	4.32846e-06
652	7.78993e-05	1.5862e-05	4.97426e-06	2.82565e-05	4.9166e-06	1.62291e-05	5.18154e-06	4.91957e-07	3.31476e-05	1.58719e-06	0.000811454	7.542e-05	0.000116717	9.33879e-05	7.00333e-07	2.80208e-05	4.77456e-07	0.0300008	7.99127e-07	1.70415e-07	0.00532401	0.000585646	0	0.000140565	4.02356e-06	1.68165e-06	0	0.00681706	0.000409186	0.01	0	0	3.94737e-07	0.000168547	7.073e-06	0.000168292	0.000347192	2.83782e-09	1.19193e-05	6.2518e-08	3.24749e-06	1.44483e-06	3.24908e-06	3.03662e-06	5.3486e-05	4.17735e-06	4.2572e-06	0.000483965	4.32854e-06
653	7.78989e-05	1.5864e-05	4.97452e-06	2.82564e-05	4.9169e-06	1.6229e-05	5.18181e-06	4.91985e-07	3.31497e-05	1.58739e-06	0.00081145	7.54226e-05	0.000116716	9.33874e-05	7.0033e-07	2.80207e-05	4.77483e-07	0.0300008	7.99947e-07	1.70571e-07	0.00532431	0.000585644	0	0.000140565	4.02432e-06	1.68197e-06	0	0.00681749	0.00040921	0.01	0	0	3.94975e-07	0.000168543	7.07307e-06	0.000168291	0.000347189	2.83959e-09	1.19218e-05	6.25244e-08	3.24762e-06	1.44496e-06	3.24996e-06	3.03712e-06	5.34852e-05	4.17743e-06	4.25752e-06	0.000483964	4.32863e-06
654	7.78985e-05	1.5866e-05	4.97478e-06	2.82562e-05	4.91719e-06	1.62289e-05	5.18208e-06	4.92013e-07	3.31517e-05	1.58758e-06	0.000811445	7.54251e-05	0.000116716	9.33869e-05	7.00326e-07	2.80205e-05	4.7751e-07	0.0300008	8.00765e-07	1.70726e-07	0.00532461	0.000585642	0	0.000140565	4.02507e-06	1.68228e-06	0	0.00681791	0.000409235	0.01	0	0	3.95213e-07	0.000168539	7.07315e-06	0.000168291	0.000347186	2.84135e-09	1.19243e-05	6.25307e-08	3.24775e-06	1.44509e-06	3.25085e-06	3.03762e-06	5.34844e-05	4.17751e-06	4.25784e-06	0.000483963	4.32871e-06
655	7.7898e-05	1.58679e-05	4.97504e-06	2.8256e-05	4.91749e-06	1.62288e-05	5.18235e-06	4.92041e-07	3.31538e-05	1.58777e-06	0.000811441	7.54277e-05	0.000116715	9.33864e-05	7.00323e-07	2.80203e-05	4.77537e-07	0.0300008	8.01579e-07	1.7088e-07	0.0053249	0.00058564	0	0.000140564	4.02583e-06	1.6826e-06	0	0.00681833	0.000409259	0.01	0	0	3.95449e-07	0.000168534	7.07322e-06	0.000168291	0.000347184	2.84311e-09	1.19267e-05	6.25369e-08	3.24788e-06	1.44522e-06	3.25172e-06	3.03812e-06	5.34836e-05	4.17759e-06	4.25815e-06	0.000483962	4.32879e-06
656	7.78976e-05	1.58699e-05	4.9753e-06	2.82559e-05	4.91778e-06	1.62287e-05	5.18262e-06	4.92069e-07	3.31558e-05	1.58796e-06	0.000811436	7.54302e-05	0.000116715	9.33859e-05	7.0032e-07	2.80202e-05	4.77564e-07	0.0300008	8.0239e-07	1.71034e-07	0.0053252	0.000585639	0	0.000140564	4.02657e-06	1.68291e-06	0	0.00681875	0.000409283	0.01	0	0	3.95684e-07	0.00016853	7.07329e-06	0.00016829	0.000347181	2.84486e-09	1.19292e-05	6.25431e-08	3.24801e-06	1.44534e-06	3.25259e-06	3.03861e-06	5.34828e-05	4.17767e-06	4.25846e-06	0.000483961	4.32888e-06
657	7.78972e-05	1.58718e-05	4.97556e-06	2.82557e-05	4.91807e-06	1.62286e-05	5.18289e-06	4.92096e-07	3.31579e-05	1.58815e-06	0.000811432	7.54327e-05	0.000116714	9.33854e-05	7.00316e-07	2.802e-05	4.77591e-07	0.0300008	8.03198e-07	1.71188e-07	0.00532549	0.000585637	0	0.000140563	4.02732e-06	1.68322e-06	0	0.00681916	0.000409307	0.01	0	0	3.95918e-07	0.000168526	7.07337e-06	0.00016829	0.000347178	2.8466e-09	1.19316e-05	6.25492e-08	3.24814e-06	1.44547e-06	3.25345e-06	3.0391e-06	5.3482e-05	4.17775e-06	4.25877e-06	0.00048396	4.32896e-06
658	7.78968e-05	1.58738e-05	4.97582e-06	2.82556e-05	4.91836e-06	1.62286e-05	5.18316e-06	4.92124e-07	3.31599e-05	1.58834e-06	0.000811428	7.54352e-05	0.000116713	9.33849e-05	7.00313e-07	2.80199e-05	4.77617e-07	0.0300008	8.04002e-07	1.7134e-07	0.00532579	0.000585635	0	0.000140563	4.02806e-06	1.68353e-06	0	0.00681957	0.000409331	0.01	0	0	3.96151e-07	0.000168522	7.07344e-06	0.00016829	0.000347175	2.84833e-09	1.1934e-05	6.25553e-08	3.24826e-06	1.44559e-06	3.2543e-06	3.03959e-06	5.34812e-05	4.17782e-06	4.25907e-06	0.000483959	4.32904e-06
659	7.78964e-05	1.58757e-05	4.97607e-06	2.82554e-05	4.91864e-06	1.62285e-05	5.18343e-06	4.92151e-07	3.31619e-05	1.58853e-06	0.000811423	7.54377e-05	0.000116713	9.33844e-05	7.0031e-07	2.80197e-05	4.77643e-07	0.0300008	8.04804e-07	1.71492e-07	0.00532608	0.000585633	0	0.000140563	4.0288e-06	1.68384e-06	0	0.00681998	0.000409355	0.01	0	0	3.96383e-07	0.000168518	7.07351e-06	0.000168289	0.000347173	2.85005e-09	1.19365e-05	6.25614e-08	3.24839e-06	1.44571e-06	3.25515e-06	3.04008e-06	5.34804e-05	4.1779e-06	4.25937e-06	0.000483958	4.32912e-06
660	7.7896e-05	1.58776e-05	4.97633e-06	2.82553e-05	4.91893e-06	1.62284e-05	5.18369e-06	4.92178e-07	3.3164e-05	1.58872e-06	0.000811419	7.54402e-05	0.000116712	9.33839e-05	7.00306e-07	2.80195e-05	4.7767e-07	0.0300008	8.05602e-07	1.71644e-07	0.00532637	0.000585632	0	0.000140562	4.02953e-06	1.68414e-06	0	0.00682039	0.000409379	0.01	0	0	3.96614e-07	0.000168514	7.07359e-06	0.000168289	0.00034717	2.85177e-09	1.19389e-05	6.25674e-08	3.24851e-06	1.44583e-06	3.25599e-06	3.04056e-06	5.34796e-05	4.17798e-06	4.25966e-06	0.000483957	4.3292e-06
661	7.78955e-05	1.58795e-05	4.97658e-06	2.82551e-05	4.91921e-06	1.62283e-05	5.18396e-06	4.92205e-07	3.3166e-05	1.58891e-06	0.000811415	7.54427e-05	0.000116712	9.33834e-05	7.00303e-07	2.80194e-05	4.77696e-07	0.0300008	8.06398e-07	1.71795e-07	0.00532666	0.00058563	0	0.000140562	4.03026e-06	1.68444e-06	0	0.0068208	0.000409402	0.01	0	0	3.96844e-07	0.00016851	7.07366e-06	0.000168289	0.000347167	2.85348e-09	1.19412e-05	6.25734e-08	3.24864e-06	1.44595e-06	3.25682e-06	3.04104e-06	5.34789e-05	4.17806e-06	4.25995e-06	0.000483956	4.32928e-06
662	7.78951e-05	1.58814e-05	4.97683e-06	2.8255e-05	4.9195e-06	1.62282e-05	5.18422e-06	4.92231e-07	3.31679e-05	1.58909e-06	0.00081141	7.54452e-05	0.000116711	9.33829e-05	7.003e-07	2.80192e-05	4.77722e-07	0.0300008	8.0719e-07	1.71945e-07	0.00532695	0.000585628	0	0.000140561	4.03098e-06	1.68475e-06	0	0.0068212	0.000409426	0.01	0	0	3.97073e-07	0.000168506	7.07373e-06	0.000168288	0.000347165	2.85519e-09	1.19436e-05	6.25793e-08	3.24876e-06	1.44607e-06	3.25765e-06	3.04152e-06	5.34781e-05	4.17814e-06	4.26024e-06	0.000483955	4.32936e-06
663	7.78947e-05	1.58833e-05	4.97709e-06	2.82548e-05	4.91978e-06	1.62281e-05	5.18448e-06	4.92258e-07	3.31699e-05	1.58928e-06	0.000811406	7.54476e-05	0.000116711	9.33824e-05	7.00296e-07	2.80191e-05	4.77747e-07	0.0300008	8.07979e-07	1.72095e-07	0.00532723	0.000585627	0	0.000140561	4.03171e-06	1.68505e-06	0	0.00682161	0.000409449	0.01	0	0	3.97301e-07	0.000168502	7.07381e-06	0.000168288	0.000347162	2.85688e-09	1.1946e-05	6.25852e-08	3.24888e-06	1.44618e-06	3.25847e-06	3.04199e-06	5.34773e-05	4.17821e-06	4.26052e-06	0.000483954	4.32944e-06
664	7.78943e-05	1.58852e-05	4.97734e-06	2.82547e-05	4.92006e-06	1.6228e-05	5.18474e-06	4.92285e-07	3.31719e-05	1.58946e-06	0.000811402	7.54501e-05	0.00011671	9.3382e-05	7.00293e-07	2.80189e-05	4.77773e-07	0.0300008	8.08765e-07	1.72244e-07	0.00532752	0.000585625	0	0.000140561	4.03242e-06	1.68535e-06	0	0.00682201	0.000409472	0.01	0	0	3.97528e-07	0.000168499	7.07388e-06	0.000168288	0.000347159	2.85857e-09	1.19483e-05	6.2591e-08	3.249e-06	1.4463e-06	3.25929e-06	3.04247e-06	5.34766e-05	4.17829e-06	4.2608e-06	0.000483953	4.32952e-06
665	7.78939e-05	1.58871e-05	4.97759e-06	2.82545e-05	4.92034e-06	1.6228e-05	5.185e-06	4.92311e-07	3.31739e-05	1.58965e-06	0.000811398	7.54525e-05	0.00011671	9.33815e-05	7.0029e-07	2.80187e-05	4.77798e-07	0.0300008	8.09548e-07	1.72392e-07	0.0053278	0.000585623	0	0.00014056	4.03314e-06	1.68565e-06	0	0.0068224	0.000409496	0.01	0	0	3.97753e-07	0.000168495	7.07396e-06	0.000168287	0.000347157	2.86025e-09	1.19507e-05	6.25968e-08	3.24912e-06	1.44641e-06	3.2601e-06	3.04294e-06	5.34758e-05	4.17837e-06	4.26107e-06	0.000483952	4.3296e-06
666	7.78935e-05	1.5889e-05	4.97784e-06	2.82544e-05	4.92061e-06	1.62279e-05	5.18526e-06	4.92337e-07	3.31758e-05	1.58983e-06	0.000811394	7.5455e-05	0.000116709	9.3381e-05	7.00287e-07	2.80186e-05	4.77824e-07	0.0300008	8.10328e-07	1.7254e-07	0.00532809	0.000585622	0	0.00014056	4.03385e-06	1.68594e-06	0	0.0068228	0.000409519	0.01	0	0	3.97978e-07	0.000168491	7.07403e-06	0.000168287	0.000347154	2.86192e-09	1.1953e-05	6.26025e-08	3.24924e-06	1.44653e-06	3.2609e-06	3.04341e-06	5.34751e-05	4.17844e-06	4.26134e-06	0.000483951	4.32968e-06
667	7.78931e-05	1.58908e-05	4.97808e-06	2.82543e-05	4.92089e-06	1.62278e-05	5.18552e-06	4.92363e-07	3.31777e-05	1.59001e-06	0.000811389	7.54574e-05	0.000116709	9.33805e-05	7.00283e-07	2.80184e-05	4.77849e-07	0.0300008	8.11105e-07	1.72687e-07	0.00532837	0.00058562	0	0.000140559	4.03456e-06	1.68624e-06	0	0.00682319	0.000409541	0.01	0	0	3.98202e-07	0.000168487	7.07411e-06	0.000168286	0.000347152	2.86359e-09	1.19553e-05	6.26082e-08	3.24936e-06	1.44664e-06	3.2617e-06	3.04387e-06	5.34743e-05	4.17852e-06	4.26161e-06	0.00048395	4.32976e-06
668	7.78927e-05	1.58927e-05	4.97833e-06	2.82541e-05	4.92116e-06	1.62277e-05	5.18578e-06	4.92389e-07	3.31797e-05	1.59019e-06	0.000811385	7.54598e-05	0.000116708	9.33801e-05	7.0028e-07	2.80183e-05	4.77874e-07	0.0300008	8.11879e-07	1.72834e-07	0.00532865	0.000585618	0	0.000140559	4.03526e-06	1.68653e-06	0	0.00682359	0.000409564	0.01	0	0	3.98424e-07	0.000168483	7.07418e-06	0.000168286	0.000347149	2.86525e-09	1.19576e-05	6.26138e-08	3.24947e-06	1.44675e-06	3.26249e-06	3.04434e-06	5.34736e-05	4.17859e-06	4.26187e-06	0.000483949	4.32984e-06
669	7.78923e-05	1.58945e-05	4.97858e-06	2.8254e-05	4.92143e-06	1.62276e-05	5.18604e-06	4.92415e-07	3.31816e-05	1.59037e-06	0.000811381	7.54622e-05	0.000116708	9.33796e-05	7.00277e-07	2.80181e-05	4.77899e-07	0.0300008	8.1265e-07	1.7298e-07	0.00532893	0.000585617	0	0.000140559	4.03596e-06	1.68682e-06	0	0.00682398	0.000409587	0.01	0	0	3.98646e-07	0.00016848	7.07426e-06	0.000168286	0.000347146	2.8669e-09	1.19599e-05	6.26194e-08	3.24959e-06	1.44685e-06	3.26327e-06	3.0448e-06	5.34728e-05	4.17867e-06	4.26213e-06	0.000483948	4.32991e-06
670	7.78919e-05	1.58964e-05	4.97882e-06	2.82538e-05	4.9217e-06	1.62275e-05	5.18629e-06	4.92441e-07	3.31835e-05	1.59055e-06	0.000811377	7.54646e-05	0.000116707	9.33791e-05	7.00274e-07	2.8018e-05	4.77924e-07	0.0300008	8.13417e-07	1.73125e-07	0.00532921	0.000585615	0	0.000140558	4.03666e-06	1.68711e-06	0	0.00682436	0.000409609	0.01	0	0	3.98866e-07	0.000168476	7.07434e-06	0.000168285	0.000347144	2.86854e-09	1.19621e-05	6.2625e-08	3.2497e-06	1.44696e-06	3.26405e-06	3.04526e-06	5.34721e-05	4.17874e-06	4.26238e-06	0.000483947	4.32999e-06
671	7.78915e-05	1.58982e-05	4.97907e-06	2.82537e-05	4.92197e-06	1.62275e-05	5.18655e-06	4.92466e-07	3.31854e-05	1.59073e-06	0.000811373	7.54669e-05	0.000116707	9.33786e-05	7.00271e-07	2.80178e-05	4.77949e-07	0.0300008	8.14182e-07	1.7327e-07	0.00532949	0.000585613	0	0.000140558	4.03735e-06	1.6874e-06	0	0.00682475	0.000409632	0.01	0	0	3.99086e-07	0.000168472	7.07441e-06	0.000168285	0.000347141	2.87018e-09	1.19644e-05	6.26305e-08	3.24981e-06	1.44707e-06	3.26483e-06	3.04571e-06	5.34714e-05	4.17882e-06	4.26263e-06	0.000483947	4.33007e-06
672	7.78911e-05	1.59e-05	4.97931e-06	2.82535e-05	4.92224e-06	1.62274e-05	5.1868e-06	4.92492e-07	3.31873e-05	1.59091e-06	0.000811369	7.54693e-05	0.000116706	9.33782e-05	7.00267e-07	2.80177e-05	4.77973e-07	0.0300008	8.14944e-07	1.73415e-07	0.00532977	0.000585612	0	0.000140557	4.03804e-06	1.68769e-06	0	0.00682513	0.000409654	0.01	0	0	3.99304e-07	0.000168469	7.07449e-06	0.000168285	0.000347139	2.8718e-09	1.19666e-05	6.2636e-08	3.24993e-06	1.44717e-06	3.26559e-06	3.04617e-06	5.34707e-05	4.17889e-06	4.26288e-06	0.000483946	4.33015e-06
673	7.78908e-05	1.59018e-05	4.97955e-06	2.82534e-05	4.92251e-06	1.62273e-05	5.18705e-06	4.92517e-07	3.31892e-05	1.59109e-06	0.000811365	7.54716e-05	0.000116705	9.33777e-05	7.00264e-07	2.80175e-05	4.77998e-07	0.0300008	8.15703e-07	1.73558e-07	0.00533004	0.00058561	0	0.000140557	4.03872e-06	1.68797e-06	0	0.00682552	0.000409676	0.01	0	0	3.99522e-07	0.000168465	7.07456e-06	0.000168285	0.000347136	2.87343e-09	1.19689e-05	6.26414e-08	3.25004e-06	1.44727e-06	3.26635e-06	3.04662e-06	5.34699e-05	4.17897e-06	4.26312e-06	0.000483945	4.33022e-06
674	7.78904e-05	1.59036e-05	4.9798e-06	2.82533e-05	4.92277e-06	1.62272e-05	5.18731e-06	4.92542e-07	3.3191e-05	1.59126e-06	0.000811361	7.5474e-05	0.000116705	9.33772e-05	7.00261e-07	2.80173e-05	4.78022e-07	0.0300008	8.16458e-07	1.73701e-07	0.00533032	0.000585609	0	0.000140557	4.03941e-06	1.68826e-06	0	0.0068259	0.000409698	0.01	0	0	3.99738e-07	0.000168462	7.07464e-06	0.000168284	0.000347134	2.87504e-09	1.19711e-05	6.26468e-08	3.25015e-06	1.44738e-06	3.26711e-06	3.04707e-06	5.34692e-05	4.17904e-06	4.26336e-06	0.000483944	4.3303e-06
675	7.789e-05	1.59054e-05	4.98004e-06	2.82531e-05	4.92304e-06	1.62271e-05	5.18756e-06	4.92567e-07	3.31929e-05	1.59144e-06	0.000811357	7.54763e-05	0.000116704	9.33768e-05	7.00258e-07	2.80172e-05	4.78046e-07	0.0300008	8.17211e-07	1.73844e-07	0.00533059	0.000585607	0	0.000140556	4.04008e-06	1.68854e-06	0	0.00682627	0.00040972	0.01	0	0	3.99954e-07	0.000168458	7.07472e-06	0.000168284	0.000347131	2.87665e-09	1.19733e-05	6.26521e-08	3.25026e-06	1.44748e-06	3.26786e-06	3.04752e-06	5.34685e-05	4.17911e-06	4.2636e-06	0.000483943	4.33037e-06
676	7.78896e-05	1.59072e-05	4.98028e-06	2.8253e-05	4.9233e-06	1.62271e-05	5.18781e-06	4.92592e-07	3.31948e-05	1.59161e-06	0.000811353	7.54786e-05	0.000116704	9.33763e-05	7.00255e-07	2.8017e-05	4.7807e-07	0.0300008	8.17961e-07	1.73986e-07	0.00533087	0.000585605	0	0.000140556	4.04076e-06	1.68882e-06	0	0.00682665	0.000409742	0.01	0	0	4.00168e-07	0.000168454	7.07479e-06	0.000168284	0.000347129	2.87825e-09	1.19755e-05	6.26574e-08	3.25036e-06	1.44758e-06	3.2686e-06	3.04796e-06	5.34678e-05	4.17919e-06	4.26383e-06	0.000483942	4.33045e-06
677	7.78892e-05	1.5909e-05	4.98052e-06	2.82528e-05	4.92356e-06	1.6227e-05	5.18805e-06	4.92617e-07	3.31966e-05	1.59179e-06	0.000811349	7.54809e-05	0.000116703	9.33759e-05	7.00252e-07	2.80169e-05	4.78094e-07	0.0300008	8.18707e-07	1.74127e-07	0.00533114	0.000585604	0	0.000140556	4.04143e-06	1.6891e-06	0	0.00682702	0.000409764	0.01	0	0	4.00382e-07	0.000168451	7.07487e-06	0.000168283	0.000347126	2.87984e-09	1.19777e-05	6.26627e-08	3.25047e-06	1.44767e-06	3.26934e-06	3.0484e-06	5.34671e-05	4.17926e-06	4.26406e-06	0.000483941	4.33052e-06
678	7.78888e-05	1.59108e-05	4.98075e-06	2.82527e-05	4.92382e-06	1.62269e-05	5.1883e-06	4.92641e-07	3.31984e-05	1.59196e-06	0.000811345	7.54832e-05	0.000116703	9.33754e-05	7.00249e-07	2.80167e-05	4.78118e-07	0.0300008	8.19451e-07	1.74268e-07	0.00533141	0.000585602	0	0.000140555	4.0421e-06	1.68938e-06	0	0.0068274	0.000409785	0.01	0	0	4.00594e-07	0.000168447	7.07495e-06	0.000168283	0.000347124	2.88142e-09	1.19799e-05	6.26679e-08	3.25058e-06	1.44777e-06	3.27008e-06	3.04884e-06	5.34664e-05	4.17933e-06	4.26428e-06	0.000483941	4.3306e-06
679	7.78885e-05	1.59125e-05	4.98099e-06	2.82526e-05	4.92408e-06	1.62268e-05	5.18855e-06	4.92666e-07	3.32003e-05	1.59213e-06	0.000811341	7.54855e-05	0.000116702	9.3375e-05	7.00246e-07	2.80166e-05	4.78142e-07	0.0300008	8.20192e-07	1.74408e-07	0.00533168	0.000585601	0	0.000140555	4.04276e-06	1.68966e-06	0	0.00682777	0.000409807	0.01	0	0	4.00806e-07	0.000168444	7.07502e-06	0.000168283	0.000347122	2.883e-09	1.1982e-05	6.2673e-08	3.25068e-06	1.44787e-06	3.2708e-06	3.04928e-06	5.34657e-05	4.17941e-06	4.2645e-06	0.00048394	4.33067e-06
680	7.78881e-05	1.59143e-05	4.98123e-06	2.82524e-05	4.92434e-06	1.62267e-05	5.18879e-06	4.9269e-07	3.32021e-05	1.59231e-06	0.000811337	7.54878e-05	0.000116702	9.33745e-05	7.00243e-07	2.80164e-05	4.78165e-07	0.0300008	8.2093e-07	1.74548e-07	0.00533195	0.000585599	0	0.000140554	4.04342e-06	1.68994e-06	0	0.00682813	0.000409828	0.01	0	0	4.01016e-07	0.000168441	7.0751e-06	0.000168282	0.000347119	2.88457e-09	1.19842e-05	6.26781e-08	3.25078e-06	1.44796e-06	3.27152e-06	3.04972e-06	5.3465e-05	4.17948e-06	4.26472e-06	0.000483939	4.33075e-06
681	7.78877e-05	1.5916e-05	4.98146e-06	2.82523e-05	4.92459e-06	1.62267e-05	5.18904e-06	4.92715e-07	3.32039e-05	1.59248e-06	0.000811333	7.54901e-05	0.000116701	9.33741e-05	7.00239e-07	2.80163e-05	4.78189e-07	0.0300008	8.21665e-07	1.74687e-07	0.00533221	0.000585598	0	0.000140554	4.04408e-06	1.69021e-06	0	0.0068285	0.000409849	0.01	0	0	4.01225e-07	0.000168437	7.07518e-06	0.000168282	0.000347117	2.88614e-09	1.19863e-05	6.26832e-08	3.25089e-06	1.44805e-06	3.27224e-06	3.05015e-06	5.34643e-05	4.17955e-06	4.26493e-06	0.000483938	4.33082e-06
682	7.78873e-05	1.59178e-05	4.9817e-06	2.82522e-05	4.92485e-06	1.62266e-05	5.18928e-06	4.92739e-07	3.32057e-05	1.59265e-06	0.000811329	7.54924e-05	0.000116701	9.33736e-05	7.00236e-07	2.80161e-05	4.78212e-07	0.0300008	8.22397e-07	1.74825e-07	0.00533248	0.000585596	0	0.000140554	4.04474e-06	1.69048e-06	0	0.00682887	0.000409871	0.01	0	0	4.01434e-07	0.000168434	7.07525e-06	0.000168282	0.000347114	2.88769e-09	1.19885e-05	6.26882e-08	3.25099e-06	1.44815e-06	3.27295e-06	3.05058e-06	5.34636e-05	4.17962e-06	4.26514e-06	0.000483938	4.3309e-06
683	7.7887e-05	1.59195e-05	4.98193e-06	2.8252e-05	4.9251e-06	1.62265e-05	5.18953e-06	4.92763e-07	3.32075e-05	1.59282e-06	0.000811325	7.54946e-05	0.0001167	9.33732e-05	7.00233e-07	2.8016e-05	4.78235e-07	0.0300008	8.23126e-07	1.74963e-07	0.00533274	0.000585595	0	0.000140553	4.04539e-06	1.69075e-06	0	0.00682923	0.000409892	0.01	0	0	4.01641e-07	0.00016843	7.07533e-06	0.000168281	0.000347112	2.88924e-09	1.19906e-05	6.26932e-08	3.25109e-06	1.44824e-06	3.27366e-06	3.05101e-06	5.34629e-05	4.17969e-06	4.26535e-06	0.000483937	4.33097e-06
684	7.78866e-05	1.59212e-05	4.98216e-06	2.82519e-05	4.92535e-06	1.62264e-05	5.18977e-06	4.92786e-07	3.32092e-05	1.59298e-06	0.000811322	7.54968e-05	0.0001167	9.33727e-05	7.0023e-07	2.80159e-05	4.78258e-07	0.0300008	8.23852e-07	1.75101e-07	0.00533301	0.000585593	0	0.000140553	4.04603e-06	1.69102e-06	0	0.00682959	0.000409913	0.01	0	0	4.01848e-07	0.000168427	7.07541e-06	0.000168281	0.00034711	2.89078e-09	1.19927e-05	6.26982e-08	3.25119e-06	1.44833e-06	3.27436e-06	3.05144e-06	5.34622e-05	4.17977e-06	4.26555e-06	0.000483936	4.33104e-06
685	7.78862e-05	1.5923e-05	4.98239e-06	2.82518e-05	4.9256e-06	1.62264e-05	5.19001e-06	4.9281e-07	3.3211e-05	1.59315e-06	0.000811318	7.54991e-05	0.000116699	9.33723e-05	7.00227e-07	2.80157e-05	4.78281e-07	0.0300008	8.24575e-07	1.75237e-07	0.00533327	0.000585591	0	0.000140553	4.04668e-06	1.69129e-06	0	0.00682995	0.000409933	0.01	0	0	4.02053e-07	0.000168424	7.07548e-06	0.000168281	0.000347107	2.89232e-09	1.19948e-05	6.27031e-08	3.25129e-06	1.44841e-06	3.27505e-06	3.05186e-06	5.34616e-05	4.17984e-06	4.26575e-06	0.000483935	4.33111e-06
686	7.78859e-05	1.59247e-05	4.98262e-06	2.82516e-05	4.92585e-06	1.62263e-05	5.19025e-06	4.92834e-07	3.32128e-05	1.59332e-06	0.000811314	7.55013e-05	0.000116699	9.33718e-05	7.00224e-07	2.80156e-05	4.78304e-07	0.0300008	8.25296e-07	1.75374e-07	0.00533353	0.00058559	0	0.000140552	4.04732e-06	1.69156e-06	0	0.0068303	0.000409954	0.01	0	0	4.02258e-07	0.000168421	7.07556e-06	0.000168281	0.000347105	2.89385e-09	1.19969e-05	6.27079e-08	3.25138e-06	1.4485e-06	3.27574e-06	3.05228e-06	5.34609e-05	4.17991e-06	4.26595e-06	0.000483935	4.33119e-06
687	7.78855e-05	1.59264e-05	4.98285e-06	2.82515e-05	4.9261e-06	1.62262e-05	5.19049e-06	4.92857e-07	3.32145e-05	1.59349e-06	0.00081131	7.55035e-05	0.000116698	9.33714e-05	7.00221e-07	2.80154e-05	4.78327e-07	0.0300008	8.26013e-07	1.75509e-07	0.00533379	0.000585588	0	0.000140552	4.04796e-06	1.69183e-06	0	0.00683066	0.000409975	0.01	0	0	4.02461e-07	0.000168417	7.07564e-06	0.00016828	0.000347103	2.89537e-09	1.19989e-05	6.27128e-08	3.25148e-06	1.44859e-06	3.27642e-06	3.0527e-06	5.34602e-05	4.17998e-06	4.26614e-06	0.000483934	4.33126e-06
688	7.78851e-05	1.59281e-05	4.98308e-06	2.82514e-05	4.92635e-06	1.62261e-05	5.19073e-06	4.92881e-07	3.32163e-05	1.59365e-06	0.000811306	7.55057e-05	0.000116698	9.33709e-05	7.00218e-07	2.80153e-05	4.78349e-07	0.0300008	8.26728e-07	1.75644e-07	0.00533405	0.000585587	0	0.000140552	4.04859e-06	1.69209e-06	0	0.00683101	0.000409995	0.01	0	0	4.02664e-07	0.000168414	7.07572e-06	0.00016828	0.0003471	2.89688e-09	1.2001e-05	6.27175e-08	3.25158e-06	1.44867e-06	3.2771e-06	3.05312e-06	5.34595e-05	4.18005e-06	4.26633e-06	0.000483933	4.33133e-06
689	7.78848e-05	1.59297e-05	4.98331e-06	2.82512e-05	4.92659e-06	1.62261e-05	5.19097e-06	4.92904e-07	3.3218e-05	1.59382e-06	0.000811303	7.55079e-05	0.000116698	9.33705e-05	7.00216e-07	2.80151e-05	4.78372e-07	0.0300008	8.27439e-07	1.75779e-07	0.00533431	0.000585585	0	0.000140551	4.04922e-06	1.69235e-06	0	0.00683136	0.000410016	0.01	0	0	4.02866e-07	0.000168411	7.0758e-06	0.00016828	0.000347098	2.89839e-09	1.2003e-05	6.27223e-08	3.25167e-06	1.44876e-06	3.27778e-06	3.05354e-06	5.34589e-05	4.18012e-06	4.26652e-06	0.000483932	4.3314e-06
690	7.78844e-05	1.59314e-05	4.98354e-06	2.82511e-05	4.92684e-06	1.6226e-05	5.1912e-06	4.92927e-07	3.32197e-05	1.59398e-06	0.000811299	7.55101e-05	0.000116697	9.33701e-05	7.00213e-07	2.8015e-05	4.78394e-07	0.0300008	8.28148e-07	1.75913e-07	0.00533457	0.000585584	0	0.000140551	4.04985e-06	1.69261e-06	0	0.00683171	0.000410036	0.01	0	0	4.03066e-07	0.000168408	7.07587e-06	0.000168279	0.000347096	2.89989e-09	1.20051e-05	6.2727e-08	3.25176e-06	1.44884e-06	3.27845e-06	3.05395e-06	5.34582e-05	4.18019e-06	4.2667e-06	0.000483932	4.33147e-06
691	7.78841e-05	1.59331e-05	4.98376e-06	2.8251e-05	4.92708e-06	1.62259e-05	5.19144e-06	4.9295e-07	3.32214e-05	1.59414e-06	0.000811295	7.55122e-05	0.000116697	9.33696e-05	7.0021e-07	2.80148e-05	4.78416e-07	0.0300008	8.28854e-07	1.76046e-07	0.00533483	0.000585583	0	0.000140551	4.05047e-06	1.69288e-06	0	0.00683206	0.000410056	0.01	0	0	4.03266e-07	0.000168405	7.07595e-06	0.000168279	0.000347094	2.90138e-09	1.20071e-05	6.27316e-08	3.25186e-06	1.44892e-06	3.27911e-06	3.05436e-06	5.34576e-05	4.18026e-06	4.26688e-06	0.000483931	4.33154e-06
692	7.78837e-05	1.59348e-05	4.98399e-06	2.82508e-05	4.92732e-06	1.62258e-05	5.19167e-06	4.92973e-07	3.32231e-05	1.59431e-06	0.000811291	7.55144e-05	0.000116696	9.33692e-05	7.00207e-07	2.80147e-05	4.78438e-07	0.0300008	8.29557e-07	1.76179e-07	0.00533508	0.000585581	0	0.00014055	4.05109e-06	1.69313e-06	0	0.00683241	0.000410076	0.01	0	0	4.03465e-07	0.000168401	7.07603e-06	0.000168279	0.000347091	2.90287e-09	1.20091e-05	6.27362e-08	3.25195e-06	1.449e-06	3.27977e-06	3.05477e-06	5.34569e-05	4.18033e-06	4.26705e-06	0.00048393	4.33161e-06
693	7.78834e-05	1.59364e-05	4.98421e-06	2.82507e-05	4.92756e-06	1.62258e-05	5.19191e-06	4.92996e-07	3.32248e-05	1.59447e-06	0.000811288	7.55166e-05	0.000116696	9.33688e-05	7.00204e-07	2.80146e-05	4.7846e-07	0.0300008	8.30257e-07	1.76311e-07	0.00533534	0.00058558	0	0.00014055	4.05171e-06	1.69339e-06	0	0.00683275	0.000410096	0.01	0	0	4.03662e-07	0.000168398	7.07611e-06	0.000168279	0.000347089	2.90435e-09	1.20111e-05	6.27408e-08	3.25204e-06	1.44908e-06	3.28042e-06	3.05518e-06	5.34563e-05	4.18039e-06	4.26722e-06	0.00048393	4.33168e-06
694	7.7883e-05	1.59381e-05	4.98444e-06	2.82506e-05	4.9278e-06	1.62257e-05	5.19214e-06	4.93018e-07	3.32265e-05	1.59463e-06	0.000811284	7.55187e-05	0.000116695	9.33684e-05	7.00201e-07	2.80144e-05	4.78482e-07	0.0300008	8.30955e-07	1.76443e-07	0.00533559	0.000585578	0	0.00014055	4.05233e-06	1.69365e-06	0	0.0068331	0.000410116	0.01	0	0	4.03859e-07	0.000168395	7.07618e-06	0.000168278	0.000347087	2.90582e-09	1.20131e-05	6.27453e-08	3.25213e-06	1.44916e-06	3.28107e-06	3.05558e-06	5.34556e-05	4.18046e-06	4.26739e-06	0.000483929	4.33175e-06
695	7.78827e-05	1.59397e-05	4.98466e-06	2.82505e-05	4.92804e-06	1.62256e-05	5.19237e-06	4.93041e-07	3.32282e-05	1.59479e-06	0.00081128	7.55208e-05	0.000116695	9.33679e-05	7.00198e-07	2.80143e-05	4.78504e-07	0.0300008	8.31649e-07	1.76574e-07	0.00533585	0.000585577	0	0.000140549	4.05294e-06	1.6939e-06	0	0.00683344	0.000410136	0.01	0	0	4.04055e-07	0.000168392	7.07626e-06	0.000168278	0.000347085	2.90728e-09	1.20151e-05	6.27498e-08	3.25222e-06	1.44923e-06	3.28171e-06	3.05599e-06	5.3455e-05	4.18053e-06	4.26756e-06	0.000483928	4.33182e-06
696	7.78823e-05	1.59413e-05	4.98488e-06	2.82503e-05	4.92827e-06	1.62255e-05	5.1926e-06	4.93063e-07	3.32299e-05	1.59495e-06	0.000811277	7.5523e-05	0.000116694	9.33675e-05	7.00195e-07	2.80141e-05	4.78525e-07	0.0300008	8.32341e-07	1.76705e-07	0.0053361	0.000585575	0	0.000140549	4.05355e-06	1.69416e-06	0	0.00683378	0.000410155	0.01	0	0	4.0425e-07	0.000168389	7.07634e-06	0.000168278	0.000347082	2.90874e-09	1.2017e-05	6.27542e-08	3.25231e-06	1.44931e-06	3.28235e-06	3.05639e-06	5.34543e-05	4.1806e-06	4.26772e-06	0.000483928	4.33189e-06
697	7.7882e-05	1.5943e-05	4.9851e-06	2.82502e-05	4.92851e-06	1.62255e-05	5.19283e-06	4.93086e-07	3.32315e-05	1.59511e-06	0.000811273	7.55251e-05	0.000116694	9.33671e-05	7.00192e-07	2.8014e-05	4.78547e-07	0.0300008	8.3303e-07	1.76835e-07	0.00533635	0.000585574	0	0.000140549	4.05415e-06	1.69441e-06	0	0.00683411	0.000410175	0.01	0	0	4.04444e-07	0.000168386	7.07642e-06	0.000168278	0.00034708	2.9102e-09	1.2019e-05	6.27586e-08	3.25239e-06	1.44938e-06	3.28299e-06	3.05678e-06	5.34537e-05	4.18067e-06	4.26788e-06	0.000483927	4.33196e-06
698	7.78816e-05	1.59446e-05	4.98532e-06	2.82501e-05	4.92874e-06	1.62254e-05	5.19306e-06	4.93108e-07	3.32332e-05	1.59526e-06	0.00081127	7.55272e-05	0.000116693	9.33667e-05	7.0019e-07	2.80139e-05	4.78568e-07	0.0300008	8.33716e-07	1.76964e-07	0.0053366	0.000585572	0	0.000140548	4.05475e-06	1.69466e-06	0	0.00683445	0.000410194	0.01	0	0	4.04637e-07	0.000168383	7.0765e-06	0.000168277	0.000347078	2.91164e-09	1.20209e-05	6.2763e-08	3.25248e-06	1.44946e-06	3.28362e-06	3.05718e-06	5.34531e-05	4.18074e-06	4.26803e-06	0.000483926	4.33203e-06
699	7.78813e-05	1.59462e-05	4.98554e-06	2.825e-05	4.92898e-06	1.62253e-05	5.19329e-06	4.9313e-07	3.32348e-05	1.59542e-06	0.000811266	7.55293e-05	0.000116693	9.33662e-05	7.00187e-07	2.80137e-05	4.7859e-07	0.0300008	8.34399e-07	1.77093e-07	0.00533685	0.000585571	0	0.000140548	4.05535e-06	1.69491e-06	0	0.00683478	0.000410214	0.01	0	0	4.04829e-07	0.00016838	7.07658e-06	0.000168277	0.000347076	2.91308e-09	1.20229e-05	6.27673e-08	3.25256e-06	1.44953e-06	3.28424e-06	3.05758e-06	5.34525e-05	4.1808e-06	4.26819e-06	0.000483926	4.3321e-06
700	7.78809e-05	1.59478e-05	4.98576e-06	2.82498e-05	4.92921e-06	1.62253e-05	5.19352e-06	4.93152e-07	3.32364e-05	1.59558e-06	0.000811263	7.55314e-05	0.000116692	9.33658e-05	7.00184e-07	2.80136e-05	4.78611e-07	0.0300008	8.3508e-07	1.77222e-07	0.00533709	0.00058557	0	0.000140548	4.05595e-06	1.69516e-06	0	0.00683511	0.000410233	0.01	0	0	4.0502e-07	0.000168377	7.07665e-06	0.000168277	0.000347074	2.91451e-09	1.20248e-05	6.27716e-08	3.25265e-06	1.4496e-06	3.28486e-06	3.05797e-06	5.34518e-05	4.18087e-06	4.26833e-06	0.000483925	4.33216e-06
701	7.78806e-05	1.59494e-05	4.98597e-06	2.82497e-05	4.92944e-06	1.62252e-05	5.19374e-06	4.93174e-07	3.32381e-05	1.59573e-06	0.000811259	7.55334e-05	0.000116692	9.33654e-05	7.00181e-07	2.80134e-05	4.78632e-07	0.0300008	8.35757e-07	1.7735e-07	0.00533734	0.000585568	0	0.000140547	4.05654e-06	1.69541e-06	0	0.00683544	0.000410252	0.01	0	0	4.0521e-07	0.000168374	7.07673e-06	0.000168277	0.000347072	2.91593e-09	1.20267e-05	6.27758e-08	3.25273e-06	1.44967e-06	3.28548e-06	3.05836e-06	5.34512e-05	4.18094e-06	4.26848e-06	0.000483924	4.33223e-06
702	7.78803e-05	1.5951e-05	4.98619e-06	2.82496e-05	4.92967e-06	1.62251e-05	5.19397e-06	4.93195e-07	3.32397e-05	1.59589e-06	0.000811255	7.55355e-05	0.000116691	9.3365e-05	7.00178e-07	2.80133e-05	4.78653e-07	0.0300008	8.36432e-07	1.77477e-07	0.00533759	0.000585567	0	0.000140547	4.05713e-06	1.69565e-06	0	0.00683577	0.000410271	0.01	0	0	4.05399e-07	0.000168371	7.07681e-06	0.000168276	0.000347069	2.91735e-09	1.20286e-05	6.278e-08	3.25281e-06	1.44974e-06	3.28609e-06	3.05875e-06	5.34506e-05	4.181e-06	4.26862e-06	0.000483924	4.3323e-06
703	7.78799e-05	1.59526e-05	4.98641e-06	2.82495e-05	4.9299e-06	1.6225e-05	5.19419e-06	4.93217e-07	3.32413e-05	1.59604e-06	0.000811252	7.55375e-05	0.000116691	9.33646e-05	7.00176e-07	2.80132e-05	4.78674e-07	0.0300008	8.37104e-07	1.77604e-07	0.00533783	0.000585566	0	0.000140547	4.05772e-06	1.6959e-06	0	0.0068361	0.00041029	0.01	0	0	4.05588e-07	0.000168369	7.07689e-06	0.000168276	0.000347067	2.91876e-09	1.20305e-05	6.27842e-08	3.25289e-06	1.44981e-06	3.28669e-06	3.05913e-06	5.345e-05	4.18107e-06	4.26876e-06	0.000483923	4.33237e-06
704	7.78796e-05	1.59541e-05	4.98662e-06	2.82493e-05	4.93012e-06	1.6225e-05	5.19442e-06	4.93238e-07	3.32429e-05	1.5962e-06	0.000811248	7.55396e-05	0.000116691	9.33642e-05	7.00173e-07	2.8013e-05	4.78694e-07	0.0300008	8.37774e-07	1.7773e-07	0.00533807	0.000585564	0	0.000140546	4.0583e-06	1.69614e-06	0	0.00683642	0.000410309	0.01	0	0	4.05775e-07	0.000168366	7.07697e-06	0.000168276	0.000347065	2.92017e-09	1.20324e-05	6.27883e-08	3.25297e-06	1.44987e-06	3.28729e-06	3.05952e-06	5.34494e-05	4.18114e-06	4.2689e-06	0.000483923	4.33243e-06
705	7.78792e-05	1.59557e-05	4.98684e-06	2.82492e-05	4.93035e-06	1.62249e-05	5.19464e-06	4.9326e-07	3.32445e-05	1.59635e-06	0.000811245	7.55416e-05	0.00011669	9.33638e-05	7.0017e-07	2.80129e-05	4.78715e-07	0.0300008	8.38441e-07	1.77856e-07	0.00533832	0.000585563	0	0.000140546	4.05888e-06	1.69638e-06	0	0.00683675	0.000410328	0.01	0	0	4.05962e-07	0.000168363	7.07705e-06	0.000168276	0.000347063	2.92156e-09	1.20342e-05	6.27924e-08	3.25305e-06	1.44994e-06	3.28789e-06	3.0599e-06	5.34488e-05	4.1812e-06	4.26903e-06	0.000483922	4.3325e-06
706	7.78789e-05	1.59573e-05	4.98705e-06	2.82491e-05	4.93057e-06	1.62248e-05	5.19486e-06	4.93281e-07	3.32461e-05	1.5965e-06	0.000811242	7.55437e-05	0.00011669	9.33634e-05	7.00167e-07	2.80128e-05	4.78736e-07	0.0300008	8.39104e-07	1.77981e-07	0.00533856	0.000585561	0	0.000140546	4.05946e-06	1.69662e-06	0	0.00683707	0.000410347	0.01	0	0	4.06147e-07	0.00016836	7.07712e-06	0.000168275	0.000347061	2.92296e-09	1.20361e-05	6.27964e-08	3.25313e-06	1.45e-06	3.28848e-06	3.06028e-06	5.34482e-05	4.18127e-06	4.26916e-06	0.000483921	4.33257e-06
707	7.78786e-05	1.59588e-05	4.98726e-06	2.8249e-05	4.9308e-06	1.62248e-05	5.19508e-06	4.93302e-07	3.32477e-05	1.59666e-06	0.000811238	7.55457e-05	0.000116689	9.3363e-05	7.00165e-07	2.80126e-05	4.78756e-07	0.0300008	8.39766e-07	1.78106e-07	0.0053388	0.00058556	0	0.000140545	4.06004e-06	1.69686e-06	0	0.00683739	0.000410365	0.01	0	0	4.06332e-07	0.000168357	7.0772e-06	0.000168275	0.000347059	2.92434e-09	1.2038e-05	6.28004e-08	3.25321e-06	1.45007e-06	3.28907e-06	3.06066e-06	5.34476e-05	4.18133e-06	4.26929e-06	0.000483921	4.33263e-06
708	7.78783e-05	1.59604e-05	4.98747e-06	2.82489e-05	4.93102e-06	1.62247e-05	5.1953e-06	4.93323e-07	3.32492e-05	1.59681e-06	0.000811235	7.55477e-05	0.000116689	9.33626e-05	7.00162e-07	2.80125e-05	4.78776e-07	0.0300008	8.40424e-07	1.7823e-07	0.00533904	0.000585559	0	0.000140545	4.06061e-06	1.6971e-06	0	0.00683771	0.000410384	0.01	0	0	4.06515e-07	0.000168354	7.07728e-06	0.000168275	0.000347057	2.92572e-09	1.20398e-05	6.28044e-08	3.25329e-06	1.45013e-06	3.28965e-06	3.06104e-06	5.3447e-05	4.1814e-06	4.26941e-06	0.00048392	4.3327e-06
709	7.78779e-05	1.59619e-05	4.98768e-06	2.82487e-05	4.93124e-06	1.62246e-05	5.19552e-06	4.93344e-07	3.32508e-05	1.59696e-06	0.000811231	7.55497e-05	0.000116688	9.33622e-05	7.00159e-07	2.80124e-05	4.78796e-07	0.0300008	8.4108e-07	1.78353e-07	0.00533928	0.000585557	0	0.000140545	4.06118e-06	1.69734e-06	0	0.00683803	0.000410402	0.01	0	0	4.06698e-07	0.000168352	7.07736e-06	0.000168275	0.000347055	2.92709e-09	1.20416e-05	6.28083e-08	3.25336e-06	1.45019e-06	3.29023e-06	3.06141e-06	5.34464e-05	4.18146e-06	4.26953e-06	0.00048392	4.33276e-06
710	7.78776e-05	1.59634e-05	4.98789e-06	2.82486e-05	4.93146e-06	1.62246e-05	5.19574e-06	4.93365e-07	3.32523e-05	1.59711e-06	0.000811228	7.55517e-05	0.000116688	9.33617e-05	7.00156e-07	2.80122e-05	4.78817e-07	0.0300008	8.41733e-07	1.78477e-07	0.00533951	0.000585556	0	0.000140544	4.06174e-06	1.69757e-06	0	0.00683834	0.00041042	0.01	0	0	4.0688e-07	0.000168349	7.07744e-06	0.000168274	0.000347053	2.92845e-09	1.20434e-05	6.28122e-08	3.25344e-06	1.45025e-06	3.29081e-06	3.06178e-06	5.34458e-05	4.18153e-06	4.26965e-06	0.000483919	4.33283e-06
711	7.78773e-05	1.59649e-05	4.9881e-06	2.82485e-05	4.93168e-06	1.62245e-05	5.19596e-06	4.93386e-07	3.32539e-05	1.59725e-06	0.000811225	7.55537e-05	0.000116687	9.33614e-05	7.00154e-07	2.80121e-05	4.78836e-07	0.0300008	8.42383e-07	1.78599e-07	0.00533975	0.000585555	0	0.000140544	4.0623e-06	1.69781e-06	0	0.00683865	0.000410438	0.01	0	0	4.07061e-07	0.000168346	7.07752e-06	0.000168274	0.000347051	2.92981e-09	1.20452e-05	6.28161e-08	3.25351e-06	1.45031e-06	3.29138e-06	3.06215e-06	5.34452e-05	4.18159e-06	4.26976e-06	0.000483919	4.33289e-06
712	7.7877e-05	1.59665e-05	4.98831e-06	2.82484e-05	4.9319e-06	1.62244e-05	5.19617e-06	4.93406e-07	3.32554e-05	1.5974e-06	0.000811221	7.55556e-05	0.000116687	9.3361e-05	7.00151e-07	2.8012e-05	4.78856e-07	0.0300008	8.43031e-07	1.78721e-07	0.00533998	0.000585553	0	0.000140544	4.06286e-06	1.69804e-06	0	0.00683897	0.000410457	0.01	0	0	4.07241e-07	0.000168344	7.07759e-06	0.000168274	0.000347049	2.93116e-09	1.2047e-05	6.28199e-08	3.25358e-06	1.45037e-06	3.29194e-06	3.06252e-06	5.34446e-05	4.18165e-06	4.26987e-06	0.000483918	4.33296e-06
713	7.78766e-05	1.5968e-05	4.98852e-06	2.82483e-05	4.93211e-06	1.62244e-05	5.19639e-06	4.93427e-07	3.3257e-05	1.59755e-06	0.000811218	7.55576e-05	0.000116687	9.33606e-05	7.00148e-07	2.80118e-05	4.78876e-07	0.0300008	8.43675e-07	1.78843e-07	0.00534022	0.000585552	0	0.000140543	4.06342e-06	1.69828e-06	0	0.00683928	0.000410475	0.01	0	0	4.0742e-07	0.000168341	7.07767e-06	0.000168274	0.000347047	2.93251e-09	1.20488e-05	6.28236e-08	3.25366e-06	1.45042e-06	3.29251e-06	3.06289e-06	5.3444e-05	4.18172e-06	4.26998e-06	0.000483918	4.33302e-06
714	7.78763e-05	1.59695e-05	4.98872e-06	2.82482e-05	4.93233e-06	1.62243e-05	5.1966e-06	4.93447e-07	3.32585e-05	1.5977e-06	0.000811214	7.55596e-05	0.000116686	9.33602e-05	7.00146e-07	2.80117e-05	4.78896e-07	0.0300008	8.44318e-07	1.78963e-07	0.00534045	0.000585551	0	0.000140543	4.06398e-06	1.69851e-06	0	0.00683959	0.000410492	0.01	0	0	4.07598e-07	0.000168338	7.07775e-06	0.000168273	0.000347045	2.93384e-09	1.20506e-05	6.28274e-08	3.25373e-06	1.45048e-06	3.29306e-06	3.06326e-06	5.34434e-05	4.18178e-06	4.27009e-06	0.000483917	4.33308e-06
715	7.7876e-05	1.5971e-05	4.98893e-06	2.8248e-05	4.93254e-06	1.62242e-05	5.19682e-06	4.93468e-07	3.326e-05	1.59784e-06	0.000811211	7.55615e-05	0.000116686	9.33598e-05	7.00143e-07	2.80116e-05	4.78915e-07	0.0300008	8.44957e-07	1.79084e-07	0.00534069	0.00058555	0	0.000140543	4.06453e-06	1.69874e-06	0	0.00683989	0.00041051	0.01	0	0	4.07776e-07	0.000168336	7.07783e-06	0.000168273	0.000347043	2.93518e-09	1.20523e-05	6.2831e-08	3.2538e-06	1.45053e-06	3.29362e-06	3.06362e-06	5.34429e-05	4.18184e-06	4.27019e-06	0.000483917	4.33315e-06
716	7.78757e-05	1.59725e-05	4.98913e-06	2.82479e-05	4.93275e-06	1.62242e-05	5.19703e-06	4.93488e-07	3.32615e-05	1.59799e-06	0.000811208	7.55635e-05	0.000116685	9.33594e-05	7.00141e-07	2.80114e-05	4.78935e-07	0.0300008	8.45594e-07	1.79204e-07	0.00534092	0.000585548	0	0.000140542	4.06508e-06	1.69896e-06	0	0.0068402	0.000410528	0.01	0	0	4.07952e-07	0.000168333	7.07791e-06	0.000168273	0.000347041	2.9365e-09	1.20541e-05	6.28347e-08	3.25387e-06	1.45059e-06	3.29416e-06	3.06398e-06	5.34423e-05	4.18191e-06	4.27029e-06	0.000483916	4.33321e-06
717	7.78754e-05	1.59739e-05	4.98934e-06	2.82478e-05	4.93297e-06	1.62241e-05	5.19724e-06	4.93508e-07	3.3263e-05	1.59813e-06	0.000811205	7.55654e-05	0.000116685	9.3359e-05	7.00138e-07	2.80113e-05	4.78954e-07	0.0300008	8.46228e-07	1.79323e-07	0.00534115	0.000585547	0	0.000140542	4.06562e-06	1.69919e-06	0	0.0068405	0.000410546	0.01	0	0	4.08128e-07	0.00016833	7.07799e-06	0.000168273	0.000347039	2.93782e-09	1.20558e-05	6.28383e-08	3.25393e-06	1.45064e-06	3.29471e-06	3.06434e-06	5.34417e-05	4.18197e-06	4.27039e-06	0.000483916	4.33327e-06
718	7.78751e-05	1.59754e-05	4.98954e-06	2.82477e-05	4.93318e-06	1.6224e-05	5.19745e-06	4.93528e-07	3.32645e-05	1.59828e-06	0.000811201	7.55673e-05	0.000116684	9.33586e-05	7.00135e-07	2.80112e-05	4.78973e-07	0.0300008	8.4686e-07	1.79442e-07	0.00534138	0.000585546	0	0.000140542	4.06616e-06	1.69942e-06	0	0.0068408	0.000410563	0.01	0	0	4.08302e-07	0.000168328	7.07806e-06	0.000168273	0.000347037	2.93913e-09	1.20575e-05	6.28419e-08	3.254e-06	1.45069e-06	3.29525e-06	3.0647e-06	5.34412e-05	4.18203e-06	4.27048e-06	0.000483915	4.33334e-06
719	7.78747e-05	1.59769e-05	4.98974e-06	2.82476e-05	4.93339e-06	1.6224e-05	5.19766e-06	4.93548e-07	3.3266e-05	1.59842e-06	0.000811198	7.55692e-05	0.000116684	9.33582e-05	7.00133e-07	2.80111e-05	4.78992e-07	0.0300008	8.47488e-07	1.7956e-07	0.00534161	0.000585544	0	0.000140542	4.0667e-06	1.69964e-06	0	0.0068411	0.000410581	0.01	0	0	4.08476e-07	0.000168325	7.07814e-06	0.000168272	0.000347035	2.94044e-09	1.20593e-05	6.28454e-08	3.25407e-06	1.45074e-06	3.29579e-06	3.06505e-06	5.34406e-05	4.1821e-06	4.27057e-06	0.000483915	4.3334e-06
720	7.78744e-05	1.59783e-05	4.98994e-06	2.82475e-05	4.93359e-06	1.62239e-05	5.19787e-06	4.93567e-07	3.32674e-05	1.59856e-06	0.000811195	7.55711e-05	0.000116684	9.33578e-05	7.0013e-07	2.80109e-05	4.79012e-07	0.0300008	8.48115e-07	1.79678e-07	0.00534183	0.000585543	0	0.000140541	4.06724e-06	1.69987e-06	0	0.0068414	0.000410598	0.01	0	0	4.08649e-07	0.000168323	7.07822e-06	0.000168272	0.000347033	2.94174e-09	1.2061e-05	6.28489e-08	3.25414e-06	1.45079e-06	3.29632e-06	3.06541e-06	5.344e-05	4.18216e-06	4.27066e-06	0.000483914	4.33346e-06
721	7.78741e-05	1.59798e-05	4.99014e-06	2.82474e-05	4.9338e-06	1.62238e-05	5.19808e-06	4.93587e-07	3.32689e-05	1.59871e-06	0.000811192	7.5573e-05	0.000116683	9.33575e-05	7.00128e-07	2.80108e-05	4.7903e-07	0.0300008	8.48738e-07	1.79796e-07	0.00534206	0.000585542	0	0.000140541	4.06778e-06	1.70009e-06	0	0.0068417	0.000410615	0.01	0	0	4.08821e-07	0.00016832	7.0783e-06	0.000168272	0.000347031	2.94303e-09	1.20627e-05	6.28524e-08	3.2542e-06	1.45084e-06	3.29685e-06	3.06576e-06	5.34395e-05	4.18222e-06	4.27074e-06	0.000483914	4.33352e-06
722	7.78738e-05	1.59813e-05	4.99034e-06	2.82472e-05	4.93401e-06	1.62238e-05	5.19829e-06	4.93607e-07	3.32704e-05	1.59885e-06	0.000811188	7.55749e-05	0.000116683	9.33571e-05	7.00125e-07	2.80107e-05	4.79049e-07	0.0300008	8.49359e-07	1.79912e-07	0.00534229	0.000585541	0	0.000140541	4.06831e-06	1.70031e-06	0	0.006842	0.000410632	0.01	0	0	4.08992e-07	0.000168318	7.07838e-06	0.000168272	0.000347029	2.94432e-09	1.20643e-05	6.28558e-08	3.25426e-06	1.45089e-06	3.29737e-06	3.06611e-06	5.34389e-05	4.18228e-06	4.27082e-06	0.000483913	4.33358e-06
723	7.78735e-05	1.59827e-05	4.99054e-06	2.82471e-05	4.93421e-06	1.62237e-05	5.1985e-06	4.93626e-07	3.32718e-05	1.59899e-06	0.000811185	7.55768e-05	0.000116682	9.33567e-05	7.00123e-07	2.80106e-05	4.79068e-07	0.0300008	8.49978e-07	1.80029e-07	0.00534251	0.000585539	0	0.00014054	4.06884e-06	1.70053e-06	0	0.00684229	0.00041065	0.01	0	0	4.09162e-07	0.000168315	7.07845e-06	0.000168271	0.000347028	2.9456e-09	1.2066e-05	6.28592e-08	3.25433e-06	1.45094e-06	3.29789e-06	3.06646e-06	5.34384e-05	4.18234e-06	4.2709e-06	0.000483913	4.33365e-06
724	7.78732e-05	1.59841e-05	4.99074e-06	2.8247e-05	4.93442e-06	1.62236e-05	5.1987e-06	4.93645e-07	3.32733e-05	1.59913e-06	0.000811182	7.55787e-05	0.000116682	9.33563e-05	7.0012e-07	2.80104e-05	4.79087e-07	0.0300008	8.50593e-07	1.80145e-07	0.00534274	0.000585538	0	0.00014054	4.06936e-06	1.70075e-06	0	0.00684259	0.000410667	0.01	0	0	4.09331e-07	0.000168313	7.07853e-06	0.000168271	0.000347026	2.94687e-09	1.20677e-05	6.28626e-08	3.25439e-06	1.45098e-06	3.29841e-06	3.0668e-06	5.34378e-05	4.1824e-06	4.27098e-06	0.000483912	4.33371e-06
725	7.78729e-05	1.59856e-05	4.99093e-06	2.82469e-05	4.93462e-06	1.62236e-05	5.19891e-06	4.93665e-07	3.32747e-05	1.59927e-06	0.000811179	7.55805e-05	0.000116681	9.33559e-05	7.00117e-07	2.80103e-05	4.79105e-07	0.0300008	8.51206e-07	1.8026e-07	0.00534296	0.000585537	0	0.00014054	4.06988e-06	1.70097e-06	0	0.00684288	0.000410683	0.01	0	0	4.095e-07	0.00016831	7.07861e-06	0.000168271	0.000347024	2.94814e-09	1.20693e-05	6.28659e-08	3.25445e-06	1.45103e-06	3.29892e-06	3.06715e-06	5.34373e-05	4.18246e-06	4.27105e-06	0.000483912	4.33377e-06
726	7.78726e-05	1.5987e-05	4.99113e-06	2.82468e-05	4.93482e-06	1.62235e-05	5.19911e-06	4.93684e-07	3.32761e-05	1.59941e-06	0.000811176	7.55824e-05	0.000116681	9.33556e-05	7.00115e-07	2.80102e-05	4.79124e-07	0.0300008	8.51817e-07	1.80375e-07	0.00534318	0.000585536	0	0.00014054	4.07041e-06	1.70119e-06	0	0.00684317	0.0004107	0.01	0	0	4.09667e-07	0.000168308	7.07869e-06	0.000168271	0.000347022	2.9494e-09	1.2071e-05	6.28691e-08	3.25451e-06	1.45107e-06	3.29943e-06	3.06749e-06	5.34368e-05	4.18252e-06	4.27112e-06	0.000483911	4.33383e-06
727	7.78723e-05	1.59884e-05	4.99133e-06	2.82467e-05	4.93502e-06	1.62235e-05	5.19932e-06	4.93703e-07	3.32776e-05	1.59955e-06	0.000811173	7.55842e-05	0.000116681	9.33552e-05	7.00112e-07	2.80101e-05	4.79142e-07	0.0300008	8.52425e-07	1.80489e-07	0.0053434	0.000585535	0	0.000140539	4.07092e-06	1.7014e-06	0	0.00684346	0.000410717	0.01	0	0	4.09834e-07	0.000168306	7.07877e-06	0.000168271	0.00034702	2.95065e-09	1.20726e-05	6.28724e-08	3.25457e-06	1.45111e-06	3.29993e-06	3.06783e-06	5.34362e-05	4.18258e-06	4.27119e-06	0.000483911	4.33389e-06
728	7.7872e-05	1.59898e-05	4.99152e-06	2.82466e-05	4.93522e-06	1.62234e-05	5.19952e-06	4.93722e-07	3.3279e-05	1.59968e-06	0.00081117	7.5586e-05	0.00011668	9.33548e-05	7.0011e-07	2.80099e-05	4.7916e-07	0.0300008	8.5303e-07	1.80603e-07	0.00534362	0.000585533	0	0.000140539	4.07144e-06	1.70162e-06	0	0.00684374	0.000410734	0.01	0	0	4.1e-07	0.000168303	7.07885e-06	0.000168271	0.000347018	2.9519e-09	1.20742e-05	6.28756e-08	3.25463e-06	1.45116e-06	3.30044e-06	3.06817e-06	5.34357e-05	4.18264e-06	4.27126e-06	0.000483911	4.33395e-06
729	7.78717e-05	1.59912e-05	4.99171e-06	2.82465e-05	4.93542e-06	1.62233e-05	5.19972e-06	4.93741e-07	3.32804e-05	1.59982e-06	0.000811166	7.55879e-05	0.00011668	9.33545e-05	7.00107e-07	2.80098e-05	4.79178e-07	0.0300008	8.53633e-07	1.80716e-07	0.00534384	0.000585532	0	0.000140539	4.07195e-06	1.70183e-06	0	0.00684403	0.00041075	0.01	0	0	4.10165e-07	0.000168301	7.07892e-06	0.00016827	0.000347017	2.95314e-09	1.20759e-05	6.28788e-08	3.25469e-06	1.4512e-06	3.30093e-06	3.06851e-06	5.34351e-05	4.1827e-06	4.27132e-06	0.00048391	4.33401e-06
730	7.78714e-05	1.59926e-05	4.99191e-06	2.82464e-05	4.93562e-06	1.62233e-05	5.19992e-06	4.93759e-07	3.32818e-05	1.59996e-06	0.000811163	7.55897e-05	0.000116679	9.33541e-05	7.00105e-07	2.80097e-05	4.79196e-07	0.0300008	8.54233e-07	1.80829e-07	0.00534406	0.000585531	0	0.000140538	4.07246e-06	1.70204e-06	0	0.00684431	0.000410767	0.01	0	0	4.10329e-07	0.000168298	7.079e-06	0.00016827	0.000347015	2.95438e-09	1.20775e-05	6.28819e-08	3.25475e-06	1.45124e-06	3.30143e-06	3.06884e-06	5.34346e-05	4.18276e-06	4.27138e-06	0.00048391	4.33407e-06
731	7.78711e-05	1.5994e-05	4.9921e-06	2.82463e-05	4.93582e-06	1.62232e-05	5.20012e-06	4.93778e-07	3.32832e-05	1.60009e-06	0.00081116	7.55915e-05	0.000116679	9.33537e-05	7.00103e-07	2.80096e-05	4.79214e-07	0.0300008	8.54831e-07	1.80941e-07	0.00534428	0.00058553	0	0.000140538	4.07297e-06	1.70226e-06	0	0.00684459	0.000410783	0.01	0	0	4.10493e-07	0.000168296	7.07908e-06	0.00016827	0.000347013	2.95561e-09	1.20791e-05	6.2885e-08	3.2548e-06	1.45128e-06	3.30192e-06	3.06918e-06	5.34341e-05	4.18282e-06	4.27144e-06	0.000483909	4.33413e-06
732	7.78708e-05	1.59954e-05	4.99229e-06	2.82462e-05	4.93601e-06	1.62231e-05	5.20032e-06	4.93797e-07	3.32846e-05	1.60023e-06	0.000811157	7.55933e-05	0.000116679	9.33534e-05	7.001e-07	2.80095e-05	4.79232e-07	0.0300008	8.55426e-07	1.81053e-07	0.00534449	0.000585529	0	0.000140538	4.07347e-06	1.70247e-06	0	0.00684488	0.000410799	0.01	0	0	4.10655e-07	0.000168294	7.07916e-06	0.00016827	0.000347011	2.95683e-09	1.20806e-05	6.28881e-08	3.25486e-06	1.45131e-06	3.3024e-06	3.06951e-06	5.34336e-05	4.18288e-06	4.27149e-06	0.000483909	4.33418e-06
733	7.78705e-05	1.59967e-05	4.99248e-06	2.82461e-05	4.93621e-06	1.62231e-05	5.20052e-06	4.93815e-07	3.32859e-05	1.60036e-06	0.000811154	7.55951e-05	0.000116678	9.3353e-05	7.00098e-07	2.80093e-05	4.7925e-07	0.0300008	8.56018e-07	1.81164e-07	0.00534471	0.000585527	0	0.000140538	4.07397e-06	1.70268e-06	0	0.00684515	0.000410816	0.01	0	0	4.10817e-07	0.000168292	7.07923e-06	0.00016827	0.000347009	2.95805e-09	1.20822e-05	6.28911e-08	3.25492e-06	1.45135e-06	3.30288e-06	3.06984e-06	5.3433e-05	4.18294e-06	4.27154e-06	0.000483909	4.33424e-06
734	7.78702e-05	1.59981e-05	4.99267e-06	2.82459e-05	4.9364e-06	1.6223e-05	5.20072e-06	4.93833e-07	3.32873e-05	1.60049e-06	0.000811151	7.55969e-05	0.000116678	9.33526e-05	7.00095e-07	2.80092e-05	4.79268e-07	0.0300008	8.56608e-07	1.81275e-07	0.00534492	0.000585526	0	0.000140537	4.07447e-06	1.70288e-06	0	0.00684543	0.000410832	0.01	0	0	4.10977e-07	0.000168289	7.07931e-06	0.000168269	0.000347008	2.95926e-09	1.20838e-05	6.28941e-08	3.25497e-06	1.45139e-06	3.30336e-06	3.07017e-06	5.34325e-05	4.183e-06	4.27159e-06	0.000483908	4.3343e-06
735	7.787e-05	1.59995e-05	4.99286e-06	2.82458e-05	4.93659e-06	1.6223e-05	5.20092e-06	4.93852e-07	3.32887e-05	1.60063e-06	0.000811148	7.55987e-05	0.000116677	9.33523e-05	7.00093e-07	2.80091e-05	4.79285e-07	0.0300008	8.57196e-07	1.81385e-07	0.00534514	0.000585525	0	0.000140537	4.07497e-06	1.70309e-06	0	0.00684571	0.000410848	0.01	0	0	4.11137e-07	0.000168287	7.07939e-06	0.000168269	0.000347006	2.96047e-09	1.20853e-05	6.2897e-08	3.25502e-06	1.45142e-06	3.30384e-06	3.07049e-06	5.3432e-05	4.18306e-06	4.27164e-06	0.000483908	4.33436e-06
736	7.78697e-05	1.60008e-05	4.99305e-06	2.82457e-05	4.93679e-06	1.62229e-05	5.20111e-06	4.9387e-07	3.329e-05	1.60076e-06	0.000811145	7.56004e-05	0.000116677	9.33519e-05	7.0009e-07	2.8009e-05	4.79303e-07	0.0300008	8.57781e-07	1.81495e-07	0.00534535	0.000585524	0	0.000140537	4.07546e-06	1.7033e-06	0	0.00684598	0.000410864	0.01	0	0	4.11296e-07	0.000168285	7.07947e-06	0.000168269	0.000347004	2.96166e-09	1.20869e-05	6.28999e-08	3.25508e-06	1.45146e-06	3.30431e-06	3.07082e-06	5.34315e-05	4.18312e-06	4.27168e-06	0.000483908	4.33442e-06
737	7.78694e-05	1.60022e-05	4.99324e-06	2.82456e-05	4.93698e-06	1.62228e-05	5.20131e-06	4.93888e-07	3.32914e-05	1.60089e-06	0.000811142	7.56022e-05	0.000116677	9.33516e-05	7.00088e-07	2.80089e-05	4.7932e-07	0.0300008	8.58363e-07	1.81604e-07	0.00534556	0.000585523	0	0.000140536	4.07596e-06	1.7035e-06	0	0.00684626	0.00041088	0.01	0	0	4.11454e-07	0.000168283	7.07954e-06	0.000168269	0.000347002	2.96286e-09	1.20884e-05	6.29028e-08	3.25513e-06	1.45149e-06	3.30478e-06	3.07114e-06	5.3431e-05	4.18317e-06	4.27172e-06	0.000483907	4.33447e-06
[truncated: 263 more rows]
[truncated: 294 more columns]
