# Supplementary material for: HillTau: A fast, compact abstraction for model reduction in biochemical signaling networks
Source: PLoS Comput Biol. 2021 Nov 29;17(11):e1009621. doi: 10.1371/journal.pcbi.1009621 (PMC8659295; doi:10.1371/journal.pcbi.1009621)
Supplement: S1 Data — The zipfile S1 Data with supplementary code expands out into a directory which has Python scripts and model definition files for generating all the simulated components of the figures in the paper, including supplementary figures. Detailed instructions for running the scripts are provided in the README.txt file in the same directory. The scripts should run with Python 3.x, but many figures require additional software installation for the ODE simulators MOOSE and COPASI, as well as some other packages. Details are provided in the README.txt. (ZIP) [file pcbi.1009621.s008.zip › SupplementaryCode_R3/temp.cps]

<COPASI xmlns="http://www.copasi.org/static/schema" versionMajor="4" versionMinor="30" versionDevel="240" copasiSourcesModified="0">
  <ListOfFunctions>
    <Function key="Function_13" name="Mass action (irreversible)" type="MassAction" reversible="false">
      <MiriamAnnotation>
        <rdf:RDF xmlns:CopasiMT="http://www.copasi.org/RDF/MiriamTerms#" xmlns:dcterms="http://purl.org/dc/terms/" xmlns:rdf="http://www.w3.org/1999/02/22-rdf-syntax-ns#">
          <rdf:Description rdf:about="#Function_13">
            <CopasiMT:is rdf:resource="urn:miriam:obo.sbo:SBO:0000163"/>
          </rdf:Description>
        </rdf:RDF>
      </MiriamAnnotation>
      <Comment>
        <body xmlns="http://www.w3.org/1999/xhtml">
          <b>Mass action rate law for irreversible reactions</b>
          <p>
Reaction scheme where the products are created from the reactants and the change of a product quantity is proportional to the product of reactant activities. The reaction scheme does not include any reverse process that creates the reactants from the products. The change of a product quantity is proportional to the quantity of one reactant.
</p>
        </body>
      </Comment>
      <Expression>
        k1*PRODUCT&lt;substrate_i&gt;
      </Expression>
      <ListOfParameterDescriptions>
        <ParameterDescription key="FunctionParameter_80" name="k1" order="0" role="constant"/>
        <ParameterDescription key="FunctionParameter_81" name="substrate" order="1" role="substrate"/>
      </ListOfParameterDescriptions>
    </Function>
    <Function key="Function_14" name="Mass action (reversible)" type="MassAction" reversible="true">
      <MiriamAnnotation>
        <rdf:RDF xmlns:CopasiMT="http://www.copasi.org/RDF/MiriamTerms#" xmlns:dcterms="http://purl.org/dc/terms/" xmlns:rdf="http://www.w3.org/1999/02/22-rdf-syntax-ns#">
          <rdf:Description rdf:about="#Function_14">
            <CopasiMT:is rdf:resource="urn:miriam:obo.sbo:SBO:0000042"/>
          </rdf:Description>
        </rdf:RDF>
      </MiriamAnnotation>
      <Comment>
        <body xmlns="http://www.w3.org/1999/xhtml">
          <b>Mass action rate law for reversible reactions</b>
          <p>
Reaction scheme where the products are created from the reactants and the change of a product quantity is proportional to the product of reactant activities. The reaction scheme does include a reverse process that creates the reactants from the products.
</p>
        </body>
      </Comment>
      <Expression>
        k1*PRODUCT&lt;substrate_i&gt;-k2*PRODUCT&lt;product_j&gt;
      </Expression>
      <ListOfParameterDescriptions>
        <ParameterDescription key="FunctionParameter_69" name="k1" order="0" role="constant"/>
        <ParameterDescription key="FunctionParameter_68" name="substrate" order="1" role="substrate"/>
        <ParameterDescription key="FunctionParameter_78" name="k2" order="2" role="constant"/>
        <ParameterDescription key="FunctionParameter_79" name="product" order="3" role="product"/>
      </ListOfParameterDescriptions>
    </Function>
    <Function key="Function_39" name="Function for PKC_act_by_Ca" type="UserDefined" reversible="true">
      <MiriamAnnotation>
        <rdf:RDF xmlns:dcterms="http://purl.org/dc/terms/" xmlns:rdf="http://www.w3.org/1999/02/22-rdf-syntax-ns#">
          <rdf:Description rdf:about="#Function_39">
            <dcterms:created>
              <rdf:Description>
                <dcterms:W3CDTF>2021-09-23T15:40:24Z</dcterms:W3CDTF>
              </rdf:Description>
            </dcterms:created>
          </rdf:Description>
        </rdf:RDF>
      </MiriamAnnotation>
      <Expression>
        (kinetics_592_0_*PKC_act_by_Ca_1155_0__Kf*PKC_cytosolic_699_0_*Ca_947_0_-kinetics_592_0_*PKC_act_by_Ca_1155_0__Kb*PKC_Ca_679_0_)/kinetics_592_0_
      </Expression>
      <ListOfParameterDescriptions>
        <ParameterDescription key="FunctionParameter_266" name="Ca_947_0_" order="0" role="substrate"/>
        <ParameterDescription key="FunctionParameter_267" name="PKC_Ca_679_0_" order="1" role="product"/>
        <ParameterDescription key="FunctionParameter_268" name="PKC_act_by_Ca_1155_0__Kb" order="2" role="constant"/>
        <ParameterDescription key="FunctionParameter_269" name="PKC_act_by_Ca_1155_0__Kf" order="3" role="constant"/>
        <ParameterDescription key="FunctionParameter_270" name="PKC_cytosolic_699_0_" order="4" role="substrate"/>
        <ParameterDescription key="FunctionParameter_271" name="kinetics_592_0_" order="5" role="volume"/>
      </ListOfParameterDescriptions>
    </Function>
    <Function key="Function_40" name="Function for PKC_act_by_DAG" type="UserDefined" reversible="true">
      <MiriamAnnotation>
        <rdf:RDF xmlns:dcterms="http://purl.org/dc/terms/" xmlns:rdf="http://www.w3.org/1999/02/22-rdf-syntax-ns#">
          <rdf:Description rdf:about="#Function_40">
            <dcterms:created>
              <rdf:Description>
                <dcterms:W3CDTF>2021-09-23T15:40:24Z</dcterms:W3CDTF>
              </rdf:Description>
            </dcterms:created>
          </rdf:Description>
        </rdf:RDF>
      </MiriamAnnotation>
      <Expression>
        (kinetics_592_0_*PKC_act_by_DAG_1157_0__Kf*DAG_733_0_*PKC_Ca_679_0_-kinetics_592_0_*PKC_act_by_DAG_1157_0__Kb*PKC_Ca_DAG_693_0_)/kinetics_592_0_
      </Expression>
      <ListOfParameterDescriptions>
        <ParameterDescription key="FunctionParameter_278" name="DAG_733_0_" order="0" role="substrate"/>
        <ParameterDescription key="FunctionParameter_279" name="PKC_Ca_679_0_" order="1" role="substrate"/>
        <ParameterDescription key="FunctionParameter_280" name="PKC_Ca_DAG_693_0_" order="2" role="product"/>
        <ParameterDescription key="FunctionParameter_281" name="PKC_act_by_DAG_1157_0__Kb" order="3" role="constant"/>
        <ParameterDescription key="FunctionParameter_282" name="PKC_act_by_DAG_1157_0__Kf" order="4" role="constant"/>
        <ParameterDescription key="FunctionParameter_283" name="kinetics_592_0_" order="5" role="volume"/>
      </ListOfParameterDescriptions>
    </Function>
    <Function key="Function_41" name="Function for PKC_Ca_to_memb" type="UserDefined" reversible="true">
      <MiriamAnnotation>
        <rdf:RDF xmlns:dcterms="http://purl.org/dc/terms/" xmlns:rdf="http://www.w3.org/1999/02/22-rdf-syntax-ns#">
          <rdf:Description rdf:about="#Function_41">
            <dcterms:created>
              <rdf:Description>
                <dcterms:W3CDTF>2021-09-23T15:40:24Z</dcterms:W3CDTF>
              </rdf:Description>
            </dcterms:created>
          </rdf:Description>
        </rdf:RDF>
      </MiriamAnnotation>
      <Expression>
        (kinetics_592_0_*PKC_Ca_to_memb_1159_0__Kf*PKC_Ca_679_0_-kinetics_592_0_*PKC_Ca_to_memb_1159_0__Kb*PKC_Ca_memb_p_685_0_)/kinetics_592_0_
      </Expression>
      <ListOfParameterDescriptions>
        <ParameterDescription key="FunctionParameter_263" name="PKC_Ca_679_0_" order="0" role="substrate"/>
        <ParameterDescription key="FunctionParameter_290" name="PKC_Ca_memb_p_685_0_" order="1" role="product"/>
        <ParameterDescription key="FunctionParameter_291" name="PKC_Ca_to_memb_1159_0__Kb" order="2" role="constant"/>
        <ParameterDescription key="FunctionParameter_292" name="PKC_Ca_to_memb_1159_0__Kf" order="3" role="constant"/>
        <ParameterDescription key="FunctionParameter_293" name="kinetics_592_0_" order="4" role="volume"/>
      </ListOfParameterDescriptions>
    </Function>
    <Function key="Function_42" name="Function for PKC_DAG_to_memb" type="UserDefined" reversible="true">
      <MiriamAnnotation>
        <rdf:RDF xmlns:dcterms="http://purl.org/dc/terms/" xmlns:rdf="http://www.w3.org/1999/02/22-rdf-syntax-ns#">
          <rdf:Description rdf:about="#Function_42">
            <dcterms:created>
              <rdf:Description>
                <dcterms:W3CDTF>2021-09-23T15:40:24Z</dcterms:W3CDTF>
              </rdf:Description>
            </dcterms:created>
          </rdf:Description>
        </rdf:RDF>
      </MiriamAnnotation>
      <Expression>
        (kinetics_592_0_*PKC_DAG_to_memb_1161_0__Kf*PKC_Ca_DAG_693_0_-kinetics_592_0_*PKC_DAG_to_memb_1161_0__Kb*PKC_DAG_memb_p_687_0_)/kinetics_592_0_
      </Expression>
      <ListOfParameterDescriptions>
        <ParameterDescription key="FunctionParameter_299" name="PKC_Ca_DAG_693_0_" order="0" role="substrate"/>
        <ParameterDescription key="FunctionParameter_300" name="PKC_DAG_memb_p_687_0_" order="1" role="product"/>
        <ParameterDescription key="FunctionParameter_301" name="PKC_DAG_to_memb_1161_0__Kb" order="2" role="constant"/>
        <ParameterDescription key="FunctionParameter_302" name="PKC_DAG_to_memb_1161_0__Kf" order="3" role="constant"/>
        <ParameterDescription key="FunctionParameter_303" name="kinetics_592_0_" order="4" role="volume"/>
      </ListOfParameterDescriptions>
    </Function>
    <Function key="Function_43" name="Function for PKC_act_by_Ca_AA" type="UserDefined" reversible="true">
      <MiriamAnnotation>
        <rdf:RDF xmlns:dcterms="http://purl.org/dc/terms/" xmlns:rdf="http://www.w3.org/1999/02/22-rdf-syntax-ns#">
          <rdf:Description rdf:about="#Function_43">
            <dcterms:created>
              <rdf:Description>
                <dcterms:W3CDTF>2021-09-23T15:40:24Z</dcterms:W3CDTF>
              </rdf:Description>
            </dcterms:created>
          </rdf:Description>
        </rdf:RDF>
      </MiriamAnnotation>
      <Expression>
        (kinetics_592_0_*PKC_act_by_Ca_AA_1163_0__Kf*Arachidonic_Acid_719_0_*PKC_Ca_679_0_-kinetics_592_0_*PKC_act_by_Ca_AA_1163_0__Kb*PKC_Ca_AA_p_683_0_)/kinetics_592_0_
      </Expression>
      <ListOfParameterDescriptions>
        <ParameterDescription key="FunctionParameter_310" name="Arachidonic_Acid_719_0_" order="0" role="substrate"/>
        <ParameterDescription key="FunctionParameter_311" name="PKC_Ca_679_0_" order="1" role="substrate"/>
        <ParameterDescription key="FunctionParameter_312" name="PKC_Ca_AA_p_683_0_" order="2" role="product"/>
        <ParameterDescription key="FunctionParameter_313" name="PKC_act_by_Ca_AA_1163_0__Kb" order="3" role="constant"/>
        <ParameterDescription key="FunctionParameter_314" name="PKC_act_by_Ca_AA_1163_0__Kf" order="4" role="constant"/>
        <ParameterDescription key="FunctionParameter_315" name="kinetics_592_0_" order="5" role="volume"/>
      </ListOfParameterDescriptions>
    </Function>
    <Function key="Function_44" name="Function for PKC_act_by_DAG_AA" type="UserDefined" reversible="true">
      <MiriamAnnotation>
        <rdf:RDF xmlns:dcterms="http://purl.org/dc/terms/" xmlns:rdf="http://www.w3.org/1999/02/22-rdf-syntax-ns#">
          <rdf:Description rdf:about="#Function_44">
            <dcterms:created>
              <rdf:Description>
                <dcterms:W3CDTF>2021-09-23T15:40:24Z</dcterms:W3CDTF>
              </rdf:Description>
            </dcterms:created>
          </rdf:Description>
        </rdf:RDF>
      </MiriamAnnotation>
      <Expression>
        (kinetics_592_0_*PKC_act_by_DAG_AA_1165_0__Kf*PKC_DAG_AA_697_0_-kinetics_592_0_*PKC_act_by_DAG_AA_1165_0__Kb*PKC_DAG_AA_p_681_0_)/kinetics_592_0_
      </Expression>
      <ListOfParameterDescriptions>
        <ParameterDescription key="FunctionParameter_250" name="PKC_DAG_AA_697_0_" order="0" role="substrate"/>
        <ParameterDescription key="FunctionParameter_322" name="PKC_DAG_AA_p_681_0_" order="1" role="product"/>
        <ParameterDescription key="FunctionParameter_323" name="PKC_act_by_DAG_AA_1165_0__Kb" order="2" role="constant"/>
        <ParameterDescription key="FunctionParameter_324" name="PKC_act_by_DAG_AA_1165_0__Kf" order="3" role="constant"/>
        <ParameterDescription key="FunctionParameter_325" name="kinetics_592_0_" order="4" role="volume"/>
      </ListOfParameterDescriptions>
    </Function>
    <Function key="Function_45" name="Function for PKC_basal_act" type="UserDefined" reversible="true">
      <MiriamAnnotation>
        <rdf:RDF xmlns:dcterms="http://purl.org/dc/terms/" xmlns:rdf="http://www.w3.org/1999/02/22-rdf-syntax-ns#">
          <rdf:Description rdf:about="#Function_45">
            <dcterms:created>
              <rdf:Description>
                <dcterms:W3CDTF>2021-09-23T15:40:24Z</dcterms:W3CDTF>
              </rdf:Description>
            </dcterms:created>
          </rdf:Description>
        </rdf:RDF>
      </MiriamAnnotation>
      <Expression>
        (kinetics_592_0_*PKC_basal_act_1167_0__Kf*PKC_cytosolic_699_0_-kinetics_592_0_*PKC_basal_act_1167_0__Kb*PKC_basal_p_689_0_)/kinetics_592_0_
      </Expression>
      <ListOfParameterDescriptions>
        <ParameterDescription key="FunctionParameter_331" name="PKC_basal_act_1167_0__Kb" order="0" role="constant"/>
        <ParameterDescription key="FunctionParameter_332" name="PKC_basal_act_1167_0__Kf" order="1" role="constant"/>
        <ParameterDescription key="FunctionParameter_333" name="PKC_basal_p_689_0_" order="2" role="product"/>
        <ParameterDescription key="FunctionParameter_334" name="PKC_cytosolic_699_0_" order="3" role="substrate"/>
        <ParameterDescription key="FunctionParameter_335" name="kinetics_592_0_" order="4" role="volume"/>
      </ListOfParameterDescriptions>
    </Function>
    <Function key="Function_46" name="Function for PKC_act_by_AA" type="UserDefined" reversible="true">
      <MiriamAnnotation>
        <rdf:RDF xmlns:dcterms="http://purl.org/dc/terms/" xmlns:rdf="http://www.w3.org/1999/02/22-rdf-syntax-ns#">
          <rdf:Description rdf:about="#Function_46">
            <dcterms:created>
              <rdf:Description>
                <dcterms:W3CDTF>2021-09-23T15:40:24Z</dcterms:W3CDTF>
              </rdf:Description>
            </dcterms:created>
          </rdf:Description>
        </rdf:RDF>
      </MiriamAnnotation>
      <Expression>
        (kinetics_592_0_*PKC_act_by_AA_1169_0__Kf*PKC_cytosolic_699_0_*Arachidonic_Acid_719_0_-kinetics_592_0_*PKC_act_by_AA_1169_0__Kb*PKC_AA_p_691_0_)/kinetics_592_0_
      </Expression>
      <ListOfParameterDescriptions>
        <ParameterDescription key="FunctionParameter_342" name="Arachidonic_Acid_719_0_" order="0" role="substrate"/>
        <ParameterDescription key="FunctionParameter_343" name="PKC_AA_p_691_0_" order="1" role="product"/>
        <ParameterDescription key="FunctionParameter_344" name="PKC_act_by_AA_1169_0__Kb" order="2" role="constant"/>
        <ParameterDescription key="FunctionParameter_345" name="PKC_act_by_AA_1169_0__Kf" order="3" role="constant"/>
        <ParameterDescription key="FunctionParameter_346" name="PKC_cytosolic_699_0_" order="4" role="substrate"/>
        <ParameterDescription key="FunctionParameter_347" name="kinetics_592_0_" order="5" role="volume"/>
      </ListOfParameterDescriptions>
    </Function>
    <Function key="Function_47" name="Function for PKC_n_DAG" type="UserDefined" reversible="true">
      <MiriamAnnotation>
        <rdf:RDF xmlns:dcterms="http://purl.org/dc/terms/" xmlns:rdf="http://www.w3.org/1999/02/22-rdf-syntax-ns#">
          <rdf:Description rdf:about="#Function_47">
            <dcterms:created>
              <rdf:Description>
                <dcterms:W3CDTF>2021-09-23T15:40:24Z</dcterms:W3CDTF>
              </rdf:Description>
            </dcterms:created>
          </rdf:Description>
        </rdf:RDF>
      </MiriamAnnotation>
      <Expression>
        (kinetics_592_0_*PKC_n_DAG_1171_0__Kf*PKC_cytosolic_699_0_*DAG_733_0_-kinetics_592_0_*PKC_n_DAG_1171_0__Kb*PKC_DAG_695_0_)/kinetics_592_0_
      </Expression>
      <ListOfParameterDescriptions>
        <ParameterDescription key="FunctionParameter_354" name="DAG_733_0_" order="0" role="substrate"/>
        <ParameterDescription key="FunctionParameter_355" name="PKC_DAG_695_0_" order="1" role="product"/>
        <ParameterDescription key="FunctionParameter_356" name="PKC_cytosolic_699_0_" order="2" role="substrate"/>
        <ParameterDescription key="FunctionParameter_357" name="PKC_n_DAG_1171_0__Kb" order="3" role="constant"/>
        <ParameterDescription key="FunctionParameter_358" name="PKC_n_DAG_1171_0__Kf" order="4" role="constant"/>
        <ParameterDescription key="FunctionParameter_359" name="kinetics_592_0_" order="5" role="volume"/>
      </ListOfParameterDescriptions>
    </Function>
    <Function key="Function_48" name="Function for PKC_n_DAG_AA" type="UserDefined" reversible="true">
      <MiriamAnnotation>
        <rdf:RDF xmlns:dcterms="http://purl.org/dc/terms/" xmlns:rdf="http://www.w3.org/1999/02/22-rdf-syntax-ns#">
          <rdf:Description rdf:about="#Function_48">
            <dcterms:created>
              <rdf:Description>
                <dcterms:W3CDTF>2021-09-23T15:40:24Z</dcterms:W3CDTF>
              </rdf:Description>
            </dcterms:created>
          </rdf:Description>
        </rdf:RDF>
      </MiriamAnnotation>
      <Expression>
        (kinetics_592_0_*PKC_n_DAG_AA_1173_0__Kf*Arachidonic_Acid_719_0_*PKC_DAG_695_0_-kinetics_592_0_*PKC_n_DAG_AA_1173_0__Kb*PKC_DAG_AA_697_0_)/kinetics_592_0_
      </Expression>
      <ListOfParameterDescriptions>
        <ParameterDescription key="FunctionParameter_366" name="Arachidonic_Acid_719_0_" order="0" role="substrate"/>
        <ParameterDescription key="FunctionParameter_367" name="PKC_DAG_695_0_" order="1" role="substrate"/>
        <ParameterDescription key="FunctionParameter_368" name="PKC_DAG_AA_697_0_" order="2" role="product"/>
        <ParameterDescription key="FunctionParameter_369" name="PKC_n_DAG_AA_1173_0__Kb" order="3" role="constant"/>
        <ParameterDescription key="FunctionParameter_370" name="PKC_n_DAG_AA_1173_0__Kf" order="4" role="constant"/>
        <ParameterDescription key="FunctionParameter_371" name="kinetics_592_0_" order="5" role="volume"/>
      </ListOfParameterDescriptions>
    </Function>
    <Function key="Function_49" name="Function for PLA2_Ca_act" type="UserDefined" reversible="true">
      <MiriamAnnotation>
        <rdf:RDF xmlns:dcterms="http://purl.org/dc/terms/" xmlns:rdf="http://www.w3.org/1999/02/22-rdf-syntax-ns#">
          <rdf:Description rdf:about="#Function_49">
            <dcterms:created>
              <rdf:Description>
                <dcterms:W3CDTF>2021-09-23T15:40:24Z</dcterms:W3CDTF>
              </rdf:Description>
            </dcterms:created>
          </rdf:Description>
        </rdf:RDF>
      </MiriamAnnotation>
      <Expression>
        (kinetics_592_0_*PLA2_Ca_act_1175_0__Kf*Ca_947_0_*PLA2_cytosolic_703_0_-kinetics_592_0_*PLA2_Ca_act_1175_0__Kb*PLA2_Ca_p_705_0_)/kinetics_592_0_
      </Expression>
      <ListOfParameterDescriptions>
        <ParameterDescription key="FunctionParameter_378" name="Ca_947_0_" order="0" role="substrate"/>
        <ParameterDescription key="FunctionParameter_379" name="PLA2_Ca_act_1175_0__Kb" order="1" role="constant"/>
        <ParameterDescription key="FunctionParameter_380" name="PLA2_Ca_act_1175_0__Kf" order="2" role="constant"/>
        <ParameterDescription key="FunctionParameter_381" name="PLA2_Ca_p_705_0_" order="3" role="product"/>
        <ParameterDescription key="FunctionParameter_382" name="PLA2_cytosolic_703_0_" order="4" role="substrate"/>
        <ParameterDescription key="FunctionParameter_383" name="kinetics_592_0_" order="5" role="volume"/>
      </ListOfParameterDescriptions>
    </Function>
    <Function key="Function_50" name="Function for PIP2_PLA2_act" type="UserDefined" reversible="true">
      <MiriamAnnotation>
        <rdf:RDF xmlns:dcterms="http://purl.org/dc/terms/" xmlns:rdf="http://www.w3.org/1999/02/22-rdf-syntax-ns#">
          <rdf:Description rdf:about="#Function_50">
            <dcterms:created>
              <rdf:Description>
                <dcterms:W3CDTF>2021-09-23T15:40:24Z</dcterms:W3CDTF>
              </rdf:Description>
            </dcterms:created>
          </rdf:Description>
        </rdf:RDF>
      </MiriamAnnotation>
      <Expression>
        (kinetics_592_0_*PIP2_PLA2_act_1177_0__Kf*temp_PIP2_949_0_*PLA2_cytosolic_703_0_-kinetics_592_0_*PIP2_PLA2_act_1177_0__Kb*PIP2_PLA2_p_707_0_)/kinetics_592_0_
      </Expression>
      <ListOfParameterDescriptions>
        <ParameterDescription key="FunctionParameter_390" name="PIP2_PLA2_act_1177_0__Kb" order="0" role="constant"/>
        <ParameterDescription key="FunctionParameter_391" name="PIP2_PLA2_act_1177_0__Kf" order="1" role="constant"/>
        <ParameterDescription key="FunctionParameter_392" name="PIP2_PLA2_p_707_0_" order="2" role="product"/>
        <ParameterDescription key="FunctionParameter_393" name="PLA2_cytosolic_703_0_" order="3" role="substrate"/>
        <ParameterDescription key="FunctionParameter_394" name="kinetics_592_0_" order="4" role="volume"/>
        <ParameterDescription key="FunctionParameter_395" name="temp_PIP2_949_0_" order="5" role="substrate"/>
      </ListOfParameterDescriptions>
    </Function>
    <Function key="Function_51" name="Function for PIP2_Ca_PLA2_act" type="UserDefined" reversible="true">
      <MiriamAnnotation>
        <rdf:RDF xmlns:dcterms="http://purl.org/dc/terms/" xmlns:rdf="http://www.w3.org/1999/02/22-rdf-syntax-ns#">
          <rdf:Description rdf:about="#Function_51">
            <dcterms:created>
              <rdf:Description>
                <dcterms:W3CDTF>2021-09-23T15:40:24Z</dcterms:W3CDTF>
              </rdf:Description>
            </dcterms:created>
          </rdf:Description>
        </rdf:RDF>
      </MiriamAnnotation>
      <Expression>
        (kinetics_592_0_*PIP2_Ca_PLA2_act_1179_0__Kf*PLA2_Ca_p_705_0_*temp_PIP2_949_0_-kinetics_592_0_*PIP2_Ca_PLA2_act_1179_0__Kb*PIP2_Ca_PLA2_p_709_0_)/kinetics_592_0_
      </Expression>
      <ListOfParameterDescriptions>
        <ParameterDescription key="FunctionParameter_402" name="PIP2_Ca_PLA2_act_1179_0__Kb" order="0" role="constant"/>
        <ParameterDescription key="FunctionParameter_403" name="PIP2_Ca_PLA2_act_1179_0__Kf" order="1" role="constant"/>
        <ParameterDescription key="FunctionParameter_404" name="PIP2_Ca_PLA2_p_709_0_" order="2" role="product"/>
        <ParameterDescription key="FunctionParameter_405" name="PLA2_Ca_p_705_0_" order="3" role="substrate"/>
        <ParameterDescription key="FunctionParameter_406" name="kinetics_592_0_" order="4" role="volume"/>
        <ParameterDescription key="FunctionParameter_407" name="temp_PIP2_949_0_" order="5" role="substrate"/>
      </ListOfParameterDescriptions>
    </Function>
    <Function key="Function_52" name="Function for DAG_Ca_PLA2_act" type="UserDefined" reversible="true">
      <MiriamAnnotation>
        <rdf:RDF xmlns:dcterms="http://purl.org/dc/terms/" xmlns:rdf="http://www.w3.org/1999/02/22-rdf-syntax-ns#">
          <rdf:Description rdf:about="#Function_52">
            <dcterms:created>
              <rdf:Description>
                <dcterms:W3CDTF>2021-09-23T15:40:24Z</dcterms:W3CDTF>
              </rdf:Description>
            </dcterms:created>
          </rdf:Description>
        </rdf:RDF>
      </MiriamAnnotation>
      <Expression>
        (kinetics_592_0_*DAG_Ca_PLA2_act_1181_0__Kf*PLA2_Ca_p_705_0_*DAG_733_0_-kinetics_592_0_*DAG_Ca_PLA2_act_1181_0__Kb*DAG_Ca_PLA2_p_711_0_)/kinetics_592_0_
      </Expression>
      <ListOfParameterDescriptions>
        <ParameterDescription key="FunctionParameter_414" name="DAG_733_0_" order="0" role="substrate"/>
        <ParameterDescription key="FunctionParameter_415" name="DAG_Ca_PLA2_act_1181_0__Kb" order="1" role="constant"/>
        <ParameterDescription key="FunctionParameter_416" name="DAG_Ca_PLA2_act_1181_0__Kf" order="2" role="constant"/>
        <ParameterDescription key="FunctionParameter_417" name="DAG_Ca_PLA2_p_711_0_" order="3" role="product"/>
        <ParameterDescription key="FunctionParameter_418" name="PLA2_Ca_p_705_0_" order="4" role="substrate"/>
        <ParameterDescription key="FunctionParameter_419" name="kinetics_592_0_" order="5" role="volume"/>
      </ListOfParameterDescriptions>
    </Function>
    <Function key="Function_53" name="Function for PLA2_p_Ca_act" type="UserDefined" reversible="true">
      <MiriamAnnotation>
        <rdf:RDF xmlns:dcterms="http://purl.org/dc/terms/" xmlns:rdf="http://www.w3.org/1999/02/22-rdf-syntax-ns#">
          <rdf:Description rdf:about="#Function_53">
            <dcterms:created>
              <rdf:Description>
                <dcterms:W3CDTF>2021-09-23T15:40:24Z</dcterms:W3CDTF>
              </rdf:Description>
            </dcterms:created>
          </rdf:Description>
        </rdf:RDF>
      </MiriamAnnotation>
      <Expression>
        (kinetics_592_0_*PLA2_p_Ca_act_1185_0__Kf*Ca_947_0_*PLA2_p_717_0_-kinetics_592_0_*PLA2_p_Ca_act_1185_0__Kb*PLA2_p_Ca_715_0_)/kinetics_592_0_
      </Expression>
      <ListOfParameterDescriptions>
        <ParameterDescription key="FunctionParameter_428" name="Ca_947_0_" order="0" role="substrate"/>
        <ParameterDescription key="FunctionParameter_429" name="PLA2_p_717_0_" order="1" role="substrate"/>
        <ParameterDescription key="FunctionParameter_430" name="PLA2_p_Ca_715_0_" order="2" role="product"/>
        <ParameterDescription key="FunctionParameter_431" name="PLA2_p_Ca_act_1185_0__Kb" order="3" role="constant"/>
        <ParameterDescription key="FunctionParameter_432" name="PLA2_p_Ca_act_1185_0__Kf" order="4" role="constant"/>
        <ParameterDescription key="FunctionParameter_433" name="kinetics_592_0_" order="5" role="volume"/>
      </ListOfParameterDescriptions>
    </Function>
    <Function key="Function_54" name="Function for Act_PLC_Ca" type="UserDefined" reversible="true">
      <MiriamAnnotation>
        <rdf:RDF xmlns:dcterms="http://purl.org/dc/terms/" xmlns:rdf="http://www.w3.org/1999/02/22-rdf-syntax-ns#">
          <rdf:Description rdf:about="#Function_54">
            <dcterms:created>
              <rdf:Description>
                <dcterms:W3CDTF>2021-09-23T15:40:24Z</dcterms:W3CDTF>
              </rdf:Description>
            </dcterms:created>
          </rdf:Description>
        </rdf:RDF>
      </MiriamAnnotation>
      <Expression>
        (kinetics_592_0_*Act_PLC_Ca_1189_0__Kf*PLC_721_0_*Ca_947_0_-kinetics_592_0_*Act_PLC_Ca_1189_0__Kb*PLC_Ca_725_0_)/kinetics_592_0_
      </Expression>
      <ListOfParameterDescriptions>
        <ParameterDescription key="FunctionParameter_442" name="Act_PLC_Ca_1189_0__Kb" order="0" role="constant"/>
        <ParameterDescription key="FunctionParameter_443" name="Act_PLC_Ca_1189_0__Kf" order="1" role="constant"/>
        <ParameterDescription key="FunctionParameter_444" name="Ca_947_0_" order="2" role="substrate"/>
        <ParameterDescription key="FunctionParameter_445" name="PLC_721_0_" order="3" role="substrate"/>
        <ParameterDescription key="FunctionParameter_446" name="PLC_Ca_725_0_" order="4" role="product"/>
        <ParameterDescription key="FunctionParameter_447" name="kinetics_592_0_" order="5" role="volume"/>
      </ListOfParameterDescriptions>
    </Function>
    <Function key="Function_55" name="Function for Act_PLC_by_Gq" type="UserDefined" reversible="true">
      <MiriamAnnotation>
        <rdf:RDF xmlns:dcterms="http://purl.org/dc/terms/" xmlns:rdf="http://www.w3.org/1999/02/22-rdf-syntax-ns#">
          <rdf:Description rdf:about="#Function_55">
            <dcterms:created>
              <rdf:Description>
                <dcterms:W3CDTF>2021-09-23T15:40:24Z</dcterms:W3CDTF>
              </rdf:Description>
            </dcterms:created>
          </rdf:Description>
        </rdf:RDF>
      </MiriamAnnotation>
      <Expression>
        (kinetics_592_0_*Act_PLC_by_Gq_1195_0__Kf*PLC_Ca_725_0_*G_pGTP_935_0_-kinetics_592_0_*Act_PLC_by_Gq_1195_0__Kb*PLC_Ca_Gq_727_0_)/kinetics_592_0_
      </Expression>
      <ListOfParameterDescriptions>
        <ParameterDescription key="FunctionParameter_458" name="Act_PLC_by_Gq_1195_0__Kb" order="0" role="constant"/>
        <ParameterDescription key="FunctionParameter_459" name="Act_PLC_by_Gq_1195_0__Kf" order="1" role="constant"/>
        <ParameterDescription key="FunctionParameter_460" name="G_pGTP_935_0_" order="2" role="substrate"/>
        <ParameterDescription key="FunctionParameter_461" name="PLC_Ca_725_0_" order="3" role="substrate"/>
        <ParameterDescription key="FunctionParameter_462" name="PLC_Ca_Gq_727_0_" order="4" role="product"/>
        <ParameterDescription key="FunctionParameter_463" name="kinetics_592_0_" order="5" role="volume"/>
      </ListOfParameterDescriptions>
    </Function>
    <Function key="Function_56" name="Function for PLC_bind_Gq" type="UserDefined" reversible="true">
      <MiriamAnnotation>
        <rdf:RDF xmlns:dcterms="http://purl.org/dc/terms/" xmlns:rdf="http://www.w3.org/1999/02/22-rdf-syntax-ns#">
          <rdf:Description rdf:about="#Function_56">
            <dcterms:created>
              <rdf:Description>
                <dcterms:W3CDTF>2021-09-23T15:40:24Z</dcterms:W3CDTF>
              </rdf:Description>
            </dcterms:created>
          </rdf:Description>
        </rdf:RDF>
      </MiriamAnnotation>
      <Expression>
        (kinetics_592_0_*PLC_bind_Gq_1199_0__Kf*PLC_721_0_*G_pGTP_935_0_-kinetics_592_0_*PLC_bind_Gq_1199_0__Kb*PLC_Gq_729_0_)/kinetics_592_0_
      </Expression>
      <ListOfParameterDescriptions>
        <ParameterDescription key="FunctionParameter_472" name="G_pGTP_935_0_" order="0" role="substrate"/>
        <ParameterDescription key="FunctionParameter_473" name="PLC_721_0_" order="1" role="substrate"/>
        <ParameterDescription key="FunctionParameter_474" name="PLC_Gq_729_0_" order="2" role="product"/>
        <ParameterDescription key="FunctionParameter_475" name="PLC_bind_Gq_1199_0__Kb" order="3" role="constant"/>
        <ParameterDescription key="FunctionParameter_476" name="PLC_bind_Gq_1199_0__Kf" order="4" role="constant"/>
        <ParameterDescription key="FunctionParameter_477" name="kinetics_592_0_" order="5" role="volume"/>
      </ListOfParameterDescriptions>
    </Function>
    <Function key="Function_57" name="Function for PLC_Gq_bind_Ca" type="UserDefined" reversible="true">
      <MiriamAnnotation>
        <rdf:RDF xmlns:dcterms="http://purl.org/dc/terms/" xmlns:rdf="http://www.w3.org/1999/02/22-rdf-syntax-ns#">
          <rdf:Description rdf:about="#Function_57">
            <dcterms:created>
              <rdf:Description>
                <dcterms:W3CDTF>2021-09-23T15:40:24Z</dcterms:W3CDTF>
              </rdf:Description>
            </dcterms:created>
          </rdf:Description>
        </rdf:RDF>
      </MiriamAnnotation>
      <Expression>
        (kinetics_592_0_*PLC_Gq_bind_Ca_1201_0__Kf*PLC_Gq_729_0_*Ca_947_0_-kinetics_592_0_*PLC_Gq_bind_Ca_1201_0__Kb*PLC_Ca_Gq_727_0_)/kinetics_592_0_
      </Expression>
      <ListOfParameterDescriptions>
        <ParameterDescription key="FunctionParameter_484" name="Ca_947_0_" order="0" role="substrate"/>
        <ParameterDescription key="FunctionParameter_485" name="PLC_Ca_Gq_727_0_" order="1" role="product"/>
        <ParameterDescription key="FunctionParameter_486" name="PLC_Gq_729_0_" order="2" role="substrate"/>
        <ParameterDescription key="FunctionParameter_487" name="PLC_Gq_bind_Ca_1201_0__Kb" order="3" role="constant"/>
        <ParameterDescription key="FunctionParameter_488" name="PLC_Gq_bind_Ca_1201_0__Kf" order="4" role="constant"/>
        <ParameterDescription key="FunctionParameter_489" name="kinetics_592_0_" order="5" role="volume"/>
      </ListOfParameterDescriptions>
    </Function>
    <Function key="Function_58" name="Function for Antag_bind_Rec_Gq" type="UserDefined" reversible="true">
      <MiriamAnnotation>
        <rdf:RDF xmlns:dcterms="http://purl.org/dc/terms/" xmlns:rdf="http://www.w3.org/1999/02/22-rdf-syntax-ns#">
          <rdf:Description rdf:about="#Function_58">
            <dcterms:created>
              <rdf:Description>
                <dcterms:W3CDTF>2021-09-23T15:40:24Z</dcterms:W3CDTF>
              </rdf:Description>
            </dcterms:created>
          </rdf:Description>
        </rdf:RDF>
      </MiriamAnnotation>
      <Expression>
        (kinetics_592_0_*Antag_bind_Rec_Gq_1203_0__Kf*Rec_Gq_929_0_*mGluRAntag_739_0_-kinetics_592_0_*Antag_bind_Rec_Gq_1203_0__Kb*Blocked_Rec_Gq_741_0_)/kinetics_592_0_
      </Expression>
      <ListOfParameterDescriptions>
        <ParameterDescription key="FunctionParameter_496" name="Antag_bind_Rec_Gq_1203_0__Kb" order="0" role="constant"/>
        <ParameterDescription key="FunctionParameter_497" name="Antag_bind_Rec_Gq_1203_0__Kf" order="1" role="constant"/>
        <ParameterDescription key="FunctionParameter_498" name="Blocked_Rec_Gq_741_0_" order="2" role="product"/>
        <ParameterDescription key="FunctionParameter_499" name="Rec_Gq_929_0_" order="3" role="substrate"/>
        <ParameterDescription key="FunctionParameter_500" name="kinetics_592_0_" order="4" role="volume"/>
        <ParameterDescription key="FunctionParameter_501" name="mGluRAntag_739_0_" order="5" role="substrate"/>
      </ListOfParameterDescriptions>
    </Function>
    <Function key="Function_59" name="Function for mGluR_barr2_Raf_scaffolding" type="UserDefined" reversible="true">
      <MiriamAnnotation>
        <rdf:RDF xmlns:dcterms="http://purl.org/dc/terms/" xmlns:rdf="http://www.w3.org/1999/02/22-rdf-syntax-ns#">
          <rdf:Description rdf:about="#Function_59">
            <dcterms:created>
              <rdf:Description>
                <dcterms:W3CDTF>2021-09-23T15:40:24Z</dcterms:W3CDTF>
              </rdf:Description>
            </dcterms:created>
          </rdf:Description>
        </rdf:RDF>
      </MiriamAnnotation>
      <Expression>
        (kinetics_592_0_*mGluR_barr2_Raf_scaffolding_1205_0__Kf*craf_1_745_0_*Internal_mGluR_p_dot_barr2_1107_0_-kinetics_592_0_*mGluR_barr2_Raf_scaffolding_1205_0__Kb*craf_1_p_747_0_)/kinetics_592_0_
      </Expression>
      <ListOfParameterDescriptions>
        <ParameterDescription key="FunctionParameter_508" name="Internal_mGluR_p_dot_barr2_1107_0_" order="0" role="substrate"/>
        <ParameterDescription key="FunctionParameter_509" name="craf_1_745_0_" order="1" role="substrate"/>
        <ParameterDescription key="FunctionParameter_510" name="craf_1_p_747_0_" order="2" role="product"/>
        <ParameterDescription key="FunctionParameter_511" name="kinetics_592_0_" order="3" role="volume"/>
        <ParameterDescription key="FunctionParameter_512" name="mGluR_barr2_Raf_scaffolding_1205_0__Kb" order="4" role="constant"/>
        <ParameterDescription key="FunctionParameter_513" name="mGluR_barr2_Raf_scaffolding_1205_0__Kf" order="5" role="constant"/>
      </ListOfParameterDescriptions>
    </Function>
    <Function key="Function_60" name="Function for Ras_act_craf" type="UserDefined" reversible="true">
      <MiriamAnnotation>
        <rdf:RDF xmlns:dcterms="http://purl.org/dc/terms/" xmlns:rdf="http://www.w3.org/1999/02/22-rdf-syntax-ns#">
          <rdf:Description rdf:about="#Function_60">
            <dcterms:created>
              <rdf:Description>
                <dcterms:W3CDTF>2021-09-23T15:40:24Z</dcterms:W3CDTF>
              </rdf:Description>
            </dcterms:created>
          </rdf:Description>
        </rdf:RDF>
      </MiriamAnnotation>
      <Expression>
        (kinetics_592_0_*Ras_act_craf_1207_0__Kf*GTP_Ras_771_0_*craf_1_p_747_0_-kinetics_592_0_*Ras_act_craf_1207_0__Kb*Raf_p_GTP_Ras_761_0_)/kinetics_592_0_
      </Expression>
      <ListOfParameterDescriptions>
        <ParameterDescription key="FunctionParameter_520" name="GTP_Ras_771_0_" order="0" role="substrate"/>
        <ParameterDescription key="FunctionParameter_521" name="Raf_p_GTP_Ras_761_0_" order="1" role="product"/>
        <ParameterDescription key="FunctionParameter_522" name="Ras_act_craf_1207_0__Kb" order="2" role="constant"/>
        <ParameterDescription key="FunctionParameter_523" name="Ras_act_craf_1207_0__Kf" order="3" role="constant"/>
        <ParameterDescription key="FunctionParameter_524" name="craf_1_p_747_0_" order="4" role="substrate"/>
        <ParameterDescription key="FunctionParameter_525" name="kinetics_592_0_" order="5" role="volume"/>
      </ListOfParameterDescriptions>
    </Function>
    <Function key="Function_61" name="Function for bg_act_GEF" type="UserDefined" reversible="true">
      <MiriamAnnotation>
        <rdf:RDF xmlns:dcterms="http://purl.org/dc/terms/" xmlns:rdf="http://www.w3.org/1999/02/22-rdf-syntax-ns#">
          <rdf:Description rdf:about="#Function_61">
            <dcterms:created>
              <rdf:Description>
                <dcterms:W3CDTF>2021-09-23T15:40:24Z</dcterms:W3CDTF>
              </rdf:Description>
            </dcterms:created>
          </rdf:Description>
        </rdf:RDF>
      </MiriamAnnotation>
      <Expression>
        (kinetics_592_0_*bg_act_GEF_1209_0__Kf*BetaGamma_933_0_*inact_GEF_767_0_-kinetics_592_0_*bg_act_GEF_1209_0__Kb*GEF_Gprot_bg_765_0_)/kinetics_592_0_
      </Expression>
      <ListOfParameterDescriptions>
        <ParameterDescription key="FunctionParameter_532" name="BetaGamma_933_0_" order="0" role="substrate"/>
        <ParameterDescription key="FunctionParameter_533" name="GEF_Gprot_bg_765_0_" order="1" role="product"/>
        <ParameterDescription key="FunctionParameter_534" name="bg_act_GEF_1209_0__Kb" order="2" role="constant"/>
        <ParameterDescription key="FunctionParameter_535" name="bg_act_GEF_1209_0__Kf" order="3" role="constant"/>
        <ParameterDescription key="FunctionParameter_536" name="inact_GEF_767_0_" order="4" role="substrate"/>
        <ParameterDescription key="FunctionParameter_537" name="kinetics_592_0_" order="5" role="volume"/>
      </ListOfParameterDescriptions>
    </Function>
    <Function key="Function_62" name="Function for CaM_bind_GEF" type="UserDefined" reversible="true">
      <MiriamAnnotation>
        <rdf:RDF xmlns:dcterms="http://purl.org/dc/terms/" xmlns:rdf="http://www.w3.org/1999/02/22-rdf-syntax-ns#">
          <rdf:Description rdf:about="#Function_62">
            <dcterms:created>
              <rdf:Description>
                <dcterms:W3CDTF>2021-09-23T15:40:24Z</dcterms:W3CDTF>
              </rdf:Description>
            </dcterms:created>
          </rdf:Description>
        </rdf:RDF>
      </MiriamAnnotation>
      <Expression>
        (kinetics_592_0_*CaM_bind_GEF_1217_0__Kf*CaM_Ca4_835_0_*inact_GEF_767_0_-kinetics_592_0_*CaM_bind_GEF_1217_0__Kb*CaM_GEF_781_0_)/kinetics_592_0_
      </Expression>
      <ListOfParameterDescriptions>
        <ParameterDescription key="FunctionParameter_550" name="CaM_Ca4_835_0_" order="0" role="substrate"/>
        <ParameterDescription key="FunctionParameter_551" name="CaM_GEF_781_0_" order="1" role="product"/>
        <ParameterDescription key="FunctionParameter_552" name="CaM_bind_GEF_1217_0__Kb" order="2" role="constant"/>
        <ParameterDescription key="FunctionParameter_553" name="CaM_bind_GEF_1217_0__Kf" order="3" role="constant"/>
        <ParameterDescription key="FunctionParameter_554" name="inact_GEF_767_0_" order="4" role="substrate"/>
        <ParameterDescription key="FunctionParameter_555" name="kinetics_592_0_" order="5" role="volume"/>
      </ListOfParameterDescriptions>
    </Function>
    <Function key="Function_63" name="Function for act_EGFR" type="UserDefined" reversible="true">
      <MiriamAnnotation>
        <rdf:RDF xmlns:dcterms="http://purl.org/dc/terms/" xmlns:rdf="http://www.w3.org/1999/02/22-rdf-syntax-ns#">
          <rdf:Description rdf:about="#Function_63">
            <dcterms:created>
              <rdf:Description>
                <dcterms:W3CDTF>2021-09-23T15:40:24Z</dcterms:W3CDTF>
              </rdf:Description>
            </dcterms:created>
          </rdf:Description>
        </rdf:RDF>
      </MiriamAnnotation>
      <Expression>
        (kinetics_592_0_*act_EGFR_1221_0__Kf*EGF_787_0_*EGFR_783_0_-kinetics_592_0_*act_EGFR_1221_0__Kb*L_dot_EGFR_785_0_)/kinetics_592_0_
      </Expression>
      <ListOfParameterDescriptions>
        <ParameterDescription key="FunctionParameter_564" name="EGFR_783_0_" order="0" role="substrate"/>
        <ParameterDescription key="FunctionParameter_565" name="EGF_787_0_" order="1" role="substrate"/>
        <ParameterDescription key="FunctionParameter_566" name="L_dot_EGFR_785_0_" order="2" role="product"/>
        <ParameterDescription key="FunctionParameter_567" name="act_EGFR_1221_0__Kb" order="3" role="constant"/>
        <ParameterDescription key="FunctionParameter_568" name="act_EGFR_1221_0__Kf" order="4" role="constant"/>
        <ParameterDescription key="FunctionParameter_569" name="kinetics_592_0_" order="5" role="volume"/>
      </ListOfParameterDescriptions>
    </Function>
    <Function key="Function_64" name="Function for Internalize" type="UserDefined" reversible="true">
      <MiriamAnnotation>
        <rdf:RDF xmlns:dcterms="http://purl.org/dc/terms/" xmlns:rdf="http://www.w3.org/1999/02/22-rdf-syntax-ns#">
          <rdf:Description rdf:about="#Function_64">
            <dcterms:created>
              <rdf:Description>
                <dcterms:W3CDTF>2021-09-23T15:40:24Z</dcterms:W3CDTF>
              </rdf:Description>
            </dcterms:created>
          </rdf:Description>
        </rdf:RDF>
      </MiriamAnnotation>
      <Expression>
        (kinetics_592_0_*Internalize_1223_0__Kf*L_dot_EGFR_785_0_-kinetics_592_0_*Internalize_1223_0__Kb*Internal_L_dot_EGFR_789_0_)/kinetics_592_0_
      </Expression>
      <ListOfParameterDescriptions>
        <ParameterDescription key="FunctionParameter_546" name="Internal_L_dot_EGFR_789_0_" order="0" role="product"/>
        <ParameterDescription key="FunctionParameter_576" name="Internalize_1223_0__Kb" order="1" role="constant"/>
        <ParameterDescription key="FunctionParameter_577" name="Internalize_1223_0__Kf" order="2" role="constant"/>
        <ParameterDescription key="FunctionParameter_578" name="L_dot_EGFR_785_0_" order="3" role="substrate"/>
        <ParameterDescription key="FunctionParameter_579" name="kinetics_592_0_" order="4" role="volume"/>
      </ListOfParameterDescriptions>
    </Function>
    <Function key="Function_65" name="Function for SHC_bind_Sos.Grb2" type="UserDefined" reversible="true">
      <MiriamAnnotation>
        <rdf:RDF xmlns:dcterms="http://purl.org/dc/terms/" xmlns:rdf="http://www.w3.org/1999/02/22-rdf-syntax-ns#">
          <rdf:Description rdf:about="#Function_65">
            <dcterms:created>
              <rdf:Description>
                <dcterms:W3CDTF>2021-09-23T15:40:24Z</dcterms:W3CDTF>
              </rdf:Description>
            </dcterms:created>
          </rdf:Description>
        </rdf:RDF>
      </MiriamAnnotation>
      <Expression>
        (kinetics_592_0_*SHC_bind_Sos_dot_Grb2_1227_0__Kf*Sos_dot_Grb2_801_0_*SHC_p_795_0_-kinetics_592_0_*SHC_bind_Sos_dot_Grb2_1227_0__Kb*SHC_p_dot_Sos_dot_Grb2_791_0_)/kinetics_592_0_
      </Expression>
      <ListOfParameterDescriptions>
        <ParameterDescription key="FunctionParameter_588" name="SHC_bind_Sos_dot_Grb2_1227_0__Kb" order="0" role="constant"/>
        <ParameterDescription key="FunctionParameter_589" name="SHC_bind_Sos_dot_Grb2_1227_0__Kf" order="1" role="constant"/>
        <ParameterDescription key="FunctionParameter_590" name="SHC_p_795_0_" order="2" role="substrate"/>
        <ParameterDescription key="FunctionParameter_591" name="SHC_p_dot_Sos_dot_Grb2_791_0_" order="3" role="product"/>
        <ParameterDescription key="FunctionParameter_592" name="Sos_dot_Grb2_801_0_" order="4" role="substrate"/>
        <ParameterDescription key="FunctionParameter_593" name="kinetics_592_0_" order="5" role="volume"/>
      </ListOfParameterDescriptions>
    </Function>
    <Function key="Function_66" name="Function for Grb2_bind_Sos_p" type="UserDefined" reversible="true">
      <MiriamAnnotation>
        <rdf:RDF xmlns:dcterms="http://purl.org/dc/terms/" xmlns:rdf="http://www.w3.org/1999/02/22-rdf-syntax-ns#">
          <rdf:Description rdf:about="#Function_66">
            <dcterms:created>
              <rdf:Description>
                <dcterms:W3CDTF>2021-09-23T15:40:24Z</dcterms:W3CDTF>
              </rdf:Description>
            </dcterms:created>
          </rdf:Description>
        </rdf:RDF>
      </MiriamAnnotation>
      <Expression>
        (kinetics_592_0_*Grb2_bind_Sos_p_1229_0__Kf*Sos_p_803_0_*Grb2_799_0_-kinetics_592_0_*Grb2_bind_Sos_p_1229_0__Kb*Sos_p_dot_Grb2_797_0_)/kinetics_592_0_
      </Expression>
      <ListOfParameterDescriptions>
        <ParameterDescription key="FunctionParameter_600" name="Grb2_799_0_" order="0" role="substrate"/>
        <ParameterDescription key="FunctionParameter_601" name="Grb2_bind_Sos_p_1229_0__Kb" order="1" role="constant"/>
        <ParameterDescription key="FunctionParameter_602" name="Grb2_bind_Sos_p_1229_0__Kf" order="2" role="constant"/>
        <ParameterDescription key="FunctionParameter_603" name="Sos_p_803_0_" order="3" role="substrate"/>
        <ParameterDescription key="FunctionParameter_604" name="Sos_p_dot_Grb2_797_0_" order="4" role="product"/>
        <ParameterDescription key="FunctionParameter_605" name="kinetics_592_0_" order="5" role="volume"/>
      </ListOfParameterDescriptions>
    </Function>
    <Function key="Function_67" name="Function for Grb2_bind_Sos" type="UserDefined" reversible="true">
      <MiriamAnnotation>
        <rdf:RDF xmlns:dcterms="http://purl.org/dc/terms/" xmlns:rdf="http://www.w3.org/1999/02/22-rdf-syntax-ns#">
          <rdf:Description rdf:about="#Function_67">
            <dcterms:created>
              <rdf:Description>
                <dcterms:W3CDTF>2021-09-23T15:40:24Z</dcterms:W3CDTF>
              </rdf:Description>
            </dcterms:created>
          </rdf:Description>
        </rdf:RDF>
      </MiriamAnnotation>
      <Expression>
        (kinetics_592_0_*Grb2_bind_Sos_1233_0__Kf*Sos_805_0_*Grb2_799_0_-kinetics_592_0_*Grb2_bind_Sos_1233_0__Kb*Sos_dot_Grb2_801_0_)/kinetics_592_0_
      </Expression>
      <ListOfParameterDescriptions>
        <ParameterDescription key="FunctionParameter_614" name="Grb2_799_0_" order="0" role="substrate"/>
        <ParameterDescription key="FunctionParameter_615" name="Grb2_bind_Sos_1233_0__Kb" order="1" role="constant"/>
        <ParameterDescription key="FunctionParameter_616" name="Grb2_bind_Sos_1233_0__Kf" order="2" role="constant"/>
        <ParameterDescription key="FunctionParameter_617" name="Sos_805_0_" order="3" role="substrate"/>
        <ParameterDescription key="FunctionParameter_618" name="Sos_dot_Grb2_801_0_" order="4" role="product"/>
        <ParameterDescription key="FunctionParameter_619" name="kinetics_592_0_" order="5" role="volume"/>
      </ListOfParameterDescriptions>
    </Function>
    <Function key="Function_68" name="Function for Grb2_bind_SHC" type="UserDefined" reversible="true">
      <MiriamAnnotation>
        <rdf:RDF xmlns:dcterms="http://purl.org/dc/terms/" xmlns:rdf="http://www.w3.org/1999/02/22-rdf-syntax-ns#">
          <rdf:Description rdf:about="#Function_68">
            <dcterms:created>
              <rdf:Description>
                <dcterms:W3CDTF>2021-09-23T15:40:24Z</dcterms:W3CDTF>
              </rdf:Description>
            </dcterms:created>
          </rdf:Description>
        </rdf:RDF>
      </MiriamAnnotation>
      <Expression>
        (kinetics_592_0_*Grb2_bind_SHC_1235_0__Kf*SHC_p_795_0_*Grb2_799_0_-kinetics_592_0_*Grb2_bind_SHC_1235_0__Kb*SHC_p_Grb2_clx_807_0_)/kinetics_592_0_
      </Expression>
      <ListOfParameterDescriptions>
        <ParameterDescription key="FunctionParameter_626" name="Grb2_799_0_" order="0" role="substrate"/>
        <ParameterDescription key="FunctionParameter_627" name="Grb2_bind_SHC_1235_0__Kb" order="1" role="constant"/>
        <ParameterDescription key="FunctionParameter_628" name="Grb2_bind_SHC_1235_0__Kf" order="2" role="constant"/>
        <ParameterDescription key="FunctionParameter_629" name="SHC_p_795_0_" order="3" role="substrate"/>
        <ParameterDescription key="FunctionParameter_630" name="SHC_p_Grb2_clx_807_0_" order="4" role="product"/>
        <ParameterDescription key="FunctionParameter_631" name="kinetics_592_0_" order="5" role="volume"/>
      </ListOfParameterDescriptions>
    </Function>
    <Function key="Function_69" name="Function for Ca_act_PLC_g" type="UserDefined" reversible="true">
      <MiriamAnnotation>
        <rdf:RDF xmlns:dcterms="http://purl.org/dc/terms/" xmlns:rdf="http://www.w3.org/1999/02/22-rdf-syntax-ns#">
          <rdf:Description rdf:about="#Function_69">
            <dcterms:created>
              <rdf:Description>
                <dcterms:W3CDTF>2021-09-23T15:40:24Z</dcterms:W3CDTF>
              </rdf:Description>
            </dcterms:created>
          </rdf:Description>
        </rdf:RDF>
      </MiriamAnnotation>
      <Expression>
        (kinetics_592_0_*Ca_act_PLC_g_1237_0__Kf*PLC_g_809_0_*Ca_947_0_-kinetics_592_0_*Ca_act_PLC_g_1237_0__Kb*Ca_dot_PLC_g_813_0_)/kinetics_592_0_
      </Expression>
      <ListOfParameterDescriptions>
        <ParameterDescription key="FunctionParameter_638" name="Ca_947_0_" order="0" role="substrate"/>
        <ParameterDescription key="FunctionParameter_639" name="Ca_act_PLC_g_1237_0__Kb" order="1" role="constant"/>
        <ParameterDescription key="FunctionParameter_640" name="Ca_act_PLC_g_1237_0__Kf" order="2" role="constant"/>
        <ParameterDescription key="FunctionParameter_641" name="Ca_dot_PLC_g_813_0_" order="3" role="product"/>
        <ParameterDescription key="FunctionParameter_642" name="PLC_g_809_0_" order="4" role="substrate"/>
        <ParameterDescription key="FunctionParameter_643" name="kinetics_592_0_" order="5" role="volume"/>
      </ListOfParameterDescriptions>
    </Function>
    <Function key="Function_70" name="Function for Ca_act_PLC_g_p" type="UserDefined" reversible="true">
      <MiriamAnnotation>
        <rdf:RDF xmlns:dcterms="http://purl.org/dc/terms/" xmlns:rdf="http://www.w3.org/1999/02/22-rdf-syntax-ns#">
          <rdf:Description rdf:about="#Function_70">
            <dcterms:created>
              <rdf:Description>
                <dcterms:W3CDTF>2021-09-23T15:40:24Z</dcterms:W3CDTF>
              </rdf:Description>
            </dcterms:created>
          </rdf:Description>
        </rdf:RDF>
      </MiriamAnnotation>
      <Expression>
        (kinetics_592_0_*Ca_act_PLC_g_p_1239_0__Kf*PLC_g_p_811_0_*Ca_947_0_-kinetics_592_0_*Ca_act_PLC_g_p_1239_0__Kb*Ca_dot_PLC_g_p_815_0_)/kinetics_592_0_
      </Expression>
      <ListOfParameterDescriptions>
        <ParameterDescription key="FunctionParameter_650" name="Ca_947_0_" order="0" role="substrate"/>
        <ParameterDescription key="FunctionParameter_651" name="Ca_act_PLC_g_p_1239_0__Kb" order="1" role="constant"/>
        <ParameterDescription key="FunctionParameter_652" name="Ca_act_PLC_g_p_1239_0__Kf" order="2" role="constant"/>
        <ParameterDescription key="FunctionParameter_653" name="Ca_dot_PLC_g_p_815_0_" order="3" role="product"/>
        <ParameterDescription key="FunctionParameter_654" name="PLC_g_p_811_0_" order="4" role="substrate"/>
        <ParameterDescription key="FunctionParameter_655" name="kinetics_592_0_" order="5" role="volume"/>
      </ListOfParameterDescriptions>
    </Function>
    <Function key="Function_71" name="Function for CaMKII_bind_CaM" type="UserDefined" reversible="true">
      <MiriamAnnotation>
        <rdf:RDF xmlns:dcterms="http://purl.org/dc/terms/" xmlns:rdf="http://www.w3.org/1999/02/22-rdf-syntax-ns#">
          <rdf:Description rdf:about="#Function_71">
            <dcterms:created>
              <rdf:Description>
                <dcterms:W3CDTF>2021-09-23T15:40:24Z</dcterms:W3CDTF>
              </rdf:Description>
            </dcterms:created>
          </rdf:Description>
        </rdf:RDF>
      </MiriamAnnotation>
      <Expression>
        (kinetics_592_0_*CaMKII_bind_CaM_1245_0__Kf*CaM_Ca4_835_0_*CaMKII_819_0_-kinetics_592_0_*CaMKII_bind_CaM_1245_0__Kb*CaMKII_CaM_821_0_)/kinetics_592_0_
      </Expression>
      <ListOfParameterDescriptions>
        <ParameterDescription key="FunctionParameter_666" name="CaMKII_819_0_" order="0" role="substrate"/>
        <ParameterDescription key="FunctionParameter_667" name="CaMKII_CaM_821_0_" order="1" role="product"/>
        <ParameterDescription key="FunctionParameter_668" name="CaMKII_bind_CaM_1245_0__Kb" order="2" role="constant"/>
        <ParameterDescription key="FunctionParameter_669" name="CaMKII_bind_CaM_1245_0__Kf" order="3" role="constant"/>
        <ParameterDescription key="FunctionParameter_670" name="CaM_Ca4_835_0_" order="4" role="substrate"/>
        <ParameterDescription key="FunctionParameter_671" name="kinetics_592_0_" order="5" role="volume"/>
      </ListOfParameterDescriptions>
    </Function>
    <Function key="Function_72" name="Function for CaMKII_thr286_bind_CaM" type="UserDefined" reversible="true">
      <MiriamAnnotation>
        <rdf:RDF xmlns:dcterms="http://purl.org/dc/terms/" xmlns:rdf="http://www.w3.org/1999/02/22-rdf-syntax-ns#">
          <rdf:Description rdf:about="#Function_72">
            <dcterms:created>
              <rdf:Description>
                <dcterms:W3CDTF>2021-09-23T15:40:24Z</dcterms:W3CDTF>
              </rdf:Description>
            </dcterms:created>
          </rdf:Description>
        </rdf:RDF>
      </MiriamAnnotation>
      <Expression>
        (kinetics_592_0_*CaMKII_thr286_bind_CaM_1247_0__Kf*CaM_Ca4_835_0_*CaMKII_thr286_827_0_-kinetics_592_0_*CaMKII_thr286_bind_CaM_1247_0__Kb*CaMKII_thr286_p_CaM_823_0_)/kinetics_592_0_
      </Expression>
      <ListOfParameterDescriptions>
        <ParameterDescription key="FunctionParameter_678" name="CaMKII_thr286_827_0_" order="0" role="substrate"/>
        <ParameterDescription key="FunctionParameter_679" name="CaMKII_thr286_bind_CaM_1247_0__Kb" order="1" role="constant"/>
        <ParameterDescription key="FunctionParameter_680" name="CaMKII_thr286_bind_CaM_1247_0__Kf" order="2" role="constant"/>
        <ParameterDescription key="FunctionParameter_681" name="CaMKII_thr286_p_CaM_823_0_" order="3" role="product"/>
        <ParameterDescription key="FunctionParameter_682" name="CaM_Ca4_835_0_" order="4" role="substrate"/>
        <ParameterDescription key="FunctionParameter_683" name="kinetics_592_0_" order="5" role="volume"/>
      </ListOfParameterDescriptions>
    </Function>
    <Function key="Function_73" name="Function for CaM_Ca3_bind_Ca" type="UserDefined" reversible="true">
      <MiriamAnnotation>
        <rdf:RDF xmlns:dcterms="http://purl.org/dc/terms/" xmlns:rdf="http://www.w3.org/1999/02/22-rdf-syntax-ns#">
          <rdf:Description rdf:about="#Function_73">
            <dcterms:created>
              <rdf:Description>
                <dcterms:W3CDTF>2021-09-23T15:40:24Z</dcterms:W3CDTF>
              </rdf:Description>
            </dcterms:created>
          </rdf:Description>
        </rdf:RDF>
      </MiriamAnnotation>
      <Expression>
        (kinetics_592_0_*CaM_Ca3_bind_Ca_1251_0__Kf*Ca_947_0_*CaM_Ca3_845_0_-kinetics_592_0_*CaM_Ca3_bind_Ca_1251_0__Kb*CaM_Ca4_835_0_)/kinetics_592_0_
      </Expression>
      <ListOfParameterDescriptions>
        <ParameterDescription key="FunctionParameter_692" name="CaM_Ca3_845_0_" order="0" role="substrate"/>
        <ParameterDescription key="FunctionParameter_693" name="CaM_Ca3_bind_Ca_1251_0__Kb" order="1" role="constant"/>
        <ParameterDescription key="FunctionParameter_694" name="CaM_Ca3_bind_Ca_1251_0__Kf" order="2" role="constant"/>
        <ParameterDescription key="FunctionParameter_695" name="CaM_Ca4_835_0_" order="3" role="product"/>
        <ParameterDescription key="FunctionParameter_696" name="Ca_947_0_" order="4" role="substrate"/>
        <ParameterDescription key="FunctionParameter_697" name="kinetics_592_0_" order="5" role="volume"/>
      </ListOfParameterDescriptions>
    </Function>
    <Function key="Function_74" name="Function for neurogranin_bind_CaM" type="UserDefined" reversible="true">
      <MiriamAnnotation>
        <rdf:RDF xmlns:dcterms="http://purl.org/dc/terms/" xmlns:rdf="http://www.w3.org/1999/02/22-rdf-syntax-ns#">
          <rdf:Description rdf:about="#Function_74">
            <dcterms:created>
              <rdf:Description>
                <dcterms:W3CDTF>2021-09-23T15:40:24Z</dcterms:W3CDTF>
              </rdf:Description>
            </dcterms:created>
          </rdf:Description>
        </rdf:RDF>
      </MiriamAnnotation>
      <Expression>
        (kinetics_592_0_*neurogranin_bind_CaM_1253_0__Kf*neurogranin_843_0_*CaM_837_0_-kinetics_592_0_*neurogranin_bind_CaM_1253_0__Kb*neurogranin_CaM_839_0_)/kinetics_592_0_
      </Expression>
      <ListOfParameterDescriptions>
        <ParameterDescription key="FunctionParameter_704" name="CaM_837_0_" order="0" role="substrate"/>
        <ParameterDescription key="FunctionParameter_705" name="kinetics_592_0_" order="1" role="volume"/>
        <ParameterDescription key="FunctionParameter_706" name="neurogranin_843_0_" order="2" role="substrate"/>
        <ParameterDescription key="FunctionParameter_707" name="neurogranin_CaM_839_0_" order="3" role="product"/>
        <ParameterDescription key="FunctionParameter_708" name="neurogranin_bind_CaM_1253_0__Kb" order="4" role="constant"/>
        <ParameterDescription key="FunctionParameter_709" name="neurogranin_bind_CaM_1253_0__Kf" order="5" role="constant"/>
      </ListOfParameterDescriptions>
    </Function>
    <Function key="Function_75" name="Function for CaM_bind_Ca" type="UserDefined" reversible="true">
      <MiriamAnnotation>
        <rdf:RDF xmlns:dcterms="http://purl.org/dc/terms/" xmlns:rdf="http://www.w3.org/1999/02/22-rdf-syntax-ns#">
          <rdf:Description rdf:about="#Function_75">
            <dcterms:created>
              <rdf:Description>
                <dcterms:W3CDTF>2021-09-23T15:40:24Z</dcterms:W3CDTF>
              </rdf:Description>
            </dcterms:created>
          </rdf:Description>
        </rdf:RDF>
      </MiriamAnnotation>
      <Expression>
        (kinetics_592_0_*CaM_bind_Ca_1257_0__Kf*Ca_947_0_*CaM_837_0_-kinetics_592_0_*CaM_bind_Ca_1257_0__Kb*CaM_Ca_853_0_)/kinetics_592_0_
      </Expression>
      <ListOfParameterDescriptions>
        <ParameterDescription key="FunctionParameter_718" name="CaM_837_0_" order="0" role="substrate"/>
        <ParameterDescription key="FunctionParameter_719" name="CaM_Ca_853_0_" order="1" role="product"/>
        <ParameterDescription key="FunctionParameter_720" name="CaM_bind_Ca_1257_0__Kb" order="2" role="constant"/>
        <ParameterDescription key="FunctionParameter_721" name="CaM_bind_Ca_1257_0__Kf" order="3" role="constant"/>
        <ParameterDescription key="FunctionParameter_722" name="Ca_947_0_" order="4" role="substrate"/>
        <ParameterDescription key="FunctionParameter_723" name="kinetics_592_0_" order="5" role="volume"/>
      </ListOfParameterDescriptions>
    </Function>
    <Function key="Function_76" name="Function for CaM_Ca2_bind_Ca" type="UserDefined" reversible="true">
      <MiriamAnnotation>
        <rdf:RDF xmlns:dcterms="http://purl.org/dc/terms/" xmlns:rdf="http://www.w3.org/1999/02/22-rdf-syntax-ns#">
          <rdf:Description rdf:about="#Function_76">
            <dcterms:created>
              <rdf:Description>
                <dcterms:W3CDTF>2021-09-23T15:40:24Z</dcterms:W3CDTF>
              </rdf:Description>
            </dcterms:created>
          </rdf:Description>
        </rdf:RDF>
      </MiriamAnnotation>
      <Expression>
        (kinetics_592_0_*CaM_Ca2_bind_Ca_1259_0__Kf*CaM_Ca2_851_0_*Ca_947_0_-kinetics_592_0_*CaM_Ca2_bind_Ca_1259_0__Kb*CaM_Ca3_845_0_)/kinetics_592_0_
      </Expression>
      <ListOfParameterDescriptions>
        <ParameterDescription key="FunctionParameter_730" name="CaM_Ca2_851_0_" order="0" role="substrate"/>
        <ParameterDescription key="FunctionParameter_731" name="CaM_Ca2_bind_Ca_1259_0__Kb" order="1" role="constant"/>
        <ParameterDescription key="FunctionParameter_732" name="CaM_Ca2_bind_Ca_1259_0__Kf" order="2" role="constant"/>
        <ParameterDescription key="FunctionParameter_733" name="CaM_Ca3_845_0_" order="3" role="product"/>
        <ParameterDescription key="FunctionParameter_734" name="Ca_947_0_" order="4" role="substrate"/>
        <ParameterDescription key="FunctionParameter_735" name="kinetics_592_0_" order="5" role="volume"/>
      </ListOfParameterDescriptions>
    </Function>
    <Function key="Function_77" name="Function for CaM_Ca_bind_Ca" type="UserDefined" reversible="true">
      <MiriamAnnotation>
        <rdf:RDF xmlns:dcterms="http://purl.org/dc/terms/" xmlns:rdf="http://www.w3.org/1999/02/22-rdf-syntax-ns#">
          <rdf:Description rdf:about="#Function_77">
            <dcterms:created>
              <rdf:Description>
                <dcterms:W3CDTF>2021-09-23T15:40:24Z</dcterms:W3CDTF>
              </rdf:Description>
            </dcterms:created>
          </rdf:Description>
        </rdf:RDF>
      </MiriamAnnotation>
      <Expression>
        (kinetics_592_0_*CaM_Ca_bind_Ca_1261_0__Kf*Ca_947_0_*CaM_Ca_853_0_-kinetics_592_0_*CaM_Ca_bind_Ca_1261_0__Kb*CaM_Ca2_851_0_)/kinetics_592_0_
      </Expression>
      <ListOfParameterDescriptions>
        <ParameterDescription key="FunctionParameter_742" name="CaM_Ca2_851_0_" order="0" role="product"/>
        <ParameterDescription key="FunctionParameter_743" name="CaM_Ca_853_0_" order="1" role="substrate"/>
        <ParameterDescription key="FunctionParameter_744" name="CaM_Ca_bind_Ca_1261_0__Kb" order="2" role="constant"/>
        <ParameterDescription key="FunctionParameter_745" name="CaM_Ca_bind_Ca_1261_0__Kf" order="3" role="constant"/>
        <ParameterDescription key="FunctionParameter_746" name="Ca_947_0_" order="4" role="substrate"/>
        <ParameterDescription key="FunctionParameter_747" name="kinetics_592_0_" order="5" role="volume"/>
      </ListOfParameterDescriptions>
    </Function>
    <Function key="Function_78" name="Function for CaMKIII_bind_CaM_Ca4" type="UserDefined" reversible="true">
      <MiriamAnnotation>
        <rdf:RDF xmlns:dcterms="http://purl.org/dc/terms/" xmlns:rdf="http://www.w3.org/1999/02/22-rdf-syntax-ns#">
          <rdf:Description rdf:about="#Function_78">
            <dcterms:created>
              <rdf:Description>
                <dcterms:W3CDTF>2021-09-23T15:40:24Z</dcterms:W3CDTF>
              </rdf:Description>
            </dcterms:created>
          </rdf:Description>
        </rdf:RDF>
      </MiriamAnnotation>
      <Expression>
        (kinetics_592_0_*CaMKIII_bind_CaM_Ca4_1263_0__Kf*CaM_Ca4_835_0_*CaMKIII_1047_0_-kinetics_592_0_*CaMKIII_bind_CaM_Ca4_1263_0__Kb*CaMKIII_CaM_Ca4_1049_0_)/kinetics_592_0_
      </Expression>
      <ListOfParameterDescriptions>
        <ParameterDescription key="FunctionParameter_754" name="CaMKIII_1047_0_" order="0" role="substrate"/>
        <ParameterDescription key="FunctionParameter_755" name="CaMKIII_CaM_Ca4_1049_0_" order="1" role="product"/>
        <ParameterDescription key="FunctionParameter_756" name="CaMKIII_bind_CaM_Ca4_1263_0__Kb" order="2" role="constant"/>
        <ParameterDescription key="FunctionParameter_757" name="CaMKIII_bind_CaM_Ca4_1263_0__Kf" order="3" role="constant"/>
        <ParameterDescription key="FunctionParameter_758" name="CaM_Ca4_835_0_" order="4" role="substrate"/>
        <ParameterDescription key="FunctionParameter_759" name="kinetics_592_0_" order="5" role="volume"/>
      </ListOfParameterDescriptions>
    </Function>
    <Function key="Function_79" name="Function for Inact_PP1" type="UserDefined" reversible="true">
      <MiriamAnnotation>
        <rdf:RDF xmlns:dcterms="http://purl.org/dc/terms/" xmlns:rdf="http://www.w3.org/1999/02/22-rdf-syntax-ns#">
          <rdf:Description rdf:about="#Function_79">
            <dcterms:created>
              <rdf:Description>
                <dcterms:W3CDTF>2021-09-23T15:40:24Z</dcterms:W3CDTF>
              </rdf:Description>
            </dcterms:created>
          </rdf:Description>
        </rdf:RDF>
      </MiriamAnnotation>
      <Expression>
        (kinetics_592_0_*Inact_PP1_1265_0__Kf*I1_p_859_0_*PP1_active_855_0_-kinetics_592_0_*Inact_PP1_1265_0__Kb*PP1_I1_p_861_0_)/kinetics_592_0_
      </Expression>
      <ListOfParameterDescriptions>
        <ParameterDescription key="FunctionParameter_766" name="I1_p_859_0_" order="0" role="substrate"/>
        <ParameterDescription key="FunctionParameter_767" name="Inact_PP1_1265_0__Kb" order="1" role="constant"/>
        <ParameterDescription key="FunctionParameter_768" name="Inact_PP1_1265_0__Kf" order="2" role="constant"/>
        <ParameterDescription key="FunctionParameter_769" name="PP1_I1_p_861_0_" order="3" role="product"/>
        <ParameterDescription key="FunctionParameter_770" name="PP1_active_855_0_" order="4" role="substrate"/>
        <ParameterDescription key="FunctionParameter_771" name="kinetics_592_0_" order="5" role="volume"/>
      </ListOfParameterDescriptions>
    </Function>
    <Function key="Function_80" name="Function for Ca_bind_CaNAB_Ca2" type="UserDefined" reversible="true">
      <MiriamAnnotation>
        <rdf:RDF xmlns:dcterms="http://purl.org/dc/terms/" xmlns:rdf="http://www.w3.org/1999/02/22-rdf-syntax-ns#">
          <rdf:Description rdf:about="#Function_80">
            <dcterms:created>
              <rdf:Description>
                <dcterms:W3CDTF>2021-09-23T15:40:24Z</dcterms:W3CDTF>
              </rdf:Description>
            </dcterms:created>
          </rdf:Description>
        </rdf:RDF>
      </MiriamAnnotation>
      <Expression>
        (kinetics_592_0_*Ca_bind_CaNAB_Ca2_1269_0__Kf*CaNAB_Ca2_867_0_*Ca_947_0_^2-kinetics_592_0_*Ca_bind_CaNAB_Ca2_1269_0__Kb*CaNAB_Ca4_849_0_)/kinetics_592_0_
      </Expression>
      <ListOfParameterDescriptions>
        <ParameterDescription key="FunctionParameter_780" name="CaNAB_Ca2_867_0_" order="0" role="substrate"/>
        <ParameterDescription key="FunctionParameter_781" name="CaNAB_Ca4_849_0_" order="1" role="product"/>
        <ParameterDescription key="FunctionParameter_782" name="Ca_947_0_" order="2" role="substrate"/>
        <ParameterDescription key="FunctionParameter_783" name="Ca_bind_CaNAB_Ca2_1269_0__Kb" order="3" role="constant"/>
        <ParameterDescription key="FunctionParameter_784" name="Ca_bind_CaNAB_Ca2_1269_0__Kf" order="4" role="constant"/>
        <ParameterDescription key="FunctionParameter_785" name="kinetics_592_0_" order="5" role="volume"/>
      </ListOfParameterDescriptions>
    </Function>
    <Function key="Function_81" name="Function for Ca_bind_CaNAB" type="UserDefined" reversible="true">
      <MiriamAnnotation>
        <rdf:RDF xmlns:dcterms="http://purl.org/dc/terms/" xmlns:rdf="http://www.w3.org/1999/02/22-rdf-syntax-ns#">
          <rdf:Description rdf:about="#Function_81">
            <dcterms:created>
              <rdf:Description>
                <dcterms:W3CDTF>2021-09-23T15:40:24Z</dcterms:W3CDTF>
              </rdf:Description>
            </dcterms:created>
          </rdf:Description>
        </rdf:RDF>
      </MiriamAnnotation>
      <Expression>
        (kinetics_592_0_*Ca_bind_CaNAB_1271_0__Kf*CaNAB_865_0_*Ca_947_0_^2-kinetics_592_0_*Ca_bind_CaNAB_1271_0__Kb*CaNAB_Ca2_867_0_)/kinetics_592_0_
      </Expression>
      <ListOfParameterDescriptions>
        <ParameterDescription key="FunctionParameter_792" name="CaNAB_865_0_" order="0" role="substrate"/>
        <ParameterDescription key="FunctionParameter_793" name="CaNAB_Ca2_867_0_" order="1" role="product"/>
        <ParameterDescription key="FunctionParameter_794" name="Ca_947_0_" order="2" role="substrate"/>
        <ParameterDescription key="FunctionParameter_795" name="Ca_bind_CaNAB_1271_0__Kb" order="3" role="constant"/>
        <ParameterDescription key="FunctionParameter_796" name="Ca_bind_CaNAB_1271_0__Kf" order="4" role="constant"/>
        <ParameterDescription key="FunctionParameter_797" name="kinetics_592_0_" order="5" role="volume"/>
      </ListOfParameterDescriptions>
    </Function>
    <Function key="Function_82" name="Function for CaM_Ca2_bind_CaNAB" type="UserDefined" reversible="true">
      <MiriamAnnotation>
        <rdf:RDF xmlns:dcterms="http://purl.org/dc/terms/" xmlns:rdf="http://www.w3.org/1999/02/22-rdf-syntax-ns#">
          <rdf:Description rdf:about="#Function_82">
            <dcterms:created>
              <rdf:Description>
                <dcterms:W3CDTF>2021-09-23T15:40:24Z</dcterms:W3CDTF>
              </rdf:Description>
            </dcterms:created>
          </rdf:Description>
        </rdf:RDF>
      </MiriamAnnotation>
      <Expression>
        (kinetics_592_0_*CaM_Ca2_bind_CaNAB_1273_0__Kf*CaNAB_Ca4_849_0_*CaM_Ca2_851_0_-kinetics_592_0_*CaM_Ca2_bind_CaNAB_1273_0__Kb*CaMCa2_CaNAB_871_0_)/kinetics_592_0_
      </Expression>
      <ListOfParameterDescriptions>
        <ParameterDescription key="FunctionParameter_804" name="CaMCa2_CaNAB_871_0_" order="0" role="product"/>
        <ParameterDescription key="FunctionParameter_805" name="CaM_Ca2_851_0_" order="1" role="substrate"/>
        <ParameterDescription key="FunctionParameter_806" name="CaM_Ca2_bind_CaNAB_1273_0__Kb" order="2" role="constant"/>
        <ParameterDescription key="FunctionParameter_807" name="CaM_Ca2_bind_CaNAB_1273_0__Kf" order="3" role="constant"/>
        <ParameterDescription key="FunctionParameter_808" name="CaNAB_Ca4_849_0_" order="4" role="substrate"/>
        <ParameterDescription key="FunctionParameter_809" name="kinetics_592_0_" order="5" role="volume"/>
      </ListOfParameterDescriptions>
    </Function>
    <Function key="Function_83" name="Function for CaMCa3_bind_CaNAB" type="UserDefined" reversible="true">
      <MiriamAnnotation>
        <rdf:RDF xmlns:dcterms="http://purl.org/dc/terms/" xmlns:rdf="http://www.w3.org/1999/02/22-rdf-syntax-ns#">
          <rdf:Description rdf:about="#Function_83">
            <dcterms:created>
              <rdf:Description>
                <dcterms:W3CDTF>2021-09-23T15:40:24Z</dcterms:W3CDTF>
              </rdf:Description>
            </dcterms:created>
          </rdf:Description>
        </rdf:RDF>
      </MiriamAnnotation>
      <Expression>
        (kinetics_592_0_*CaMCa3_bind_CaNAB_1275_0__Kf*CaNAB_Ca4_849_0_*CaM_Ca3_845_0_-kinetics_592_0_*CaMCa3_bind_CaNAB_1275_0__Kb*CaMCa3_CaNAB_869_0_)/kinetics_592_0_
      </Expression>
      <ListOfParameterDescriptions>
        <ParameterDescription key="FunctionParameter_816" name="CaMCa3_CaNAB_869_0_" order="0" role="product"/>
        <ParameterDescription key="FunctionParameter_817" name="CaMCa3_bind_CaNAB_1275_0__Kb" order="1" role="constant"/>
        <ParameterDescription key="FunctionParameter_818" name="CaMCa3_bind_CaNAB_1275_0__Kf" order="2" role="constant"/>
        <ParameterDescription key="FunctionParameter_819" name="CaM_Ca3_845_0_" order="3" role="substrate"/>
        <ParameterDescription key="FunctionParameter_820" name="CaNAB_Ca4_849_0_" order="4" role="substrate"/>
        <ParameterDescription key="FunctionParameter_821" name="kinetics_592_0_" order="5" role="volume"/>
      </ListOfParameterDescriptions>
    </Function>
    <Function key="Function_84" name="Function for CaMCa4_bind_CaNAB" type="UserDefined" reversible="true">
      <MiriamAnnotation>
        <rdf:RDF xmlns:dcterms="http://purl.org/dc/terms/" xmlns:rdf="http://www.w3.org/1999/02/22-rdf-syntax-ns#">
          <rdf:Description rdf:about="#Function_84">
            <dcterms:created>
              <rdf:Description>
                <dcterms:W3CDTF>2021-09-23T15:40:24Z</dcterms:W3CDTF>
              </rdf:Description>
            </dcterms:created>
          </rdf:Description>
        </rdf:RDF>
      </MiriamAnnotation>
      <Expression>
        (kinetics_592_0_*CaMCa4_bind_CaNAB_1277_0__Kf*CaNAB_Ca4_849_0_*CaM_Ca4_835_0_-kinetics_592_0_*CaMCa4_bind_CaNAB_1277_0__Kb*CaMCa4_CaNAB_873_0_)/kinetics_592_0_
      </Expression>
      <ListOfParameterDescriptions>
        <ParameterDescription key="FunctionParameter_828" name="CaMCa4_CaNAB_873_0_" order="0" role="product"/>
        <ParameterDescription key="FunctionParameter_829" name="CaMCa4_bind_CaNAB_1277_0__Kb" order="1" role="constant"/>
        <ParameterDescription key="FunctionParameter_830" name="CaMCa4_bind_CaNAB_1277_0__Kf" order="2" role="constant"/>
        <ParameterDescription key="FunctionParameter_831" name="CaM_Ca4_835_0_" order="3" role="substrate"/>
        <ParameterDescription key="FunctionParameter_832" name="CaNAB_Ca4_849_0_" order="4" role="substrate"/>
        <ParameterDescription key="FunctionParameter_833" name="kinetics_592_0_" order="5" role="volume"/>
      </ListOfParameterDescriptions>
    </Function>
    <Function key="Function_85" name="Function for cAMP_bind_site_B1" type="UserDefined" reversible="true">
      <MiriamAnnotation>
        <rdf:RDF xmlns:dcterms="http://purl.org/dc/terms/" xmlns:rdf="http://www.w3.org/1999/02/22-rdf-syntax-ns#">
          <rdf:Description rdf:about="#Function_85">
            <dcterms:created>
              <rdf:Description>
                <dcterms:W3CDTF>2021-09-23T15:40:24Z</dcterms:W3CDTF>
              </rdf:Description>
            </dcterms:created>
          </rdf:Description>
        </rdf:RDF>
      </MiriamAnnotation>
      <Expression>
        (kinetics_592_0_*cAMP_bind_site_B1_1279_0__Kf*R2C2_877_0_*cAMP_895_0_-kinetics_592_0_*cAMP_bind_site_B1_1279_0__Kb*R2C2_cAMP_879_0_)/kinetics_592_0_
      </Expression>
      <ListOfParameterDescriptions>
        <ParameterDescription key="FunctionParameter_840" name="R2C2_877_0_" order="0" role="substrate"/>
        <ParameterDescription key="FunctionParameter_841" name="R2C2_cAMP_879_0_" order="1" role="product"/>
        <ParameterDescription key="FunctionParameter_842" name="cAMP_895_0_" order="2" role="substrate"/>
        <ParameterDescription key="FunctionParameter_843" name="cAMP_bind_site_B1_1279_0__Kb" order="3" role="constant"/>
        <ParameterDescription key="FunctionParameter_844" name="cAMP_bind_site_B1_1279_0__Kf" order="4" role="constant"/>
        <ParameterDescription key="FunctionParameter_845" name="kinetics_592_0_" order="5" role="volume"/>
      </ListOfParameterDescriptions>
    </Function>
    <Function key="Function_86" name="Function for cAMP_bind_site_B2" type="UserDefined" reversible="true">
      <MiriamAnnotation>
        <rdf:RDF xmlns:dcterms="http://purl.org/dc/terms/" xmlns:rdf="http://www.w3.org/1999/02/22-rdf-syntax-ns#">
          <rdf:Description rdf:about="#Function_86">
            <dcterms:created>
              <rdf:Description>
                <dcterms:W3CDTF>2021-09-23T15:40:24Z</dcterms:W3CDTF>
              </rdf:Description>
            </dcterms:created>
          </rdf:Description>
        </rdf:RDF>
      </MiriamAnnotation>
      <Expression>
        (kinetics_592_0_*cAMP_bind_site_B2_1281_0__Kf*cAMP_895_0_*R2C2_cAMP_879_0_-kinetics_592_0_*cAMP_bind_site_B2_1281_0__Kb*R2C2_cAMP2_881_0_)/kinetics_592_0_
      </Expression>
      <ListOfParameterDescriptions>
        <ParameterDescription key="FunctionParameter_852" name="R2C2_cAMP2_881_0_" order="0" role="product"/>
        <ParameterDescription key="FunctionParameter_853" name="R2C2_cAMP_879_0_" order="1" role="substrate"/>
        <ParameterDescription key="FunctionParameter_854" name="cAMP_895_0_" order="2" role="substrate"/>
        <ParameterDescription key="FunctionParameter_855" name="cAMP_bind_site_B2_1281_0__Kb" order="3" role="constant"/>
        <ParameterDescription key="FunctionParameter_856" name="cAMP_bind_site_B2_1281_0__Kf" order="4" role="constant"/>
        <ParameterDescription key="FunctionParameter_857" name="kinetics_592_0_" order="5" role="volume"/>
      </ListOfParameterDescriptions>
    </Function>
    <Function key="Function_87" name="Function for cAMP_bind_site_A1" type="UserDefined" reversible="true">
      <MiriamAnnotation>
        <rdf:RDF xmlns:dcterms="http://purl.org/dc/terms/" xmlns:rdf="http://www.w3.org/1999/02/22-rdf-syntax-ns#">
          <rdf:Description rdf:about="#Function_87">
            <dcterms:created>
              <rdf:Description>
                <dcterms:W3CDTF>2021-09-23T15:40:24Z</dcterms:W3CDTF>
              </rdf:Description>
            </dcterms:created>
          </rdf:Description>
        </rdf:RDF>
      </MiriamAnnotation>
      <Expression>
        (kinetics_592_0_*cAMP_bind_site_A1_1283_0__Kf*R2C2_cAMP2_881_0_*cAMP_895_0_-kinetics_592_0_*cAMP_bind_site_A1_1283_0__Kb*R2C2_cAMP3_883_0_)/kinetics_592_0_
      </Expression>
      <ListOfParameterDescriptions>
        <ParameterDescription key="FunctionParameter_864" name="R2C2_cAMP2_881_0_" order="0" role="substrate"/>
        <ParameterDescription key="FunctionParameter_865" name="R2C2_cAMP3_883_0_" order="1" role="product"/>
        <ParameterDescription key="FunctionParameter_866" name="cAMP_895_0_" order="2" role="substrate"/>
        <ParameterDescription key="FunctionParameter_867" name="cAMP_bind_site_A1_1283_0__Kb" order="3" role="constant"/>
        <ParameterDescription key="FunctionParameter_868" name="cAMP_bind_site_A1_1283_0__Kf" order="4" role="constant"/>
        <ParameterDescription key="FunctionParameter_869" name="kinetics_592_0_" order="5" role="volume"/>
      </ListOfParameterDescriptions>
    </Function>
    <Function key="Function_88" name="Function for cAMP_bind_site_A2" type="UserDefined" reversible="true">
      <MiriamAnnotation>
        <rdf:RDF xmlns:dcterms="http://purl.org/dc/terms/" xmlns:rdf="http://www.w3.org/1999/02/22-rdf-syntax-ns#">
          <rdf:Description rdf:about="#Function_88">
            <dcterms:created>
              <rdf:Description>
                <dcterms:W3CDTF>2021-09-23T15:40:24Z</dcterms:W3CDTF>
              </rdf:Description>
            </dcterms:created>
          </rdf:Description>
        </rdf:RDF>
      </MiriamAnnotation>
      <Expression>
        (kinetics_592_0_*cAMP_bind_site_A2_1285_0__Kf*R2C2_cAMP3_883_0_*cAMP_895_0_-kinetics_592_0_*cAMP_bind_site_A2_1285_0__Kb*R2C2_cAMP4_885_0_)/kinetics_592_0_
      </Expression>
      <ListOfParameterDescriptions>
        <ParameterDescription key="FunctionParameter_876" name="R2C2_cAMP3_883_0_" order="0" role="substrate"/>
        <ParameterDescription key="FunctionParameter_877" name="R2C2_cAMP4_885_0_" order="1" role="product"/>
        <ParameterDescription key="FunctionParameter_878" name="cAMP_895_0_" order="2" role="substrate"/>
        <ParameterDescription key="FunctionParameter_879" name="cAMP_bind_site_A2_1285_0__Kb" order="3" role="constant"/>
        <ParameterDescription key="FunctionParameter_880" name="cAMP_bind_site_A2_1285_0__Kf" order="4" role="constant"/>
        <ParameterDescription key="FunctionParameter_881" name="kinetics_592_0_" order="5" role="volume"/>
      </ListOfParameterDescriptions>
    </Function>
    <Function key="Function_89" name="Function for Release_C1" type="UserDefined" reversible="true">
      <MiriamAnnotation>
        <rdf:RDF xmlns:dcterms="http://purl.org/dc/terms/" xmlns:rdf="http://www.w3.org/1999/02/22-rdf-syntax-ns#">
          <rdf:Description rdf:about="#Function_89">
            <dcterms:created>
              <rdf:Description>
                <dcterms:W3CDTF>2021-09-23T15:40:24Z</dcterms:W3CDTF>
              </rdf:Description>
            </dcterms:created>
          </rdf:Description>
        </rdf:RDF>
      </MiriamAnnotation>
      <Expression>
        (kinetics_592_0_*Release_C1_1287_0__Kf*R2C2_cAMP4_885_0_-kinetics_592_0_*Release_C1_1287_0__Kb*PKA_active_875_0_*R2C_cAMP4_887_0_)/kinetics_592_0_
      </Expression>
      <ListOfParameterDescriptions>
        <ParameterDescription key="FunctionParameter_888" name="PKA_active_875_0_" order="0" role="product"/>
        <ParameterDescription key="FunctionParameter_889" name="R2C2_cAMP4_885_0_" order="1" role="substrate"/>
        <ParameterDescription key="FunctionParameter_890" name="R2C_cAMP4_887_0_" order="2" role="product"/>
        <ParameterDescription key="FunctionParameter_891" name="Release_C1_1287_0__Kb" order="3" role="constant"/>
        <ParameterDescription key="FunctionParameter_892" name="Release_C1_1287_0__Kf" order="4" role="constant"/>
        <ParameterDescription key="FunctionParameter_893" name="kinetics_592_0_" order="5" role="volume"/>
      </ListOfParameterDescriptions>
    </Function>
    <Function key="Function_90" name="Function for Release_C2" type="UserDefined" reversible="true">
      <MiriamAnnotation>
        <rdf:RDF xmlns:dcterms="http://purl.org/dc/terms/" xmlns:rdf="http://www.w3.org/1999/02/22-rdf-syntax-ns#">
          <rdf:Description rdf:about="#Function_90">
            <dcterms:created>
              <rdf:Description>
                <dcterms:W3CDTF>2021-09-23T15:40:24Z</dcterms:W3CDTF>
              </rdf:Description>
            </dcterms:created>
          </rdf:Description>
        </rdf:RDF>
      </MiriamAnnotation>
      <Expression>
        (kinetics_592_0_*Release_C2_1289_0__Kf*R2C_cAMP4_887_0_-kinetics_592_0_*Release_C2_1289_0__Kb*R2_cAMP4_889_0_*PKA_active_875_0_)/kinetics_592_0_
      </Expression>
      <ListOfParameterDescriptions>
        <ParameterDescription key="FunctionParameter_900" name="PKA_active_875_0_" order="0" role="product"/>
        <ParameterDescription key="FunctionParameter_901" name="R2C_cAMP4_887_0_" order="1" role="substrate"/>
        <ParameterDescription key="FunctionParameter_902" name="R2_cAMP4_889_0_" order="2" role="product"/>
        <ParameterDescription key="FunctionParameter_903" name="Release_C2_1289_0__Kb" order="3" role="constant"/>
        <ParameterDescription key="FunctionParameter_904" name="Release_C2_1289_0__Kf" order="4" role="constant"/>
        <ParameterDescription key="FunctionParameter_905" name="kinetics_592_0_" order="5" role="volume"/>
      </ListOfParameterDescriptions>
    </Function>
    <Function key="Function_91" name="Function for inhib_PKA" type="UserDefined" reversible="true">
      <MiriamAnnotation>
        <rdf:RDF xmlns:dcterms="http://purl.org/dc/terms/" xmlns:rdf="http://www.w3.org/1999/02/22-rdf-syntax-ns#">
          <rdf:Description rdf:about="#Function_91">
            <dcterms:created>
              <rdf:Description>
                <dcterms:W3CDTF>2021-09-23T15:40:24Z</dcterms:W3CDTF>
              </rdf:Description>
            </dcterms:created>
          </rdf:Description>
        </rdf:RDF>
      </MiriamAnnotation>
      <Expression>
        (kinetics_592_0_*inhib_PKA_1291_0__Kf*PKA_inhibitor_891_0_*PKA_active_875_0_-kinetics_592_0_*inhib_PKA_1291_0__Kb*inhibited_PKA_893_0_)/kinetics_592_0_
      </Expression>
      <ListOfParameterDescriptions>
        <ParameterDescription key="FunctionParameter_912" name="PKA_active_875_0_" order="0" role="substrate"/>
        <ParameterDescription key="FunctionParameter_913" name="PKA_inhibitor_891_0_" order="1" role="substrate"/>
        <ParameterDescription key="FunctionParameter_914" name="inhib_PKA_1291_0__Kb" order="2" role="constant"/>
        <ParameterDescription key="FunctionParameter_915" name="inhib_PKA_1291_0__Kf" order="3" role="constant"/>
        <ParameterDescription key="FunctionParameter_916" name="inhibited_PKA_893_0_" order="4" role="product"/>
        <ParameterDescription key="FunctionParameter_917" name="kinetics_592_0_" order="5" role="volume"/>
      </ListOfParameterDescriptions>
    </Function>
    <Function key="Function_92" name="Function for CaM_bind_AC1" type="UserDefined" reversible="true">
      <MiriamAnnotation>
        <rdf:RDF xmlns:dcterms="http://purl.org/dc/terms/" xmlns:rdf="http://www.w3.org/1999/02/22-rdf-syntax-ns#">
          <rdf:Description rdf:about="#Function_92">
            <dcterms:created>
              <rdf:Description>
                <dcterms:W3CDTF>2021-09-23T15:40:24Z</dcterms:W3CDTF>
              </rdf:Description>
            </dcterms:created>
          </rdf:Description>
        </rdf:RDF>
      </MiriamAnnotation>
      <Expression>
        (kinetics_592_0_*CaM_bind_AC1_1293_0__Kf*CaM_Ca4_835_0_*AC1_901_0_-kinetics_592_0_*CaM_bind_AC1_1293_0__Kb*AC1_CaM_899_0_)/kinetics_592_0_
      </Expression>
      <ListOfParameterDescriptions>
        <ParameterDescription key="FunctionParameter_924" name="AC1_901_0_" order="0" role="substrate"/>
        <ParameterDescription key="FunctionParameter_925" name="AC1_CaM_899_0_" order="1" role="product"/>
        <ParameterDescription key="FunctionParameter_926" name="CaM_Ca4_835_0_" order="2" role="substrate"/>
        <ParameterDescription key="FunctionParameter_927" name="CaM_bind_AC1_1293_0__Kb" order="3" role="constant"/>
        <ParameterDescription key="FunctionParameter_928" name="CaM_bind_AC1_1293_0__Kf" order="4" role="constant"/>
        <ParameterDescription key="FunctionParameter_929" name="kinetics_592_0_" order="5" role="volume"/>
      </ListOfParameterDescriptions>
    </Function>
    <Function key="Function_93" name="Function for CaM_bind_PDE1" type="UserDefined" reversible="true">
      <MiriamAnnotation>
        <rdf:RDF xmlns:dcterms="http://purl.org/dc/terms/" xmlns:rdf="http://www.w3.org/1999/02/22-rdf-syntax-ns#">
          <rdf:Description rdf:about="#Function_93">
            <dcterms:created>
              <rdf:Description>
                <dcterms:W3CDTF>2021-09-23T15:40:24Z</dcterms:W3CDTF>
              </rdf:Description>
            </dcterms:created>
          </rdf:Description>
        </rdf:RDF>
      </MiriamAnnotation>
      <Expression>
        (kinetics_592_0_*CaM_bind_PDE1_1299_0__Kf*CaM_Ca4_835_0_*PDE1_917_0_-kinetics_592_0_*CaM_bind_PDE1_1299_0__Kb*CaM_dot_PDE1_919_0_)/kinetics_592_0_
      </Expression>
      <ListOfParameterDescriptions>
        <ParameterDescription key="FunctionParameter_940" name="CaM_Ca4_835_0_" order="0" role="substrate"/>
        <ParameterDescription key="FunctionParameter_941" name="CaM_bind_PDE1_1299_0__Kb" order="1" role="constant"/>
        <ParameterDescription key="FunctionParameter_942" name="CaM_bind_PDE1_1299_0__Kf" order="2" role="constant"/>
        <ParameterDescription key="FunctionParameter_943" name="CaM_dot_PDE1_919_0_" order="3" role="product"/>
        <ParameterDescription key="FunctionParameter_944" name="PDE1_917_0_" order="4" role="substrate"/>
        <ParameterDescription key="FunctionParameter_945" name="kinetics_592_0_" order="5" role="volume"/>
      </ListOfParameterDescriptions>
    </Function>
    <Function key="Function_94" name="Function for RecLigandBinding" type="UserDefined" reversible="true">
      <MiriamAnnotation>
        <rdf:RDF xmlns:dcterms="http://purl.org/dc/terms/" xmlns:rdf="http://www.w3.org/1999/02/22-rdf-syntax-ns#">
          <rdf:Description rdf:about="#Function_94">
            <dcterms:created>
              <rdf:Description>
                <dcterms:W3CDTF>2021-09-23T15:40:24Z</dcterms:W3CDTF>
              </rdf:Description>
            </dcterms:created>
          </rdf:Description>
        </rdf:RDF>
      </MiriamAnnotation>
      <Expression>
        (kinetics_592_0_*RecLigandBinding_1301_0__Kf*Glutamate_923_0_*mGluR_925_0_-kinetics_592_0_*RecLigandBinding_1301_0__Kb*Rec_Glu_927_0_)/kinetics_592_0_
      </Expression>
      <ListOfParameterDescriptions>
        <ParameterDescription key="FunctionParameter_952" name="Glutamate_923_0_" order="0" role="substrate"/>
        <ParameterDescription key="FunctionParameter_953" name="RecLigandBinding_1301_0__Kb" order="1" role="constant"/>
        <ParameterDescription key="FunctionParameter_954" name="RecLigandBinding_1301_0__Kf" order="2" role="constant"/>
        <ParameterDescription key="FunctionParameter_955" name="Rec_Glu_927_0_" order="3" role="product"/>
        <ParameterDescription key="FunctionParameter_956" name="kinetics_592_0_" order="4" role="volume"/>
        <ParameterDescription key="FunctionParameter_957" name="mGluR_925_0_" order="5" role="substrate"/>
      </ListOfParameterDescriptions>
    </Function>
    <Function key="Function_95" name="Function for Rec_Glu_bind_Gq" type="UserDefined" reversible="true">
      <MiriamAnnotation>
        <rdf:RDF xmlns:dcterms="http://purl.org/dc/terms/" xmlns:rdf="http://www.w3.org/1999/02/22-rdf-syntax-ns#">
          <rdf:Description rdf:about="#Function_95">
            <dcterms:created>
              <rdf:Description>
                <dcterms:W3CDTF>2021-09-23T15:40:24Z</dcterms:W3CDTF>
              </rdf:Description>
            </dcterms:created>
          </rdf:Description>
        </rdf:RDF>
      </MiriamAnnotation>
      <Expression>
        (kinetics_592_0_*Rec_Glu_bind_Gq_1303_0__Kf*G_GDP_939_0_*Rec_Glu_927_0_-kinetics_592_0_*Rec_Glu_bind_Gq_1303_0__Kb*Rec_Glu_Gq_931_0_)/kinetics_592_0_
      </Expression>
      <ListOfParameterDescriptions>
        <ParameterDescription key="FunctionParameter_964" name="G_GDP_939_0_" order="0" role="substrate"/>
        <ParameterDescription key="FunctionParameter_965" name="Rec_Glu_927_0_" order="1" role="substrate"/>
        <ParameterDescription key="FunctionParameter_966" name="Rec_Glu_Gq_931_0_" order="2" role="product"/>
        <ParameterDescription key="FunctionParameter_967" name="Rec_Glu_bind_Gq_1303_0__Kb" order="3" role="constant"/>
        <ParameterDescription key="FunctionParameter_968" name="Rec_Glu_bind_Gq_1303_0__Kf" order="4" role="constant"/>
        <ParameterDescription key="FunctionParameter_969" name="kinetics_592_0_" order="5" role="volume"/>
      </ListOfParameterDescriptions>
    </Function>
    <Function key="Function_96" name="Function for Glu_bind_Rec_Gq" type="UserDefined" reversible="true">
      <MiriamAnnotation>
        <rdf:RDF xmlns:dcterms="http://purl.org/dc/terms/" xmlns:rdf="http://www.w3.org/1999/02/22-rdf-syntax-ns#">
          <rdf:Description rdf:about="#Function_96">
            <dcterms:created>
              <rdf:Description>
                <dcterms:W3CDTF>2021-09-23T15:40:24Z</dcterms:W3CDTF>
              </rdf:Description>
            </dcterms:created>
          </rdf:Description>
        </rdf:RDF>
      </MiriamAnnotation>
      <Expression>
        (kinetics_592_0_*Glu_bind_Rec_Gq_1305_0__Kf*Rec_Gq_929_0_*Glutamate_923_0_-kinetics_592_0_*Glu_bind_Rec_Gq_1305_0__Kb*Rec_Glu_Gq_931_0_)/kinetics_592_0_
      </Expression>
      <ListOfParameterDescriptions>
        <ParameterDescription key="FunctionParameter_976" name="Glu_bind_Rec_Gq_1305_0__Kb" order="0" role="constant"/>
        <ParameterDescription key="FunctionParameter_977" name="Glu_bind_Rec_Gq_1305_0__Kf" order="1" role="constant"/>
        <ParameterDescription key="FunctionParameter_978" name="Glutamate_923_0_" order="2" role="substrate"/>
        <ParameterDescription key="FunctionParameter_979" name="Rec_Glu_Gq_931_0_" order="3" role="product"/>
        <ParameterDescription key="FunctionParameter_980" name="Rec_Gq_929_0_" order="4" role="substrate"/>
        <ParameterDescription key="FunctionParameter_981" name="kinetics_592_0_" order="5" role="volume"/>
      </ListOfParameterDescriptions>
    </Function>
    <Function key="Function_97" name="Function for Rec_bind_Gq" type="UserDefined" reversible="true">
      <MiriamAnnotation>
        <rdf:RDF xmlns:dcterms="http://purl.org/dc/terms/" xmlns:rdf="http://www.w3.org/1999/02/22-rdf-syntax-ns#">
          <rdf:Description rdf:about="#Function_97">
            <dcterms:created>
              <rdf:Description>
                <dcterms:W3CDTF>2021-09-23T15:40:24Z</dcterms:W3CDTF>
              </rdf:Description>
            </dcterms:created>
          </rdf:Description>
        </rdf:RDF>
      </MiriamAnnotation>
      <Expression>
        (kinetics_592_0_*Rec_bind_Gq_1309_0__Kf*G_GDP_939_0_*mGluR_925_0_-kinetics_592_0_*Rec_bind_Gq_1309_0__Kb*Rec_Gq_929_0_)/kinetics_592_0_
      </Expression>
      <ListOfParameterDescriptions>
        <ParameterDescription key="FunctionParameter_990" name="G_GDP_939_0_" order="0" role="substrate"/>
        <ParameterDescription key="FunctionParameter_991" name="Rec_Gq_929_0_" order="1" role="product"/>
        <ParameterDescription key="FunctionParameter_992" name="Rec_bind_Gq_1309_0__Kb" order="2" role="constant"/>
        <ParameterDescription key="FunctionParameter_993" name="Rec_bind_Gq_1309_0__Kf" order="3" role="constant"/>
        <ParameterDescription key="FunctionParameter_994" name="kinetics_592_0_" order="4" role="volume"/>
        <ParameterDescription key="FunctionParameter_995" name="mGluR_925_0_" order="5" role="substrate"/>
      </ListOfParameterDescriptions>
    </Function>
    <Function key="Function_98" name="Function for bind_Gab1" type="UserDefined" reversible="true">
      <MiriamAnnotation>
        <rdf:RDF xmlns:dcterms="http://purl.org/dc/terms/" xmlns:rdf="http://www.w3.org/1999/02/22-rdf-syntax-ns#">
          <rdf:Description rdf:about="#Function_98">
            <dcterms:created>
              <rdf:Description>
                <dcterms:W3CDTF>2021-09-23T15:40:24Z</dcterms:W3CDTF>
              </rdf:Description>
            </dcterms:created>
          </rdf:Description>
        </rdf:RDF>
      </MiriamAnnotation>
      <Expression>
        (kinetics_592_0_*bind_Gab1_1317_0__Kf*Gab1_961_0_*SHC_p_Grb2_clx_807_0_-kinetics_592_0_*bind_Gab1_1317_0__Kb*SHC_p_Grb2_Gab1_clx_963_0_)/kinetics_592_0_
      </Expression>
      <ListOfParameterDescriptions>
        <ParameterDescription key="FunctionParameter_1008" name="Gab1_961_0_" order="0" role="substrate"/>
        <ParameterDescription key="FunctionParameter_1009" name="SHC_p_Grb2_Gab1_clx_963_0_" order="1" role="product"/>
        <ParameterDescription key="FunctionParameter_1010" name="SHC_p_Grb2_clx_807_0_" order="2" role="substrate"/>
        <ParameterDescription key="FunctionParameter_1011" name="bind_Gab1_1317_0__Kb" order="3" role="constant"/>
        <ParameterDescription key="FunctionParameter_1012" name="bind_Gab1_1317_0__Kf" order="4" role="constant"/>
        <ParameterDescription key="FunctionParameter_1013" name="kinetics_592_0_" order="5" role="volume"/>
      </ListOfParameterDescriptions>
    </Function>
    <Function key="Function_99" name="Function for PI3K_act" type="UserDefined" reversible="true">
      <MiriamAnnotation>
        <rdf:RDF xmlns:dcterms="http://purl.org/dc/terms/" xmlns:rdf="http://www.w3.org/1999/02/22-rdf-syntax-ns#">
          <rdf:Description rdf:about="#Function_99">
            <dcterms:created>
              <rdf:Description>
                <dcterms:W3CDTF>2021-09-23T15:40:24Z</dcterms:W3CDTF>
              </rdf:Description>
            </dcterms:created>
          </rdf:Description>
        </rdf:RDF>
      </MiriamAnnotation>
      <Expression>
        (kinetics_592_0_*PI3K_act_1319_0__Kf*SHC_p_Grb2_Gab1_clx_963_0_*PI3K_957_0_-kinetics_592_0_*PI3K_act_1319_0__Kb*SHC_p_Grb2_Gab1_PI3K_clx_955_0_)/kinetics_592_0_
      </Expression>
      <ListOfParameterDescriptions>
        <ParameterDescription key="FunctionParameter_1020" name="PI3K_957_0_" order="0" role="substrate"/>
        <ParameterDescription key="FunctionParameter_1021" name="PI3K_act_1319_0__Kb" order="1" role="constant"/>
        <ParameterDescription key="FunctionParameter_1022" name="PI3K_act_1319_0__Kf" order="2" role="constant"/>
        <ParameterDescription key="FunctionParameter_1023" name="SHC_p_Grb2_Gab1_PI3K_clx_955_0_" order="3" role="product"/>
        <ParameterDescription key="FunctionParameter_1024" name="SHC_p_Grb2_Gab1_clx_963_0_" order="4" role="substrate"/>
        <ParameterDescription key="FunctionParameter_1025" name="kinetics_592_0_" order="5" role="volume"/>
      </ListOfParameterDescriptions>
    </Function>
    <Function key="Function_100" name="Function for basal_PI3K_act" type="UserDefined" reversible="true">
      <MiriamAnnotation>
        <rdf:RDF xmlns:dcterms="http://purl.org/dc/terms/" xmlns:rdf="http://www.w3.org/1999/02/22-rdf-syntax-ns#">
          <rdf:Description rdf:about="#Function_100">
            <dcterms:created>
              <rdf:Description>
                <dcterms:W3CDTF>2021-09-23T15:40:24Z</dcterms:W3CDTF>
              </rdf:Description>
            </dcterms:created>
          </rdf:Description>
        </rdf:RDF>
      </MiriamAnnotation>
      <Expression>
        (kinetics_592_0_*basal_PI3K_act_1321_0__Kf*PI3K_957_0_-kinetics_592_0_*basal_PI3K_act_1321_0__Kb*PI3K_basal_959_0_)/kinetics_592_0_
      </Expression>
      <ListOfParameterDescriptions>
        <ParameterDescription key="FunctionParameter_1005" name="PI3K_957_0_" order="0" role="substrate"/>
        <ParameterDescription key="FunctionParameter_1032" name="PI3K_basal_959_0_" order="1" role="product"/>
        <ParameterDescription key="FunctionParameter_1033" name="basal_PI3K_act_1321_0__Kb" order="2" role="constant"/>
        <ParameterDescription key="FunctionParameter_1034" name="basal_PI3K_act_1321_0__Kf" order="3" role="constant"/>
        <ParameterDescription key="FunctionParameter_1035" name="kinetics_592_0_" order="4" role="volume"/>
      </ListOfParameterDescriptions>
    </Function>
    <Function key="Function_101" name="Function for PI3K_bind_Ras_GTP" type="UserDefined" reversible="true">
      <MiriamAnnotation>
        <rdf:RDF xmlns:dcterms="http://purl.org/dc/terms/" xmlns:rdf="http://www.w3.org/1999/02/22-rdf-syntax-ns#">
          <rdf:Description rdf:about="#Function_101">
            <dcterms:created>
              <rdf:Description>
                <dcterms:W3CDTF>2021-09-23T15:40:24Z</dcterms:W3CDTF>
              </rdf:Description>
            </dcterms:created>
          </rdf:Description>
        </rdf:RDF>
      </MiriamAnnotation>
      <Expression>
        (kinetics_592_0_*PI3K_bind_Ras_GTP_1323_0__Kf*GTP_Ras_771_0_*PI3K_957_0_-kinetics_592_0_*PI3K_bind_Ras_GTP_1323_0__Kb*Ras_GTP_PI3K_967_0_)/kinetics_592_0_
      </Expression>
      <ListOfParameterDescriptions>
        <ParameterDescription key="FunctionParameter_1042" name="GTP_Ras_771_0_" order="0" role="substrate"/>
        <ParameterDescription key="FunctionParameter_1043" name="PI3K_957_0_" order="1" role="substrate"/>
        <ParameterDescription key="FunctionParameter_1044" name="PI3K_bind_Ras_GTP_1323_0__Kb" order="2" role="constant"/>
        <ParameterDescription key="FunctionParameter_1045" name="PI3K_bind_Ras_GTP_1323_0__Kf" order="3" role="constant"/>
        <ParameterDescription key="FunctionParameter_1046" name="Ras_GTP_PI3K_967_0_" order="4" role="product"/>
        <ParameterDescription key="FunctionParameter_1047" name="kinetics_592_0_" order="5" role="volume"/>
      </ListOfParameterDescriptions>
    </Function>
    <Function key="Function_102" name="Function for PIP3_bind_AKT" type="UserDefined" reversible="true">
      <MiriamAnnotation>
        <rdf:RDF xmlns:dcterms="http://purl.org/dc/terms/" xmlns:rdf="http://www.w3.org/1999/02/22-rdf-syntax-ns#">
          <rdf:Description rdf:about="#Function_102">
            <dcterms:created>
              <rdf:Description>
                <dcterms:W3CDTF>2021-09-23T15:40:24Z</dcterms:W3CDTF>
              </rdf:Description>
            </dcterms:created>
          </rdf:Description>
        </rdf:RDF>
      </MiriamAnnotation>
      <Expression>
        (kinetics_592_0_*PIP3_bind_AKT_1325_0__Kf*AKT_979_0_*PIP3_951_0_-kinetics_592_0_*PIP3_bind_AKT_1325_0__Kb*PIP3_AKT_969_0_)/kinetics_592_0_
      </Expression>
      <ListOfParameterDescriptions>
        <ParameterDescription key="FunctionParameter_1054" name="AKT_979_0_" order="0" role="substrate"/>
        <ParameterDescription key="FunctionParameter_1055" name="PIP3_951_0_" order="1" role="substrate"/>
        <ParameterDescription key="FunctionParameter_1056" name="PIP3_AKT_969_0_" order="2" role="product"/>
        <ParameterDescription key="FunctionParameter_1057" name="PIP3_bind_AKT_1325_0__Kb" order="3" role="constant"/>
        <ParameterDescription key="FunctionParameter_1058" name="PIP3_bind_AKT_1325_0__Kf" order="4" role="constant"/>
        <ParameterDescription key="FunctionParameter_1059" name="kinetics_592_0_" order="5" role="volume"/>
      </ListOfParameterDescriptions>
    </Function>
    <Function key="Function_103" name="Function for PIP3_bind_PDK1" type="UserDefined" reversible="true">
      <MiriamAnnotation>
        <rdf:RDF xmlns:dcterms="http://purl.org/dc/terms/" xmlns:rdf="http://www.w3.org/1999/02/22-rdf-syntax-ns#">
          <rdf:Description rdf:about="#Function_103">
            <dcterms:created>
              <rdf:Description>
                <dcterms:W3CDTF>2021-09-23T15:40:24Z</dcterms:W3CDTF>
              </rdf:Description>
            </dcterms:created>
          </rdf:Description>
        </rdf:RDF>
      </MiriamAnnotation>
      <Expression>
        (kinetics_592_0_*PIP3_bind_PDK1_1327_0__Kf*PDK1_953_0_*PIP3_951_0_-kinetics_592_0_*PIP3_bind_PDK1_1327_0__Kb*PIP3_PDK1_971_0_)/kinetics_592_0_
      </Expression>
      <ListOfParameterDescriptions>
        <ParameterDescription key="FunctionParameter_1066" name="PDK1_953_0_" order="0" role="substrate"/>
        <ParameterDescription key="FunctionParameter_1067" name="PIP3_951_0_" order="1" role="substrate"/>
        <ParameterDescription key="FunctionParameter_1068" name="PIP3_PDK1_971_0_" order="2" role="product"/>
        <ParameterDescription key="FunctionParameter_1069" name="PIP3_bind_PDK1_1327_0__Kb" order="3" role="constant"/>
        <ParameterDescription key="FunctionParameter_1070" name="PIP3_bind_PDK1_1327_0__Kf" order="4" role="constant"/>
        <ParameterDescription key="FunctionParameter_1071" name="kinetics_592_0_" order="5" role="volume"/>
      </ListOfParameterDescriptions>
    </Function>
    <Function key="Function_104" name="Function for Dimeriz_TrKB" type="UserDefined" reversible="true">
      <MiriamAnnotation>
        <rdf:RDF xmlns:dcterms="http://purl.org/dc/terms/" xmlns:rdf="http://www.w3.org/1999/02/22-rdf-syntax-ns#">
          <rdf:Description rdf:about="#Function_104">
            <dcterms:created>
              <rdf:Description>
                <dcterms:W3CDTF>2021-09-23T15:40:24Z</dcterms:W3CDTF>
              </rdf:Description>
            </dcterms:created>
          </rdf:Description>
        </rdf:RDF>
      </MiriamAnnotation>
      <Expression>
        (kinetics_592_0_*Dimeriz_TrKB_1331_0__Kf*BDNF_TrKB_clx_987_0_*TrKB_983_0_-kinetics_592_0_*Dimeriz_TrKB_1331_0__Kb*BDNF_TrKB2_clx_985_0_)/kinetics_592_0_
      </Expression>
      <ListOfParameterDescriptions>
        <ParameterDescription key="FunctionParameter_1080" name="BDNF_TrKB2_clx_985_0_" order="0" role="product"/>
        <ParameterDescription key="FunctionParameter_1081" name="BDNF_TrKB_clx_987_0_" order="1" role="substrate"/>
        <ParameterDescription key="FunctionParameter_1082" name="Dimeriz_TrKB_1331_0__Kb" order="2" role="constant"/>
        <ParameterDescription key="FunctionParameter_1083" name="Dimeriz_TrKB_1331_0__Kf" order="3" role="constant"/>
        <ParameterDescription key="FunctionParameter_1084" name="TrKB_983_0_" order="4" role="substrate"/>
        <ParameterDescription key="FunctionParameter_1085" name="kinetics_592_0_" order="5" role="volume"/>
      </ListOfParameterDescriptions>
    </Function>
    <Function key="Function_105" name="Function for Ligand_binding" type="UserDefined" reversible="true">
      <MiriamAnnotation>
        <rdf:RDF xmlns:dcterms="http://purl.org/dc/terms/" xmlns:rdf="http://www.w3.org/1999/02/22-rdf-syntax-ns#">
          <rdf:Description rdf:about="#Function_105">
            <dcterms:created>
              <rdf:Description>
                <dcterms:W3CDTF>2021-09-23T15:40:24Z</dcterms:W3CDTF>
              </rdf:Description>
            </dcterms:created>
          </rdf:Description>
        </rdf:RDF>
      </MiriamAnnotation>
      <Expression>
        (kinetics_592_0_*Ligand_binding_1333_0__Kf*BDNF_1045_0_*TrKB_983_0_-kinetics_592_0_*Ligand_binding_1333_0__Kb*BDNF_TrKB_clx_987_0_)/kinetics_592_0_
      </Expression>
      <ListOfParameterDescriptions>
        <ParameterDescription key="FunctionParameter_1092" name="BDNF_1045_0_" order="0" role="substrate"/>
        <ParameterDescription key="FunctionParameter_1093" name="BDNF_TrKB_clx_987_0_" order="1" role="product"/>
        <ParameterDescription key="FunctionParameter_1094" name="Ligand_binding_1333_0__Kb" order="2" role="constant"/>
        <ParameterDescription key="FunctionParameter_1095" name="Ligand_binding_1333_0__Kf" order="3" role="constant"/>
        <ParameterDescription key="FunctionParameter_1096" name="TrKB_983_0_" order="4" role="substrate"/>
        <ParameterDescription key="FunctionParameter_1097" name="kinetics_592_0_" order="5" role="volume"/>
      </ListOfParameterDescriptions>
    </Function>
    <Function key="Function_106" name="Function for LR_cycling" type="UserDefined" reversible="true">
      <MiriamAnnotation>
        <rdf:RDF xmlns:dcterms="http://purl.org/dc/terms/" xmlns:rdf="http://www.w3.org/1999/02/22-rdf-syntax-ns#">
          <rdf:Description rdf:about="#Function_106">
            <dcterms:created>
              <rdf:Description>
                <dcterms:W3CDTF>2021-09-23T15:40:24Z</dcterms:W3CDTF>
              </rdf:Description>
            </dcterms:created>
          </rdf:Description>
        </rdf:RDF>
      </MiriamAnnotation>
      <Expression>
        (kinetics_592_0_*LR_cycling_1337_0__Kf*Int_BDNF_TrKB2_p_clx_981_0_-kinetics_592_0_*LR_cycling_1337_0__Kb*TrKB_983_0_)/kinetics_592_0_
      </Expression>
      <ListOfParameterDescriptions>
        <ParameterDescription key="FunctionParameter_1105" name="Int_BDNF_TrKB2_p_clx_981_0_" order="0" role="substrate"/>
        <ParameterDescription key="FunctionParameter_1106" name="LR_cycling_1337_0__Kb" order="1" role="constant"/>
        <ParameterDescription key="FunctionParameter_1107" name="LR_cycling_1337_0__Kf" order="2" role="constant"/>
        <ParameterDescription key="FunctionParameter_1108" name="TrKB_983_0_" order="3" role="product"/>
        <ParameterDescription key="FunctionParameter_1109" name="kinetics_592_0_" order="4" role="volume"/>
      </ListOfParameterDescriptions>
    </Function>
    <Function key="Function_107" name="Function for Rheb_GTP_bind_TORclx" type="UserDefined" reversible="true">
      <MiriamAnnotation>
        <rdf:RDF xmlns:dcterms="http://purl.org/dc/terms/" xmlns:rdf="http://www.w3.org/1999/02/22-rdf-syntax-ns#">
          <rdf:Description rdf:about="#Function_107">
            <dcterms:created>
              <rdf:Description>
                <dcterms:W3CDTF>2021-09-23T15:40:24Z</dcterms:W3CDTF>
              </rdf:Description>
            </dcterms:created>
          </rdf:Description>
        </rdf:RDF>
      </MiriamAnnotation>
      <Expression>
        (kinetics_592_0_*Rheb_GTP_bind_TORclx_1339_0__Kf*TOR_clx_995_0_*Rheb_GTP_991_0_-kinetics_592_0_*Rheb_GTP_bind_TORclx_1339_0__Kb*TOR_Rheb_GTP_clx_997_0_)/kinetics_592_0_
      </Expression>
      <ListOfParameterDescriptions>
        <ParameterDescription key="FunctionParameter_1116" name="Rheb_GTP_991_0_" order="0" role="substrate"/>
        <ParameterDescription key="FunctionParameter_1117" name="Rheb_GTP_bind_TORclx_1339_0__Kb" order="1" role="constant"/>
        <ParameterDescription key="FunctionParameter_1118" name="Rheb_GTP_bind_TORclx_1339_0__Kf" order="2" role="constant"/>
        <ParameterDescription key="FunctionParameter_1119" name="TOR_Rheb_GTP_clx_997_0_" order="3" role="product"/>
        <ParameterDescription key="FunctionParameter_1120" name="TOR_clx_995_0_" order="4" role="substrate"/>
        <ParameterDescription key="FunctionParameter_1121" name="kinetics_592_0_" order="5" role="volume"/>
      </ListOfParameterDescriptions>
    </Function>
    <Function key="Function_108" name="Function for eIF4E_bind_BP2" type="UserDefined" reversible="true">
      <MiriamAnnotation>
        <rdf:RDF xmlns:dcterms="http://purl.org/dc/terms/" xmlns:rdf="http://www.w3.org/1999/02/22-rdf-syntax-ns#">
          <rdf:Description rdf:about="#Function_108">
            <dcterms:created>
              <rdf:Description>
                <dcterms:W3CDTF>2021-09-23T15:40:24Z</dcterms:W3CDTF>
              </rdf:Description>
            </dcterms:created>
          </rdf:Description>
        </rdf:RDF>
      </MiriamAnnotation>
      <Expression>
        (kinetics_592_0_*eIF4E_bind_BP2_1345_0__Kf*_4E_BP_1009_0_*eIF4E_1055_0_-kinetics_592_0_*eIF4E_bind_BP2_1345_0__Kb*eIF4E_BP_1013_0_)/kinetics_592_0_
      </Expression>
      <ListOfParameterDescriptions>
        <ParameterDescription key="FunctionParameter_1132" name="_4E_BP_1009_0_" order="0" role="substrate"/>
        <ParameterDescription key="FunctionParameter_1133" name="eIF4E_1055_0_" order="1" role="substrate"/>
        <ParameterDescription key="FunctionParameter_1134" name="eIF4E_BP_1013_0_" order="2" role="product"/>
        <ParameterDescription key="FunctionParameter_1135" name="eIF4E_bind_BP2_1345_0__Kb" order="3" role="constant"/>
        <ParameterDescription key="FunctionParameter_1136" name="eIF4E_bind_BP2_1345_0__Kf" order="4" role="constant"/>
        <ParameterDescription key="FunctionParameter_1137" name="kinetics_592_0_" order="5" role="volume"/>
      </ListOfParameterDescriptions>
    </Function>
    <Function key="Function_109" name="Function for eIF4E_BP2_disso" type="UserDefined" reversible="true">
      <MiriamAnnotation>
        <rdf:RDF xmlns:dcterms="http://purl.org/dc/terms/" xmlns:rdf="http://www.w3.org/1999/02/22-rdf-syntax-ns#">
          <rdf:Description rdf:about="#Function_109">
            <dcterms:created>
              <rdf:Description>
                <dcterms:W3CDTF>2021-09-23T15:40:24Z</dcterms:W3CDTF>
              </rdf:Description>
            </dcterms:created>
          </rdf:Description>
        </rdf:RDF>
      </MiriamAnnotation>
      <Expression>
        (kinetics_592_0_*eIF4E_BP2_disso_1347_0__Kf*eIF4E_BP_t37_46_s65_1017_0_-kinetics_592_0_*eIF4E_BP2_disso_1347_0__Kb*_4E_BP_t37_46_s65_1011_0_*eIF4E_1055_0_)/kinetics_592_0_
      </Expression>
      <ListOfParameterDescriptions>
        <ParameterDescription key="FunctionParameter_1144" name="_4E_BP_t37_46_s65_1011_0_" order="0" role="product"/>
        <ParameterDescription key="FunctionParameter_1145" name="eIF4E_1055_0_" order="1" role="product"/>
        <ParameterDescription key="FunctionParameter_1146" name="eIF4E_BP2_disso_1347_0__Kb" order="2" role="constant"/>
        <ParameterDescription key="FunctionParameter_1147" name="eIF4E_BP2_disso_1347_0__Kf" order="3" role="constant"/>
        <ParameterDescription key="FunctionParameter_1148" name="eIF4E_BP_t37_46_s65_1017_0_" order="4" role="substrate"/>
        <ParameterDescription key="FunctionParameter_1149" name="kinetics_592_0_" order="5" role="volume"/>
      </ListOfParameterDescriptions>
    </Function>
    <Function key="Function_110" name="Function for eIF4E_BP_disso" type="UserDefined" reversible="true">
      <MiriamAnnotation>
        <rdf:RDF xmlns:dcterms="http://purl.org/dc/terms/" xmlns:rdf="http://www.w3.org/1999/02/22-rdf-syntax-ns#">
          <rdf:Description rdf:about="#Function_110">
            <dcterms:created>
              <rdf:Description>
                <dcterms:W3CDTF>2021-09-23T15:40:24Z</dcterms:W3CDTF>
              </rdf:Description>
            </dcterms:created>
          </rdf:Description>
        </rdf:RDF>
      </MiriamAnnotation>
      <Expression>
        (kinetics_592_0_*eIF4E_BP_disso_1349_0__Kf*eIF4E_BP_thr37_46_1015_0_-kinetics_592_0_*eIF4E_BP_disso_1349_0__Kb*_4E_BP_t37_46_1019_0_*eIF4E_1055_0_)/kinetics_592_0_
      </Expression>
      <ListOfParameterDescriptions>
        <ParameterDescription key="FunctionParameter_1156" name="_4E_BP_t37_46_1019_0_" order="0" role="product"/>
        <ParameterDescription key="FunctionParameter_1157" name="eIF4E_1055_0_" order="1" role="product"/>
        <ParameterDescription key="FunctionParameter_1158" name="eIF4E_BP_disso_1349_0__Kb" order="2" role="constant"/>
        <ParameterDescription key="FunctionParameter_1159" name="eIF4E_BP_disso_1349_0__Kf" order="3" role="constant"/>
        <ParameterDescription key="FunctionParameter_1160" name="eIF4E_BP_thr37_46_1015_0_" order="4" role="substrate"/>
        <ParameterDescription key="FunctionParameter_1161" name="kinetics_592_0_" order="5" role="volume"/>
      </ListOfParameterDescriptions>
    </Function>
    <Function key="Function_111" name="Function for Q_binds_R" type="UserDefined" reversible="true">
      <MiriamAnnotation>
        <rdf:RDF xmlns:dcterms="http://purl.org/dc/terms/" xmlns:rdf="http://www.w3.org/1999/02/22-rdf-syntax-ns#">
          <rdf:Description rdf:about="#Function_111">
            <dcterms:created>
              <rdf:Description>
                <dcterms:W3CDTF>2021-09-23T15:40:24Z</dcterms:W3CDTF>
              </rdf:Description>
            </dcterms:created>
          </rdf:Description>
        </rdf:RDF>
      </MiriamAnnotation>
      <Expression>
        (kinetics_592_0_*Q_binds_R_1351_0__Kf*Quaternary_clx_1025_0_*_40S_1083_0_-kinetics_592_0_*Q_binds_R_1351_0__Kb*Q_dot_R_1021_0_)/kinetics_592_0_
      </Expression>
      <ListOfParameterDescriptions>
        <ParameterDescription key="FunctionParameter_1168" name="Q_binds_R_1351_0__Kb" order="0" role="constant"/>
        <ParameterDescription key="FunctionParameter_1169" name="Q_binds_R_1351_0__Kf" order="1" role="constant"/>
        <ParameterDescription key="FunctionParameter_1170" name="Q_dot_R_1021_0_" order="2" role="product"/>
        <ParameterDescription key="FunctionParameter_1171" name="Quaternary_clx_1025_0_" order="3" role="substrate"/>
        <ParameterDescription key="FunctionParameter_1172" name="_40S_1083_0_" order="4" role="substrate"/>
        <ParameterDescription key="FunctionParameter_1173" name="kinetics_592_0_" order="5" role="volume"/>
      </ListOfParameterDescriptions>
    </Function>
    <Function key="Function_112" name="Function for QR_binds_M" type="UserDefined" reversible="true">
      <MiriamAnnotation>
        <rdf:RDF xmlns:dcterms="http://purl.org/dc/terms/" xmlns:rdf="http://www.w3.org/1999/02/22-rdf-syntax-ns#">
          <rdf:Description rdf:about="#Function_112">
            <dcterms:created>
              <rdf:Description>
                <dcterms:W3CDTF>2021-09-23T15:40:24Z</dcterms:W3CDTF>
              </rdf:Description>
            </dcterms:created>
          </rdf:Description>
        </rdf:RDF>
      </MiriamAnnotation>
      <Expression>
        (kinetics_592_0_*QR_binds_M_1353_0__Kf*eIF4F_mRNA_clx_1067_0_*Q_dot_R_1021_0_-kinetics_592_0_*QR_binds_M_1353_0__Kb*_43Scomplex_1027_0_)/kinetics_592_0_
      </Expression>
      <ListOfParameterDescriptions>
        <ParameterDescription key="FunctionParameter_1180" name="QR_binds_M_1353_0__Kb" order="0" role="constant"/>
        <ParameterDescription key="FunctionParameter_1181" name="QR_binds_M_1353_0__Kf" order="1" role="constant"/>
        <ParameterDescription key="FunctionParameter_1182" name="Q_dot_R_1021_0_" order="2" role="substrate"/>
        <ParameterDescription key="FunctionParameter_1183" name="_43Scomplex_1027_0_" order="3" role="product"/>
        <ParameterDescription key="FunctionParameter_1184" name="eIF4F_mRNA_clx_1067_0_" order="4" role="substrate"/>
        <ParameterDescription key="FunctionParameter_1185" name="kinetics_592_0_" order="5" role="volume"/>
      </ListOfParameterDescriptions>
    </Function>
    <Function key="Function_113" name="Function for R_binds_M" type="UserDefined" reversible="true">
      <MiriamAnnotation>
        <rdf:RDF xmlns:dcterms="http://purl.org/dc/terms/" xmlns:rdf="http://www.w3.org/1999/02/22-rdf-syntax-ns#">
          <rdf:Description rdf:about="#Function_113">
            <dcterms:created>
              <rdf:Description>
                <dcterms:W3CDTF>2021-09-23T15:40:24Z</dcterms:W3CDTF>
              </rdf:Description>
            </dcterms:created>
          </rdf:Description>
        </rdf:RDF>
      </MiriamAnnotation>
      <Expression>
        (kinetics_592_0_*R_binds_M_1355_0__Kf*_40S_1083_0_*eIF4F_mRNA_clx_1067_0_-kinetics_592_0_*R_binds_M_1355_0__Kb*RM_1023_0_)/kinetics_592_0_
      </Expression>
      <ListOfParameterDescriptions>
        <ParameterDescription key="FunctionParameter_1192" name="RM_1023_0_" order="0" role="product"/>
        <ParameterDescription key="FunctionParameter_1193" name="R_binds_M_1355_0__Kb" order="1" role="constant"/>
        <ParameterDescription key="FunctionParameter_1194" name="R_binds_M_1355_0__Kf" order="2" role="constant"/>
        <ParameterDescription key="FunctionParameter_1195" name="_40S_1083_0_" order="3" role="substrate"/>
        <ParameterDescription key="FunctionParameter_1196" name="eIF4F_mRNA_clx_1067_0_" order="4" role="substrate"/>
        <ParameterDescription key="FunctionParameter_1197" name="kinetics_592_0_" order="5" role="volume"/>
      </ListOfParameterDescriptions>
    </Function>
    <Function key="Function_114" name="Function for RM_binds_Q" type="UserDefined" reversible="true">
      <MiriamAnnotation>
        <rdf:RDF xmlns:dcterms="http://purl.org/dc/terms/" xmlns:rdf="http://www.w3.org/1999/02/22-rdf-syntax-ns#">
          <rdf:Description rdf:about="#Function_114">
            <dcterms:created>
              <rdf:Description>
                <dcterms:W3CDTF>2021-09-23T15:40:24Z</dcterms:W3CDTF>
              </rdf:Description>
            </dcterms:created>
          </rdf:Description>
        </rdf:RDF>
      </MiriamAnnotation>
      <Expression>
        (kinetics_592_0_*RM_binds_Q_1357_0__Kf*Quaternary_clx_1025_0_*RM_1023_0_-kinetics_592_0_*RM_binds_Q_1357_0__Kb*_43Scomplex_1027_0_)/kinetics_592_0_
      </Expression>
      <ListOfParameterDescriptions>
        <ParameterDescription key="FunctionParameter_1204" name="Quaternary_clx_1025_0_" order="0" role="substrate"/>
        <ParameterDescription key="FunctionParameter_1205" name="RM_1023_0_" order="1" role="substrate"/>
        <ParameterDescription key="FunctionParameter_1206" name="RM_binds_Q_1357_0__Kb" order="2" role="constant"/>
        <ParameterDescription key="FunctionParameter_1207" name="RM_binds_Q_1357_0__Kf" order="3" role="constant"/>
        <ParameterDescription key="FunctionParameter_1208" name="_43Scomplex_1027_0_" order="4" role="product"/>
        <ParameterDescription key="FunctionParameter_1209" name="kinetics_592_0_" order="5" role="volume"/>
      </ListOfParameterDescriptions>
    </Function>
    <Function key="Function_115" name="Function for pep_elongation" type="UserDefined" reversible="true">
      <MiriamAnnotation>
        <rdf:RDF xmlns:dcterms="http://purl.org/dc/terms/" xmlns:rdf="http://www.w3.org/1999/02/22-rdf-syntax-ns#">
          <rdf:Description rdf:about="#Function_115">
            <dcterms:created>
              <rdf:Description>
                <dcterms:W3CDTF>2021-09-23T15:40:24Z</dcterms:W3CDTF>
              </rdf:Description>
            </dcterms:created>
          </rdf:Description>
        </rdf:RDF>
      </MiriamAnnotation>
      <Expression>
        (kinetics_592_0_*pep_elongation_1359_0__Kf*peptide_1031_0_-kinetics_592_0_*pep_elongation_1359_0__Kb*protein_1035_0_)/kinetics_592_0_
      </Expression>
      <ListOfParameterDescriptions>
        <ParameterDescription key="FunctionParameter_1129" name="kinetics_592_0_" order="0" role="volume"/>
        <ParameterDescription key="FunctionParameter_1216" name="pep_elongation_1359_0__Kb" order="1" role="constant"/>
        <ParameterDescription key="FunctionParameter_1217" name="pep_elongation_1359_0__Kf" order="2" role="constant"/>
        <ParameterDescription key="FunctionParameter_1218" name="peptide_1031_0_" order="3" role="substrate"/>
        <ParameterDescription key="FunctionParameter_1219" name="protein_1035_0_" order="4" role="product"/>
      </ListOfParameterDescriptions>
    </Function>
    <Function key="Function_116" name="Function for rad_pep_elongation" type="UserDefined" reversible="true">
      <MiriamAnnotation>
        <rdf:RDF xmlns:dcterms="http://purl.org/dc/terms/" xmlns:rdf="http://www.w3.org/1999/02/22-rdf-syntax-ns#">
          <rdf:Description rdf:about="#Function_116">
            <dcterms:created>
              <rdf:Description>
                <dcterms:W3CDTF>2021-09-23T15:40:24Z</dcterms:W3CDTF>
              </rdf:Description>
            </dcterms:created>
          </rdf:Description>
        </rdf:RDF>
      </MiriamAnnotation>
      <Expression>
        (kinetics_592_0_*rad_pep_elongation_1363_0__Kf*rad_peptide_1039_0_-kinetics_592_0_*rad_pep_elongation_1363_0__Kb*rad_protein_1041_0_)/kinetics_592_0_
      </Expression>
      <ListOfParameterDescriptions>
        <ParameterDescription key="FunctionParameter_1227" name="kinetics_592_0_" order="0" role="volume"/>
        <ParameterDescription key="FunctionParameter_1228" name="rad_pep_elongation_1363_0__Kb" order="1" role="constant"/>
        <ParameterDescription key="FunctionParameter_1229" name="rad_pep_elongation_1363_0__Kf" order="2" role="constant"/>
        <ParameterDescription key="FunctionParameter_1230" name="rad_peptide_1039_0_" order="3" role="substrate"/>
        <ParameterDescription key="FunctionParameter_1231" name="rad_protein_1041_0_" order="4" role="product"/>
      </ListOfParameterDescriptions>
    </Function>
    <Function key="Function_117" name="Function for eIF4F_clx" type="UserDefined" reversible="true">
      <MiriamAnnotation>
        <rdf:RDF xmlns:dcterms="http://purl.org/dc/terms/" xmlns:rdf="http://www.w3.org/1999/02/22-rdf-syntax-ns#">
          <rdf:Description rdf:about="#Function_117">
            <dcterms:created>
              <rdf:Description>
                <dcterms:W3CDTF>2021-09-23T15:40:24Z</dcterms:W3CDTF>
              </rdf:Description>
            </dcterms:created>
          </rdf:Description>
        </rdf:RDF>
      </MiriamAnnotation>
      <Expression>
        (kinetics_592_0_*eIF4F_clx_1371_0__Kf*eIF4G_A_clx_1057_0_*eIF4E_1055_0_-kinetics_592_0_*eIF4F_clx_1371_0__Kb*eIF4F_1063_0_)/kinetics_592_0_
      </Expression>
      <ListOfParameterDescriptions>
        <ParameterDescription key="FunctionParameter_1244" name="eIF4E_1055_0_" order="0" role="substrate"/>
        <ParameterDescription key="FunctionParameter_1245" name="eIF4F_1063_0_" order="1" role="product"/>
        <ParameterDescription key="FunctionParameter_1246" name="eIF4F_clx_1371_0__Kb" order="2" role="constant"/>
        <ParameterDescription key="FunctionParameter_1247" name="eIF4F_clx_1371_0__Kf" order="3" role="constant"/>
        <ParameterDescription key="FunctionParameter_1248" name="eIF4G_A_clx_1057_0_" order="4" role="substrate"/>
        <ParameterDescription key="FunctionParameter_1249" name="kinetics_592_0_" order="5" role="volume"/>
      </ListOfParameterDescriptions>
    </Function>
    <Function key="Function_118" name="Function for eIF4G_A_clx_formation" type="UserDefined" reversible="true">
      <MiriamAnnotation>
        <rdf:RDF xmlns:dcterms="http://purl.org/dc/terms/" xmlns:rdf="http://www.w3.org/1999/02/22-rdf-syntax-ns#">
          <rdf:Description rdf:about="#Function_118">
            <dcterms:created>
              <rdf:Description>
                <dcterms:W3CDTF>2021-09-23T15:40:24Z</dcterms:W3CDTF>
              </rdf:Description>
            </dcterms:created>
          </rdf:Description>
        </rdf:RDF>
      </MiriamAnnotation>
      <Expression>
        (kinetics_592_0_*eIF4G_A_clx_formation_1373_0__Kf*eIF4A_1059_0_*eIF4G_1061_0_-kinetics_592_0_*eIF4G_A_clx_formation_1373_0__Kb*eIF4G_A_clx_1057_0_)/kinetics_592_0_
      </Expression>
      <ListOfParameterDescriptions>
        <ParameterDescription key="FunctionParameter_1256" name="eIF4A_1059_0_" order="0" role="substrate"/>
        <ParameterDescription key="FunctionParameter_1257" name="eIF4G_1061_0_" order="1" role="substrate"/>
        <ParameterDescription key="FunctionParameter_1258" name="eIF4G_A_clx_1057_0_" order="2" role="product"/>
        <ParameterDescription key="FunctionParameter_1259" name="eIF4G_A_clx_formation_1373_0__Kb" order="3" role="constant"/>
        <ParameterDescription key="FunctionParameter_1260" name="eIF4G_A_clx_formation_1373_0__Kf" order="4" role="constant"/>
        <ParameterDescription key="FunctionParameter_1261" name="kinetics_592_0_" order="5" role="volume"/>
      </ListOfParameterDescriptions>
    </Function>
    <Function key="Function_119" name="Function for eIF4F_mRNA_clx_formation" type="UserDefined" reversible="true">
      <MiriamAnnotation>
        <rdf:RDF xmlns:dcterms="http://purl.org/dc/terms/" xmlns:rdf="http://www.w3.org/1999/02/22-rdf-syntax-ns#">
          <rdf:Description rdf:about="#Function_119">
            <dcterms:created>
              <rdf:Description>
                <dcterms:W3CDTF>2021-09-23T15:40:24Z</dcterms:W3CDTF>
              </rdf:Description>
            </dcterms:created>
          </rdf:Description>
        </rdf:RDF>
      </MiriamAnnotation>
      <Expression>
        (kinetics_592_0_*eIF4F_mRNA_clx_formation_1375_0__Kf*mRNA_1065_0_*eIF4F_1063_0_-kinetics_592_0_*eIF4F_mRNA_clx_formation_1375_0__Kb*eIF4F_mRNA_clx_1067_0_)/kinetics_592_0_
      </Expression>
      <ListOfParameterDescriptions>
        <ParameterDescription key="FunctionParameter_1268" name="eIF4F_1063_0_" order="0" role="substrate"/>
        <ParameterDescription key="FunctionParameter_1269" name="eIF4F_mRNA_clx_1067_0_" order="1" role="product"/>
        <ParameterDescription key="FunctionParameter_1270" name="eIF4F_mRNA_clx_formation_1375_0__Kb" order="2" role="constant"/>
        <ParameterDescription key="FunctionParameter_1271" name="eIF4F_mRNA_clx_formation_1375_0__Kf" order="3" role="constant"/>
        <ParameterDescription key="FunctionParameter_1272" name="kinetics_592_0_" order="4" role="volume"/>
        <ParameterDescription key="FunctionParameter_1273" name="mRNA_1065_0_" order="5" role="substrate"/>
      </ListOfParameterDescriptions>
    </Function>
    <Function key="Function_120" name="Function for elongation" type="UserDefined" reversible="true">
      <MiriamAnnotation>
        <rdf:RDF xmlns:dcterms="http://purl.org/dc/terms/" xmlns:rdf="http://www.w3.org/1999/02/22-rdf-syntax-ns#">
          <rdf:Description rdf:about="#Function_120">
            <dcterms:created>
              <rdf:Description>
                <dcterms:W3CDTF>2021-09-23T15:40:24Z</dcterms:W3CDTF>
              </rdf:Description>
            </dcterms:created>
          </rdf:Description>
        </rdf:RDF>
      </MiriamAnnotation>
      <Expression>
        (kinetics_592_0_*elongation_1377_0__Kf*eEF2_1069_0_*_80S_ribos_clx_1077_0_-kinetics_592_0_*elongation_1377_0__Kb*Translation_clx_1075_0_)/kinetics_592_0_
      </Expression>
      <ListOfParameterDescriptions>
        <ParameterDescription key="FunctionParameter_1280" name="Translation_clx_1075_0_" order="0" role="product"/>
        <ParameterDescription key="FunctionParameter_1281" name="_80S_ribos_clx_1077_0_" order="1" role="substrate"/>
        <ParameterDescription key="FunctionParameter_1282" name="eEF2_1069_0_" order="2" role="substrate"/>
        <ParameterDescription key="FunctionParameter_1283" name="elongation_1377_0__Kb" order="3" role="constant"/>
        <ParameterDescription key="FunctionParameter_1284" name="elongation_1377_0__Kf" order="4" role="constant"/>
        <ParameterDescription key="FunctionParameter_1285" name="kinetics_592_0_" order="5" role="volume"/>
      </ListOfParameterDescriptions>
    </Function>
    <Function key="Function_121" name="Function for activation" type="UserDefined" reversible="true">
      <MiriamAnnotation>
        <rdf:RDF xmlns:dcterms="http://purl.org/dc/terms/" xmlns:rdf="http://www.w3.org/1999/02/22-rdf-syntax-ns#">
          <rdf:Description rdf:about="#Function_121">
            <dcterms:created>
              <rdf:Description>
                <dcterms:W3CDTF>2021-09-23T15:40:24Z</dcterms:W3CDTF>
              </rdf:Description>
            </dcterms:created>
          </rdf:Description>
        </rdf:RDF>
      </MiriamAnnotation>
      <Expression>
        (kinetics_592_0_*activation_1379_0__Kf*_60S_R_1073_0_*_43Scomplex_1027_0_-kinetics_592_0_*activation_1379_0__Kb*_80S_ribos_clx_1077_0_)/kinetics_592_0_
      </Expression>
      <ListOfParameterDescriptions>
        <ParameterDescription key="FunctionParameter_1292" name="_43Scomplex_1027_0_" order="0" role="substrate"/>
        <ParameterDescription key="FunctionParameter_1293" name="_60S_R_1073_0_" order="1" role="substrate"/>
        <ParameterDescription key="FunctionParameter_1294" name="_80S_ribos_clx_1077_0_" order="2" role="product"/>
        <ParameterDescription key="FunctionParameter_1295" name="activation_1379_0__Kb" order="3" role="constant"/>
        <ParameterDescription key="FunctionParameter_1296" name="activation_1379_0__Kf" order="4" role="constant"/>
        <ParameterDescription key="FunctionParameter_1297" name="kinetics_592_0_" order="5" role="volume"/>
      </ListOfParameterDescriptions>
    </Function>
    <Function key="Function_122" name="Function for L.mGluR_HomerBinding" type="UserDefined" reversible="true">
      <MiriamAnnotation>
        <rdf:RDF xmlns:dcterms="http://purl.org/dc/terms/" xmlns:rdf="http://www.w3.org/1999/02/22-rdf-syntax-ns#">
          <rdf:Description rdf:about="#Function_122">
            <dcterms:created>
              <rdf:Description>
                <dcterms:W3CDTF>2021-09-23T15:40:24Z</dcterms:W3CDTF>
              </rdf:Description>
            </dcterms:created>
          </rdf:Description>
        </rdf:RDF>
      </MiriamAnnotation>
      <Expression>
        (kinetics_592_0_*L_dot_mGluR_HomerBinding_1383_0__Kf*Homer_1091_0_*Rec_Glu_927_0_-kinetics_592_0_*L_dot_mGluR_HomerBinding_1383_0__Kb*L_dot_mGluR_p_dot_Homer_1093_0_)/kinetics_592_0_
      </Expression>
      <ListOfParameterDescriptions>
        <ParameterDescription key="FunctionParameter_1306" name="Homer_1091_0_" order="0" role="substrate"/>
        <ParameterDescription key="FunctionParameter_1307" name="L_dot_mGluR_HomerBinding_1383_0__Kb" order="1" role="constant"/>
        <ParameterDescription key="FunctionParameter_1308" name="L_dot_mGluR_HomerBinding_1383_0__Kf" order="2" role="constant"/>
        <ParameterDescription key="FunctionParameter_1309" name="L_dot_mGluR_p_dot_Homer_1093_0_" order="3" role="product"/>
        <ParameterDescription key="FunctionParameter_1310" name="Rec_Glu_927_0_" order="4" role="substrate"/>
        <ParameterDescription key="FunctionParameter_1311" name="kinetics_592_0_" order="5" role="volume"/>
      </ListOfParameterDescriptions>
    </Function>
    <Function key="Function_123" name="Function for L.mGluR.Homer_PIKE_Binding" type="UserDefined" reversible="true">
      <MiriamAnnotation>
        <rdf:RDF xmlns:dcterms="http://purl.org/dc/terms/" xmlns:rdf="http://www.w3.org/1999/02/22-rdf-syntax-ns#">
          <rdf:Description rdf:about="#Function_123">
            <dcterms:created>
              <rdf:Description>
                <dcterms:W3CDTF>2021-09-23T15:40:24Z</dcterms:W3CDTF>
              </rdf:Description>
            </dcterms:created>
          </rdf:Description>
        </rdf:RDF>
      </MiriamAnnotation>
      <Expression>
        (kinetics_592_0_*L_dot_mGluR_dot_Homer_PIKE_Binding_1385_0__Kf*PIKE_L_1097_0_*L_dot_mGluR_p_dot_Homer_1093_0_-kinetics_592_0_*L_dot_mGluR_dot_Homer_PIKE_Binding_1385_0__Kb*L_dot_mGluR_p_dot_Homer_dot_PIKE_L_1095_0_)/kinetics_592_0_
      </Expression>
      <ListOfParameterDescriptions>
        <ParameterDescription key="FunctionParameter_1318" name="L_dot_mGluR_dot_Homer_PIKE_Binding_1385_0__Kb" order="0" role="constant"/>
        <ParameterDescription key="FunctionParameter_1319" name="L_dot_mGluR_dot_Homer_PIKE_Binding_1385_0__Kf" order="1" role="constant"/>
        <ParameterDescription key="FunctionParameter_1320" name="L_dot_mGluR_p_dot_Homer_1093_0_" order="2" role="substrate"/>
        <ParameterDescription key="FunctionParameter_1321" name="L_dot_mGluR_p_dot_Homer_dot_PIKE_L_1095_0_" order="3" role="product"/>
        <ParameterDescription key="FunctionParameter_1322" name="PIKE_L_1097_0_" order="4" role="substrate"/>
        <ParameterDescription key="FunctionParameter_1323" name="kinetics_592_0_" order="5" role="volume"/>
      </ListOfParameterDescriptions>
    </Function>
    <Function key="Function_124" name="Function for L.mGluR.Homer.PIKE_PI3K_Binding" type="UserDefined" reversible="true">
      <MiriamAnnotation>
        <rdf:RDF xmlns:dcterms="http://purl.org/dc/terms/" xmlns:rdf="http://www.w3.org/1999/02/22-rdf-syntax-ns#">
          <rdf:Description rdf:about="#Function_124">
            <dcterms:created>
              <rdf:Description>
                <dcterms:W3CDTF>2021-09-23T15:40:24Z</dcterms:W3CDTF>
              </rdf:Description>
            </dcterms:created>
          </rdf:Description>
        </rdf:RDF>
      </MiriamAnnotation>
      <Expression>
        (kinetics_592_0_*L_dot_mGluR_dot_Homer_dot_PIKE_PI3K_Binding_1387_0__Kf*PI3K_957_0_*L_dot_mGluR_p_dot_Homer_dot_PIKE_L_1095_0_-kinetics_592_0_*L_dot_mGluR_dot_Homer_dot_PIKE_PI3K_Binding_1387_0__Kb*L_dot_mGluR_p_dot_Homer_dot_PIKE_L_dot_PI3K_1099_0_)/kinetics_592_0_
      </Expression>
      <ListOfParameterDescriptions>
        <ParameterDescription key="FunctionParameter_1330" name="L_dot_mGluR_dot_Homer_dot_PIKE_PI3K_Binding_1387_0__Kb" order="0" role="constant"/>
        <ParameterDescription key="FunctionParameter_1331" name="L_dot_mGluR_dot_Homer_dot_PIKE_PI3K_Binding_1387_0__Kf" order="1" role="constant"/>
        <ParameterDescription key="FunctionParameter_1332" name="L_dot_mGluR_p_dot_Homer_dot_PIKE_L_1095_0_" order="2" role="substrate"/>
        <ParameterDescription key="FunctionParameter_1333" name="L_dot_mGluR_p_dot_Homer_dot_PIKE_L_dot_PI3K_1099_0_" order="3" role="product"/>
        <ParameterDescription key="FunctionParameter_1334" name="PI3K_957_0_" order="4" role="substrate"/>
        <ParameterDescription key="FunctionParameter_1335" name="kinetics_592_0_" order="5" role="volume"/>
      </ListOfParameterDescriptions>
    </Function>
    <Function key="Function_125" name="Function for mGluR_barr2_assoc" type="UserDefined" reversible="true">
      <MiriamAnnotation>
        <rdf:RDF xmlns:dcterms="http://purl.org/dc/terms/" xmlns:rdf="http://www.w3.org/1999/02/22-rdf-syntax-ns#">
          <rdf:Description rdf:about="#Function_125">
            <dcterms:created>
              <rdf:Description>
                <dcterms:W3CDTF>2021-09-23T15:40:24Z</dcterms:W3CDTF>
              </rdf:Description>
            </dcterms:created>
          </rdf:Description>
        </rdf:RDF>
      </MiriamAnnotation>
      <Expression>
        (kinetics_592_0_*mGluR_barr2_assoc_1389_0__Kf*barr2_1105_0_*L_dot_mGluR_p_1103_0_-kinetics_592_0_*mGluR_barr2_assoc_1389_0__Kb*L_dot_mGluR_p_dot_barr2_1109_0_)/kinetics_592_0_
      </Expression>
      <ListOfParameterDescriptions>
        <ParameterDescription key="FunctionParameter_1342" name="L_dot_mGluR_p_1103_0_" order="0" role="substrate"/>
        <ParameterDescription key="FunctionParameter_1343" name="L_dot_mGluR_p_dot_barr2_1109_0_" order="1" role="product"/>
        <ParameterDescription key="FunctionParameter_1344" name="barr2_1105_0_" order="2" role="substrate"/>
        <ParameterDescription key="FunctionParameter_1345" name="kinetics_592_0_" order="3" role="volume"/>
        <ParameterDescription key="FunctionParameter_1346" name="mGluR_barr2_assoc_1389_0__Kb" order="4" role="constant"/>
        <ParameterDescription key="FunctionParameter_1347" name="mGluR_barr2_assoc_1389_0__Kf" order="5" role="constant"/>
      </ListOfParameterDescriptions>
    </Function>
    <Function key="Function_126" name="Function for ligand_dissoc" type="UserDefined" reversible="true">
      <MiriamAnnotation>
        <rdf:RDF xmlns:dcterms="http://purl.org/dc/terms/" xmlns:rdf="http://www.w3.org/1999/02/22-rdf-syntax-ns#">
          <rdf:Description rdf:about="#Function_126">
            <dcterms:created>
              <rdf:Description>
                <dcterms:W3CDTF>2021-09-23T15:40:24Z</dcterms:W3CDTF>
              </rdf:Description>
            </dcterms:created>
          </rdf:Description>
        </rdf:RDF>
      </MiriamAnnotation>
      <Expression>
        (kinetics_592_0_*ligand_dissoc_1397_0__Kf*L_dot_mGluR_p_dot_barr2_1109_0_-kinetics_592_0_*ligand_dissoc_1397_0__Kb*mGluR_p_dot_barr2_1115_0_*Glutamate_923_0_)/kinetics_592_0_
      </Expression>
      <ListOfParameterDescriptions>
        <ParameterDescription key="FunctionParameter_1360" name="Glutamate_923_0_" order="0" role="product"/>
        <ParameterDescription key="FunctionParameter_1361" name="L_dot_mGluR_p_dot_barr2_1109_0_" order="1" role="substrate"/>
        <ParameterDescription key="FunctionParameter_1362" name="kinetics_592_0_" order="2" role="volume"/>
        <ParameterDescription key="FunctionParameter_1363" name="ligand_dissoc_1397_0__Kb" order="3" role="constant"/>
        <ParameterDescription key="FunctionParameter_1364" name="ligand_dissoc_1397_0__Kf" order="4" role="constant"/>
        <ParameterDescription key="FunctionParameter_1365" name="mGluR_p_dot_barr2_1115_0_" order="5" role="product"/>
      </ListOfParameterDescriptions>
    </Function>
    <Function key="Function_127" name="Function for eIF4E_mRNA_clx_formation" type="UserDefined" reversible="true">
      <MiriamAnnotation>
        <rdf:RDF xmlns:dcterms="http://purl.org/dc/terms/" xmlns:rdf="http://www.w3.org/1999/02/22-rdf-syntax-ns#">
          <rdf:Description rdf:about="#Function_127">
            <dcterms:created>
              <rdf:Description>
                <dcterms:W3CDTF>2021-09-23T15:40:24Z</dcterms:W3CDTF>
              </rdf:Description>
            </dcterms:created>
          </rdf:Description>
        </rdf:RDF>
      </MiriamAnnotation>
      <Expression>
        (kinetics_592_0_*eIF4E_mRNA_clx_formation_1401_0__Kf*mRNA_1065_0_*eIF4E_1055_0_-kinetics_592_0_*eIF4E_mRNA_clx_formation_1401_0__Kb*eIF4E_mRNA_clx_1117_0_)/kinetics_592_0_
      </Expression>
      <ListOfParameterDescriptions>
        <ParameterDescription key="FunctionParameter_1374" name="eIF4E_1055_0_" order="0" role="substrate"/>
        <ParameterDescription key="FunctionParameter_1375" name="eIF4E_mRNA_clx_1117_0_" order="1" role="product"/>
        <ParameterDescription key="FunctionParameter_1376" name="eIF4E_mRNA_clx_formation_1401_0__Kb" order="2" role="constant"/>
        <ParameterDescription key="FunctionParameter_1377" name="eIF4E_mRNA_clx_formation_1401_0__Kf" order="3" role="constant"/>
        <ParameterDescription key="FunctionParameter_1378" name="kinetics_592_0_" order="4" role="volume"/>
        <ParameterDescription key="FunctionParameter_1379" name="mRNA_1065_0_" order="5" role="substrate"/>
      </ListOfParameterDescriptions>
    </Function>
    <Function key="Function_128" name="Function for eIF4EmRNA_eIF4GA_clx_formation" type="UserDefined" reversible="true">
      <MiriamAnnotation>
        <rdf:RDF xmlns:dcterms="http://purl.org/dc/terms/" xmlns:rdf="http://www.w3.org/1999/02/22-rdf-syntax-ns#">
          <rdf:Description rdf:about="#Function_128">
            <dcterms:created>
              <rdf:Description>
                <dcterms:W3CDTF>2021-09-23T15:40:24Z</dcterms:W3CDTF>
              </rdf:Description>
            </dcterms:created>
          </rdf:Description>
        </rdf:RDF>
      </MiriamAnnotation>
      <Expression>
        (kinetics_592_0_*eIF4EmRNA_eIF4GA_clx_formation_1403_0__Kf*eIF4G_A_clx_1057_0_*eIF4E_mRNA_clx_1117_0_-kinetics_592_0_*eIF4EmRNA_eIF4GA_clx_formation_1403_0__Kb*eIF4F_mRNA_clx_1067_0_)/kinetics_592_0_
      </Expression>
      <ListOfParameterDescriptions>
        <ParameterDescription key="FunctionParameter_1386" name="eIF4E_mRNA_clx_1117_0_" order="0" role="substrate"/>
        <ParameterDescription key="FunctionParameter_1387" name="eIF4EmRNA_eIF4GA_clx_formation_1403_0__Kb" order="1" role="constant"/>
        <ParameterDescription key="FunctionParameter_1388" name="eIF4EmRNA_eIF4GA_clx_formation_1403_0__Kf" order="2" role="constant"/>
        <ParameterDescription key="FunctionParameter_1389" name="eIF4F_mRNA_clx_1067_0_" order="3" role="product"/>
        <ParameterDescription key="FunctionParameter_1390" name="eIF4G_A_clx_1057_0_" order="4" role="substrate"/>
        <ParameterDescription key="FunctionParameter_1391" name="kinetics_592_0_" order="5" role="volume"/>
      </ListOfParameterDescriptions>
    </Function>
    <Function key="Function_129" name="Function for DHPG_Rec_bind_Gq" type="UserDefined" reversible="true">
      <MiriamAnnotation>
        <rdf:RDF xmlns:dcterms="http://purl.org/dc/terms/" xmlns:rdf="http://www.w3.org/1999/02/22-rdf-syntax-ns#">
          <rdf:Description rdf:about="#Function_129">
            <dcterms:created>
              <rdf:Description>
                <dcterms:W3CDTF>2021-09-23T15:40:24Z</dcterms:W3CDTF>
              </rdf:Description>
            </dcterms:created>
          </rdf:Description>
        </rdf:RDF>
      </MiriamAnnotation>
      <Expression>
        (kinetics_592_0_*DHPG_Rec_bind_Gq_1407_0__Kf*Rec_DHPG_1121_0_*G_GDP_939_0_-kinetics_592_0_*DHPG_Rec_bind_Gq_1407_0__Kb*Rec_DHPG_Gq_1123_0_)/kinetics_592_0_
      </Expression>
      <ListOfParameterDescriptions>
        <ParameterDescription key="FunctionParameter_1400" name="DHPG_Rec_bind_Gq_1407_0__Kb" order="0" role="constant"/>
        <ParameterDescription key="FunctionParameter_1401" name="DHPG_Rec_bind_Gq_1407_0__Kf" order="1" role="constant"/>
        <ParameterDescription key="FunctionParameter_1402" name="G_GDP_939_0_" order="2" role="substrate"/>
        <ParameterDescription key="FunctionParameter_1403" name="Rec_DHPG_1121_0_" order="3" role="substrate"/>
        <ParameterDescription key="FunctionParameter_1404" name="Rec_DHPG_Gq_1123_0_" order="4" role="product"/>
        <ParameterDescription key="FunctionParameter_1405" name="kinetics_592_0_" order="5" role="volume"/>
      </ListOfParameterDescriptions>
    </Function>
    <Function key="Function_130" name="Function for DHPG_mGluR_binding" type="UserDefined" reversible="true">
      <MiriamAnnotation>
        <rdf:RDF xmlns:dcterms="http://purl.org/dc/terms/" xmlns:rdf="http://www.w3.org/1999/02/22-rdf-syntax-ns#">
          <rdf:Description rdf:about="#Function_130">
            <dcterms:created>
              <rdf:Description>
                <dcterms:W3CDTF>2021-09-23T15:40:24Z</dcterms:W3CDTF>
              </rdf:Description>
            </dcterms:created>
          </rdf:Description>
        </rdf:RDF>
      </MiriamAnnotation>
      <Expression>
        (kinetics_592_0_*DHPG_mGluR_binding_1409_0__Kf*mGluR_925_0_*DHPG_1119_0_-kinetics_592_0_*DHPG_mGluR_binding_1409_0__Kb*Rec_DHPG_1121_0_)/kinetics_592_0_
      </Expression>
      <ListOfParameterDescriptions>
        <ParameterDescription key="FunctionParameter_1412" name="DHPG_1119_0_" order="0" role="substrate"/>
        <ParameterDescription key="FunctionParameter_1413" name="DHPG_mGluR_binding_1409_0__Kb" order="1" role="constant"/>
        <ParameterDescription key="FunctionParameter_1414" name="DHPG_mGluR_binding_1409_0__Kf" order="2" role="constant"/>
        <ParameterDescription key="FunctionParameter_1415" name="Rec_DHPG_1121_0_" order="3" role="product"/>
        <ParameterDescription key="FunctionParameter_1416" name="kinetics_592_0_" order="4" role="volume"/>
        <ParameterDescription key="FunctionParameter_1417" name="mGluR_925_0_" order="5" role="substrate"/>
      </ListOfParameterDescriptions>
    </Function>
    <Function key="Function_131" name="Function for DHPG_Activate_Gq" type="UserDefined" reversible="true">
      <MiriamAnnotation>
        <rdf:RDF xmlns:dcterms="http://purl.org/dc/terms/" xmlns:rdf="http://www.w3.org/1999/02/22-rdf-syntax-ns#">
          <rdf:Description rdf:about="#Function_131">
            <dcterms:created>
              <rdf:Description>
                <dcterms:W3CDTF>2021-09-23T15:40:24Z</dcterms:W3CDTF>
              </rdf:Description>
            </dcterms:created>
          </rdf:Description>
        </rdf:RDF>
      </MiriamAnnotation>
      <Expression>
        (kinetics_592_0_*DHPG_Activate_Gq_1411_0__Kf*Rec_DHPG_Gq_1123_0_-kinetics_592_0_*DHPG_Activate_Gq_1411_0__Kb*Rec_DHPG_1121_0_*BetaGamma_933_0_*G_pGTP_935_0_)/kinetics_592_0_
      </Expression>
      <ListOfParameterDescriptions>
        <ParameterDescription key="FunctionParameter_1425" name="BetaGamma_933_0_" order="0" role="product"/>
        <ParameterDescription key="FunctionParameter_1426" name="DHPG_Activate_Gq_1411_0__Kb" order="1" role="constant"/>
        <ParameterDescription key="FunctionParameter_1427" name="DHPG_Activate_Gq_1411_0__Kf" order="2" role="constant"/>
        <ParameterDescription key="FunctionParameter_1428" name="G_pGTP_935_0_" order="3" role="product"/>
        <ParameterDescription key="FunctionParameter_1429" name="Rec_DHPG_1121_0_" order="4" role="product"/>
        <ParameterDescription key="FunctionParameter_1430" name="Rec_DHPG_Gq_1123_0_" order="5" role="substrate"/>
        <ParameterDescription key="FunctionParameter_1431" name="kinetics_592_0_" order="6" role="volume"/>
      </ListOfParameterDescriptions>
    </Function>
    <Function key="Function_132" name="Function for FMRP_inhib_translation" type="UserDefined" reversible="true">
      <MiriamAnnotation>
        <rdf:RDF xmlns:dcterms="http://purl.org/dc/terms/" xmlns:rdf="http://www.w3.org/1999/02/22-rdf-syntax-ns#">
          <rdf:Description rdf:about="#Function_132">
            <dcterms:created>
              <rdf:Description>
                <dcterms:W3CDTF>2021-09-23T15:40:24Z</dcterms:W3CDTF>
              </rdf:Description>
            </dcterms:created>
          </rdf:Description>
        </rdf:RDF>
      </MiriamAnnotation>
      <Expression>
        (kinetics_592_0_*FMRP_inhib_translation_1415_0__Kf*FMRP_p_1131_0_*Translation_clx_1075_0_-kinetics_592_0_*FMRP_inhib_translation_1415_0__Kb*blocked_transl_cplx_1133_0_)/kinetics_592_0_
      </Expression>
      <ListOfParameterDescriptions>
        <ParameterDescription key="FunctionParameter_1440" name="FMRP_inhib_translation_1415_0__Kb" order="0" role="constant"/>
        <ParameterDescription key="FunctionParameter_1441" name="FMRP_inhib_translation_1415_0__Kf" order="1" role="constant"/>
        <ParameterDescription key="FunctionParameter_1442" name="FMRP_p_1131_0_" order="2" role="substrate"/>
        <ParameterDescription key="FunctionParameter_1443" name="Translation_clx_1075_0_" order="3" role="substrate"/>
        <ParameterDescription key="FunctionParameter_1444" name="blocked_transl_cplx_1133_0_" order="4" role="product"/>
        <ParameterDescription key="FunctionParameter_1445" name="kinetics_592_0_" order="5" role="volume"/>
      </ListOfParameterDescriptions>
    </Function>
    <Function key="Function_133" name="Function for DHPG_bind_Rec_Gq" type="UserDefined" reversible="true">
      <MiriamAnnotation>
        <rdf:RDF xmlns:dcterms="http://purl.org/dc/terms/" xmlns:rdf="http://www.w3.org/1999/02/22-rdf-syntax-ns#">
          <rdf:Description rdf:about="#Function_133">
            <dcterms:created>
              <rdf:Description>
                <dcterms:W3CDTF>2021-09-23T15:40:24Z</dcterms:W3CDTF>
              </rdf:Description>
            </dcterms:created>
          </rdf:Description>
        </rdf:RDF>
      </MiriamAnnotation>
      <Expression>
        (kinetics_592_0_*DHPG_bind_Rec_Gq_1417_0__Kf*Rec_Gq_929_0_*DHPG_1119_0_-kinetics_592_0_*DHPG_bind_Rec_Gq_1417_0__Kb*Rec_DHPG_Gq_1123_0_)/kinetics_592_0_
      </Expression>
      <ListOfParameterDescriptions>
        <ParameterDescription key="FunctionParameter_1452" name="DHPG_1119_0_" order="0" role="substrate"/>
        <ParameterDescription key="FunctionParameter_1453" name="DHPG_bind_Rec_Gq_1417_0__Kb" order="1" role="constant"/>
        <ParameterDescription key="FunctionParameter_1454" name="DHPG_bind_Rec_Gq_1417_0__Kf" order="2" role="constant"/>
        <ParameterDescription key="FunctionParameter_1455" name="Rec_DHPG_Gq_1123_0_" order="3" role="product"/>
        <ParameterDescription key="FunctionParameter_1456" name="Rec_Gq_929_0_" order="4" role="substrate"/>
        <ParameterDescription key="FunctionParameter_1457" name="kinetics_592_0_" order="5" role="volume"/>
      </ListOfParameterDescriptions>
    </Function>
    <Function key="Function_134" name="Function for Gs_bind_AC2" type="UserDefined" reversible="true">
      <MiriamAnnotation>
        <rdf:RDF xmlns:dcterms="http://purl.org/dc/terms/" xmlns:rdf="http://www.w3.org/1999/02/22-rdf-syntax-ns#">
          <rdf:Description rdf:about="#Function_134">
            <dcterms:created>
              <rdf:Description>
                <dcterms:W3CDTF>2021-09-23T15:40:24Z</dcterms:W3CDTF>
              </rdf:Description>
            </dcterms:created>
          </rdf:Description>
        </rdf:RDF>
      </MiriamAnnotation>
      <Expression>
        (kinetics_592_0_*Gs_bind_AC2_1419_0__Kf*AC2_907_0_*Gs_alpha_dot_GTP_1135_0_-kinetics_592_0_*Gs_bind_AC2_1419_0__Kb*AC2_Gs_905_0_)/kinetics_592_0_
      </Expression>
      <ListOfParameterDescriptions>
        <ParameterDescription key="FunctionParameter_1464" name="AC2_907_0_" order="0" role="substrate"/>
        <ParameterDescription key="FunctionParameter_1465" name="AC2_Gs_905_0_" order="1" role="product"/>
        <ParameterDescription key="FunctionParameter_1466" name="Gs_alpha_dot_GTP_1135_0_" order="2" role="substrate"/>
        <ParameterDescription key="FunctionParameter_1467" name="Gs_bind_AC2_1419_0__Kb" order="3" role="constant"/>
        <ParameterDescription key="FunctionParameter_1468" name="Gs_bind_AC2_1419_0__Kf" order="4" role="constant"/>
        <ParameterDescription key="FunctionParameter_1469" name="kinetics_592_0_" order="5" role="volume"/>
      </ListOfParameterDescriptions>
    </Function>
    <Function key="Function_135" name="Function for Gs_bind_AC1" type="UserDefined" reversible="true">
      <MiriamAnnotation>
        <rdf:RDF xmlns:dcterms="http://purl.org/dc/terms/" xmlns:rdf="http://www.w3.org/1999/02/22-rdf-syntax-ns#">
          <rdf:Description rdf:about="#Function_135">
            <dcterms:created>
              <rdf:Description>
                <dcterms:W3CDTF>2021-09-23T15:40:24Z</dcterms:W3CDTF>
              </rdf:Description>
            </dcterms:created>
          </rdf:Description>
        </rdf:RDF>
      </MiriamAnnotation>
      <Expression>
        (kinetics_592_0_*Gs_bind_AC1_1421_0__Kf*AC1_901_0_*Gs_alpha_dot_GTP_1135_0_-kinetics_592_0_*Gs_bind_AC1_1421_0__Kb*AC1_Gs_909_0_)/kinetics_592_0_
      </Expression>
      <ListOfParameterDescriptions>
        <ParameterDescription key="FunctionParameter_1476" name="AC1_901_0_" order="0" role="substrate"/>
        <ParameterDescription key="FunctionParameter_1477" name="AC1_Gs_909_0_" order="1" role="product"/>
        <ParameterDescription key="FunctionParameter_1478" name="Gs_alpha_dot_GTP_1135_0_" order="2" role="substrate"/>
        <ParameterDescription key="FunctionParameter_1479" name="Gs_bind_AC1_1421_0__Kb" order="3" role="constant"/>
        <ParameterDescription key="FunctionParameter_1480" name="Gs_bind_AC1_1421_0__Kf" order="4" role="constant"/>
        <ParameterDescription key="FunctionParameter_1481" name="kinetics_592_0_" order="5" role="volume"/>
      </ListOfParameterDescriptions>
    </Function>
    <Function key="Function_136" name="Function for Gs_bind_AC2_p" type="UserDefined" reversible="true">
      <MiriamAnnotation>
        <rdf:RDF xmlns:dcterms="http://purl.org/dc/terms/" xmlns:rdf="http://www.w3.org/1999/02/22-rdf-syntax-ns#">
          <rdf:Description rdf:about="#Function_136">
            <dcterms:created>
              <rdf:Description>
                <dcterms:W3CDTF>2021-09-23T15:40:24Z</dcterms:W3CDTF>
              </rdf:Description>
            </dcterms:created>
          </rdf:Description>
        </rdf:RDF>
      </MiriamAnnotation>
      <Expression>
        (kinetics_592_0_*Gs_bind_AC2_p_1423_0__Kf*Gs_alpha_dot_GTP_1135_0_*AC2_p_903_0_-kinetics_592_0_*Gs_bind_AC2_p_1423_0__Kb*AC2_p_Gs_911_0_)/kinetics_592_0_
      </Expression>
      <ListOfParameterDescriptions>
        <ParameterDescription key="FunctionParameter_1488" name="AC2_p_903_0_" order="0" role="substrate"/>
        <ParameterDescription key="FunctionParameter_1489" name="AC2_p_Gs_911_0_" order="1" role="product"/>
        <ParameterDescription key="FunctionParameter_1490" name="Gs_alpha_dot_GTP_1135_0_" order="2" role="substrate"/>
        <ParameterDescription key="FunctionParameter_1491" name="Gs_bind_AC2_p_1423_0__Kb" order="3" role="constant"/>
        <ParameterDescription key="FunctionParameter_1492" name="Gs_bind_AC2_p_1423_0__Kf" order="4" role="constant"/>
        <ParameterDescription key="FunctionParameter_1493" name="kinetics_592_0_" order="5" role="volume"/>
      </ListOfParameterDescriptions>
    </Function>
    <Function key="Function_137" name="Function for Epi_bind_b2AR" type="UserDefined" reversible="true">
      <MiriamAnnotation>
        <rdf:RDF xmlns:dcterms="http://purl.org/dc/terms/" xmlns:rdf="http://www.w3.org/1999/02/22-rdf-syntax-ns#">
          <rdf:Description rdf:about="#Function_137">
            <dcterms:created>
              <rdf:Description>
                <dcterms:W3CDTF>2021-09-23T15:40:24Z</dcterms:W3CDTF>
              </rdf:Description>
            </dcterms:created>
          </rdf:Description>
        </rdf:RDF>
      </MiriamAnnotation>
      <Expression>
        (kinetics_592_0_*Epi_bind_b2AR_1425_0__Kf*Epinephrine_1137_0_*b2AR_1141_0_-kinetics_592_0_*Epi_bind_b2AR_1425_0__Kb*L_dot_b2AR_1143_0_)/kinetics_592_0_
      </Expression>
      <ListOfParameterDescriptions>
        <ParameterDescription key="FunctionParameter_1500" name="Epi_bind_b2AR_1425_0__Kb" order="0" role="constant"/>
        <ParameterDescription key="FunctionParameter_1501" name="Epi_bind_b2AR_1425_0__Kf" order="1" role="constant"/>
        <ParameterDescription key="FunctionParameter_1502" name="Epinephrine_1137_0_" order="2" role="substrate"/>
        <ParameterDescription key="FunctionParameter_1503" name="L_dot_b2AR_1143_0_" order="3" role="product"/>
        <ParameterDescription key="FunctionParameter_1504" name="b2AR_1141_0_" order="4" role="substrate"/>
        <ParameterDescription key="FunctionParameter_1505" name="kinetics_592_0_" order="5" role="volume"/>
      </ListOfParameterDescriptions>
    </Function>
    <Function key="Function_138" name="Function for Iso_bind_b2AR" type="UserDefined" reversible="true">
      <MiriamAnnotation>
        <rdf:RDF xmlns:dcterms="http://purl.org/dc/terms/" xmlns:rdf="http://www.w3.org/1999/02/22-rdf-syntax-ns#">
          <rdf:Description rdf:about="#Function_138">
            <dcterms:created>
              <rdf:Description>
                <dcterms:W3CDTF>2021-09-23T15:40:24Z</dcterms:W3CDTF>
              </rdf:Description>
            </dcterms:created>
          </rdf:Description>
        </rdf:RDF>
      </MiriamAnnotation>
      <Expression>
        (kinetics_592_0_*Iso_bind_b2AR_1427_0__Kf*Isoproterenol_1139_0_*b2AR_1141_0_-kinetics_592_0_*Iso_bind_b2AR_1427_0__Kb*L_dot_b2AR_1143_0_)/kinetics_592_0_
      </Expression>
      <ListOfParameterDescriptions>
        <ParameterDescription key="FunctionParameter_1512" name="Iso_bind_b2AR_1427_0__Kb" order="0" role="constant"/>
        <ParameterDescription key="FunctionParameter_1513" name="Iso_bind_b2AR_1427_0__Kf" order="1" role="constant"/>
        <ParameterDescription key="FunctionParameter_1514" name="Isoproterenol_1139_0_" order="2" role="substrate"/>
        <ParameterDescription key="FunctionParameter_1515" name="L_dot_b2AR_1143_0_" order="3" role="product"/>
        <ParameterDescription key="FunctionParameter_1516" name="b2AR_1141_0_" order="4" role="substrate"/>
        <ParameterDescription key="FunctionParameter_1517" name="kinetics_592_0_" order="5" role="volume"/>
      </ListOfParameterDescriptions>
    </Function>
    <Function key="Function_139" name="Function for LR_bind_Gs.GDP" type="UserDefined" reversible="true">
      <MiriamAnnotation>
        <rdf:RDF xmlns:dcterms="http://purl.org/dc/terms/" xmlns:rdf="http://www.w3.org/1999/02/22-rdf-syntax-ns#">
          <rdf:Description rdf:about="#Function_139">
            <dcterms:created>
              <rdf:Description>
                <dcterms:W3CDTF>2021-09-23T15:40:24Z</dcterms:W3CDTF>
              </rdf:Description>
            </dcterms:created>
          </rdf:Description>
        </rdf:RDF>
      </MiriamAnnotation>
      <Expression>
        (kinetics_592_0_*LR_bind_Gs_dot_GDP_1429_0__Kf*Gs_dot_GDP_1145_0_*L_dot_b2AR_1143_0_-kinetics_592_0_*LR_bind_Gs_dot_GDP_1429_0__Kb*L_dot_b2AR_Gs_dot_GDP_1147_0_)/kinetics_592_0_
      </Expression>
      <ListOfParameterDescriptions>
        <ParameterDescription key="FunctionParameter_1524" name="Gs_dot_GDP_1145_0_" order="0" role="substrate"/>
        <ParameterDescription key="FunctionParameter_1525" name="LR_bind_Gs_dot_GDP_1429_0__Kb" order="1" role="constant"/>
        <ParameterDescription key="FunctionParameter_1526" name="LR_bind_Gs_dot_GDP_1429_0__Kf" order="2" role="constant"/>
        <ParameterDescription key="FunctionParameter_1527" name="L_dot_b2AR_1143_0_" order="3" role="substrate"/>
        <ParameterDescription key="FunctionParameter_1528" name="L_dot_b2AR_Gs_dot_GDP_1147_0_" order="4" role="product"/>
        <ParameterDescription key="FunctionParameter_1529" name="kinetics_592_0_" order="5" role="volume"/>
      </ListOfParameterDescriptions>
    </Function>
    <Function key="Function_140" name="Function for R_bind_Gs.GDP" type="UserDefined" reversible="true">
      <MiriamAnnotation>
        <rdf:RDF xmlns:dcterms="http://purl.org/dc/terms/" xmlns:rdf="http://www.w3.org/1999/02/22-rdf-syntax-ns#">
          <rdf:Description rdf:about="#Function_140">
            <dcterms:created>
              <rdf:Description>
                <dcterms:W3CDTF>2021-09-23T15:40:24Z</dcterms:W3CDTF>
              </rdf:Description>
            </dcterms:created>
          </rdf:Description>
        </rdf:RDF>
      </MiriamAnnotation>
      <Expression>
        (kinetics_592_0_*R_bind_Gs_dot_GDP_1431_0__Kf*Gs_dot_GDP_1145_0_*b2AR_1141_0_-kinetics_592_0_*R_bind_Gs_dot_GDP_1431_0__Kb*b2AR_Gs_dot_GDP_1149_0_)/kinetics_592_0_
      </Expression>
      <ListOfParameterDescriptions>
        <ParameterDescription key="FunctionParameter_1536" name="Gs_dot_GDP_1145_0_" order="0" role="substrate"/>
        <ParameterDescription key="FunctionParameter_1537" name="R_bind_Gs_dot_GDP_1431_0__Kb" order="1" role="constant"/>
        <ParameterDescription key="FunctionParameter_1538" name="R_bind_Gs_dot_GDP_1431_0__Kf" order="2" role="constant"/>
        <ParameterDescription key="FunctionParameter_1539" name="b2AR_1141_0_" order="3" role="substrate"/>
        <ParameterDescription key="FunctionParameter_1540" name="b2AR_Gs_dot_GDP_1149_0_" order="4" role="product"/>
        <ParameterDescription key="FunctionParameter_1541" name="kinetics_592_0_" order="5" role="volume"/>
      </ListOfParameterDescriptions>
    </Function>
    <Function key="Function_141" name="Function for Iso_bind_R.Gs" type="UserDefined" reversible="true">
      <MiriamAnnotation>
        <rdf:RDF xmlns:dcterms="http://purl.org/dc/terms/" xmlns:rdf="http://www.w3.org/1999/02/22-rdf-syntax-ns#">
          <rdf:Description rdf:about="#Function_141">
            <dcterms:created>
              <rdf:Description>
                <dcterms:W3CDTF>2021-09-23T15:40:24Z</dcterms:W3CDTF>
              </rdf:Description>
            </dcterms:created>
          </rdf:Description>
        </rdf:RDF>
      </MiriamAnnotation>
      <Expression>
        (kinetics_592_0_*Iso_bind_R_dot_Gs_1433_0__Kf*Isoproterenol_1139_0_*b2AR_Gs_dot_GDP_1149_0_-kinetics_592_0_*Iso_bind_R_dot_Gs_1433_0__Kb*L_dot_b2AR_Gs_dot_GDP_1147_0_)/kinetics_592_0_
      </Expression>
      <ListOfParameterDescriptions>
        <ParameterDescription key="FunctionParameter_1548" name="Iso_bind_R_dot_Gs_1433_0__Kb" order="0" role="constant"/>
        <ParameterDescription key="FunctionParameter_1549" name="Iso_bind_R_dot_Gs_1433_0__Kf" order="1" role="constant"/>
        <ParameterDescription key="FunctionParameter_1550" name="Isoproterenol_1139_0_" order="2" role="substrate"/>
        <ParameterDescription key="FunctionParameter_1551" name="L_dot_b2AR_Gs_dot_GDP_1147_0_" order="3" role="product"/>
        <ParameterDescription key="FunctionParameter_1552" name="b2AR_Gs_dot_GDP_1149_0_" order="4" role="substrate"/>
        <ParameterDescription key="FunctionParameter_1553" name="kinetics_592_0_" order="5" role="volume"/>
      </ListOfParameterDescriptions>
    </Function>
    <Function key="Function_142" name="Function for Epi_bind_R.Gs" type="UserDefined" reversible="true">
      <MiriamAnnotation>
        <rdf:RDF xmlns:dcterms="http://purl.org/dc/terms/" xmlns:rdf="http://www.w3.org/1999/02/22-rdf-syntax-ns#">
          <rdf:Description rdf:about="#Function_142">
            <dcterms:created>
              <rdf:Description>
                <dcterms:W3CDTF>2021-09-23T15:40:24Z</dcterms:W3CDTF>
              </rdf:Description>
            </dcterms:created>
          </rdf:Description>
        </rdf:RDF>
      </MiriamAnnotation>
      <Expression>
        (kinetics_592_0_*Epi_bind_R_dot_Gs_1435_0__Kf*Epinephrine_1137_0_*b2AR_Gs_dot_GDP_1149_0_-kinetics_592_0_*Epi_bind_R_dot_Gs_1435_0__Kb*L_dot_b2AR_Gs_dot_GDP_1147_0_)/kinetics_592_0_
      </Expression>
      <ListOfParameterDescriptions>
        <ParameterDescription key="FunctionParameter_1560" name="Epi_bind_R_dot_Gs_1435_0__Kb" order="0" role="constant"/>
        <ParameterDescription key="FunctionParameter_1561" name="Epi_bind_R_dot_Gs_1435_0__Kf" order="1" role="constant"/>
        <ParameterDescription key="FunctionParameter_1562" name="Epinephrine_1137_0_" order="2" role="substrate"/>
        <ParameterDescription key="FunctionParameter_1563" name="L_dot_b2AR_Gs_dot_GDP_1147_0_" order="3" role="product"/>
        <ParameterDescription key="FunctionParameter_1564" name="b2AR_Gs_dot_GDP_1149_0_" order="4" role="substrate"/>
        <ParameterDescription key="FunctionParameter_1565" name="kinetics_592_0_" order="5" role="volume"/>
      </ListOfParameterDescriptions>
    </Function>
    <Function key="Function_143" name="Function for PIP2_hydrolysis" type="UserDefined" reversible="unspecified">
      <MiriamAnnotation>
        <rdf:RDF xmlns:dcterms="http://purl.org/dc/terms/" xmlns:rdf="http://www.w3.org/1999/02/22-rdf-syntax-ns#">
          <rdf:Description rdf:about="#Function_143">
            <dcterms:created>
              <rdf:Description>
                <dcterms:W3CDTF>2021-09-23T15:40:24Z</dcterms:W3CDTF>
              </rdf:Description>
            </dcterms:created>
          </rdf:Description>
        </rdf:RDF>
      </MiriamAnnotation>
      <Expression>
        kcat*PIP2_737_0_*Ca_dot_PLC_g_813_0_/(Km+PIP2_737_0_)
      </Expression>
      <ListOfParameterDescriptions>
        <ParameterDescription key="FunctionParameter_1776" name="Ca_dot_PLC_g_813_0_" order="0" role="modifier"/>
        <ParameterDescription key="FunctionParameter_1777" name="Km" order="1" role="constant"/>
        <ParameterDescription key="FunctionParameter_1778" name="PIP2_737_0_" order="2" role="substrate"/>
        <ParameterDescription key="FunctionParameter_1779" name="kcat" order="3" role="constant"/>
      </ListOfParameterDescriptions>
    </Function>
    <Function key="Function_144" name="Function for PIP2_hydrolysis_2" type="UserDefined" reversible="unspecified">
      <MiriamAnnotation>
        <rdf:RDF xmlns:dcterms="http://purl.org/dc/terms/" xmlns:rdf="http://www.w3.org/1999/02/22-rdf-syntax-ns#">
          <rdf:Description rdf:about="#Function_144">
            <dcterms:created>
              <rdf:Description>
                <dcterms:W3CDTF>2021-09-23T15:40:24Z</dcterms:W3CDTF>
              </rdf:Description>
            </dcterms:created>
          </rdf:Description>
        </rdf:RDF>
      </MiriamAnnotation>
      <Expression>
        kcat*PIP2_737_0_*Ca_dot_PLC_g_p_815_0_/(Km+PIP2_737_0_)
      </Expression>
      <ListOfParameterDescriptions>
        <ParameterDescription key="FunctionParameter_1784" name="Ca_dot_PLC_g_p_815_0_" order="0" role="modifier"/>
        <ParameterDescription key="FunctionParameter_1785" name="Km" order="1" role="constant"/>
        <ParameterDescription key="FunctionParameter_1786" name="PIP2_737_0_" order="2" role="substrate"/>
        <ParameterDescription key="FunctionParameter_1787" name="kcat" order="3" role="constant"/>
      </ListOfParameterDescriptions>
    </Function>
    <Function key="Function_145" name="Function for kenz_11" type="UserDefined" reversible="unspecified">
      <MiriamAnnotation>
        <rdf:RDF xmlns:dcterms="http://purl.org/dc/terms/" xmlns:rdf="http://www.w3.org/1999/02/22-rdf-syntax-ns#">
          <rdf:Description rdf:about="#Function_145">
            <dcterms:created>
              <rdf:Description>
                <dcterms:W3CDTF>2021-09-23T15:40:24Z</dcterms:W3CDTF>
              </rdf:Description>
            </dcterms:created>
          </rdf:Description>
        </rdf:RDF>
      </MiriamAnnotation>
      <Expression>
        kcat*ATP_897_0_*AC1_CaM_899_0_/(Km+ATP_897_0_)
      </Expression>
      <ListOfParameterDescriptions>
        <ParameterDescription key="FunctionParameter_1894" name="AC1_CaM_899_0_" order="0" role="modifier"/>
        <ParameterDescription key="FunctionParameter_1895" name="ATP_897_0_" order="1" role="substrate"/>
        <ParameterDescription key="FunctionParameter_1896" name="Km" order="2" role="constant"/>
        <ParameterDescription key="FunctionParameter_1897" name="kcat" order="3" role="constant"/>
      </ListOfParameterDescriptions>
    </Function>
    <Function key="Function_146" name="Function for kenz_12" type="UserDefined" reversible="unspecified">
      <MiriamAnnotation>
        <rdf:RDF xmlns:dcterms="http://purl.org/dc/terms/" xmlns:rdf="http://www.w3.org/1999/02/22-rdf-syntax-ns#">
          <rdf:Description rdf:about="#Function_146">
            <dcterms:created>
              <rdf:Description>
                <dcterms:W3CDTF>2021-09-23T15:40:24Z</dcterms:W3CDTF>
              </rdf:Description>
            </dcterms:created>
          </rdf:Description>
        </rdf:RDF>
      </MiriamAnnotation>
      <Expression>
        kcat*ATP_897_0_*AC2_p_903_0_/(Km+ATP_897_0_)
      </Expression>
      <ListOfParameterDescriptions>
        <ParameterDescription key="FunctionParameter_1902" name="AC2_p_903_0_" order="0" role="modifier"/>
        <ParameterDescription key="FunctionParameter_1903" name="ATP_897_0_" order="1" role="substrate"/>
        <ParameterDescription key="FunctionParameter_1904" name="Km" order="2" role="constant"/>
        <ParameterDescription key="FunctionParameter_1905" name="kcat" order="3" role="constant"/>
      </ListOfParameterDescriptions>
    </Function>
    <Function key="Function_147" name="Function for kenz_13" type="UserDefined" reversible="unspecified">
      <MiriamAnnotation>
        <rdf:RDF xmlns:dcterms="http://purl.org/dc/terms/" xmlns:rdf="http://www.w3.org/1999/02/22-rdf-syntax-ns#">
          <rdf:Description rdf:about="#Function_147">
            <dcterms:created>
              <rdf:Description>
                <dcterms:W3CDTF>2021-09-23T15:40:24Z</dcterms:W3CDTF>
              </rdf:Description>
            </dcterms:created>
          </rdf:Description>
        </rdf:RDF>
      </MiriamAnnotation>
      <Expression>
        kcat*ATP_897_0_*AC2_Gs_905_0_/(Km+ATP_897_0_)
      </Expression>
      <ListOfParameterDescriptions>
        <ParameterDescription key="FunctionParameter_1910" name="AC2_Gs_905_0_" order="0" role="modifier"/>
        <ParameterDescription key="FunctionParameter_1911" name="ATP_897_0_" order="1" role="substrate"/>
        <ParameterDescription key="FunctionParameter_1912" name="Km" order="2" role="constant"/>
        <ParameterDescription key="FunctionParameter_1913" name="kcat" order="3" role="constant"/>
      </ListOfParameterDescriptions>
    </Function>
    <Function key="Function_148" name="Function for kenz_14" type="UserDefined" reversible="unspecified">
      <MiriamAnnotation>
        <rdf:RDF xmlns:dcterms="http://purl.org/dc/terms/" xmlns:rdf="http://www.w3.org/1999/02/22-rdf-syntax-ns#">
          <rdf:Description rdf:about="#Function_148">
            <dcterms:created>
              <rdf:Description>
                <dcterms:W3CDTF>2021-09-23T15:40:24Z</dcterms:W3CDTF>
              </rdf:Description>
            </dcterms:created>
          </rdf:Description>
        </rdf:RDF>
      </MiriamAnnotation>
      <Expression>
        kcat*ATP_897_0_*AC1_Gs_909_0_/(Km+ATP_897_0_)
      </Expression>
      <ListOfParameterDescriptions>
        <ParameterDescription key="FunctionParameter_1918" name="AC1_Gs_909_0_" order="0" role="modifier"/>
        <ParameterDescription key="FunctionParameter_1919" name="ATP_897_0_" order="1" role="substrate"/>
        <ParameterDescription key="FunctionParameter_1920" name="Km" order="2" role="constant"/>
        <ParameterDescription key="FunctionParameter_1921" name="kcat" order="3" role="constant"/>
      </ListOfParameterDescriptions>
    </Function>
    <Function key="Function_149" name="Function for kenz_15" type="UserDefined" reversible="unspecified">
      <MiriamAnnotation>
        <rdf:RDF xmlns:dcterms="http://purl.org/dc/terms/" xmlns:rdf="http://www.w3.org/1999/02/22-rdf-syntax-ns#">
          <rdf:Description rdf:about="#Function_149">
            <dcterms:created>
              <rdf:Description>
                <dcterms:W3CDTF>2021-09-23T15:40:24Z</dcterms:W3CDTF>
              </rdf:Description>
            </dcterms:created>
          </rdf:Description>
        </rdf:RDF>
      </MiriamAnnotation>
      <Expression>
        kcat*ATP_897_0_*AC2_p_Gs_911_0_/(Km+ATP_897_0_)
      </Expression>
      <ListOfParameterDescriptions>
        <ParameterDescription key="FunctionParameter_1926" name="AC2_p_Gs_911_0_" order="0" role="modifier"/>
        <ParameterDescription key="FunctionParameter_1927" name="ATP_897_0_" order="1" role="substrate"/>
        <ParameterDescription key="FunctionParameter_1928" name="Km" order="2" role="constant"/>
        <ParameterDescription key="FunctionParameter_1929" name="kcat" order="3" role="constant"/>
      </ListOfParameterDescriptions>
    </Function>
  </ListOfFunctions>
  <Model key="Model_1" name="NoName" simulationType="time" timeUnit="s" volumeUnit="l" areaUnit="m&#178;" lengthUnit="m" quantityUnit="mmol" type="deterministic" avogadroConstant="6.0221417899999999e+23">
    <MiriamAnnotation>
      <rdf:RDF xmlns:dcterms="http://purl.org/dc/terms/" xmlns:rdf="http://www.w3.org/1999/02/22-rdf-syntax-ns#">
        <rdf:Description rdf:about="#Model_1">
          <dcterms:created>
            <rdf:Description>
              <dcterms:W3CDTF>2021-09-23T15:40:24Z</dcterms:W3CDTF>
            </rdf:Description>
          </dcterms:created>
        </rdf:Description>
      </rdf:RDF>
    </MiriamAnnotation>
    <ListOfUnsupportedAnnotations>
      <UnsupportedAnnotation name="http://www.moose.ncbs.res.in">
        <moose:ModelAnnotation xmlns:moose="http://www.moose.ncbs.res.in">
          <moose:runTime> 100.0 </moose:runTime>
          <moose:solver> ee </moose:solver>
          <moose:simdt>0.001 </moose:simdt>
          <moose:plotdt> 0.1 </moose:plotdt>
          <moose:plots> /kinetics[0]/MAPK[0]/MAPK_p_p[0]; /kinetics[0]/PKA[0]/PKA_active[0]; /kinetics[0]/CaMKII[0]/tot_CaM_CaMKII[0]; /kinetics[0]/CaMKII[0]/tot_autonomous_CaMKII[0]; /kinetics[0]/PKC[0]/PKC_active[0]; /kinetics[0]/MAPK[0]/Raf_p_GTP_Ras[0]; /kinetics[0]/MAPK[0]/craf_1_p[0]; /kinetics[0]/Ca[0]/Ca[0]; /kinetics[0]/CaM[0]/CaM_Ca4[0]; /kinetics[0]/PLCbeta[0]/DAG[0]; /kinetics[0]/PLCbeta[0]/IP3[0]; /kinetics[0]/PLA2[0]/Arachidonic_Acid[0]; /kinetics[0]/Ras[0]/GTP_Ras[0]</moose:plots>
        </moose:ModelAnnotation>
      </UnsupportedAnnotation>
    </ListOfUnsupportedAnnotations>
    <ListOfCompartments>
      <Compartment key="Compartment_0" name="kinetics" simulationType="fixed" dimensionality="3" addNoise="false">
        <MiriamAnnotation>
          <rdf:RDF xmlns:dcterms="http://purl.org/dc/terms/" xmlns:rdf="http://www.w3.org/1999/02/22-rdf-syntax-ns#">
            <rdf:Description rdf:about="#Compartment_0">
              <dcterms:created>
                <rdf:Description>
                  <dcterms:W3CDTF>2021-09-23T15:40:24Z</dcterms:W3CDTF>
                </rdf:Description>
              </dcterms:created>
            </rdf:Description>
          </rdf:RDF>
        </MiriamAnnotation>
        <ListOfUnsupportedAnnotations>
          <UnsupportedAnnotation name="http://www.moose.ncbs.res.in">
            <moose:CompartmentAnnotation xmlns:moose="http://www.moose.ncbs.res.in">
              <moose:Mesh>CubeMesh</moose:Mesh>
              <moose:isMembraneBound>False</moose:isMembraneBound>
            </moose:CompartmentAnnotation>
          </UnsupportedAnnotation>
        </ListOfUnsupportedAnnotations>
      </Compartment>
    </ListOfCompartments>
    <ListOfMetabolites>
      <Metabolite key="Metabolite_0" name="PKC_Ca" simulationType="reactions" compartment="Compartment_0" addNoise="false" particle_numbers="2.586849080645087e-11">
        <MiriamAnnotation>
          <rdf:RDF xmlns:dcterms="http://purl.org/dc/terms/" xmlns:rdf="http://www.w3.org/1999/02/22-rdf-syntax-ns#">
            <rdf:Description rdf:about="#Metabolite_0">
              <dcterms:created>
                <rdf:Description>
                  <dcterms:W3CDTF>2021-09-23T15:40:24Z</dcterms:W3CDTF>
                </rdf:Description>
              </dcterms:created>
            </rdf:Description>
          </rdf:RDF>
        </MiriamAnnotation>
        <ListOfUnsupportedAnnotations>
          <UnsupportedAnnotation name="http://www.moose.ncbs.res.in">
            <moose:ModelAnnotation xmlns:moose="http://www.moose.ncbs.res.in">
              <moose:xCord>38.7351778656</moose:xCord>
              <moose:yCord>0.0</moose:yCord>
              <moose:bgColor>red</moose:bgColor>
              <moose:textColor>0</moose:textColor>
              <moose:diffConstant>0.0</moose:diffConstant>
              <moose:motorConstant>0.0</moose:motorConstant>
            </moose:ModelAnnotation>
          </UnsupportedAnnotation>
        </ListOfUnsupportedAnnotations>
      </Metabolite>
      <Metabolite key="Metabolite_1" name="PKC_DAG_AA_p" simulationType="reactions" compartment="Compartment_0" addNoise="false" particle_numbers="3.4161902987367837e-12">
        <MiriamAnnotation>
          <rdf:RDF xmlns:dcterms="http://purl.org/dc/terms/" xmlns:rdf="http://www.w3.org/1999/02/22-rdf-syntax-ns#">
            <rdf:Description rdf:about="#Metabolite_1">
              <dcterms:created>
                <rdf:Description>
                  <dcterms:W3CDTF>2021-09-23T15:40:24Z</dcterms:W3CDTF>
                </rdf:Description>
              </dcterms:created>
            </rdf:Description>
          </rdf:RDF>
        </MiriamAnnotation>
        <ListOfUnsupportedAnnotations>
          <UnsupportedAnnotation name="http://www.moose.ncbs.res.in">
            <moose:ModelAnnotation xmlns:moose="http://www.moose.ncbs.res.in">
              <moose:xCord>49.9604743083</moose:xCord>
              <moose:yCord>0.0</moose:yCord>
              <moose:bgColor>cyan</moose:bgColor>
              <moose:textColor>0</moose:textColor>
              <moose:diffConstant>0.0</moose:diffConstant>
              <moose:motorConstant>0.0</moose:motorConstant>
            </moose:ModelAnnotation>
          </UnsupportedAnnotation>
        </ListOfUnsupportedAnnotations>
      </Metabolite>
      <Metabolite key="Metabolite_2" name="PKC_Ca_AA_p" simulationType="reactions" compartment="Compartment_0" addNoise="false" particle_numbers="1.2167192816991552e-10">
        <MiriamAnnotation>
          <rdf:RDF xmlns:dcterms="http://purl.org/dc/terms/" xmlns:rdf="http://www.w3.org/1999/02/22-rdf-syntax-ns#">
            <rdf:Description rdf:about="#Metabolite_2">
              <dcterms:created>
                <rdf:Description>
                  <dcterms:W3CDTF>2021-09-23T15:40:24Z</dcterms:W3CDTF>
                </rdf:Description>
              </dcterms:created>
            </rdf:Description>
          </rdf:RDF>
        </MiriamAnnotation>
        <ListOfUnsupportedAnnotations>
          <UnsupportedAnnotation name="http://www.moose.ncbs.res.in">
            <moose:ModelAnnotation xmlns:moose="http://www.moose.ncbs.res.in">
              <moose:xCord>60.2371541502</moose:xCord>
              <moose:yCord>0.0</moose:yCord>
              <moose:bgColor>orange</moose:bgColor>
              <moose:textColor>0</moose:textColor>
              <moose:diffConstant>0.0</moose:diffConstant>
              <moose:motorConstant>0.0</moose:motorConstant>
            </moose:ModelAnnotation>
          </UnsupportedAnnotation>
        </ListOfUnsupportedAnnotations>
      </Metabolite>
      <Metabolite key="Metabolite_3" name="PKC_Ca_memb_p" simulationType="reactions" compartment="Compartment_0" addNoise="false" particle_numbers="9.66112086672332e-12">
        <MiriamAnnotation>
          <rdf:RDF xmlns:dcterms="http://purl.org/dc/terms/" xmlns:rdf="http://www.w3.org/1999/02/22-rdf-syntax-ns#">
            <rdf:Description rdf:about="#Metabolite_3">
              <dcterms:created>
                <rdf:Description>
                  <dcterms:W3CDTF>2021-09-23T15:40:24Z</dcterms:W3CDTF>
                </rdf:Description>
              </dcterms:created>
            </rdf:Description>
          </rdf:RDF>
        </MiriamAnnotation>
        <ListOfUnsupportedAnnotations>
          <UnsupportedAnnotation name="http://www.moose.ncbs.res.in">
            <moose:ModelAnnotation xmlns:moose="http://www.moose.ncbs.res.in">
              <moose:xCord>71.6205533597</moose:xCord>
              <moose:yCord>0.0</moose:yCord>
              <moose:bgColor>pink</moose:bgColor>
              <moose:textColor>0</moose:textColor>
              <moose:diffConstant>0.0</moose:diffConstant>
              <moose:motorConstant>0.0</moose:motorConstant>
            </moose:ModelAnnotation>
          </UnsupportedAnnotation>
        </ListOfUnsupportedAnnotations>
      </Metabolite>
      <Metabolite key="Metabolite_4" name="PKC_DAG_memb_p" simulationType="reactions" compartment="Compartment_0" addNoise="false" particle_numbers="6.559785295280223e-15">
        <MiriamAnnotation>
          <rdf:RDF xmlns:dcterms="http://purl.org/dc/terms/" xmlns:rdf="http://www.w3.org/1999/02/22-rdf-syntax-ns#">
            <rdf:Description rdf:about="#Metabolite_4">
              <dcterms:created>
                <rdf:Description>
                  <dcterms:W3CDTF>2021-09-23T15:40:24Z</dcterms:W3CDTF>
                </rdf:Description>
              </dcterms:created>
            </rdf:Description>
          </rdf:RDF>
        </MiriamAnnotation>
        <ListOfUnsupportedAnnotations>
          <UnsupportedAnnotation name="http://www.moose.ncbs.res.in">
            <moose:ModelAnnotation xmlns:moose="http://www.moose.ncbs.res.in">
              <moose:xCord>81.7391304348</moose:xCord>
              <moose:yCord>0.0</moose:yCord>
              <moose:bgColor>yellow</moose:bgColor>
              <moose:textColor>0</moose:textColor>
              <moose:diffConstant>0.0</moose:diffConstant>
              <moose:motorConstant>0.0</moose:motorConstant>
            </moose:ModelAnnotation>
          </UnsupportedAnnotation>
        </ListOfUnsupportedAnnotations>
      </Metabolite>
      <Metabolite key="Metabolite_5" name="PKC_basal_p" simulationType="reactions" compartment="Compartment_0" addNoise="false" particle_numbers="0.0">
        <MiriamAnnotation>
          <rdf:RDF xmlns:dcterms="http://purl.org/dc/terms/" xmlns:rdf="http://www.w3.org/1999/02/22-rdf-syntax-ns#">
            <rdf:Description rdf:about="#Metabolite_5">
              <dcterms:created>
                <rdf:Description>
                  <dcterms:W3CDTF>2021-09-23T15:40:24Z</dcterms:W3CDTF>
                </rdf:Description>
              </dcterms:created>
            </rdf:Description>
          </rdf:RDF>
        </MiriamAnnotation>
        <ListOfUnsupportedAnnotations>
          <UnsupportedAnnotation name="http://www.moose.ncbs.res.in">
            <moose:ModelAnnotation xmlns:moose="http://www.moose.ncbs.res.in">
              <moose:xCord>92.9644268775</moose:xCord>
              <moose:yCord>0.0</moose:yCord>
              <moose:bgColor>pink</moose:bgColor>
              <moose:textColor>0</moose:textColor>
              <moose:diffConstant>0.0</moose:diffConstant>
              <moose:motorConstant>0.0</moose:motorConstant>
            </moose:ModelAnnotation>
          </UnsupportedAnnotation>
        </ListOfUnsupportedAnnotations>
      </Metabolite>
      <Metabolite key="Metabolite_6" name="PKC_AA_p" simulationType="reactions" compartment="Compartment_0" addNoise="false" particle_numbers="1.2607395162205314e-11">
        <MiriamAnnotation>
          <rdf:RDF xmlns:dcterms="http://purl.org/dc/terms/" xmlns:rdf="http://www.w3.org/1999/02/22-rdf-syntax-ns#">
            <rdf:Description rdf:about="#Metabolite_6">
              <dcterms:created>
                <rdf:Description>
                  <dcterms:W3CDTF>2021-09-23T15:40:24Z</dcterms:W3CDTF>
                </rdf:Description>
              </dcterms:created>
            </rdf:Description>
          </rdf:RDF>
        </MiriamAnnotation>
        <ListOfUnsupportedAnnotations>
          <UnsupportedAnnotation name="http://www.moose.ncbs.res.in">
            <moose:ModelAnnotation xmlns:moose="http://www.moose.ncbs.res.in">
              <moose:xCord>104.18972332</moose:xCord>
              <moose:yCord>0.0</moose:yCord>
              <moose:bgColor>cyan</moose:bgColor>
              <moose:textColor>0</moose:textColor>
              <moose:diffConstant>0.0</moose:diffConstant>
              <moose:motorConstant>0.0</moose:motorConstant>
            </moose:ModelAnnotation>
          </UnsupportedAnnotation>
        </ListOfUnsupportedAnnotations>
      </Metabolite>
      <Metabolite key="Metabolite_7" name="PKC_Ca_DAG" simulationType="reactions" compartment="Compartment_0" addNoise="false" particle_numbers="5.883964645061763e-17">
        <MiriamAnnotation>
          <rdf:RDF xmlns:dcterms="http://purl.org/dc/terms/" xmlns:rdf="http://www.w3.org/1999/02/22-rdf-syntax-ns#">
            <rdf:Description rdf:about="#Metabolite_7">
              <dcterms:created>
                <rdf:Description>
                  <dcterms:W3CDTF>2021-09-23T15:40:24Z</dcterms:W3CDTF>
                </rdf:Description>
              </dcterms:created>
            </rdf:Description>
          </rdf:RDF>
        </MiriamAnnotation>
        <ListOfUnsupportedAnnotations>
          <UnsupportedAnnotation name="http://www.moose.ncbs.res.in">
            <moose:ModelAnnotation xmlns:moose="http://www.moose.ncbs.res.in">
              <moose:xCord>114.466403162</moose:xCord>
              <moose:yCord>0.0</moose:yCord>
              <moose:bgColor>21</moose:bgColor>
              <moose:textColor>0</moose:textColor>
              <moose:diffConstant>0.0</moose:diffConstant>
              <moose:motorConstant>0.0</moose:motorConstant>
            </moose:ModelAnnotation>
          </UnsupportedAnnotation>
        </ListOfUnsupportedAnnotations>
      </Metabolite>
      <Metabolite key="Metabolite_8" name="PKC_DAG" simulationType="reactions" compartment="Compartment_0" addNoise="false" particle_numbers="8.071990401093731e-11">
        <MiriamAnnotation>
          <rdf:RDF xmlns:dcterms="http://purl.org/dc/terms/" xmlns:rdf="http://www.w3.org/1999/02/22-rdf-syntax-ns#">
            <rdf:Description rdf:about="#Metabolite_8">
              <dcterms:created>
                <rdf:Description>
                  <dcterms:W3CDTF>2021-09-23T15:40:24Z</dcterms:W3CDTF>
                </rdf:Description>
              </dcterms:created>
            </rdf:Description>
          </rdf:RDF>
        </MiriamAnnotation>
        <Comment>
          <body xmlns="http://www.w3.org/1999/xhtml">
 	 	CoInit was .0624
	 </body>
        </Comment>
        <ListOfUnsupportedAnnotations>
          <UnsupportedAnnotation name="http://www.moose.ncbs.res.in">
            <moose:ModelAnnotation xmlns:moose="http://www.moose.ncbs.res.in">
              <moose:xCord>125.691699605</moose:xCord>
              <moose:yCord>0.0</moose:yCord>
              <moose:bgColor>25</moose:bgColor>
              <moose:textColor>0</moose:textColor>
              <moose:diffConstant>0.0</moose:diffConstant>
              <moose:motorConstant>0.0</moose:motorConstant>
            </moose:ModelAnnotation>
          </UnsupportedAnnotation>
        </ListOfUnsupportedAnnotations>
      </Metabolite>
      <Metabolite key="Metabolite_9" name="PKC_DAG_AA" simulationType="reactions" compartment="Compartment_0" addNoise="false" particle_numbers="1.751234979164209e-13">
        <MiriamAnnotation>
          <rdf:RDF xmlns:dcterms="http://purl.org/dc/terms/" xmlns:rdf="http://www.w3.org/1999/02/22-rdf-syntax-ns#">
            <rdf:Description rdf:about="#Metabolite_9">
              <dcterms:created>
                <rdf:Description>
                  <dcterms:W3CDTF>2021-09-23T15:40:24Z</dcterms:W3CDTF>
                </rdf:Description>
              </dcterms:created>
            </rdf:Description>
          </rdf:RDF>
        </MiriamAnnotation>
        <ListOfUnsupportedAnnotations>
          <UnsupportedAnnotation name="http://www.moose.ncbs.res.in">
            <moose:ModelAnnotation xmlns:moose="http://www.moose.ncbs.res.in">
              <moose:xCord>46.3241106719</moose:xCord>
              <moose:yCord>70.9468822171</moose:yCord>
              <moose:bgColor>53</moose:bgColor>
              <moose:textColor>0</moose:textColor>
              <moose:diffConstant>0.0</moose:diffConstant>
              <moose:motorConstant>0.0</moose:motorConstant>
            </moose:ModelAnnotation>
          </UnsupportedAnnotation>
        </ListOfUnsupportedAnnotations>
      </Metabolite>
      <Metabolite key="Metabolite_10" name="PKC_cytosolic" simulationType="reactions" compartment="Compartment_0" addNoise="false" particle_numbers="695244.5787070399">
        <MiriamAnnotation>
          <rdf:RDF xmlns:dcterms="http://purl.org/dc/terms/" xmlns:rdf="http://www.w3.org/1999/02/22-rdf-syntax-ns#">
            <rdf:Description rdf:about="#Metabolite_10">
              <dcterms:created>
                <rdf:Description>
                  <dcterms:W3CDTF>2021-09-23T15:40:24Z</dcterms:W3CDTF>
                </rdf:Description>
              </dcterms:created>
            </rdf:Description>
          </rdf:RDF>
        </MiriamAnnotation>
        <Comment>
          <body xmlns="http://www.w3.org/1999/xhtml">
 	 	Marquez et al J. Immun 149,2560(92) est 1e6/cell for chromaffin cells We will use 1 uM as our initial concen
	 </body>
        </Comment>
        <ListOfUnsupportedAnnotations>
          <UnsupportedAnnotation name="http://www.moose.ncbs.res.in">
            <moose:ModelAnnotation xmlns:moose="http://www.moose.ncbs.res.in">
              <moose:xCord>66.7193675889</moose:xCord>
              <moose:yCord>70.9468822171</moose:yCord>
              <moose:bgColor>0</moose:bgColor>
              <moose:textColor>0</moose:textColor>
              <moose:diffConstant>0.0</moose:diffConstant>
              <moose:motorConstant>0.0</moose:motorConstant>
            </moose:ModelAnnotation>
          </UnsupportedAnnotation>
        </ListOfUnsupportedAnnotations>
      </Metabolite>
      <Metabolite key="Metabolite_11" name="PKC_active" simulationType="assignment" compartment="Compartment_0" addNoise="false" particle_numbers="1.4736319428287622e-10">
        <MiriamAnnotation>
          <rdf:RDF xmlns:dcterms="http://purl.org/dc/terms/" xmlns:rdf="http://www.w3.org/1999/02/22-rdf-syntax-ns#">
            <rdf:Description rdf:about="#Metabolite_11">
              <dcterms:created>
                <rdf:Description>
                  <dcterms:W3CDTF>2021-09-23T15:40:24Z</dcterms:W3CDTF>
                </rdf:Description>
              </dcterms:created>
            </rdf:Description>
          </rdf:RDF>
        </MiriamAnnotation>
        <ListOfUnsupportedAnnotations>
          <UnsupportedAnnotation name="http://www.moose.ncbs.res.in">
            <moose:ModelAnnotation xmlns:moose="http://www.moose.ncbs.res.in">
              <moose:xCord>87.2727272727</moose:xCord>
              <moose:yCord>70.9468822171</moose:yCord>
              <moose:bgColor>red</moose:bgColor>
              <moose:textColor>0</moose:textColor>
              <moose:diffConstant>0.0</moose:diffConstant>
              <moose:motorConstant>0.0</moose:motorConstant>
            </moose:ModelAnnotation>
          </UnsupportedAnnotation>
        </ListOfUnsupportedAnnotations>
        <Expression>
          &lt;CN=Root,Model=NoName,Vector=Compartments[kinetics],Vector=Metabolites[PKC_DAG_AA_p],Reference=Concentration&gt;+&lt;CN=Root,Model=NoName,Vector=Compartments[kinetics],Vector=Metabolites[PKC_Ca_memb_p],Reference=Concentration&gt;+&lt;CN=Root,Model=NoName,Vector=Compartments[kinetics],Vector=Metabolites[PKC_Ca_AA_p],Reference=Concentration&gt;+&lt;CN=Root,Model=NoName,Vector=Compartments[kinetics],Vector=Metabolites[PKC_DAG_memb_p],Reference=Concentration&gt;+&lt;CN=Root,Model=NoName,Vector=Compartments[kinetics],Vector=Metabolites[PKC_basal_p],Reference=Concentration&gt;+&lt;CN=Root,Model=NoName,Vector=Compartments[kinetics],Vector=Metabolites[PKC_AA_p],Reference=Concentration&gt;
        </Expression>
      </Metabolite>
      <Metabolite key="Metabolite_12" name="PLA2_cytosolic" simulationType="reactions" compartment="Compartment_0" addNoise="false" particle_numbers="278097.83148442203">
        <MiriamAnnotation>
          <rdf:RDF xmlns:dcterms="http://purl.org/dc/terms/" xmlns:rdf="http://www.w3.org/1999/02/22-rdf-syntax-ns#">
            <rdf:Description rdf:about="#Metabolite_12">
              <dcterms:created>
                <rdf:Description>
                  <dcterms:W3CDTF>2021-09-23T15:40:24Z</dcterms:W3CDTF>
                </rdf:Description>
              </dcterms:created>
            </rdf:Description>
          </rdf:RDF>
        </MiriamAnnotation>
        <Comment>
          <body xmlns="http://www.w3.org/1999/xhtml">
 	 	Calculated cytosolic was 20 nm from Wijkander and Sundler However, Leslie and Channon use about 400 nM. Need to confirm, but this is the value I use here. Another recalc of W_andS gives 1uM
	 </body>
        </Comment>
        <ListOfUnsupportedAnnotations>
          <UnsupportedAnnotation name="http://www.moose.ncbs.res.in">
            <moose:ModelAnnotation xmlns:moose="http://www.moose.ncbs.res.in">
              <moose:xCord>202.213438735</moose:xCord>
              <moose:yCord>43.7875288684</moose:yCord>
              <moose:bgColor>yellow</moose:bgColor>
              <moose:textColor>1</moose:textColor>
              <moose:diffConstant>0.0</moose:diffConstant>
              <moose:motorConstant>0.0</moose:motorConstant>
            </moose:ModelAnnotation>
          </UnsupportedAnnotation>
        </ListOfUnsupportedAnnotations>
      </Metabolite>
      <Metabolite key="Metabolite_13" name="PLA2_Ca_p" simulationType="reactions" compartment="Compartment_0" addNoise="false" particle_numbers="0.0">
        <MiriamAnnotation>
          <rdf:RDF xmlns:dcterms="http://purl.org/dc/terms/" xmlns:rdf="http://www.w3.org/1999/02/22-rdf-syntax-ns#">
            <rdf:Description rdf:about="#Metabolite_13">
              <dcterms:created>
                <rdf:Description>
                  <dcterms:W3CDTF>2021-09-23T15:40:24Z</dcterms:W3CDTF>
                </rdf:Description>
              </dcterms:created>
            </rdf:Description>
          </rdf:RDF>
        </MiriamAnnotation>
        <ListOfUnsupportedAnnotations>
          <UnsupportedAnnotation name="http://www.moose.ncbs.res.in">
            <moose:ModelAnnotation xmlns:moose="http://www.moose.ncbs.res.in">
              <moose:xCord>213.438735178</moose:xCord>
              <moose:yCord>43.7875288684</moose:yCord>
              <moose:bgColor>yellow</moose:bgColor>
              <moose:textColor>1</moose:textColor>
              <moose:diffConstant>0.0</moose:diffConstant>
              <moose:motorConstant>0.0</moose:motorConstant>
            </moose:ModelAnnotation>
          </UnsupportedAnnotation>
        </ListOfUnsupportedAnnotations>
      </Metabolite>
      <Metabolite key="Metabolite_14" name="PIP2_PLA2_p" simulationType="reactions" compartment="Compartment_0" addNoise="false" particle_numbers="0.0">
        <MiriamAnnotation>
          <rdf:RDF xmlns:dcterms="http://purl.org/dc/terms/" xmlns:rdf="http://www.w3.org/1999/02/22-rdf-syntax-ns#">
            <rdf:Description rdf:about="#Metabolite_14">
              <dcterms:created>
                <rdf:Description>
                  <dcterms:W3CDTF>2021-09-23T15:40:24Z</dcterms:W3CDTF>
                </rdf:Description>
              </dcterms:created>
            </rdf:Description>
          </rdf:RDF>
        </MiriamAnnotation>
        <ListOfUnsupportedAnnotations>
          <UnsupportedAnnotation name="http://www.moose.ncbs.res.in">
            <moose:ModelAnnotation xmlns:moose="http://www.moose.ncbs.res.in">
              <moose:xCord>223.71541502</moose:xCord>
              <moose:yCord>43.7875288684</moose:yCord>
              <moose:bgColor>cyan</moose:bgColor>
              <moose:textColor>1</moose:textColor>
              <moose:diffConstant>0.0</moose:diffConstant>
              <moose:motorConstant>0.0</moose:motorConstant>
            </moose:ModelAnnotation>
          </UnsupportedAnnotation>
        </ListOfUnsupportedAnnotations>
      </Metabolite>
      <Metabolite key="Metabolite_15" name="PIP2_Ca_PLA2_p" simulationType="reactions" compartment="Compartment_0" addNoise="false" particle_numbers="0.0">
        <MiriamAnnotation>
          <rdf:RDF xmlns:dcterms="http://purl.org/dc/terms/" xmlns:rdf="http://www.w3.org/1999/02/22-rdf-syntax-ns#">
            <rdf:Description rdf:about="#Metabolite_15">
              <dcterms:created>
                <rdf:Description>
                  <dcterms:W3CDTF>2021-09-23T15:40:24Z</dcterms:W3CDTF>
                </rdf:Description>
              </dcterms:created>
            </rdf:Description>
          </rdf:RDF>
        </MiriamAnnotation>
        <ListOfUnsupportedAnnotations>
          <UnsupportedAnnotation name="http://www.moose.ncbs.res.in">
            <moose:ModelAnnotation xmlns:moose="http://www.moose.ncbs.res.in">
              <moose:xCord>234.940711462</moose:xCord>
              <moose:yCord>43.7875288684</moose:yCord>
              <moose:bgColor>cyan</moose:bgColor>
              <moose:textColor>1</moose:textColor>
              <moose:diffConstant>0.0</moose:diffConstant>
              <moose:motorConstant>0.0</moose:motorConstant>
            </moose:ModelAnnotation>
          </UnsupportedAnnotation>
        </ListOfUnsupportedAnnotations>
      </Metabolite>
      <Metabolite key="Metabolite_16" name="DAG_Ca_PLA2_p" simulationType="reactions" compartment="Compartment_0" addNoise="false" particle_numbers="0.0">
        <MiriamAnnotation>
          <rdf:RDF xmlns:dcterms="http://purl.org/dc/terms/" xmlns:rdf="http://www.w3.org/1999/02/22-rdf-syntax-ns#">
            <rdf:Description rdf:about="#Metabolite_16">
              <dcterms:created>
                <rdf:Description>
                  <dcterms:W3CDTF>2021-09-23T15:40:24Z</dcterms:W3CDTF>
                </rdf:Description>
              </dcterms:created>
            </rdf:Description>
          </rdf:RDF>
        </MiriamAnnotation>
        <ListOfUnsupportedAnnotations>
          <UnsupportedAnnotation name="http://www.moose.ncbs.res.in">
            <moose:ModelAnnotation xmlns:moose="http://www.moose.ncbs.res.in">
              <moose:xCord>246.166007905</moose:xCord>
              <moose:yCord>43.7875288684</moose:yCord>
              <moose:bgColor>pink</moose:bgColor>
              <moose:textColor>1</moose:textColor>
              <moose:diffConstant>0.0</moose:diffConstant>
              <moose:motorConstant>0.0</moose:motorConstant>
            </moose:ModelAnnotation>
          </UnsupportedAnnotation>
        </ListOfUnsupportedAnnotations>
      </Metabolite>
      <Metabolite key="Metabolite_17" name="APC" simulationType="fixed" compartment="Compartment_0" addNoise="false" particle_numbers="20857887.614263132">
        <MiriamAnnotation>
          <rdf:RDF xmlns:dcterms="http://purl.org/dc/terms/" xmlns:rdf="http://www.w3.org/1999/02/22-rdf-syntax-ns#">
            <rdf:Description rdf:about="#Metabolite_17">
              <dcterms:created>
                <rdf:Description>
                  <dcterms:W3CDTF>2021-09-23T15:40:24Z</dcterms:W3CDTF>
                </rdf:Description>
              </dcterms:created>
            </rdf:Description>
          </rdf:RDF>
        </MiriamAnnotation>
        <Comment>
          <body xmlns="http://www.w3.org/1999/xhtml">
 	 	arachodonylphosphatidylcholine is the favoured substrate from Wijkander and Sundler, JBC 202 pp 873-880, 1991. Their assay used 30 uM substrate, which is what the kinetics in this model are based on. For the later model we should locate a more realistic value for APC.
	 </body>
        </Comment>
        <ListOfUnsupportedAnnotations>
          <UnsupportedAnnotation name="http://www.moose.ncbs.res.in">
            <moose:ModelAnnotation xmlns:moose="http://www.moose.ncbs.res.in">
              <moose:xCord>256.28458498</moose:xCord>
              <moose:yCord>43.7875288684</moose:yCord>
              <moose:bgColor>yellow</moose:bgColor>
              <moose:textColor>1</moose:textColor>
              <moose:diffConstant>0.0</moose:diffConstant>
              <moose:motorConstant>0.0</moose:motorConstant>
            </moose:ModelAnnotation>
          </UnsupportedAnnotation>
        </ListOfUnsupportedAnnotations>
      </Metabolite>
      <Metabolite key="Metabolite_18" name="PLA2_p_Ca" simulationType="reactions" compartment="Compartment_0" addNoise="false" particle_numbers="0.0">
        <MiriamAnnotation>
          <rdf:RDF xmlns:dcterms="http://purl.org/dc/terms/" xmlns:rdf="http://www.w3.org/1999/02/22-rdf-syntax-ns#">
            <rdf:Description rdf:about="#Metabolite_18">
              <dcterms:created>
                <rdf:Description>
                  <dcterms:W3CDTF>2021-09-23T15:40:24Z</dcterms:W3CDTF>
                </rdf:Description>
              </dcterms:created>
            </rdf:Description>
          </rdf:RDF>
        </MiriamAnnotation>
        <Comment>
          <body xmlns="http://www.w3.org/1999/xhtml">
 	 	Phosphorylated form of PLA2. Still need to hook it up using kinases. PKA: Wightman et al JBC 257 pp6650 1982 PKC: Many refs, eg Gronich et al JBC 263 pp 16645, 1988 but see Lin etal MAPK: Lin et al, Cell 72 pp 269, 1993. Show 3x with MAPK but not PKC alone Do not know if there is a Ca requirement for active phosphorylated state.
	 </body>
        </Comment>
        <ListOfUnsupportedAnnotations>
          <UnsupportedAnnotation name="http://www.moose.ncbs.res.in">
            <moose:ModelAnnotation xmlns:moose="http://www.moose.ncbs.res.in">
              <moose:xCord>267.66798419</moose:xCord>
              <moose:yCord>43.7875288684</moose:yCord>
              <moose:bgColor>orange</moose:bgColor>
              <moose:textColor>1</moose:textColor>
              <moose:diffConstant>0.0</moose:diffConstant>
              <moose:motorConstant>0.0</moose:motorConstant>
            </moose:ModelAnnotation>
          </UnsupportedAnnotation>
        </ListOfUnsupportedAnnotations>
      </Metabolite>
      <Metabolite key="Metabolite_19" name="PLA2_p" simulationType="reactions" compartment="Compartment_0" addNoise="false" particle_numbers="0.0">
        <MiriamAnnotation>
          <rdf:RDF xmlns:dcterms="http://purl.org/dc/terms/" xmlns:rdf="http://www.w3.org/1999/02/22-rdf-syntax-ns#">
            <rdf:Description rdf:about="#Metabolite_19">
              <dcterms:created>
                <rdf:Description>
                  <dcterms:W3CDTF>2021-09-23T15:40:24Z</dcterms:W3CDTF>
                </rdf:Description>
              </dcterms:created>
            </rdf:Description>
          </rdf:RDF>
        </MiriamAnnotation>
        <ListOfUnsupportedAnnotations>
          <UnsupportedAnnotation name="http://www.moose.ncbs.res.in">
            <moose:ModelAnnotation xmlns:moose="http://www.moose.ncbs.res.in">
              <moose:xCord>277.786561265</moose:xCord>
              <moose:yCord>43.7875288684</moose:yCord>
              <moose:bgColor>orange</moose:bgColor>
              <moose:textColor>1</moose:textColor>
              <moose:diffConstant>0.0</moose:diffConstant>
              <moose:motorConstant>0.0</moose:motorConstant>
            </moose:ModelAnnotation>
          </UnsupportedAnnotation>
        </ListOfUnsupportedAnnotations>
      </Metabolite>
      <Metabolite key="Metabolite_20" name="Arachidonic_Acid" simulationType="reactions" compartment="Compartment_0" addNoise="false" particle_numbers="0.0">
        <MiriamAnnotation>
          <rdf:RDF xmlns:dcterms="http://purl.org/dc/terms/" xmlns:rdf="http://www.w3.org/1999/02/22-rdf-syntax-ns#">
            <rdf:Description rdf:about="#Metabolite_20">
              <dcterms:created>
                <rdf:Description>
                  <dcterms:W3CDTF>2021-09-23T15:40:24Z</dcterms:W3CDTF>
                </rdf:Description>
              </dcterms:created>
            </rdf:Description>
          </rdf:RDF>
        </MiriamAnnotation>
        <ListOfUnsupportedAnnotations>
          <UnsupportedAnnotation name="http://www.moose.ncbs.res.in">
            <moose:ModelAnnotation xmlns:moose="http://www.moose.ncbs.res.in">
              <moose:xCord>233.043478261</moose:xCord>
              <moose:yCord>145.219399538</moose:yCord>
              <moose:bgColor>darkgreen</moose:bgColor>
              <moose:textColor>1</moose:textColor>
              <moose:diffConstant>0.0</moose:diffConstant>
              <moose:motorConstant>0.0</moose:motorConstant>
            </moose:ModelAnnotation>
          </UnsupportedAnnotation>
        </ListOfUnsupportedAnnotations>
      </Metabolite>
      <Metabolite key="Metabolite_21" name="PLC" simulationType="reactions" compartment="Compartment_0" addNoise="false" particle_numbers="556195.662963825">
        <MiriamAnnotation>
          <rdf:RDF xmlns:dcterms="http://purl.org/dc/terms/" xmlns:rdf="http://www.w3.org/1999/02/22-rdf-syntax-ns#">
            <rdf:Description rdf:about="#Metabolite_21">
              <dcterms:created>
                <rdf:Description>
                  <dcterms:W3CDTF>2021-09-23T15:40:24Z</dcterms:W3CDTF>
                </rdf:Description>
              </dcterms:created>
            </rdf:Description>
          </rdf:RDF>
        </MiriamAnnotation>
        <Comment>
          <body xmlns="http://www.w3.org/1999/xhtml">
 	 	Total PLC = 0.8 uM see Ryu et al JBC 262 (26) pp 12511 1987
	 </body>
        </Comment>
        <ListOfUnsupportedAnnotations>
          <UnsupportedAnnotation name="http://www.moose.ncbs.res.in">
            <moose:ModelAnnotation xmlns:moose="http://www.moose.ncbs.res.in">
              <moose:xCord>346.877470356</moose:xCord>
              <moose:yCord>40.4618937644</moose:yCord>
              <moose:bgColor>cyan</moose:bgColor>
              <moose:textColor>2</moose:textColor>
              <moose:diffConstant>0.0</moose:diffConstant>
              <moose:motorConstant>0.0</moose:motorConstant>
            </moose:ModelAnnotation>
          </UnsupportedAnnotation>
        </ListOfUnsupportedAnnotations>
      </Metabolite>
      <Metabolite key="Metabolite_22" name="Inositol" simulationType="fixed" compartment="Compartment_0" addNoise="false" particle_numbers="0.0">
        <MiriamAnnotation>
          <rdf:RDF xmlns:dcterms="http://purl.org/dc/terms/" xmlns:rdf="http://www.w3.org/1999/02/22-rdf-syntax-ns#">
            <rdf:Description rdf:about="#Metabolite_22">
              <dcterms:created>
                <rdf:Description>
                  <dcterms:W3CDTF>2021-09-23T15:40:24Z</dcterms:W3CDTF>
                </rdf:Description>
              </dcterms:created>
            </rdf:Description>
          </rdf:RDF>
        </MiriamAnnotation>
        <ListOfUnsupportedAnnotations>
          <UnsupportedAnnotation name="http://www.moose.ncbs.res.in">
            <moose:ModelAnnotation xmlns:moose="http://www.moose.ncbs.res.in">
              <moose:xCord>357.312252964</moose:xCord>
              <moose:yCord>40.4618937644</moose:yCord>
              <moose:bgColor>green</moose:bgColor>
              <moose:textColor>2</moose:textColor>
              <moose:diffConstant>0.0</moose:diffConstant>
              <moose:motorConstant>0.0</moose:motorConstant>
            </moose:ModelAnnotation>
          </UnsupportedAnnotation>
        </ListOfUnsupportedAnnotations>
      </Metabolite>
      <Metabolite key="Metabolite_23" name="PLC_Ca" simulationType="reactions" compartment="Compartment_0" addNoise="false" particle_numbers="0.0">
        <MiriamAnnotation>
          <rdf:RDF xmlns:dcterms="http://purl.org/dc/terms/" xmlns:rdf="http://www.w3.org/1999/02/22-rdf-syntax-ns#">
            <rdf:Description rdf:about="#Metabolite_23">
              <dcterms:created>
                <rdf:Description>
                  <dcterms:W3CDTF>2021-09-23T15:40:24Z</dcterms:W3CDTF>
                </rdf:Description>
              </dcterms:created>
            </rdf:Description>
          </rdf:RDF>
        </MiriamAnnotation>
        <ListOfUnsupportedAnnotations>
          <UnsupportedAnnotation name="http://www.moose.ncbs.res.in">
            <moose:ModelAnnotation xmlns:moose="http://www.moose.ncbs.res.in">
              <moose:xCord>368.537549407</moose:xCord>
              <moose:yCord>40.4618937644</moose:yCord>
              <moose:bgColor>cyan</moose:bgColor>
              <moose:textColor>2</moose:textColor>
              <moose:diffConstant>0.0</moose:diffConstant>
              <moose:motorConstant>0.0</moose:motorConstant>
            </moose:ModelAnnotation>
          </UnsupportedAnnotation>
        </ListOfUnsupportedAnnotations>
      </Metabolite>
      <Metabolite key="Metabolite_24" name="PLC_Ca_Gq" simulationType="reactions" compartment="Compartment_0" addNoise="false" particle_numbers="0.0">
        <MiriamAnnotation>
          <rdf:RDF xmlns:dcterms="http://purl.org/dc/terms/" xmlns:rdf="http://www.w3.org/1999/02/22-rdf-syntax-ns#">
            <rdf:Description rdf:about="#Metabolite_24">
              <dcterms:created>
                <rdf:Description>
                  <dcterms:W3CDTF>2021-09-23T15:40:24Z</dcterms:W3CDTF>
                </rdf:Description>
              </dcterms:created>
            </rdf:Description>
          </rdf:RDF>
        </MiriamAnnotation>
        <Comment>
          <body xmlns="http://www.w3.org/1999/xhtml">
 	 	This should really be labelled PLC-G*GTP-Ca. This is the activated form of the enzyme. Mahama and Linderman assume that the IP3 precursors are not rate-limiting, but I will include those for completeness as they may be needed later.
	 </body>
        </Comment>
        <ListOfUnsupportedAnnotations>
          <UnsupportedAnnotation name="http://www.moose.ncbs.res.in">
            <moose:ModelAnnotation xmlns:moose="http://www.moose.ncbs.res.in">
              <moose:xCord>379.76284585</moose:xCord>
              <moose:yCord>40.4618937644</moose:yCord>
              <moose:bgColor>cyan</moose:bgColor>
              <moose:textColor>2</moose:textColor>
              <moose:diffConstant>0.0</moose:diffConstant>
              <moose:motorConstant>0.0</moose:motorConstant>
            </moose:ModelAnnotation>
          </UnsupportedAnnotation>
        </ListOfUnsupportedAnnotations>
      </Metabolite>
      <Metabolite key="Metabolite_25" name="PLC_Gq" simulationType="reactions" compartment="Compartment_0" addNoise="false" particle_numbers="0.0">
        <MiriamAnnotation>
          <rdf:RDF xmlns:dcterms="http://purl.org/dc/terms/" xmlns:rdf="http://www.w3.org/1999/02/22-rdf-syntax-ns#">
            <rdf:Description rdf:about="#Metabolite_25">
              <dcterms:created>
                <rdf:Description>
                  <dcterms:W3CDTF>2021-09-23T15:40:24Z</dcterms:W3CDTF>
                </rdf:Description>
              </dcterms:created>
            </rdf:Description>
          </rdf:RDF>
        </MiriamAnnotation>
        <ListOfUnsupportedAnnotations>
          <UnsupportedAnnotation name="http://www.moose.ncbs.res.in">
            <moose:ModelAnnotation xmlns:moose="http://www.moose.ncbs.res.in">
              <moose:xCord>390.039525692</moose:xCord>
              <moose:yCord>40.4618937644</moose:yCord>
              <moose:bgColor>cyan</moose:bgColor>
              <moose:textColor>2</moose:textColor>
              <moose:diffConstant>0.0</moose:diffConstant>
              <moose:motorConstant>0.0</moose:motorConstant>
            </moose:ModelAnnotation>
          </UnsupportedAnnotation>
        </ListOfUnsupportedAnnotations>
      </Metabolite>
      <Metabolite key="Metabolite_26" name="PC" simulationType="fixed" compartment="Compartment_0" addNoise="false" particle_numbers="0.0">
        <MiriamAnnotation>
          <rdf:RDF xmlns:dcterms="http://purl.org/dc/terms/" xmlns:rdf="http://www.w3.org/1999/02/22-rdf-syntax-ns#">
            <rdf:Description rdf:about="#Metabolite_26">
              <dcterms:created>
                <rdf:Description>
                  <dcterms:W3CDTF>2021-09-23T15:40:24Z</dcterms:W3CDTF>
                </rdf:Description>
              </dcterms:created>
            </rdf:Description>
          </rdf:RDF>
        </MiriamAnnotation>
        <Comment>
          <body xmlns="http://www.w3.org/1999/xhtml">
 	 	Phosphatidylcholine is the main (around 55%) metabolic product of DAG, follwed by PE (around 25%). Ref is Welsh and Cabot, JCB35:231-245(1987)
	 </body>
        </Comment>
        <ListOfUnsupportedAnnotations>
          <UnsupportedAnnotation name="http://www.moose.ncbs.res.in">
            <moose:ModelAnnotation xmlns:moose="http://www.moose.ncbs.res.in">
              <moose:xCord>401.264822134</moose:xCord>
              <moose:yCord>40.4618937644</moose:yCord>
              <moose:bgColor>green</moose:bgColor>
              <moose:textColor>2</moose:textColor>
              <moose:diffConstant>0.0</moose:diffConstant>
              <moose:motorConstant>0.0</moose:motorConstant>
            </moose:ModelAnnotation>
          </UnsupportedAnnotation>
        </ListOfUnsupportedAnnotations>
      </Metabolite>
      <Metabolite key="Metabolite_27" name="DAG" simulationType="reactions" compartment="Compartment_0" addNoise="false" particle_numbers="0.0">
        <MiriamAnnotation>
          <rdf:RDF xmlns:dcterms="http://purl.org/dc/terms/" xmlns:rdf="http://www.w3.org/1999/02/22-rdf-syntax-ns#">
            <rdf:Description rdf:about="#Metabolite_27">
              <dcterms:created>
                <rdf:Description>
                  <dcterms:W3CDTF>2021-09-23T15:40:24Z</dcterms:W3CDTF>
                </rdf:Description>
              </dcterms:created>
            </rdf:Description>
          </rdf:RDF>
        </MiriamAnnotation>
        <ListOfUnsupportedAnnotations>
          <UnsupportedAnnotation name="http://www.moose.ncbs.res.in">
            <moose:ModelAnnotation xmlns:moose="http://www.moose.ncbs.res.in">
              <moose:xCord>369.486166008</moose:xCord>
              <moose:yCord>146.327944573</moose:yCord>
              <moose:bgColor>green</moose:bgColor>
              <moose:textColor>2</moose:textColor>
              <moose:diffConstant>0.0</moose:diffConstant>
              <moose:motorConstant>0.0</moose:motorConstant>
            </moose:ModelAnnotation>
          </UnsupportedAnnotation>
        </ListOfUnsupportedAnnotations>
      </Metabolite>
      <Metabolite key="Metabolite_28" name="IP3" simulationType="reactions" compartment="Compartment_0" addNoise="false" particle_numbers="507531.2937195123">
        <MiriamAnnotation>
          <rdf:RDF xmlns:dcterms="http://purl.org/dc/terms/" xmlns:rdf="http://www.w3.org/1999/02/22-rdf-syntax-ns#">
            <rdf:Description rdf:about="#Metabolite_28">
              <dcterms:created>
                <rdf:Description>
                  <dcterms:W3CDTF>2021-09-23T15:40:24Z</dcterms:W3CDTF>
                </rdf:Description>
              </dcterms:created>
            </rdf:Description>
          </rdf:RDF>
        </MiriamAnnotation>
        <Comment>
          <body xmlns="http://www.w3.org/1999/xhtml">
 	 	Peak IP3 is perhaps 15 uM, basal _lessthan_= 0.2 uM.
	 </body>
        </Comment>
        <ListOfUnsupportedAnnotations>
          <UnsupportedAnnotation name="http://www.moose.ncbs.res.in">
            <moose:ModelAnnotation xmlns:moose="http://www.moose.ncbs.res.in">
              <moose:xCord>404.110671937</moose:xCord>
              <moose:yCord>146.327944573</moose:yCord>
              <moose:bgColor>pink</moose:bgColor>
              <moose:textColor>2</moose:textColor>
              <moose:diffConstant>0.0</moose:diffConstant>
              <moose:motorConstant>0.0</moose:motorConstant>
            </moose:ModelAnnotation>
          </UnsupportedAnnotation>
        </ListOfUnsupportedAnnotations>
      </Metabolite>
      <Metabolite key="Metabolite_29" name="PIP2" simulationType="fixed" compartment="Compartment_0" addNoise="false" particle_numbers="6952445.7870603595">
        <MiriamAnnotation>
          <rdf:RDF xmlns:dcterms="http://purl.org/dc/terms/" xmlns:rdf="http://www.w3.org/1999/02/22-rdf-syntax-ns#">
            <rdf:Description rdf:about="#Metabolite_29">
              <dcterms:created>
                <rdf:Description>
                  <dcterms:W3CDTF>2021-09-23T15:40:24Z</dcterms:W3CDTF>
                </rdf:Description>
              </dcterms:created>
            </rdf:Description>
          </rdf:RDF>
        </MiriamAnnotation>
        <ListOfUnsupportedAnnotations>
          <UnsupportedAnnotation name="http://www.moose.ncbs.res.in">
            <moose:ModelAnnotation xmlns:moose="http://www.moose.ncbs.res.in">
              <moose:xCord>411.541501976</moose:xCord>
              <moose:yCord>40.4618937644</moose:yCord>
              <moose:bgColor>green</moose:bgColor>
              <moose:textColor>2</moose:textColor>
              <moose:diffConstant>0.0</moose:diffConstant>
              <moose:motorConstant>0.0</moose:motorConstant>
            </moose:ModelAnnotation>
          </UnsupportedAnnotation>
        </ListOfUnsupportedAnnotations>
      </Metabolite>
      <Metabolite key="Metabolite_30" name="mGluRAntag" simulationType="fixed" compartment="Compartment_0" addNoise="false" particle_numbers="0.0">
        <MiriamAnnotation>
          <rdf:RDF xmlns:dcterms="http://purl.org/dc/terms/" xmlns:rdf="http://www.w3.org/1999/02/22-rdf-syntax-ns#">
            <rdf:Description rdf:about="#Metabolite_30">
              <dcterms:created>
                <rdf:Description>
                  <dcterms:W3CDTF>2021-09-23T15:40:24Z</dcterms:W3CDTF>
                </rdf:Description>
              </dcterms:created>
            </rdf:Description>
          </rdf:RDF>
        </MiriamAnnotation>
        <Comment>
          <body xmlns="http://www.w3.org/1999/xhtml">
 	 	I am implementing this as acting only on the Rec-Gq complex, based on a more complete model PLC_Gq48.g which showed that the binding to the rec alone contributed only a small amount.
	 </body>
        </Comment>
        <ListOfUnsupportedAnnotations>
          <UnsupportedAnnotation name="http://www.moose.ncbs.res.in">
            <moose:ModelAnnotation xmlns:moose="http://www.moose.ncbs.res.in">
              <moose:xCord>105.138339921</moose:xCord>
              <moose:yCord>352.147806005</moose:yCord>
              <moose:bgColor>seagreen</moose:bgColor>
              <moose:textColor>3</moose:textColor>
              <moose:diffConstant>0.0</moose:diffConstant>
              <moose:motorConstant>0.0</moose:motorConstant>
            </moose:ModelAnnotation>
          </UnsupportedAnnotation>
        </ListOfUnsupportedAnnotations>
      </Metabolite>
      <Metabolite key="Metabolite_31" name="Blocked_Rec_Gq" simulationType="reactions" compartment="Compartment_0" addNoise="false" particle_numbers="0.0">
        <MiriamAnnotation>
          <rdf:RDF xmlns:dcterms="http://purl.org/dc/terms/" xmlns:rdf="http://www.w3.org/1999/02/22-rdf-syntax-ns#">
            <rdf:Description rdf:about="#Metabolite_31">
              <dcterms:created>
                <rdf:Description>
                  <dcterms:W3CDTF>2021-09-23T15:40:24Z</dcterms:W3CDTF>
                </rdf:Description>
              </dcterms:created>
            </rdf:Description>
          </rdf:RDF>
        </MiriamAnnotation>
        <ListOfUnsupportedAnnotations>
          <UnsupportedAnnotation name="http://www.moose.ncbs.res.in">
            <moose:ModelAnnotation xmlns:moose="http://www.moose.ncbs.res.in">
              <moose:xCord>116.363636364</moose:xCord>
              <moose:yCord>352.147806005</moose:yCord>
              <moose:bgColor>seagreen</moose:bgColor>
              <moose:textColor>3</moose:textColor>
              <moose:diffConstant>0.0</moose:diffConstant>
              <moose:motorConstant>0.0</moose:motorConstant>
            </moose:ModelAnnotation>
          </UnsupportedAnnotation>
        </ListOfUnsupportedAnnotations>
      </Metabolite>
      <Metabolite key="Metabolite_32" name="MAPK_p_p" simulationType="reactions" compartment="Compartment_0" addNoise="false" particle_numbers="0.0">
        <MiriamAnnotation>
          <rdf:RDF xmlns:dcterms="http://purl.org/dc/terms/" xmlns:rdf="http://www.w3.org/1999/02/22-rdf-syntax-ns#">
            <rdf:Description rdf:about="#Metabolite_32">
              <dcterms:created>
                <rdf:Description>
                  <dcterms:W3CDTF>2021-09-23T15:40:24Z</dcterms:W3CDTF>
                </rdf:Description>
              </dcterms:created>
            </rdf:Description>
          </rdf:RDF>
        </MiriamAnnotation>
        <ListOfUnsupportedAnnotations>
          <UnsupportedAnnotation name="http://www.moose.ncbs.res.in">
            <moose:ModelAnnotation xmlns:moose="http://www.moose.ncbs.res.in">
              <moose:xCord>468.458498024</moose:xCord>
              <moose:yCord>55.0577367206</moose:yCord>
              <moose:bgColor>orange</moose:bgColor>
              <moose:textColor>4</moose:textColor>
              <moose:diffConstant>0.0</moose:diffConstant>
              <moose:motorConstant>0.0</moose:motorConstant>
            </moose:ModelAnnotation>
          </UnsupportedAnnotation>
        </ListOfUnsupportedAnnotations>
      </Metabolite>
      <Metabolite key="Metabolite_33" name="craf_1" simulationType="reactions" compartment="Compartment_0" addNoise="false" particle_numbers="139048.91574221101">
        <MiriamAnnotation>
          <rdf:RDF xmlns:dcterms="http://purl.org/dc/terms/" xmlns:rdf="http://www.w3.org/1999/02/22-rdf-syntax-ns#">
            <rdf:Description rdf:about="#Metabolite_33">
              <dcterms:created>
                <rdf:Description>
                  <dcterms:W3CDTF>2021-09-23T15:40:24Z</dcterms:W3CDTF>
                </rdf:Description>
              </dcterms:created>
            </rdf:Description>
          </rdf:RDF>
        </MiriamAnnotation>
        <Comment>
          <body xmlns="http://www.w3.org/1999/xhtml">
 	 	Couldn't find any ref to the actual conc of craf-1 but I should try Strom et al Oncogene 5 pp 345 In line with the other kinases in the cascade, I estimate the conc to be 0.2 uM. To init we use 0.15, which is close to equil
	 </body>
        </Comment>
        <ListOfUnsupportedAnnotations>
          <UnsupportedAnnotation name="http://www.moose.ncbs.res.in">
            <moose:ModelAnnotation xmlns:moose="http://www.moose.ncbs.res.in">
              <moose:xCord>478.893280632</moose:xCord>
              <moose:yCord>55.0577367206</moose:yCord>
              <moose:bgColor>pink</moose:bgColor>
              <moose:textColor>4</moose:textColor>
              <moose:diffConstant>0.0</moose:diffConstant>
              <moose:motorConstant>0.0</moose:motorConstant>
            </moose:ModelAnnotation>
          </UnsupportedAnnotation>
        </ListOfUnsupportedAnnotations>
      </Metabolite>
      <Metabolite key="Metabolite_34" name="craf_1_p" simulationType="reactions" compartment="Compartment_0" addNoise="false" particle_numbers="0.0">
        <MiriamAnnotation>
          <rdf:RDF xmlns:dcterms="http://purl.org/dc/terms/" xmlns:rdf="http://www.w3.org/1999/02/22-rdf-syntax-ns#">
            <rdf:Description rdf:about="#Metabolite_34">
              <dcterms:created>
                <rdf:Description>
                  <dcterms:W3CDTF>2021-09-23T15:40:24Z</dcterms:W3CDTF>
                </rdf:Description>
              </dcterms:created>
            </rdf:Description>
          </rdf:RDF>
        </MiriamAnnotation>
        <ListOfUnsupportedAnnotations>
          <UnsupportedAnnotation name="http://www.moose.ncbs.res.in">
            <moose:ModelAnnotation xmlns:moose="http://www.moose.ncbs.res.in">
              <moose:xCord>489.960474308</moose:xCord>
              <moose:yCord>55.0577367206</moose:yCord>
              <moose:bgColor>pink</moose:bgColor>
              <moose:textColor>4</moose:textColor>
              <moose:diffConstant>0.0</moose:diffConstant>
              <moose:motorConstant>0.0</moose:motorConstant>
            </moose:ModelAnnotation>
          </UnsupportedAnnotation>
        </ListOfUnsupportedAnnotations>
      </Metabolite>
      <Metabolite key="Metabolite_35" name="MAPKK" simulationType="reactions" compartment="Compartment_0" addNoise="false" particle_numbers="125149.52669509663">
        <MiriamAnnotation>
          <rdf:RDF xmlns:dcterms="http://purl.org/dc/terms/" xmlns:rdf="http://www.w3.org/1999/02/22-rdf-syntax-ns#">
            <rdf:Description rdf:about="#Metabolite_35">
              <dcterms:created>
                <rdf:Description>
                  <dcterms:W3CDTF>2021-09-23T15:40:24Z</dcterms:W3CDTF>
                </rdf:Description>
              </dcterms:created>
            </rdf:Description>
          </rdf:RDF>
        </MiriamAnnotation>
        <Comment>
          <body xmlns="http://www.w3.org/1999/xhtml">
 	 	Conc is from Seger et al JBC 267:20 pp14373 (1992) mwt is 45/46 Kd We assume that phosphorylation on both ser and thr is needed for activiation. See Kyriakis et al Nature 358 417 1992 Init conc of total is 0.18
	 </body>
        </Comment>
        <ListOfUnsupportedAnnotations>
          <UnsupportedAnnotation name="http://www.moose.ncbs.res.in">
            <moose:ModelAnnotation xmlns:moose="http://www.moose.ncbs.res.in">
              <moose:xCord>500.395256917</moose:xCord>
              <moose:yCord>55.0577367206</moose:yCord>
              <moose:bgColor>pink</moose:bgColor>
              <moose:textColor>4</moose:textColor>
              <moose:diffConstant>0.0</moose:diffConstant>
              <moose:motorConstant>0.0</moose:motorConstant>
            </moose:ModelAnnotation>
          </UnsupportedAnnotation>
        </ListOfUnsupportedAnnotations>
      </Metabolite>
      <Metabolite key="Metabolite_36" name="MAPK" simulationType="reactions" compartment="Compartment_0" addNoise="false" particle_numbers="250288.04833457468">
        <MiriamAnnotation>
          <rdf:RDF xmlns:dcterms="http://purl.org/dc/terms/" xmlns:rdf="http://www.w3.org/1999/02/22-rdf-syntax-ns#">
            <rdf:Description rdf:about="#Metabolite_36">
              <dcterms:created>
                <rdf:Description>
                  <dcterms:W3CDTF>2021-09-23T15:40:24Z</dcterms:W3CDTF>
                </rdf:Description>
              </dcterms:created>
            </rdf:Description>
          </rdf:RDF>
        </MiriamAnnotation>
        <Comment>
          <body xmlns="http://www.w3.org/1999/xhtml">
 	 	conc is from Sanghera et al JBC 265 pp 52 (1990) A second calculation gives 3.1 uM, from same paper. They est MAPK is 1e-4x total protein, and protein is 15% of cell wt, so MAPK is 1.5e-5g/ml = 0.36uM. which is closer to our first estimate. Lets use this.
	 </body>
        </Comment>
        <ListOfUnsupportedAnnotations>
          <UnsupportedAnnotation name="http://www.moose.ncbs.res.in">
            <moose:ModelAnnotation xmlns:moose="http://www.moose.ncbs.res.in">
              <moose:xCord>511.62055336</moose:xCord>
              <moose:yCord>55.0577367206</moose:yCord>
              <moose:bgColor>pink</moose:bgColor>
              <moose:textColor>4</moose:textColor>
              <moose:diffConstant>0.0</moose:diffConstant>
              <moose:motorConstant>0.0</moose:motorConstant>
            </moose:ModelAnnotation>
          </UnsupportedAnnotation>
        </ListOfUnsupportedAnnotations>
      </Metabolite>
      <Metabolite key="Metabolite_37" name="craf_1_p_p" simulationType="reactions" compartment="Compartment_0" addNoise="false" particle_numbers="0.0">
        <MiriamAnnotation>
          <rdf:RDF xmlns:dcterms="http://purl.org/dc/terms/" xmlns:rdf="http://www.w3.org/1999/02/22-rdf-syntax-ns#">
            <rdf:Description rdf:about="#Metabolite_37">
              <dcterms:created>
                <rdf:Description>
                  <dcterms:W3CDTF>2021-09-23T15:40:24Z</dcterms:W3CDTF>
                </rdf:Description>
              </dcterms:created>
            </rdf:Description>
          </rdf:RDF>
        </MiriamAnnotation>
        <Comment>
          <body xmlns="http://www.w3.org/1999/xhtml">
 	 	Negative feedback by MAPK* by hyperphosphorylating craf-1* gives rise to this pool. Ueki et al JBC 269(22):15756-15761, 1994
	 </body>
        </Comment>
        <ListOfUnsupportedAnnotations>
          <UnsupportedAnnotation name="http://www.moose.ncbs.res.in">
            <moose:ModelAnnotation xmlns:moose="http://www.moose.ncbs.res.in">
              <moose:xCord>521.897233202</moose:xCord>
              <moose:yCord>55.0577367206</moose:yCord>
              <moose:bgColor>hotpink</moose:bgColor>
              <moose:textColor>4</moose:textColor>
              <moose:diffConstant>0.0</moose:diffConstant>
              <moose:motorConstant>0.0</moose:motorConstant>
            </moose:ModelAnnotation>
          </UnsupportedAnnotation>
        </ListOfUnsupportedAnnotations>
      </Metabolite>
      <Metabolite key="Metabolite_38" name="MAPK_p" simulationType="reactions" compartment="Compartment_0" addNoise="false" particle_numbers="0.0">
        <MiriamAnnotation>
          <rdf:RDF xmlns:dcterms="http://purl.org/dc/terms/" xmlns:rdf="http://www.w3.org/1999/02/22-rdf-syntax-ns#">
            <rdf:Description rdf:about="#Metabolite_38">
              <dcterms:created>
                <rdf:Description>
                  <dcterms:W3CDTF>2021-09-23T15:40:24Z</dcterms:W3CDTF>
                </rdf:Description>
              </dcterms:created>
            </rdf:Description>
          </rdf:RDF>
        </MiriamAnnotation>
        <Comment>
          <body xmlns="http://www.w3.org/1999/xhtml">
 	 	Haystead et al FEBS Lett. 306(1) pp 17-22 show that phosphorylation is strictly sequential, first tyr185 then thr183.
	 </body>
        </Comment>
        <ListOfUnsupportedAnnotations>
          <UnsupportedAnnotation name="http://www.moose.ncbs.res.in">
            <moose:ModelAnnotation xmlns:moose="http://www.moose.ncbs.res.in">
              <moose:xCord>533.122529644</moose:xCord>
              <moose:yCord>55.0577367206</moose:yCord>
              <moose:bgColor>orange</moose:bgColor>
              <moose:textColor>4</moose:textColor>
              <moose:diffConstant>0.0</moose:diffConstant>
              <moose:motorConstant>0.0</moose:motorConstant>
            </moose:ModelAnnotation>
          </UnsupportedAnnotation>
        </ListOfUnsupportedAnnotations>
      </Metabolite>
      <Metabolite key="Metabolite_39" name="MAPKK_p_p" simulationType="reactions" compartment="Compartment_0" addNoise="false" particle_numbers="0.0">
        <MiriamAnnotation>
          <rdf:RDF xmlns:dcterms="http://purl.org/dc/terms/" xmlns:rdf="http://www.w3.org/1999/02/22-rdf-syntax-ns#">
            <rdf:Description rdf:about="#Metabolite_39">
              <dcterms:created>
                <rdf:Description>
                  <dcterms:W3CDTF>2021-09-23T15:40:24Z</dcterms:W3CDTF>
                </rdf:Description>
              </dcterms:created>
            </rdf:Description>
          </rdf:RDF>
        </MiriamAnnotation>
        <Comment>
          <body xmlns="http://www.w3.org/1999/xhtml">
 	 	MAPKK phosphorylates MAPK on both the tyr and thr residues, first tyr then thr. Refs: Seger et al JBC267:20 pp 14373 1992 The MAPKK itself is phosphorylated on ser as well as thr residues. Let us assume that the ser goes first, and that the sequential phosphorylation is needed. See Kyriakis et al Nature 358 417-421 1992
	 </body>
        </Comment>
        <ListOfUnsupportedAnnotations>
          <UnsupportedAnnotation name="http://www.moose.ncbs.res.in">
            <moose:ModelAnnotation xmlns:moose="http://www.moose.ncbs.res.in">
              <moose:xCord>544.18972332</moose:xCord>
              <moose:yCord>55.0577367206</moose:yCord>
              <moose:bgColor>pink</moose:bgColor>
              <moose:textColor>4</moose:textColor>
              <moose:diffConstant>0.0</moose:diffConstant>
              <moose:motorConstant>0.0</moose:motorConstant>
            </moose:ModelAnnotation>
          </UnsupportedAnnotation>
        </ListOfUnsupportedAnnotations>
      </Metabolite>
      <Metabolite key="Metabolite_40" name="MAPKK_p" simulationType="reactions" compartment="Compartment_0" addNoise="false" particle_numbers="0.0">
        <MiriamAnnotation>
          <rdf:RDF xmlns:dcterms="http://purl.org/dc/terms/" xmlns:rdf="http://www.w3.org/1999/02/22-rdf-syntax-ns#">
            <rdf:Description rdf:about="#Metabolite_40">
              <dcterms:created>
                <rdf:Description>
                  <dcterms:W3CDTF>2021-09-23T15:40:24Z</dcterms:W3CDTF>
                </rdf:Description>
              </dcterms:created>
            </rdf:Description>
          </rdf:RDF>
        </MiriamAnnotation>
        <Comment>
          <body xmlns="http://www.w3.org/1999/xhtml">
 	 	Intermediately phophorylated, assumed inactive, form of MAPKK
	 </body>
        </Comment>
        <ListOfUnsupportedAnnotations>
          <UnsupportedAnnotation name="http://www.moose.ncbs.res.in">
            <moose:ModelAnnotation xmlns:moose="http://www.moose.ncbs.res.in">
              <moose:xCord>554.466403162</moose:xCord>
              <moose:yCord>55.0577367206</moose:yCord>
              <moose:bgColor>pink</moose:bgColor>
              <moose:textColor>4</moose:textColor>
              <moose:diffConstant>0.0</moose:diffConstant>
              <moose:motorConstant>0.0</moose:motorConstant>
            </moose:ModelAnnotation>
          </UnsupportedAnnotation>
        </ListOfUnsupportedAnnotations>
      </Metabolite>
      <Metabolite key="Metabolite_41" name="Raf_p_GTP_Ras" simulationType="reactions" compartment="Compartment_0" addNoise="false" particle_numbers="0.0">
        <MiriamAnnotation>
          <rdf:RDF xmlns:dcterms="http://purl.org/dc/terms/" xmlns:rdf="http://www.w3.org/1999/02/22-rdf-syntax-ns#">
            <rdf:Description rdf:about="#Metabolite_41">
              <dcterms:created>
                <rdf:Description>
                  <dcterms:W3CDTF>2021-09-23T15:40:24Z</dcterms:W3CDTF>
                </rdf:Description>
              </dcterms:created>
            </rdf:Description>
          </rdf:RDF>
        </MiriamAnnotation>
        <ListOfUnsupportedAnnotations>
          <UnsupportedAnnotation name="http://www.moose.ncbs.res.in">
            <moose:ModelAnnotation xmlns:moose="http://www.moose.ncbs.res.in">
              <moose:xCord>564.743083004</moose:xCord>
              <moose:yCord>57.4595842956</moose:yCord>
              <moose:bgColor>red</moose:bgColor>
              <moose:textColor>4</moose:textColor>
              <moose:diffConstant>0.0</moose:diffConstant>
              <moose:motorConstant>0.0</moose:motorConstant>
            </moose:ModelAnnotation>
          </UnsupportedAnnotation>
        </ListOfUnsupportedAnnotations>
      </Metabolite>
      <Metabolite key="Metabolite_42" name="craf_1_p_ser259" simulationType="reactions" compartment="Compartment_0" addNoise="false" particle_numbers="0.0">
        <MiriamAnnotation>
          <rdf:RDF xmlns:dcterms="http://purl.org/dc/terms/" xmlns:rdf="http://www.w3.org/1999/02/22-rdf-syntax-ns#">
            <rdf:Description rdf:about="#Metabolite_42">
              <dcterms:created>
                <rdf:Description>
                  <dcterms:W3CDTF>2021-09-23T15:40:24Z</dcterms:W3CDTF>
                </rdf:Description>
              </dcterms:created>
            </rdf:Description>
          </rdf:RDF>
        </MiriamAnnotation>
        <ListOfUnsupportedAnnotations>
          <UnsupportedAnnotation name="http://www.moose.ncbs.res.in">
            <moose:ModelAnnotation xmlns:moose="http://www.moose.ncbs.res.in">
              <moose:xCord>573.913043478</moose:xCord>
              <moose:yCord>58.3833718245</moose:yCord>
              <moose:bgColor>27</moose:bgColor>
              <moose:textColor>4</moose:textColor>
              <moose:diffConstant>0.0</moose:diffConstant>
              <moose:motorConstant>0.0</moose:motorConstant>
            </moose:ModelAnnotation>
          </UnsupportedAnnotation>
        </ListOfUnsupportedAnnotations>
      </Metabolite>
      <Metabolite key="Metabolite_43" name="GEF_Gprot_bg" simulationType="reactions" compartment="Compartment_0" addNoise="false" particle_numbers="0.0">
        <MiriamAnnotation>
          <rdf:RDF xmlns:dcterms="http://purl.org/dc/terms/" xmlns:rdf="http://www.w3.org/1999/02/22-rdf-syntax-ns#">
            <rdf:Description rdf:about="#Metabolite_43">
              <dcterms:created>
                <rdf:Description>
                  <dcterms:W3CDTF>2021-09-23T15:40:24Z</dcterms:W3CDTF>
                </rdf:Description>
              </dcterms:created>
            </rdf:Description>
          </rdf:RDF>
        </MiriamAnnotation>
        <Comment>
          <body xmlns="http://www.w3.org/1999/xhtml">
 	 	Guanine nucleotide exchange factor. This activates raf by exchanging bound GDP with GTP. I have left the GDP/GTP out of this reaction, it would be trivial to put them in. See Boguski _and McCormick. Possible candidate molecules: RasGRF, smgGDS, Vav (in dispute). rasGRF: Kcat= 1.2/min Km = 680 nM smgGDS: Kcat: 0.37 /min, Km = 220 nM. vav: Turnover up over baseline by 10X,
	 </body>
        </Comment>
        <ListOfUnsupportedAnnotations>
          <UnsupportedAnnotation name="http://www.moose.ncbs.res.in">
            <moose:ModelAnnotation xmlns:moose="http://www.moose.ncbs.res.in">
              <moose:xCord>669.407114625</moose:xCord>
              <moose:yCord>67.4364896074</moose:yCord>
              <moose:bgColor>hotpink</moose:bgColor>
              <moose:textColor>5</moose:textColor>
              <moose:diffConstant>0.0</moose:diffConstant>
              <moose:motorConstant>0.0</moose:motorConstant>
            </moose:ModelAnnotation>
          </UnsupportedAnnotation>
        </ListOfUnsupportedAnnotations>
      </Metabolite>
      <Metabolite key="Metabolite_44" name="inact_GEF" simulationType="reactions" compartment="Compartment_0" addNoise="false" particle_numbers="69524.457870704">
        <MiriamAnnotation>
          <rdf:RDF xmlns:dcterms="http://purl.org/dc/terms/" xmlns:rdf="http://www.w3.org/1999/02/22-rdf-syntax-ns#">
            <rdf:Description rdf:about="#Metabolite_44">
              <dcterms:created>
                <rdf:Description>
                  <dcterms:W3CDTF>2021-09-23T15:40:24Z</dcterms:W3CDTF>
                </rdf:Description>
              </dcterms:created>
            </rdf:Description>
          </rdf:RDF>
        </MiriamAnnotation>
        <Comment>
          <body xmlns="http://www.w3.org/1999/xhtml">
 	 	Assume that SoS is present only at 50 nM. Revised to 100 nM to get equil to experimentally known levels.
	 </body>
        </Comment>
        <ListOfUnsupportedAnnotations>
          <UnsupportedAnnotation name="http://www.moose.ncbs.res.in">
            <moose:ModelAnnotation xmlns:moose="http://www.moose.ncbs.res.in">
              <moose:xCord>680.632411067</moose:xCord>
              <moose:yCord>67.4364896074</moose:yCord>
              <moose:bgColor>hotpink</moose:bgColor>
              <moose:textColor>5</moose:textColor>
              <moose:diffConstant>0.0</moose:diffConstant>
              <moose:motorConstant>0.0</moose:motorConstant>
            </moose:ModelAnnotation>
          </UnsupportedAnnotation>
        </ListOfUnsupportedAnnotations>
      </Metabolite>
      <Metabolite key="Metabolite_45" name="GEF_p" simulationType="reactions" compartment="Compartment_0" addNoise="false" particle_numbers="0.0">
        <MiriamAnnotation>
          <rdf:RDF xmlns:dcterms="http://purl.org/dc/terms/" xmlns:rdf="http://www.w3.org/1999/02/22-rdf-syntax-ns#">
            <rdf:Description rdf:about="#Metabolite_45">
              <dcterms:created>
                <rdf:Description>
                  <dcterms:W3CDTF>2021-09-23T15:40:24Z</dcterms:W3CDTF>
                </rdf:Description>
              </dcterms:created>
            </rdf:Description>
          </rdf:RDF>
        </MiriamAnnotation>
        <Comment>
          <body xmlns="http://www.w3.org/1999/xhtml">
 	 	phosphorylated and thereby activated form of GEF. See, e.g. Orita et al JBC 268:34 25542-25546 1993, Gulbins et al. It is not clear whether there is major specificity for tyr or ser/thr.
	 </body>
        </Comment>
        <ListOfUnsupportedAnnotations>
          <UnsupportedAnnotation name="http://www.moose.ncbs.res.in">
            <moose:ModelAnnotation xmlns:moose="http://www.moose.ncbs.res.in">
              <moose:xCord>690.909090909</moose:xCord>
              <moose:yCord>67.4364896074</moose:yCord>
              <moose:bgColor>hotpink</moose:bgColor>
              <moose:textColor>5</moose:textColor>
              <moose:diffConstant>0.0</moose:diffConstant>
              <moose:motorConstant>0.0</moose:motorConstant>
            </moose:ModelAnnotation>
          </UnsupportedAnnotation>
        </ListOfUnsupportedAnnotations>
      </Metabolite>
      <Metabolite key="Metabolite_46" name="GTP_Ras" simulationType="reactions" compartment="Compartment_0" addNoise="false" particle_numbers="0.0">
        <MiriamAnnotation>
          <rdf:RDF xmlns:dcterms="http://purl.org/dc/terms/" xmlns:rdf="http://www.w3.org/1999/02/22-rdf-syntax-ns#">
            <rdf:Description rdf:about="#Metabolite_46">
              <dcterms:created>
                <rdf:Description>
                  <dcterms:W3CDTF>2021-09-23T15:40:24Z</dcterms:W3CDTF>
                </rdf:Description>
              </dcterms:created>
            </rdf:Description>
          </rdf:RDF>
        </MiriamAnnotation>
        <Comment>
          <body xmlns="http://www.w3.org/1999/xhtml">
 	 	Only a very small fraction (7% unstim, 15% stim) of ras is GTP-bound. Gibbs et al JBC 265(33) 20437
	 </body>
        </Comment>
        <ListOfUnsupportedAnnotations>
          <UnsupportedAnnotation name="http://www.moose.ncbs.res.in">
            <moose:ModelAnnotation xmlns:moose="http://www.moose.ncbs.res.in">
              <moose:xCord>702.134387352</moose:xCord>
              <moose:yCord>67.4364896074</moose:yCord>
              <moose:bgColor>orange</moose:bgColor>
              <moose:textColor>5</moose:textColor>
              <moose:diffConstant>0.0</moose:diffConstant>
              <moose:motorConstant>0.0</moose:motorConstant>
            </moose:ModelAnnotation>
          </UnsupportedAnnotation>
        </ListOfUnsupportedAnnotations>
      </Metabolite>
      <Metabolite key="Metabolite_47" name="GDP_Ras" simulationType="reactions" compartment="Compartment_0" addNoise="false" particle_numbers="347622.2893545239">
        <MiriamAnnotation>
          <rdf:RDF xmlns:dcterms="http://purl.org/dc/terms/" xmlns:rdf="http://www.w3.org/1999/02/22-rdf-syntax-ns#">
            <rdf:Description rdf:about="#Metabolite_47">
              <dcterms:created>
                <rdf:Description>
                  <dcterms:W3CDTF>2021-09-23T15:40:24Z</dcterms:W3CDTF>
                </rdf:Description>
              </dcterms:created>
            </rdf:Description>
          </rdf:RDF>
        </MiriamAnnotation>
        <Comment>
          <body xmlns="http://www.w3.org/1999/xhtml">
 	 	GDP bound form. See Rosen et al Neuron 12 1207-1221 June 1994. the activation loop is based on Boguski and McCormick Nature 366 643-654 93 Assume Ras is present at about the same level as craf-1, 0.2 uM. Hallberg et al JBC 269:6 3913-3916 1994 estimate upto 5-10% of cellular Raf is assoc with Ras. Given that only 5-10% of Ras is GTP-bound, we need similar amounts of Ras as Raf.
	 </body>
        </Comment>
        <ListOfUnsupportedAnnotations>
          <UnsupportedAnnotation name="http://www.moose.ncbs.res.in">
            <moose:ModelAnnotation xmlns:moose="http://www.moose.ncbs.res.in">
              <moose:xCord>713.359683794</moose:xCord>
              <moose:yCord>67.4364896074</moose:yCord>
              <moose:bgColor>pink</moose:bgColor>
              <moose:textColor>5</moose:textColor>
              <moose:diffConstant>0.0</moose:diffConstant>
              <moose:motorConstant>0.0</moose:motorConstant>
            </moose:ModelAnnotation>
          </UnsupportedAnnotation>
        </ListOfUnsupportedAnnotations>
      </Metabolite>
      <Metabolite key="Metabolite_48" name="GAP_p" simulationType="reactions" compartment="Compartment_0" addNoise="false" particle_numbers="0.0">
        <MiriamAnnotation>
          <rdf:RDF xmlns:dcterms="http://purl.org/dc/terms/" xmlns:rdf="http://www.w3.org/1999/02/22-rdf-syntax-ns#">
            <rdf:Description rdf:about="#Metabolite_48">
              <dcterms:created>
                <rdf:Description>
                  <dcterms:W3CDTF>2021-09-23T15:40:24Z</dcterms:W3CDTF>
                </rdf:Description>
              </dcterms:created>
            </rdf:Description>
          </rdf:RDF>
        </MiriamAnnotation>
        <ListOfUnsupportedAnnotations>
          <UnsupportedAnnotation name="http://www.moose.ncbs.res.in">
            <moose:ModelAnnotation xmlns:moose="http://www.moose.ncbs.res.in">
              <moose:xCord>723.636363636</moose:xCord>
              <moose:yCord>67.4364896074</moose:yCord>
              <moose:bgColor>red</moose:bgColor>
              <moose:textColor>5</moose:textColor>
              <moose:diffConstant>0.0</moose:diffConstant>
              <moose:motorConstant>0.0</moose:motorConstant>
            </moose:ModelAnnotation>
          </UnsupportedAnnotation>
        </ListOfUnsupportedAnnotations>
      </Metabolite>
      <Metabolite key="Metabolite_49" name="GAP" simulationType="reactions" compartment="Compartment_0" addNoise="false" particle_numbers="6952.4457870704">
        <MiriamAnnotation>
          <rdf:RDF xmlns:dcterms="http://purl.org/dc/terms/" xmlns:rdf="http://www.w3.org/1999/02/22-rdf-syntax-ns#">
            <rdf:Description rdf:about="#Metabolite_49">
              <dcterms:created>
                <rdf:Description>
                  <dcterms:W3CDTF>2021-09-23T15:40:24Z</dcterms:W3CDTF>
                </rdf:Description>
              </dcterms:created>
            </rdf:Description>
          </rdf:RDF>
        </MiriamAnnotation>
        <Comment>
          <body xmlns="http://www.w3.org/1999/xhtml">
 	 	GTPase-activating proteins. See Boguski and McCormick. Turn off Ras by helping to hydrolyze bound GTP. This one is probably NF1, ie., Neurofibromin as it is inhibited by AA and lipids, and expressed in neural cells. p120-GAP is also a possible candidate, but is less regulated. Both may exist at similar levels. See Eccleston et al JBC 268(36) pp27012-19 Level=.002
	 </body>
        </Comment>
        <ListOfUnsupportedAnnotations>
          <UnsupportedAnnotation name="http://www.moose.ncbs.res.in">
            <moose:ModelAnnotation xmlns:moose="http://www.moose.ncbs.res.in">
              <moose:xCord>734.703557312</moose:xCord>
              <moose:yCord>67.4364896074</moose:yCord>
              <moose:bgColor>red</moose:bgColor>
              <moose:textColor>5</moose:textColor>
              <moose:diffConstant>0.0</moose:diffConstant>
              <moose:motorConstant>0.0</moose:motorConstant>
            </moose:ModelAnnotation>
          </UnsupportedAnnotation>
        </ListOfUnsupportedAnnotations>
      </Metabolite>
      <Metabolite key="Metabolite_50" name="inact_GEF_p" simulationType="reactions" compartment="Compartment_0" addNoise="false" particle_numbers="0.0">
        <MiriamAnnotation>
          <rdf:RDF xmlns:dcterms="http://purl.org/dc/terms/" xmlns:rdf="http://www.w3.org/1999/02/22-rdf-syntax-ns#">
            <rdf:Description rdf:about="#Metabolite_50">
              <dcterms:created>
                <rdf:Description>
                  <dcterms:W3CDTF>2021-09-23T15:40:24Z</dcterms:W3CDTF>
                </rdf:Description>
              </dcterms:created>
            </rdf:Description>
          </rdf:RDF>
        </MiriamAnnotation>
        <Comment>
          <body xmlns="http://www.w3.org/1999/xhtml">
 	 	Phosphorylation-inactivated form of GEF. See Hordijk et al JBC 269:5 3534-3538 1994 and Buregering et al EMBO J 12:11 4211-4220 1993
	 </body>
        </Comment>
        <ListOfUnsupportedAnnotations>
          <UnsupportedAnnotation name="http://www.moose.ncbs.res.in">
            <moose:ModelAnnotation xmlns:moose="http://www.moose.ncbs.res.in">
              <moose:xCord>744.980237154</moose:xCord>
              <moose:yCord>67.4364896074</moose:yCord>
              <moose:bgColor>hotpink</moose:bgColor>
              <moose:textColor>5</moose:textColor>
              <moose:diffConstant>0.0</moose:diffConstant>
              <moose:motorConstant>0.0</moose:motorConstant>
            </moose:ModelAnnotation>
          </UnsupportedAnnotation>
        </ListOfUnsupportedAnnotations>
      </Metabolite>
      <Metabolite key="Metabolite_51" name="CaM_GEF" simulationType="reactions" compartment="Compartment_0" addNoise="false" particle_numbers="0.0">
        <MiriamAnnotation>
          <rdf:RDF xmlns:dcterms="http://purl.org/dc/terms/" xmlns:rdf="http://www.w3.org/1999/02/22-rdf-syntax-ns#">
            <rdf:Description rdf:about="#Metabolite_51">
              <dcterms:created>
                <rdf:Description>
                  <dcterms:W3CDTF>2021-09-23T15:40:24Z</dcterms:W3CDTF>
                </rdf:Description>
              </dcterms:created>
            </rdf:Description>
          </rdf:RDF>
        </MiriamAnnotation>
        <Comment>
          <body xmlns="http://www.w3.org/1999/xhtml">
 	 	See Farnsworth et al Nature 376 524-527 1995
	 </body>
        </Comment>
        <ListOfUnsupportedAnnotations>
          <UnsupportedAnnotation name="http://www.moose.ncbs.res.in">
            <moose:ModelAnnotation xmlns:moose="http://www.moose.ncbs.res.in">
              <moose:xCord>756.205533597</moose:xCord>
              <moose:yCord>67.4364896074</moose:yCord>
              <moose:bgColor>pink</moose:bgColor>
              <moose:textColor>5</moose:textColor>
              <moose:diffConstant>0.0</moose:diffConstant>
              <moose:motorConstant>0.0</moose:motorConstant>
            </moose:ModelAnnotation>
          </UnsupportedAnnotation>
        </ListOfUnsupportedAnnotations>
      </Metabolite>
      <Metabolite key="Metabolite_52" name="EGFR" simulationType="reactions" compartment="Compartment_0" addNoise="false" particle_numbers="115872.26227573864">
        <MiriamAnnotation>
          <rdf:RDF xmlns:dcterms="http://purl.org/dc/terms/" xmlns:rdf="http://www.w3.org/1999/02/22-rdf-syntax-ns#">
            <rdf:Description rdf:about="#Metabolite_52">
              <dcterms:created>
                <rdf:Description>
                  <dcterms:W3CDTF>2021-09-23T15:40:24Z</dcterms:W3CDTF>
                </rdf:Description>
              </dcterms:created>
            </rdf:Description>
          </rdf:RDF>
        </MiriamAnnotation>
        <Comment>
          <body xmlns="http://www.w3.org/1999/xhtml">
 	 	Berkers et al JBC 266 say 22K hi aff recs. Sherrill and Kyte Biochemistry 35 use range 4-200 nM. These match, lets use them.
	 </body>
        </Comment>
        <ListOfUnsupportedAnnotations>
          <UnsupportedAnnotation name="http://www.moose.ncbs.res.in">
            <moose:ModelAnnotation xmlns:moose="http://www.moose.ncbs.res.in">
              <moose:xCord>828.300395257</moose:xCord>
              <moose:yCord>75.1963048499</moose:yCord>
              <moose:bgColor>red</moose:bgColor>
              <moose:textColor>6</moose:textColor>
              <moose:diffConstant>0.0</moose:diffConstant>
              <moose:motorConstant>0.0</moose:motorConstant>
            </moose:ModelAnnotation>
          </UnsupportedAnnotation>
        </ListOfUnsupportedAnnotations>
      </Metabolite>
      <Metabolite key="Metabolite_53" name="L.EGFR" simulationType="reactions" compartment="Compartment_0" addNoise="false" particle_numbers="0.0">
        <MiriamAnnotation>
          <rdf:RDF xmlns:dcterms="http://purl.org/dc/terms/" xmlns:rdf="http://www.w3.org/1999/02/22-rdf-syntax-ns#">
            <rdf:Description rdf:about="#Metabolite_53">
              <dcterms:created>
                <rdf:Description>
                  <dcterms:W3CDTF>2021-09-23T15:40:24Z</dcterms:W3CDTF>
                </rdf:Description>
              </dcterms:created>
            </rdf:Description>
          </rdf:RDF>
        </MiriamAnnotation>
        <Comment>
          <body xmlns="http://www.w3.org/1999/xhtml">
 	 	This is terribly simplified: there are many interesting intermediate stages, including dimerization and assoc with adapter molecules like Shc, that contribute to the activation of the EGFR.
	 </body>
        </Comment>
        <ListOfUnsupportedAnnotations>
          <UnsupportedAnnotation name="http://www.moose.ncbs.res.in">
            <moose:ModelAnnotation xmlns:moose="http://www.moose.ncbs.res.in">
              <moose:xCord>839.367588933</moose:xCord>
              <moose:yCord>75.1963048499</moose:yCord>
              <moose:bgColor>red</moose:bgColor>
              <moose:textColor>6</moose:textColor>
              <moose:diffConstant>0.0</moose:diffConstant>
              <moose:motorConstant>0.0</moose:motorConstant>
            </moose:ModelAnnotation>
          </UnsupportedAnnotation>
        </ListOfUnsupportedAnnotations>
      </Metabolite>
      <Metabolite key="Metabolite_54" name="EGF" simulationType="fixed" compartment="Compartment_0" addNoise="false" particle_numbers="0.0">
        <MiriamAnnotation>
          <rdf:RDF xmlns:dcterms="http://purl.org/dc/terms/" xmlns:rdf="http://www.w3.org/1999/02/22-rdf-syntax-ns#">
            <rdf:Description rdf:about="#Metabolite_54">
              <dcterms:created>
                <rdf:Description>
                  <dcterms:W3CDTF>2021-09-23T15:40:24Z</dcterms:W3CDTF>
                </rdf:Description>
              </dcterms:created>
            </rdf:Description>
          </rdf:RDF>
        </MiriamAnnotation>
        <ListOfUnsupportedAnnotations>
          <UnsupportedAnnotation name="http://www.moose.ncbs.res.in">
            <moose:ModelAnnotation xmlns:moose="http://www.moose.ncbs.res.in">
              <moose:xCord>849.644268775</moose:xCord>
              <moose:yCord>75.1963048499</moose:yCord>
              <moose:bgColor>red</moose:bgColor>
              <moose:textColor>6</moose:textColor>
              <moose:diffConstant>0.0</moose:diffConstant>
              <moose:motorConstant>0.0</moose:motorConstant>
            </moose:ModelAnnotation>
          </UnsupportedAnnotation>
        </ListOfUnsupportedAnnotations>
      </Metabolite>
      <Metabolite key="Metabolite_55" name="Internal_L.EGFR" simulationType="reactions" compartment="Compartment_0" addNoise="false" particle_numbers="0.0">
        <MiriamAnnotation>
          <rdf:RDF xmlns:dcterms="http://purl.org/dc/terms/" xmlns:rdf="http://www.w3.org/1999/02/22-rdf-syntax-ns#">
            <rdf:Description rdf:about="#Metabolite_55">
              <dcterms:created>
                <rdf:Description>
                  <dcterms:W3CDTF>2021-09-23T15:40:24Z</dcterms:W3CDTF>
                </rdf:Description>
              </dcterms:created>
            </rdf:Description>
          </rdf:RDF>
        </MiriamAnnotation>
        <ListOfUnsupportedAnnotations>
          <UnsupportedAnnotation name="http://www.moose.ncbs.res.in">
            <moose:ModelAnnotation xmlns:moose="http://www.moose.ncbs.res.in">
              <moose:xCord>860.869565217</moose:xCord>
              <moose:yCord>75.1963048499</moose:yCord>
              <moose:bgColor>red</moose:bgColor>
              <moose:textColor>6</moose:textColor>
              <moose:diffConstant>0.0</moose:diffConstant>
              <moose:motorConstant>0.0</moose:motorConstant>
            </moose:ModelAnnotation>
          </UnsupportedAnnotation>
        </ListOfUnsupportedAnnotations>
      </Metabolite>
      <Metabolite key="Metabolite_56" name="SHC_p.Sos.Grb2" simulationType="reactions" compartment="Compartment_0" addNoise="false" particle_numbers="0.0">
        <MiriamAnnotation>
          <rdf:RDF xmlns:dcterms="http://purl.org/dc/terms/" xmlns:rdf="http://www.w3.org/1999/02/22-rdf-syntax-ns#">
            <rdf:Description rdf:about="#Metabolite_56">
              <dcterms:created>
                <rdf:Description>
                  <dcterms:W3CDTF>2021-09-23T15:40:24Z</dcterms:W3CDTF>
                </rdf:Description>
              </dcterms:created>
            </rdf:Description>
          </rdf:RDF>
        </MiriamAnnotation>
        <ListOfUnsupportedAnnotations>
          <UnsupportedAnnotation name="http://www.moose.ncbs.res.in">
            <moose:ModelAnnotation xmlns:moose="http://www.moose.ncbs.res.in">
              <moose:xCord>150.830039526</moose:xCord>
              <moose:yCord>281.385681293</moose:yCord>
              <moose:bgColor>brown</moose:bgColor>
              <moose:textColor>7</moose:textColor>
              <moose:diffConstant>0.0</moose:diffConstant>
              <moose:motorConstant>0.0</moose:motorConstant>
            </moose:ModelAnnotation>
          </UnsupportedAnnotation>
        </ListOfUnsupportedAnnotations>
      </Metabolite>
      <Metabolite key="Metabolite_57" name="SHC" simulationType="reactions" compartment="Compartment_0" addNoise="false" particle_numbers="347627.791879824">
        <MiriamAnnotation>
          <rdf:RDF xmlns:dcterms="http://purl.org/dc/terms/" xmlns:rdf="http://www.w3.org/1999/02/22-rdf-syntax-ns#">
            <rdf:Description rdf:about="#Metabolite_57">
              <dcterms:created>
                <rdf:Description>
                  <dcterms:W3CDTF>2021-09-23T15:40:24Z</dcterms:W3CDTF>
                </rdf:Description>
              </dcterms:created>
            </rdf:Description>
          </rdf:RDF>
        </MiriamAnnotation>
        <Comment>
          <body xmlns="http://www.w3.org/1999/xhtml">
 	 	There are 2 isoforms: 52 KDa and 46 KDa (See Okada et al JBC 270:35 pp 20737 1995). They are acted up on by the EGFR in very similar ways, and apparently both bind Grb2 similarly, so we'll bundle them together here. Sasaoka et al JBC 269:51 pp 32621 1994 show immunoprecs where it looks like there is at least as much Shc as Grb2. So we'll tentatively say there is 1 uM of Shc.
	 </body>
        </Comment>
        <ListOfUnsupportedAnnotations>
          <UnsupportedAnnotation name="http://www.moose.ncbs.res.in">
            <moose:ModelAnnotation xmlns:moose="http://www.moose.ncbs.res.in">
              <moose:xCord>161.264822134</moose:xCord>
              <moose:yCord>281.385681293</moose:yCord>
              <moose:bgColor>orange</moose:bgColor>
              <moose:textColor>7</moose:textColor>
              <moose:diffConstant>0.0</moose:diffConstant>
              <moose:motorConstant>0.0</moose:motorConstant>
            </moose:ModelAnnotation>
          </UnsupportedAnnotation>
        </ListOfUnsupportedAnnotations>
      </Metabolite>
      <Metabolite key="Metabolite_58" name="SHC_p" simulationType="reactions" compartment="Compartment_0" addNoise="false" particle_numbers="0.0">
        <MiriamAnnotation>
          <rdf:RDF xmlns:dcterms="http://purl.org/dc/terms/" xmlns:rdf="http://www.w3.org/1999/02/22-rdf-syntax-ns#">
            <rdf:Description rdf:about="#Metabolite_58">
              <dcterms:created>
                <rdf:Description>
                  <dcterms:W3CDTF>2021-09-23T15:40:24Z</dcterms:W3CDTF>
                </rdf:Description>
              </dcterms:created>
            </rdf:Description>
          </rdf:RDF>
        </MiriamAnnotation>
        <ListOfUnsupportedAnnotations>
          <UnsupportedAnnotation name="http://www.moose.ncbs.res.in">
            <moose:ModelAnnotation xmlns:moose="http://www.moose.ncbs.res.in">
              <moose:xCord>172.490118577</moose:xCord>
              <moose:yCord>281.385681293</moose:yCord>
              <moose:bgColor>orange</moose:bgColor>
              <moose:textColor>7</moose:textColor>
              <moose:diffConstant>0.0</moose:diffConstant>
              <moose:motorConstant>0.0</moose:motorConstant>
            </moose:ModelAnnotation>
          </UnsupportedAnnotation>
        </ListOfUnsupportedAnnotations>
      </Metabolite>
      <Metabolite key="Metabolite_59" name="Sos_p.Grb2" simulationType="reactions" compartment="Compartment_0" addNoise="false" particle_numbers="0.0">
        <MiriamAnnotation>
          <rdf:RDF xmlns:dcterms="http://purl.org/dc/terms/" xmlns:rdf="http://www.w3.org/1999/02/22-rdf-syntax-ns#">
            <rdf:Description rdf:about="#Metabolite_59">
              <dcterms:created>
                <rdf:Description>
                  <dcterms:W3CDTF>2021-09-23T15:40:24Z</dcterms:W3CDTF>
                </rdf:Description>
              </dcterms:created>
            </rdf:Description>
          </rdf:RDF>
        </MiriamAnnotation>
        <ListOfUnsupportedAnnotations>
          <UnsupportedAnnotation name="http://www.moose.ncbs.res.in">
            <moose:ModelAnnotation xmlns:moose="http://www.moose.ncbs.res.in">
              <moose:xCord>182.766798419</moose:xCord>
              <moose:yCord>281.385681293</moose:yCord>
              <moose:bgColor>orange</moose:bgColor>
              <moose:textColor>7</moose:textColor>
              <moose:diffConstant>0.0</moose:diffConstant>
              <moose:motorConstant>0.0</moose:motorConstant>
            </moose:ModelAnnotation>
          </UnsupportedAnnotation>
        </ListOfUnsupportedAnnotations>
      </Metabolite>
      <Metabolite key="Metabolite_60" name="Grb2" simulationType="reactions" compartment="Compartment_0" addNoise="false" particle_numbers="695244.5787070399">
        <MiriamAnnotation>
          <rdf:RDF xmlns:dcterms="http://purl.org/dc/terms/" xmlns:rdf="http://www.w3.org/1999/02/22-rdf-syntax-ns#">
            <rdf:Description rdf:about="#Metabolite_60">
              <dcterms:created>
                <rdf:Description>
                  <dcterms:W3CDTF>2021-09-23T15:40:24Z</dcterms:W3CDTF>
                </rdf:Description>
              </dcterms:created>
            </rdf:Description>
          </rdf:RDF>
        </MiriamAnnotation>
        <Comment>
          <body xmlns="http://www.w3.org/1999/xhtml">
 	 	There is probably a lot of it in the cell: it is also known as Ash (abundant src homology protein I think). Also Waters et al JBC 271:30 18224 1996 say that only a small fraction of cellular Grb is precipitated out when SoS is precipitated. As most of the Sos seems to be associated with Grb2, it would seem like there is a lot of the latter. Say 1 uM. I haven't been able to find a decent....
	 </body>
        </Comment>
        <ListOfUnsupportedAnnotations>
          <UnsupportedAnnotation name="http://www.moose.ncbs.res.in">
            <moose:ModelAnnotation xmlns:moose="http://www.moose.ncbs.res.in">
              <moose:xCord>193.992094862</moose:xCord>
              <moose:yCord>281.385681293</moose:yCord>
              <moose:bgColor>orange</moose:bgColor>
              <moose:textColor>7</moose:textColor>
              <moose:diffConstant>0.0</moose:diffConstant>
              <moose:motorConstant>0.0</moose:motorConstant>
            </moose:ModelAnnotation>
          </UnsupportedAnnotation>
        </ListOfUnsupportedAnnotations>
      </Metabolite>
      <Metabolite key="Metabolite_61" name="Sos.Grb2" simulationType="reactions" compartment="Compartment_0" addNoise="false" particle_numbers="0.0">
        <MiriamAnnotation>
          <rdf:RDF xmlns:dcterms="http://purl.org/dc/terms/" xmlns:rdf="http://www.w3.org/1999/02/22-rdf-syntax-ns#">
            <rdf:Description rdf:about="#Metabolite_61">
              <dcterms:created>
                <rdf:Description>
                  <dcterms:W3CDTF>2021-09-23T15:40:24Z</dcterms:W3CDTF>
                </rdf:Description>
              </dcterms:created>
            </rdf:Description>
          </rdf:RDF>
        </MiriamAnnotation>
        <ListOfUnsupportedAnnotations>
          <UnsupportedAnnotation name="http://www.moose.ncbs.res.in">
            <moose:ModelAnnotation xmlns:moose="http://www.moose.ncbs.res.in">
              <moose:xCord>204.268774704</moose:xCord>
              <moose:yCord>281.385681293</moose:yCord>
              <moose:bgColor>orange</moose:bgColor>
              <moose:textColor>7</moose:textColor>
              <moose:diffConstant>0.0</moose:diffConstant>
              <moose:motorConstant>0.0</moose:motorConstant>
            </moose:ModelAnnotation>
          </UnsupportedAnnotation>
        </ListOfUnsupportedAnnotations>
      </Metabolite>
      <Metabolite key="Metabolite_62" name="Sos_p" simulationType="reactions" compartment="Compartment_0" addNoise="false" particle_numbers="0.0">
        <MiriamAnnotation>
          <rdf:RDF xmlns:dcterms="http://purl.org/dc/terms/" xmlns:rdf="http://www.w3.org/1999/02/22-rdf-syntax-ns#">
            <rdf:Description rdf:about="#Metabolite_62">
              <dcterms:created>
                <rdf:Description>
                  <dcterms:W3CDTF>2021-09-23T15:40:24Z</dcterms:W3CDTF>
                </rdf:Description>
              </dcterms:created>
            </rdf:Description>
          </rdf:RDF>
        </MiriamAnnotation>
        <ListOfUnsupportedAnnotations>
          <UnsupportedAnnotation name="http://www.moose.ncbs.res.in">
            <moose:ModelAnnotation xmlns:moose="http://www.moose.ncbs.res.in">
              <moose:xCord>215.335968379</moose:xCord>
              <moose:yCord>281.385681293</moose:yCord>
              <moose:bgColor>red</moose:bgColor>
              <moose:textColor>7</moose:textColor>
              <moose:diffConstant>0.0</moose:diffConstant>
              <moose:motorConstant>0.0</moose:motorConstant>
            </moose:ModelAnnotation>
          </UnsupportedAnnotation>
        </ListOfUnsupportedAnnotations>
      </Metabolite>
      <Metabolite key="Metabolite_63" name="Sos" simulationType="reactions" compartment="Compartment_0" addNoise="false" particle_numbers="69524.457870704">
        <MiriamAnnotation>
          <rdf:RDF xmlns:dcterms="http://purl.org/dc/terms/" xmlns:rdf="http://www.w3.org/1999/02/22-rdf-syntax-ns#">
            <rdf:Description rdf:about="#Metabolite_63">
              <dcterms:created>
                <rdf:Description>
                  <dcterms:W3CDTF>2021-09-23T15:40:24Z</dcterms:W3CDTF>
                </rdf:Description>
              </dcterms:created>
            </rdf:Description>
          </rdf:RDF>
        </MiriamAnnotation>
        <Comment>
          <body xmlns="http://www.w3.org/1999/xhtml">
 	 	I have tried using low (0.02 uM) initial concs, but these give a very flat response to EGF stim although the overall activation of Ras is not too bad. I am reverting to 0.1 because we expect a sharp initial response, followed by a decline. Sep 17 1997: The transient activation curve looks better with [Sos] = 0.05. Apr 26 1998: Some error there, it is better where it was at 0.1
	 </body>
        </Comment>
        <ListOfUnsupportedAnnotations>
          <UnsupportedAnnotation name="http://www.moose.ncbs.res.in">
            <moose:ModelAnnotation xmlns:moose="http://www.moose.ncbs.res.in">
              <moose:xCord>226.561264822</moose:xCord>
              <moose:yCord>281.385681293</moose:yCord>
              <moose:bgColor>red</moose:bgColor>
              <moose:textColor>7</moose:textColor>
              <moose:diffConstant>0.0</moose:diffConstant>
              <moose:motorConstant>0.0</moose:motorConstant>
            </moose:ModelAnnotation>
          </UnsupportedAnnotation>
        </ListOfUnsupportedAnnotations>
      </Metabolite>
      <Metabolite key="Metabolite_64" name="SHC_p_Grb2_clx" simulationType="reactions" compartment="Compartment_0" addNoise="false" particle_numbers="0.0">
        <MiriamAnnotation>
          <rdf:RDF xmlns:dcterms="http://purl.org/dc/terms/" xmlns:rdf="http://www.w3.org/1999/02/22-rdf-syntax-ns#">
            <rdf:Description rdf:about="#Metabolite_64">
              <dcterms:created>
                <rdf:Description>
                  <dcterms:W3CDTF>2021-09-23T15:40:24Z</dcterms:W3CDTF>
                </rdf:Description>
              </dcterms:created>
            </rdf:Description>
          </rdf:RDF>
        </MiriamAnnotation>
        <ListOfUnsupportedAnnotations>
          <UnsupportedAnnotation name="http://www.moose.ncbs.res.in">
            <moose:ModelAnnotation xmlns:moose="http://www.moose.ncbs.res.in">
              <moose:xCord>236.837944664</moose:xCord>
              <moose:yCord>281.385681293</moose:yCord>
              <moose:bgColor>42</moose:bgColor>
              <moose:textColor>7</moose:textColor>
              <moose:diffConstant>0.0</moose:diffConstant>
              <moose:motorConstant>0.0</moose:motorConstant>
            </moose:ModelAnnotation>
          </UnsupportedAnnotation>
        </ListOfUnsupportedAnnotations>
      </Metabolite>
      <Metabolite key="Metabolite_65" name="PLC_g" simulationType="reactions" compartment="Compartment_0" addNoise="false" particle_numbers="69524.457870704">
        <MiriamAnnotation>
          <rdf:RDF xmlns:dcterms="http://purl.org/dc/terms/" xmlns:rdf="http://www.w3.org/1999/02/22-rdf-syntax-ns#">
            <rdf:Description rdf:about="#Metabolite_65">
              <dcterms:created>
                <rdf:Description>
                  <dcterms:W3CDTF>2021-09-23T15:40:24Z</dcterms:W3CDTF>
                </rdf:Description>
              </dcterms:created>
            </rdf:Description>
          </rdf:RDF>
        </MiriamAnnotation>
        <Comment>
          <body xmlns="http://www.w3.org/1999/xhtml">
 	 	Amount from Homma et al JBC 263:14 6592-6598 1988
	 </body>
        </Comment>
        <ListOfUnsupportedAnnotations>
          <UnsupportedAnnotation name="http://www.moose.ncbs.res.in">
            <moose:ModelAnnotation xmlns:moose="http://www.moose.ncbs.res.in">
              <moose:xCord>214.387351779</moose:xCord>
              <moose:yCord>346.789838337</moose:yCord>
              <moose:bgColor>pink</moose:bgColor>
              <moose:textColor>8</moose:textColor>
              <moose:diffConstant>0.0</moose:diffConstant>
              <moose:motorConstant>0.0</moose:motorConstant>
            </moose:ModelAnnotation>
          </UnsupportedAnnotation>
        </ListOfUnsupportedAnnotations>
      </Metabolite>
      <Metabolite key="Metabolite_66" name="PLC_g_p" simulationType="reactions" compartment="Compartment_0" addNoise="false" particle_numbers="0.0">
        <MiriamAnnotation>
          <rdf:RDF xmlns:dcterms="http://purl.org/dc/terms/" xmlns:rdf="http://www.w3.org/1999/02/22-rdf-syntax-ns#">
            <rdf:Description rdf:about="#Metabolite_66">
              <dcterms:created>
                <rdf:Description>
                  <dcterms:W3CDTF>2021-09-23T15:40:24Z</dcterms:W3CDTF>
                </rdf:Description>
              </dcterms:created>
            </rdf:Description>
          </rdf:RDF>
        </MiriamAnnotation>
        <ListOfUnsupportedAnnotations>
          <UnsupportedAnnotation name="http://www.moose.ncbs.res.in">
            <moose:ModelAnnotation xmlns:moose="http://www.moose.ncbs.res.in">
              <moose:xCord>224.664031621</moose:xCord>
              <moose:yCord>346.789838337</moose:yCord>
              <moose:bgColor>pink</moose:bgColor>
              <moose:textColor>8</moose:textColor>
              <moose:diffConstant>0.0</moose:diffConstant>
              <moose:motorConstant>0.0</moose:motorConstant>
            </moose:ModelAnnotation>
          </UnsupportedAnnotation>
        </ListOfUnsupportedAnnotations>
      </Metabolite>
      <Metabolite key="Metabolite_67" name="Ca.PLC_g" simulationType="reactions" compartment="Compartment_0" addNoise="false" particle_numbers="0.0">
        <MiriamAnnotation>
          <rdf:RDF xmlns:dcterms="http://purl.org/dc/terms/" xmlns:rdf="http://www.w3.org/1999/02/22-rdf-syntax-ns#">
            <rdf:Description rdf:about="#Metabolite_67">
              <dcterms:created>
                <rdf:Description>
                  <dcterms:W3CDTF>2021-09-23T15:40:24Z</dcterms:W3CDTF>
                </rdf:Description>
              </dcterms:created>
            </rdf:Description>
          </rdf:RDF>
        </MiriamAnnotation>
        <ListOfUnsupportedAnnotations>
          <UnsupportedAnnotation name="http://www.moose.ncbs.res.in">
            <moose:ModelAnnotation xmlns:moose="http://www.moose.ncbs.res.in">
              <moose:xCord>235.889328063</moose:xCord>
              <moose:yCord>346.789838337</moose:yCord>
              <moose:bgColor>pink</moose:bgColor>
              <moose:textColor>8</moose:textColor>
              <moose:diffConstant>0.0</moose:diffConstant>
              <moose:motorConstant>0.0</moose:motorConstant>
            </moose:ModelAnnotation>
          </UnsupportedAnnotation>
        </ListOfUnsupportedAnnotations>
      </Metabolite>
      <Metabolite key="Metabolite_68" name="Ca.PLC_g_p" simulationType="reactions" compartment="Compartment_0" addNoise="false" particle_numbers="0.0">
        <MiriamAnnotation>
          <rdf:RDF xmlns:dcterms="http://purl.org/dc/terms/" xmlns:rdf="http://www.w3.org/1999/02/22-rdf-syntax-ns#">
            <rdf:Description rdf:about="#Metabolite_68">
              <dcterms:created>
                <rdf:Description>
                  <dcterms:W3CDTF>2021-09-23T15:40:24Z</dcterms:W3CDTF>
                </rdf:Description>
              </dcterms:created>
            </rdf:Description>
          </rdf:RDF>
        </MiriamAnnotation>
        <ListOfUnsupportedAnnotations>
          <UnsupportedAnnotation name="http://www.moose.ncbs.res.in">
            <moose:ModelAnnotation xmlns:moose="http://www.moose.ncbs.res.in">
              <moose:xCord>246.166007905</moose:xCord>
              <moose:yCord>346.789838337</moose:yCord>
              <moose:bgColor>pink</moose:bgColor>
              <moose:textColor>8</moose:textColor>
              <moose:diffConstant>0.0</moose:diffConstant>
              <moose:motorConstant>0.0</moose:motorConstant>
            </moose:ModelAnnotation>
          </UnsupportedAnnotation>
        </ListOfUnsupportedAnnotations>
      </Metabolite>
      <Metabolite key="Metabolite_69" name="PLCg_basal" simulationType="reactions" compartment="Compartment_0" addNoise="false" particle_numbers="486.6877126836765">
        <MiriamAnnotation>
          <rdf:RDF xmlns:dcterms="http://purl.org/dc/terms/" xmlns:rdf="http://www.w3.org/1999/02/22-rdf-syntax-ns#">
            <rdf:Description rdf:about="#Metabolite_69">
              <dcterms:created>
                <rdf:Description>
                  <dcterms:W3CDTF>2021-09-23T15:40:24Z</dcterms:W3CDTF>
                </rdf:Description>
              </dcterms:created>
            </rdf:Description>
          </rdf:RDF>
        </MiriamAnnotation>
        <ListOfUnsupportedAnnotations>
          <UnsupportedAnnotation name="http://www.moose.ncbs.res.in">
            <moose:ModelAnnotation xmlns:moose="http://www.moose.ncbs.res.in">
              <moose:xCord>257.391304348</moose:xCord>
              <moose:yCord>346.789838337</moose:yCord>
              <moose:bgColor>33</moose:bgColor>
              <moose:textColor>8</moose:textColor>
              <moose:diffConstant>0.0</moose:diffConstant>
              <moose:motorConstant>0.0</moose:motorConstant>
            </moose:ModelAnnotation>
          </UnsupportedAnnotation>
        </ListOfUnsupportedAnnotations>
      </Metabolite>
      <Metabolite key="Metabolite_70" name="CaMKII" simulationType="reactions" compartment="Compartment_0" addNoise="false" particle_numbers="48667670.76240422">
        <MiriamAnnotation>
          <rdf:RDF xmlns:dcterms="http://purl.org/dc/terms/" xmlns:rdf="http://www.w3.org/1999/02/22-rdf-syntax-ns#">
            <rdf:Description rdf:about="#Metabolite_70">
              <dcterms:created>
                <rdf:Description>
                  <dcterms:W3CDTF>2021-09-23T15:40:24Z</dcterms:W3CDTF>
                </rdf:Description>
              </dcterms:created>
            </rdf:Description>
          </rdf:RDF>
        </MiriamAnnotation>
        <Comment>
          <body xmlns="http://www.w3.org/1999/xhtml">
 	 	Huge conc of CaMKII. In PSD it is 20-40% of protein, so we assume it is around 2.5% of protein in spine as a whole. This level is so high it is unlikely to matter much if we are off a bit. This comes to about 70 uM.
	 </body>
        </Comment>
        <ListOfUnsupportedAnnotations>
          <UnsupportedAnnotation name="http://www.moose.ncbs.res.in">
            <moose:ModelAnnotation xmlns:moose="http://www.moose.ncbs.res.in">
              <moose:xCord>335.81027668</moose:xCord>
              <moose:yCord>240.923787529</moose:yCord>
              <moose:bgColor>palegreen</moose:bgColor>
              <moose:textColor>9</moose:textColor>
              <moose:diffConstant>0.0</moose:diffConstant>
              <moose:motorConstant>0.0</moose:motorConstant>
            </moose:ModelAnnotation>
          </UnsupportedAnnotation>
        </ListOfUnsupportedAnnotations>
      </Metabolite>
      <Metabolite key="Metabolite_71" name="CaMKII_CaM" simulationType="reactions" compartment="Compartment_0" addNoise="false" particle_numbers="0.0">
        <MiriamAnnotation>
          <rdf:RDF xmlns:dcterms="http://purl.org/dc/terms/" xmlns:rdf="http://www.w3.org/1999/02/22-rdf-syntax-ns#">
            <rdf:Description rdf:about="#Metabolite_71">
              <dcterms:created>
                <rdf:Description>
                  <dcterms:W3CDTF>2021-09-23T15:40:24Z</dcterms:W3CDTF>
                </rdf:Description>
              </dcterms:created>
            </rdf:Description>
          </rdf:RDF>
        </MiriamAnnotation>
        <ListOfUnsupportedAnnotations>
          <UnsupportedAnnotation name="http://www.moose.ncbs.res.in">
            <moose:ModelAnnotation xmlns:moose="http://www.moose.ncbs.res.in">
              <moose:xCord>346.086956522</moose:xCord>
              <moose:yCord>240.923787529</moose:yCord>
              <moose:bgColor>palegreen</moose:bgColor>
              <moose:textColor>9</moose:textColor>
              <moose:diffConstant>0.0</moose:diffConstant>
              <moose:motorConstant>0.0</moose:motorConstant>
            </moose:ModelAnnotation>
          </UnsupportedAnnotation>
        </ListOfUnsupportedAnnotations>
      </Metabolite>
      <Metabolite key="Metabolite_72" name="CaMKII_thr286_p_CaM" simulationType="reactions" compartment="Compartment_0" addNoise="false" particle_numbers="0.0">
        <MiriamAnnotation>
          <rdf:RDF xmlns:dcterms="http://purl.org/dc/terms/" xmlns:rdf="http://www.w3.org/1999/02/22-rdf-syntax-ns#">
            <rdf:Description rdf:about="#Metabolite_72">
              <dcterms:created>
                <rdf:Description>
                  <dcterms:W3CDTF>2021-09-23T15:40:24Z</dcterms:W3CDTF>
                </rdf:Description>
              </dcterms:created>
            </rdf:Description>
          </rdf:RDF>
        </MiriamAnnotation>
        <Comment>
          <body xmlns="http://www.w3.org/1999/xhtml">
 	 	From Hanson and Schulman, the thr286 is responsible for autonomous activation of CaMKII.
	 </body>
        </Comment>
        <ListOfUnsupportedAnnotations>
          <UnsupportedAnnotation name="http://www.moose.ncbs.res.in">
            <moose:ModelAnnotation xmlns:moose="http://www.moose.ncbs.res.in">
              <moose:xCord>357.312252964</moose:xCord>
              <moose:yCord>240.923787529</moose:yCord>
              <moose:bgColor>palegreen</moose:bgColor>
              <moose:textColor>9</moose:textColor>
              <moose:diffConstant>0.0</moose:diffConstant>
              <moose:motorConstant>0.0</moose:motorConstant>
            </moose:ModelAnnotation>
          </UnsupportedAnnotation>
        </ListOfUnsupportedAnnotations>
      </Metabolite>
      <Metabolite key="Metabolite_73" name="CaMKII_p_p_p" simulationType="reactions" compartment="Compartment_0" addNoise="false" particle_numbers="0.0">
        <MiriamAnnotation>
          <rdf:RDF xmlns:dcterms="http://purl.org/dc/terms/" xmlns:rdf="http://www.w3.org/1999/02/22-rdf-syntax-ns#">
            <rdf:Description rdf:about="#Metabolite_73">
              <dcterms:created>
                <rdf:Description>
                  <dcterms:W3CDTF>2021-09-23T15:40:24Z</dcterms:W3CDTF>
                </rdf:Description>
              </dcterms:created>
            </rdf:Description>
          </rdf:RDF>
        </MiriamAnnotation>
        <Comment>
          <body xmlns="http://www.w3.org/1999/xhtml">
 	 	From Hanson and Schulman, the CaMKII does a lot of autophosphorylation just after the CaM is released. This prevents further CaM binding and renders the enzyme quite independent of Ca.
	 </body>
        </Comment>
        <ListOfUnsupportedAnnotations>
          <UnsupportedAnnotation name="http://www.moose.ncbs.res.in">
            <moose:ModelAnnotation xmlns:moose="http://www.moose.ncbs.res.in">
              <moose:xCord>368.537549407</moose:xCord>
              <moose:yCord>240.923787529</moose:yCord>
              <moose:bgColor>cyan</moose:bgColor>
              <moose:textColor>9</moose:textColor>
              <moose:diffConstant>0.0</moose:diffConstant>
              <moose:motorConstant>0.0</moose:motorConstant>
            </moose:ModelAnnotation>
          </UnsupportedAnnotation>
        </ListOfUnsupportedAnnotations>
      </Metabolite>
      <Metabolite key="Metabolite_74" name="CaMKII_thr286" simulationType="reactions" compartment="Compartment_0" addNoise="false" particle_numbers="0.0">
        <MiriamAnnotation>
          <rdf:RDF xmlns:dcterms="http://purl.org/dc/terms/" xmlns:rdf="http://www.w3.org/1999/02/22-rdf-syntax-ns#">
            <rdf:Description rdf:about="#Metabolite_74">
              <dcterms:created>
                <rdf:Description>
                  <dcterms:W3CDTF>2021-09-23T15:40:24Z</dcterms:W3CDTF>
                </rdf:Description>
              </dcterms:created>
            </rdf:Description>
          </rdf:RDF>
        </MiriamAnnotation>
        <Comment>
          <body xmlns="http://www.w3.org/1999/xhtml">
 	 	I am not sure if we need to endow this one with a lot of enzs. It is likely to be a short-lived intermediate, since it will be phosphorylated further as soon as the CAM falls off.
	 </body>
        </Comment>
        <ListOfUnsupportedAnnotations>
          <UnsupportedAnnotation name="http://www.moose.ncbs.res.in">
            <moose:ModelAnnotation xmlns:moose="http://www.moose.ncbs.res.in">
              <moose:xCord>378.814229249</moose:xCord>
              <moose:yCord>240.923787529</moose:yCord>
              <moose:bgColor>red</moose:bgColor>
              <moose:textColor>9</moose:textColor>
              <moose:diffConstant>0.0</moose:diffConstant>
              <moose:motorConstant>0.0</moose:motorConstant>
            </moose:ModelAnnotation>
          </UnsupportedAnnotation>
        </ListOfUnsupportedAnnotations>
      </Metabolite>
      <Metabolite key="Metabolite_75" name="CaMKII_thr306" simulationType="reactions" compartment="Compartment_0" addNoise="false" particle_numbers="0.0">
        <MiriamAnnotation>
          <rdf:RDF xmlns:dcterms="http://purl.org/dc/terms/" xmlns:rdf="http://www.w3.org/1999/02/22-rdf-syntax-ns#">
            <rdf:Description rdf:about="#Metabolite_75">
              <dcterms:created>
                <rdf:Description>
                  <dcterms:W3CDTF>2021-09-23T15:40:24Z</dcterms:W3CDTF>
                </rdf:Description>
              </dcterms:created>
            </rdf:Description>
          </rdf:RDF>
        </MiriamAnnotation>
        <Comment>
          <body xmlns="http://www.w3.org/1999/xhtml">
 	 	This forms due to basal autophosphorylation, but I think it has to be considered as a pathway even if some CaM is floating around. In either case it will tend to block further binding of CaM, and will not display any enzyme activity. See Hanson and Schulman JBC 267:24 pp17216-17224 1992
	 </body>
        </Comment>
        <ListOfUnsupportedAnnotations>
          <UnsupportedAnnotation name="http://www.moose.ncbs.res.in">
            <moose:ModelAnnotation xmlns:moose="http://www.moose.ncbs.res.in">
              <moose:xCord>390.039525692</moose:xCord>
              <moose:yCord>240.923787529</moose:yCord>
              <moose:bgColor>palegreen</moose:bgColor>
              <moose:textColor>9</moose:textColor>
              <moose:diffConstant>0.0</moose:diffConstant>
              <moose:motorConstant>0.0</moose:motorConstant>
            </moose:ModelAnnotation>
          </UnsupportedAnnotation>
        </ListOfUnsupportedAnnotations>
      </Metabolite>
      <Metabolite key="Metabolite_76" name="tot_CaM_CaMKII" simulationType="assignment" compartment="Compartment_0" addNoise="false" particle_numbers="0.0">
        <MiriamAnnotation>
          <rdf:RDF xmlns:dcterms="http://purl.org/dc/terms/" xmlns:rdf="http://www.w3.org/1999/02/22-rdf-syntax-ns#">
            <rdf:Description rdf:about="#Metabolite_76">
              <dcterms:created>
                <rdf:Description>
                  <dcterms:W3CDTF>2021-09-23T15:40:24Z</dcterms:W3CDTF>
                </rdf:Description>
              </dcterms:created>
            </rdf:Description>
          </rdf:RDF>
        </MiriamAnnotation>
        <ListOfUnsupportedAnnotations>
          <UnsupportedAnnotation name="http://www.moose.ncbs.res.in">
            <moose:ModelAnnotation xmlns:moose="http://www.moose.ncbs.res.in">
              <moose:xCord>351.778656126</moose:xCord>
              <moose:yCord>351.03926097</moose:yCord>
              <moose:bgColor>green</moose:bgColor>
              <moose:textColor>9</moose:textColor>
              <moose:diffConstant>0.0</moose:diffConstant>
              <moose:motorConstant>0.0</moose:motorConstant>
            </moose:ModelAnnotation>
          </UnsupportedAnnotation>
        </ListOfUnsupportedAnnotations>
        <Expression>
          &lt;CN=Root,Model=NoName,Vector=Compartments[kinetics],Vector=Metabolites[CaMKII_CaM],Reference=Concentration&gt;+&lt;CN=Root,Model=NoName,Vector=Compartments[kinetics],Vector=Metabolites[CaMKII_thr286_p_CaM],Reference=Concentration&gt;
        </Expression>
      </Metabolite>
      <Metabolite key="Metabolite_77" name="tot_autonomous_CaMKII" simulationType="assignment" compartment="Compartment_0" addNoise="false" particle_numbers="0.0">
        <MiriamAnnotation>
          <rdf:RDF xmlns:dcterms="http://purl.org/dc/terms/" xmlns:rdf="http://www.w3.org/1999/02/22-rdf-syntax-ns#">
            <rdf:Description rdf:about="#Metabolite_77">
              <dcterms:created>
                <rdf:Description>
                  <dcterms:W3CDTF>2021-09-23T15:40:24Z</dcterms:W3CDTF>
                </rdf:Description>
              </dcterms:created>
            </rdf:Description>
          </rdf:RDF>
        </MiriamAnnotation>
        <ListOfUnsupportedAnnotations>
          <UnsupportedAnnotation name="http://www.moose.ncbs.res.in">
            <moose:ModelAnnotation xmlns:moose="http://www.moose.ncbs.res.in">
              <moose:xCord>395.57312253</moose:xCord>
              <moose:yCord>351.03926097</moose:yCord>
              <moose:bgColor>green</moose:bgColor>
              <moose:textColor>9</moose:textColor>
              <moose:diffConstant>0.0</moose:diffConstant>
              <moose:motorConstant>0.0</moose:motorConstant>
            </moose:ModelAnnotation>
          </UnsupportedAnnotation>
        </ListOfUnsupportedAnnotations>
        <Expression>
          &lt;CN=Root,Model=NoName,Vector=Compartments[kinetics],Vector=Metabolites[CaMKII_thr286],Reference=Concentration&gt;+&lt;CN=Root,Model=NoName,Vector=Compartments[kinetics],Vector=Metabolites[CaMKII_p_p_p],Reference=Concentration&gt;
        </Expression>
      </Metabolite>
      <Metabolite key="Metabolite_78" name="CaM_Ca4" simulationType="reactions" compartment="Compartment_0" addNoise="false" particle_numbers="0.0">
        <MiriamAnnotation>
          <rdf:RDF xmlns:dcterms="http://purl.org/dc/terms/" xmlns:rdf="http://www.w3.org/1999/02/22-rdf-syntax-ns#">
            <rdf:Description rdf:about="#Metabolite_78">
              <dcterms:created>
                <rdf:Description>
                  <dcterms:W3CDTF>2021-09-23T15:40:24Z</dcterms:W3CDTF>
                </rdf:Description>
              </dcterms:created>
            </rdf:Description>
          </rdf:RDF>
        </MiriamAnnotation>
        <ListOfUnsupportedAnnotations>
          <UnsupportedAnnotation name="http://www.moose.ncbs.res.in">
            <moose:ModelAnnotation xmlns:moose="http://www.moose.ncbs.res.in">
              <moose:xCord>11.0671936759</moose:xCord>
              <moose:yCord>304.849884527</moose:yCord>
              <moose:bgColor>blue</moose:bgColor>
              <moose:textColor>10</moose:textColor>
              <moose:diffConstant>0.0</moose:diffConstant>
              <moose:motorConstant>0.0</moose:motorConstant>
            </moose:ModelAnnotation>
          </UnsupportedAnnotation>
        </ListOfUnsupportedAnnotations>
      </Metabolite>
      <Metabolite key="Metabolite_79" name="CaM" simulationType="reactions" compartment="Compartment_0" addNoise="false" particle_numbers="13904891.574120706">
        <MiriamAnnotation>
          <rdf:RDF xmlns:dcterms="http://purl.org/dc/terms/" xmlns:rdf="http://www.w3.org/1999/02/22-rdf-syntax-ns#">
            <rdf:Description rdf:about="#Metabolite_79">
              <dcterms:created>
                <rdf:Description>
                  <dcterms:W3CDTF>2021-09-23T15:40:24Z</dcterms:W3CDTF>
                </rdf:Description>
              </dcterms:created>
            </rdf:Description>
          </rdf:RDF>
        </MiriamAnnotation>
        <Comment>
          <body xmlns="http://www.w3.org/1999/xhtml">
 	 	There is a LOT of this in the cell: upto 1% of total protein mass. (Alberts et al) Say 25 uM. Meyer et al Science 256 1199-1202 1992 refer to studies saying it is comparable to CaMK levels.
	 </body>
        </Comment>
        <ListOfUnsupportedAnnotations>
          <UnsupportedAnnotation name="http://www.moose.ncbs.res.in">
            <moose:ModelAnnotation xmlns:moose="http://www.moose.ncbs.res.in">
              <moose:xCord>20.2371541502</moose:xCord>
              <moose:yCord>304.849884527</moose:yCord>
              <moose:bgColor>pink</moose:bgColor>
              <moose:textColor>10</moose:textColor>
              <moose:diffConstant>0.0</moose:diffConstant>
              <moose:motorConstant>0.0</moose:motorConstant>
            </moose:ModelAnnotation>
          </UnsupportedAnnotation>
        </ListOfUnsupportedAnnotations>
      </Metabolite>
      <Metabolite key="Metabolite_80" name="neurogranin_CaM" simulationType="reactions" compartment="Compartment_0" addNoise="false" particle_numbers="0.0">
        <MiriamAnnotation>
          <rdf:RDF xmlns:dcterms="http://purl.org/dc/terms/" xmlns:rdf="http://www.w3.org/1999/02/22-rdf-syntax-ns#">
            <rdf:Description rdf:about="#Metabolite_80">
              <dcterms:created>
                <rdf:Description>
                  <dcterms:W3CDTF>2021-09-23T15:40:24Z</dcterms:W3CDTF>
                </rdf:Description>
              </dcterms:created>
            </rdf:Description>
          </rdf:RDF>
        </MiriamAnnotation>
        <ListOfUnsupportedAnnotations>
          <UnsupportedAnnotation name="http://www.moose.ncbs.res.in">
            <moose:ModelAnnotation xmlns:moose="http://www.moose.ncbs.res.in">
              <moose:xCord>33.5177865613</moose:xCord>
              <moose:yCord>304.849884527</moose:yCord>
              <moose:bgColor>red</moose:bgColor>
              <moose:textColor>10</moose:textColor>
              <moose:diffConstant>0.0</moose:diffConstant>
              <moose:motorConstant>0.0</moose:motorConstant>
            </moose:ModelAnnotation>
          </UnsupportedAnnotation>
        </ListOfUnsupportedAnnotations>
      </Metabolite>
      <Metabolite key="Metabolite_81" name="neurogranin_p" simulationType="reactions" compartment="Compartment_0" addNoise="false" particle_numbers="0.0">
        <MiriamAnnotation>
          <rdf:RDF xmlns:dcterms="http://purl.org/dc/terms/" xmlns:rdf="http://www.w3.org/1999/02/22-rdf-syntax-ns#">
            <rdf:Description rdf:about="#Metabolite_81">
              <dcterms:created>
                <rdf:Description>
                  <dcterms:W3CDTF>2021-09-23T15:40:24Z</dcterms:W3CDTF>
                </rdf:Description>
              </dcterms:created>
            </rdf:Description>
          </rdf:RDF>
        </MiriamAnnotation>
        <Comment>
          <body xmlns="http://www.w3.org/1999/xhtml">
 	 	The phosph form does not bind CaM (Huang et al ABB 305:2 570-580 1993)
	 </body>
        </Comment>
        <ListOfUnsupportedAnnotations>
          <UnsupportedAnnotation name="http://www.moose.ncbs.res.in">
            <moose:ModelAnnotation xmlns:moose="http://www.moose.ncbs.res.in">
              <moose:xCord>43.7944664032</moose:xCord>
              <moose:yCord>304.849884527</moose:yCord>
              <moose:bgColor>red</moose:bgColor>
              <moose:textColor>10</moose:textColor>
              <moose:diffConstant>0.0</moose:diffConstant>
              <moose:motorConstant>0.0</moose:motorConstant>
            </moose:ModelAnnotation>
          </UnsupportedAnnotation>
        </ListOfUnsupportedAnnotations>
      </Metabolite>
      <Metabolite key="Metabolite_82" name="neurogranin" simulationType="reactions" compartment="Compartment_0" addNoise="false" particle_numbers="6952445.7870603595">
        <MiriamAnnotation>
          <rdf:RDF xmlns:dcterms="http://purl.org/dc/terms/" xmlns:rdf="http://www.w3.org/1999/02/22-rdf-syntax-ns#">
            <rdf:Description rdf:about="#Metabolite_82">
              <dcterms:created>
                <rdf:Description>
                  <dcterms:W3CDTF>2021-09-23T15:40:24Z</dcterms:W3CDTF>
                </rdf:Description>
              </dcterms:created>
            </rdf:Description>
          </rdf:RDF>
        </MiriamAnnotation>
        <Comment>
          <body xmlns="http://www.w3.org/1999/xhtml">
 	 	Also known as RC3 and p17 and BICKS. Conc in brain _greaterthan__greaterthan_ 2 uM from Martzen and Slemmon J neurosci 64 92-100 1995 but others say less without any #s. Conc in dend spines is much higher than overall, so it could be anywhere from 2 uM to 50. We will estimate 10 uM as a starting point. Gerendasy et al JBC 269:35 22420-22426 1994 have a skeleton model (no numbers) indicating CaM-Ca(n) binding ....
	 </body>
        </Comment>
        <ListOfUnsupportedAnnotations>
          <UnsupportedAnnotation name="http://www.moose.ncbs.res.in">
            <moose:ModelAnnotation xmlns:moose="http://www.moose.ncbs.res.in">
              <moose:xCord>55.0197628458</moose:xCord>
              <moose:yCord>304.849884527</moose:yCord>
              <moose:bgColor>red</moose:bgColor>
              <moose:textColor>10</moose:textColor>
              <moose:diffConstant>0.0</moose:diffConstant>
              <moose:motorConstant>0.0</moose:motorConstant>
            </moose:ModelAnnotation>
          </UnsupportedAnnotation>
        </ListOfUnsupportedAnnotations>
      </Metabolite>
      <Metabolite key="Metabolite_83" name="CaM_Ca3" simulationType="reactions" compartment="Compartment_0" addNoise="false" particle_numbers="0.0">
        <MiriamAnnotation>
          <rdf:RDF xmlns:dcterms="http://purl.org/dc/terms/" xmlns:rdf="http://www.w3.org/1999/02/22-rdf-syntax-ns#">
            <rdf:Description rdf:about="#Metabolite_83">
              <dcterms:created>
                <rdf:Description>
                  <dcterms:W3CDTF>2021-09-23T15:40:24Z</dcterms:W3CDTF>
                </rdf:Description>
              </dcterms:created>
            </rdf:Description>
          </rdf:RDF>
        </MiriamAnnotation>
        <ListOfUnsupportedAnnotations>
          <UnsupportedAnnotation name="http://www.moose.ncbs.res.in">
            <moose:ModelAnnotation xmlns:moose="http://www.moose.ncbs.res.in">
              <moose:xCord>65.2964426877</moose:xCord>
              <moose:yCord>304.849884527</moose:yCord>
              <moose:bgColor>hotpink</moose:bgColor>
              <moose:textColor>10</moose:textColor>
              <moose:diffConstant>0.0</moose:diffConstant>
              <moose:motorConstant>0.0</moose:motorConstant>
            </moose:ModelAnnotation>
          </UnsupportedAnnotation>
        </ListOfUnsupportedAnnotations>
      </Metabolite>
      <Metabolite key="Metabolite_84" name="CaM(Ca)n_CaNAB" simulationType="assignment" compartment="Compartment_0" addNoise="false" particle_numbers="0.0">
        <MiriamAnnotation>
          <rdf:RDF xmlns:dcterms="http://purl.org/dc/terms/" xmlns:rdf="http://www.w3.org/1999/02/22-rdf-syntax-ns#">
            <rdf:Description rdf:about="#Metabolite_84">
              <dcterms:created>
                <rdf:Description>
                  <dcterms:W3CDTF>2021-09-23T15:40:24Z</dcterms:W3CDTF>
                </rdf:Description>
              </dcterms:created>
            </rdf:Description>
          </rdf:RDF>
        </MiriamAnnotation>
        <ListOfUnsupportedAnnotations>
          <UnsupportedAnnotation name="http://www.moose.ncbs.res.in">
            <moose:ModelAnnotation xmlns:moose="http://www.moose.ncbs.res.in">
              <moose:xCord>755.415019763</moose:xCord>
              <moose:yCord>383.926096998</moose:yCord>
              <moose:bgColor>darkblue</moose:bgColor>
              <moose:textColor>10</moose:textColor>
              <moose:diffConstant>0.0</moose:diffConstant>
              <moose:motorConstant>0.0</moose:motorConstant>
            </moose:ModelAnnotation>
          </UnsupportedAnnotation>
        </ListOfUnsupportedAnnotations>
        <Expression>
          &lt;CN=Root,Model=NoName,Vector=Compartments[kinetics],Vector=Metabolites[CaMCa4_CaNAB],Reference=Concentration&gt;+&lt;CN=Root,Model=NoName,Vector=Compartments[kinetics],Vector=Metabolites[CaMCa3_CaNAB],Reference=Concentration&gt;+&lt;CN=Root,Model=NoName,Vector=Compartments[kinetics],Vector=Metabolites[CaMCa2_CaNAB],Reference=Concentration&gt;
        </Expression>
      </Metabolite>
      <Metabolite key="Metabolite_85" name="CaNAB_Ca4" simulationType="reactions" compartment="Compartment_0" addNoise="false" particle_numbers="0.0">
        <MiriamAnnotation>
          <rdf:RDF xmlns:dcterms="http://purl.org/dc/terms/" xmlns:rdf="http://www.w3.org/1999/02/22-rdf-syntax-ns#">
            <rdf:Description rdf:about="#Metabolite_85">
              <dcterms:created>
                <rdf:Description>
                  <dcterms:W3CDTF>2021-09-23T15:40:24Z</dcterms:W3CDTF>
                </rdf:Description>
              </dcterms:created>
            </rdf:Description>
          </rdf:RDF>
        </MiriamAnnotation>
        <ListOfUnsupportedAnnotations>
          <UnsupportedAnnotation name="http://www.moose.ncbs.res.in">
            <moose:ModelAnnotation xmlns:moose="http://www.moose.ncbs.res.in">
              <moose:xCord>736.758893281</moose:xCord>
              <moose:yCord>299.307159353</moose:yCord>
              <moose:bgColor>tan</moose:bgColor>
              <moose:textColor>10</moose:textColor>
              <moose:diffConstant>0.0</moose:diffConstant>
              <moose:motorConstant>0.0</moose:motorConstant>
            </moose:ModelAnnotation>
          </UnsupportedAnnotation>
        </ListOfUnsupportedAnnotations>
      </Metabolite>
      <Metabolite key="Metabolite_86" name="CaM_Ca2" simulationType="reactions" compartment="Compartment_0" addNoise="false" particle_numbers="0.0">
        <MiriamAnnotation>
          <rdf:RDF xmlns:dcterms="http://purl.org/dc/terms/" xmlns:rdf="http://www.w3.org/1999/02/22-rdf-syntax-ns#">
            <rdf:Description rdf:about="#Metabolite_86">
              <dcterms:created>
                <rdf:Description>
                  <dcterms:W3CDTF>2021-09-23T15:40:24Z</dcterms:W3CDTF>
                </rdf:Description>
              </dcterms:created>
            </rdf:Description>
          </rdf:RDF>
        </MiriamAnnotation>
        <Comment>
          <body xmlns="http://www.w3.org/1999/xhtml">
 	 	This is the intermediate where the TR2 end (the high-affinity end) has bound the Ca but the TR1 end has not.
	 </body>
        </Comment>
        <ListOfUnsupportedAnnotations>
          <UnsupportedAnnotation name="http://www.moose.ncbs.res.in">
            <moose:ModelAnnotation xmlns:moose="http://www.moose.ncbs.res.in">
              <moose:xCord>23.2411067194</moose:xCord>
              <moose:yCord>404.988452656</moose:yCord>
              <moose:bgColor>pink</moose:bgColor>
              <moose:textColor>10</moose:textColor>
              <moose:diffConstant>0.0</moose:diffConstant>
              <moose:motorConstant>0.0</moose:motorConstant>
            </moose:ModelAnnotation>
          </UnsupportedAnnotation>
        </ListOfUnsupportedAnnotations>
      </Metabolite>
      <Metabolite key="Metabolite_87" name="CaM_Ca" simulationType="reactions" compartment="Compartment_0" addNoise="false" particle_numbers="0.0">
        <MiriamAnnotation>
          <rdf:RDF xmlns:dcterms="http://purl.org/dc/terms/" xmlns:rdf="http://www.w3.org/1999/02/22-rdf-syntax-ns#">
            <rdf:Description rdf:about="#Metabolite_87">
              <dcterms:created>
                <rdf:Description>
                  <dcterms:W3CDTF>2021-09-23T15:40:24Z</dcterms:W3CDTF>
                </rdf:Description>
              </dcterms:created>
            </rdf:Description>
          </rdf:RDF>
        </MiriamAnnotation>
        <Comment>
          <body xmlns="http://www.w3.org/1999/xhtml">
 	 	This is the intermediate where the TR2 end (the high-affinity end) has bound the Ca but the TR1 end has not.
	 </body>
        </Comment>
        <ListOfUnsupportedAnnotations>
          <UnsupportedAnnotation name="http://www.moose.ncbs.res.in">
            <moose:ModelAnnotation xmlns:moose="http://www.moose.ncbs.res.in">
              <moose:xCord>33.5177865613</moose:xCord>
              <moose:yCord>404.988452656</moose:yCord>
              <moose:bgColor>pink</moose:bgColor>
              <moose:textColor>10</moose:textColor>
              <moose:diffConstant>0.0</moose:diffConstant>
              <moose:motorConstant>0.0</moose:motorConstant>
            </moose:ModelAnnotation>
          </UnsupportedAnnotation>
        </ListOfUnsupportedAnnotations>
      </Metabolite>
      <Metabolite key="Metabolite_88" name="PP1_active" simulationType="reactions" compartment="Compartment_0" addNoise="false" particle_numbers="1251495.2669509663">
        <MiriamAnnotation>
          <rdf:RDF xmlns:dcterms="http://purl.org/dc/terms/" xmlns:rdf="http://www.w3.org/1999/02/22-rdf-syntax-ns#">
            <rdf:Description rdf:about="#Metabolite_88">
              <dcterms:created>
                <rdf:Description>
                  <dcterms:W3CDTF>2021-09-23T15:40:24Z</dcterms:W3CDTF>
                </rdf:Description>
              </dcterms:created>
            </rdf:Description>
          </rdf:RDF>
        </MiriamAnnotation>
        <Comment>
          <body xmlns="http://www.w3.org/1999/xhtml">
 	 	Cohen et al Meth Enz 159 390-408 is main source of info conc = 1.8 uM
	 </body>
        </Comment>
        <ListOfUnsupportedAnnotations>
          <UnsupportedAnnotation name="http://www.moose.ncbs.res.in">
            <moose:ModelAnnotation xmlns:moose="http://www.moose.ncbs.res.in">
              <moose:xCord>705.928853755</moose:xCord>
              <moose:yCord>190.115473441</moose:yCord>
              <moose:bgColor>cyan</moose:bgColor>
              <moose:textColor>11</moose:textColor>
              <moose:diffConstant>0.0</moose:diffConstant>
              <moose:motorConstant>0.0</moose:motorConstant>
            </moose:ModelAnnotation>
          </UnsupportedAnnotation>
        </ListOfUnsupportedAnnotations>
      </Metabolite>
      <Metabolite key="Metabolite_89" name="I1" simulationType="reactions" compartment="Compartment_0" addNoise="false" particle_numbers="1251495.2669509663">
        <MiriamAnnotation>
          <rdf:RDF xmlns:dcterms="http://purl.org/dc/terms/" xmlns:rdf="http://www.w3.org/1999/02/22-rdf-syntax-ns#">
            <rdf:Description rdf:about="#Metabolite_89">
              <dcterms:created>
                <rdf:Description>
                  <dcterms:W3CDTF>2021-09-23T15:40:24Z</dcterms:W3CDTF>
                </rdf:Description>
              </dcterms:created>
            </rdf:Description>
          </rdf:RDF>
        </MiriamAnnotation>
        <Comment>
          <body xmlns="http://www.w3.org/1999/xhtml">
 	 	I1 is a 'mixed' inhibitor, but at high enz concs it looks like a non-compet inhibitor (Foulkes et al Eur J Biochem 132 309-313 9183). We treat it as non-compet, so it just turns the enz off without interacting with the binding site. Cohen et al ann rev bioch refer to results where conc is 1.5 to 1.8 uM. In order to get complete inhib of PP1, which is at 1.8 uM, we need _greaterthan_= 1.8 uM.
	 </body>
        </Comment>
        <ListOfUnsupportedAnnotations>
          <UnsupportedAnnotation name="http://www.moose.ncbs.res.in">
            <moose:ModelAnnotation xmlns:moose="http://www.moose.ncbs.res.in">
              <moose:xCord>717.154150198</moose:xCord>
              <moose:yCord>190.115473441</moose:yCord>
              <moose:bgColor>orange</moose:bgColor>
              <moose:textColor>11</moose:textColor>
              <moose:diffConstant>0.0</moose:diffConstant>
              <moose:motorConstant>0.0</moose:motorConstant>
            </moose:ModelAnnotation>
          </UnsupportedAnnotation>
        </ListOfUnsupportedAnnotations>
      </Metabolite>
      <Metabolite key="Metabolite_90" name="I1_p" simulationType="reactions" compartment="Compartment_0" addNoise="false" particle_numbers="695.2445787070399">
        <MiriamAnnotation>
          <rdf:RDF xmlns:dcterms="http://purl.org/dc/terms/" xmlns:rdf="http://www.w3.org/1999/02/22-rdf-syntax-ns#">
            <rdf:Description rdf:about="#Metabolite_90">
              <dcterms:created>
                <rdf:Description>
                  <dcterms:W3CDTF>2021-09-23T15:40:24Z</dcterms:W3CDTF>
                </rdf:Description>
              </dcterms:created>
            </rdf:Description>
          </rdf:RDF>
        </MiriamAnnotation>
        <Comment>
          <body xmlns="http://www.w3.org/1999/xhtml">
 	 	Dephosph is mainly by PP2B
	 </body>
        </Comment>
        <ListOfUnsupportedAnnotations>
          <UnsupportedAnnotation name="http://www.moose.ncbs.res.in">
            <moose:ModelAnnotation xmlns:moose="http://www.moose.ncbs.res.in">
              <moose:xCord>728.221343874</moose:xCord>
              <moose:yCord>190.115473441</moose:yCord>
              <moose:bgColor>orange</moose:bgColor>
              <moose:textColor>11</moose:textColor>
              <moose:diffConstant>0.0</moose:diffConstant>
              <moose:motorConstant>0.0</moose:motorConstant>
            </moose:ModelAnnotation>
          </UnsupportedAnnotation>
        </ListOfUnsupportedAnnotations>
      </Metabolite>
      <Metabolite key="Metabolite_91" name="PP1_I1_p" simulationType="reactions" compartment="Compartment_0" addNoise="false" particle_numbers="0.0">
        <MiriamAnnotation>
          <rdf:RDF xmlns:dcterms="http://purl.org/dc/terms/" xmlns:rdf="http://www.w3.org/1999/02/22-rdf-syntax-ns#">
            <rdf:Description rdf:about="#Metabolite_91">
              <dcterms:created>
                <rdf:Description>
                  <dcterms:W3CDTF>2021-09-23T15:40:24Z</dcterms:W3CDTF>
                </rdf:Description>
              </dcterms:created>
            </rdf:Description>
          </rdf:RDF>
        </MiriamAnnotation>
        <ListOfUnsupportedAnnotations>
          <UnsupportedAnnotation name="http://www.moose.ncbs.res.in">
            <moose:ModelAnnotation xmlns:moose="http://www.moose.ncbs.res.in">
              <moose:xCord>738.498023715</moose:xCord>
              <moose:yCord>190.115473441</moose:yCord>
              <moose:bgColor>brown</moose:bgColor>
              <moose:textColor>11</moose:textColor>
              <moose:diffConstant>0.0</moose:diffConstant>
              <moose:motorConstant>0.0</moose:motorConstant>
            </moose:ModelAnnotation>
          </UnsupportedAnnotation>
        </ListOfUnsupportedAnnotations>
      </Metabolite>
      <Metabolite key="Metabolite_92" name="PP1_I1" simulationType="reactions" compartment="Compartment_0" addNoise="false" particle_numbers="0.0">
        <MiriamAnnotation>
          <rdf:RDF xmlns:dcterms="http://purl.org/dc/terms/" xmlns:rdf="http://www.w3.org/1999/02/22-rdf-syntax-ns#">
            <rdf:Description rdf:about="#Metabolite_92">
              <dcterms:created>
                <rdf:Description>
                  <dcterms:W3CDTF>2021-09-23T15:40:24Z</dcterms:W3CDTF>
                </rdf:Description>
              </dcterms:created>
            </rdf:Description>
          </rdf:RDF>
        </MiriamAnnotation>
        <ListOfUnsupportedAnnotations>
          <UnsupportedAnnotation name="http://www.moose.ncbs.res.in">
            <moose:ModelAnnotation xmlns:moose="http://www.moose.ncbs.res.in">
              <moose:xCord>749.723320158</moose:xCord>
              <moose:yCord>190.115473441</moose:yCord>
              <moose:bgColor>brown</moose:bgColor>
              <moose:textColor>11</moose:textColor>
              <moose:diffConstant>0.0</moose:diffConstant>
              <moose:motorConstant>0.0</moose:motorConstant>
            </moose:ModelAnnotation>
          </UnsupportedAnnotation>
        </ListOfUnsupportedAnnotations>
      </Metabolite>
      <Metabolite key="Metabolite_93" name="CaNAB" simulationType="reactions" compartment="Compartment_0" addNoise="false" particle_numbers="6952445.7870704">
        <MiriamAnnotation>
          <rdf:RDF xmlns:dcterms="http://purl.org/dc/terms/" xmlns:rdf="http://www.w3.org/1999/02/22-rdf-syntax-ns#">
            <rdf:Description rdf:about="#Metabolite_93">
              <dcterms:created>
                <rdf:Description>
                  <dcterms:W3CDTF>2021-09-23T15:40:24Z</dcterms:W3CDTF>
                </rdf:Description>
              </dcterms:created>
            </rdf:Description>
          </rdf:RDF>
        </MiriamAnnotation>
        <Comment>
          <body xmlns="http://www.w3.org/1999/xhtml">
 	 	We assume that the A and B subunits of PP2B are always bound under physiol conditions. Up to 1% of brain protein = 25 uM. I need to work out how it is distributed between cytosolic and particulate fractions. Tallant and Cheung '83 Biochem 22 3630-3635 have conc in many species, average for mammalian brain is around 1 uM.
	 </body>
        </Comment>
        <ListOfUnsupportedAnnotations>
          <UnsupportedAnnotation name="http://www.moose.ncbs.res.in">
            <moose:ModelAnnotation xmlns:moose="http://www.moose.ncbs.res.in">
              <moose:xCord>648.063241107</moose:xCord>
              <moose:yCord>299.307159353</moose:yCord>
              <moose:bgColor>tan</moose:bgColor>
              <moose:textColor>12</moose:textColor>
              <moose:diffConstant>0.0</moose:diffConstant>
              <moose:motorConstant>0.0</moose:motorConstant>
            </moose:ModelAnnotation>
          </UnsupportedAnnotation>
        </ListOfUnsupportedAnnotations>
      </Metabolite>
      <Metabolite key="Metabolite_94" name="CaNAB_Ca2" simulationType="reactions" compartment="Compartment_0" addNoise="false" particle_numbers="0.0">
        <MiriamAnnotation>
          <rdf:RDF xmlns:dcterms="http://purl.org/dc/terms/" xmlns:rdf="http://www.w3.org/1999/02/22-rdf-syntax-ns#">
            <rdf:Description rdf:about="#Metabolite_94">
              <dcterms:created>
                <rdf:Description>
                  <dcterms:W3CDTF>2021-09-23T15:40:24Z</dcterms:W3CDTF>
                </rdf:Description>
              </dcterms:created>
            </rdf:Description>
          </rdf:RDF>
        </MiriamAnnotation>
        <ListOfUnsupportedAnnotations>
          <UnsupportedAnnotation name="http://www.moose.ncbs.res.in">
            <moose:ModelAnnotation xmlns:moose="http://www.moose.ncbs.res.in">
              <moose:xCord>658.181818182</moose:xCord>
              <moose:yCord>299.307159353</moose:yCord>
              <moose:bgColor>tan</moose:bgColor>
              <moose:textColor>12</moose:textColor>
              <moose:diffConstant>0.0</moose:diffConstant>
              <moose:motorConstant>0.0</moose:motorConstant>
            </moose:ModelAnnotation>
          </UnsupportedAnnotation>
        </ListOfUnsupportedAnnotations>
      </Metabolite>
      <Metabolite key="Metabolite_95" name="CaMCa3_CaNAB" simulationType="reactions" compartment="Compartment_0" addNoise="false" particle_numbers="0.0">
        <MiriamAnnotation>
          <rdf:RDF xmlns:dcterms="http://purl.org/dc/terms/" xmlns:rdf="http://www.w3.org/1999/02/22-rdf-syntax-ns#">
            <rdf:Description rdf:about="#Metabolite_95">
              <dcterms:created>
                <rdf:Description>
                  <dcterms:W3CDTF>2021-09-23T15:40:24Z</dcterms:W3CDTF>
                </rdf:Description>
              </dcterms:created>
            </rdf:Description>
          </rdf:RDF>
        </MiriamAnnotation>
        <ListOfUnsupportedAnnotations>
          <UnsupportedAnnotation name="http://www.moose.ncbs.res.in">
            <moose:ModelAnnotation xmlns:moose="http://www.moose.ncbs.res.in">
              <moose:xCord>669.407114625</moose:xCord>
              <moose:yCord>299.307159353</moose:yCord>
              <moose:bgColor>blue</moose:bgColor>
              <moose:textColor>12</moose:textColor>
              <moose:diffConstant>0.0</moose:diffConstant>
              <moose:motorConstant>0.0</moose:motorConstant>
            </moose:ModelAnnotation>
          </UnsupportedAnnotation>
        </ListOfUnsupportedAnnotations>
      </Metabolite>
      <Metabolite key="Metabolite_96" name="CaMCa2_CaNAB" simulationType="reactions" compartment="Compartment_0" addNoise="false" particle_numbers="0.0">
        <MiriamAnnotation>
          <rdf:RDF xmlns:dcterms="http://purl.org/dc/terms/" xmlns:rdf="http://www.w3.org/1999/02/22-rdf-syntax-ns#">
            <rdf:Description rdf:about="#Metabolite_96">
              <dcterms:created>
                <rdf:Description>
                  <dcterms:W3CDTF>2021-09-23T15:40:24Z</dcterms:W3CDTF>
                </rdf:Description>
              </dcterms:created>
            </rdf:Description>
          </rdf:RDF>
        </MiriamAnnotation>
        <ListOfUnsupportedAnnotations>
          <UnsupportedAnnotation name="http://www.moose.ncbs.res.in">
            <moose:ModelAnnotation xmlns:moose="http://www.moose.ncbs.res.in">
              <moose:xCord>680.632411067</moose:xCord>
              <moose:yCord>299.307159353</moose:yCord>
              <moose:bgColor>blue</moose:bgColor>
              <moose:textColor>12</moose:textColor>
              <moose:diffConstant>0.0</moose:diffConstant>
              <moose:motorConstant>0.0</moose:motorConstant>
            </moose:ModelAnnotation>
          </UnsupportedAnnotation>
        </ListOfUnsupportedAnnotations>
      </Metabolite>
      <Metabolite key="Metabolite_97" name="CaMCa4_CaNAB" simulationType="reactions" compartment="Compartment_0" addNoise="false" particle_numbers="0.0">
        <MiriamAnnotation>
          <rdf:RDF xmlns:dcterms="http://purl.org/dc/terms/" xmlns:rdf="http://www.w3.org/1999/02/22-rdf-syntax-ns#">
            <rdf:Description rdf:about="#Metabolite_97">
              <dcterms:created>
                <rdf:Description>
                  <dcterms:W3CDTF>2021-09-23T15:40:24Z</dcterms:W3CDTF>
                </rdf:Description>
              </dcterms:created>
            </rdf:Description>
          </rdf:RDF>
        </MiriamAnnotation>
        <ListOfUnsupportedAnnotations>
          <UnsupportedAnnotation name="http://www.moose.ncbs.res.in">
            <moose:ModelAnnotation xmlns:moose="http://www.moose.ncbs.res.in">
              <moose:xCord>690.909090909</moose:xCord>
              <moose:yCord>299.307159353</moose:yCord>
              <moose:bgColor>blue</moose:bgColor>
              <moose:textColor>12</moose:textColor>
              <moose:diffConstant>0.0</moose:diffConstant>
              <moose:motorConstant>0.0</moose:motorConstant>
            </moose:ModelAnnotation>
          </UnsupportedAnnotation>
        </ListOfUnsupportedAnnotations>
      </Metabolite>
      <Metabolite key="Metabolite_98" name="PKA_active" simulationType="reactions" compartment="Compartment_0" addNoise="false" particle_numbers="0.0">
        <MiriamAnnotation>
          <rdf:RDF xmlns:dcterms="http://purl.org/dc/terms/" xmlns:rdf="http://www.w3.org/1999/02/22-rdf-syntax-ns#">
            <rdf:Description rdf:about="#Metabolite_98">
              <dcterms:created>
                <rdf:Description>
                  <dcterms:W3CDTF>2021-09-23T15:40:24Z</dcterms:W3CDTF>
                </rdf:Description>
              </dcterms:created>
            </rdf:Description>
          </rdf:RDF>
        </MiriamAnnotation>
        <ListOfUnsupportedAnnotations>
          <UnsupportedAnnotation name="http://www.moose.ncbs.res.in">
            <moose:ModelAnnotation xmlns:moose="http://www.moose.ncbs.res.in">
              <moose:xCord>859.130434783</moose:xCord>
              <moose:yCord>332.193995381</moose:yCord>
              <moose:bgColor>yellow</moose:bgColor>
              <moose:textColor>13</moose:textColor>
              <moose:diffConstant>0.0</moose:diffConstant>
              <moose:motorConstant>0.0</moose:motorConstant>
            </moose:ModelAnnotation>
          </UnsupportedAnnotation>
        </ListOfUnsupportedAnnotations>
      </Metabolite>
      <Metabolite key="Metabolite_99" name="R2C2" simulationType="reactions" compartment="Compartment_0" addNoise="false" particle_numbers="347627.791879824">
        <MiriamAnnotation>
          <rdf:RDF xmlns:dcterms="http://purl.org/dc/terms/" xmlns:rdf="http://www.w3.org/1999/02/22-rdf-syntax-ns#">
            <rdf:Description rdf:about="#Metabolite_99">
              <dcterms:created>
                <rdf:Description>
                  <dcterms:W3CDTF>2021-09-23T15:40:24Z</dcterms:W3CDTF>
                </rdf:Description>
              </dcterms:created>
            </rdf:Description>
          </rdf:RDF>
        </MiriamAnnotation>
        <Comment>
          <body xmlns="http://www.w3.org/1999/xhtml">
 	 	This is the R2C2 complex, consisting of 2 catalytic (C) subunits, and the R-dimer. See Taylor et al Ann Rev Biochem 1990 59:971-1005 for a review. The Doskeland and Ogreid review is better for numbers. Amount of PKA is about .5 uM.
	 </body>
        </Comment>
        <ListOfUnsupportedAnnotations>
          <UnsupportedAnnotation name="http://www.moose.ncbs.res.in">
            <moose:ModelAnnotation xmlns:moose="http://www.moose.ncbs.res.in">
              <moose:xCord>870.197628458</moose:xCord>
              <moose:yCord>332.193995381</moose:yCord>
              <moose:bgColor>52</moose:bgColor>
              <moose:textColor>13</moose:textColor>
              <moose:diffConstant>0.0</moose:diffConstant>
              <moose:motorConstant>0.0</moose:motorConstant>
            </moose:ModelAnnotation>
          </UnsupportedAnnotation>
        </ListOfUnsupportedAnnotations>
      </Metabolite>
      <Metabolite key="Metabolite_100" name="R2C2_cAMP" simulationType="reactions" compartment="Compartment_0" addNoise="false" particle_numbers="0.0">
        <MiriamAnnotation>
          <rdf:RDF xmlns:dcterms="http://purl.org/dc/terms/" xmlns:rdf="http://www.w3.org/1999/02/22-rdf-syntax-ns#">
            <rdf:Description rdf:about="#Metabolite_100">
              <dcterms:created>
                <rdf:Description>
                  <dcterms:W3CDTF>2021-09-23T15:40:24Z</dcterms:W3CDTF>
                </rdf:Description>
              </dcterms:created>
            </rdf:Description>
          </rdf:RDF>
        </MiriamAnnotation>
        <Comment>
          <body xmlns="http://www.w3.org/1999/xhtml">
 	 	CoInit was .0624
	 </body>
        </Comment>
        <ListOfUnsupportedAnnotations>
          <UnsupportedAnnotation name="http://www.moose.ncbs.res.in">
            <moose:ModelAnnotation xmlns:moose="http://www.moose.ncbs.res.in">
              <moose:xCord>880.4743083</moose:xCord>
              <moose:yCord>332.193995381</moose:yCord>
              <moose:bgColor>49</moose:bgColor>
              <moose:textColor>13</moose:textColor>
              <moose:diffConstant>0.0</moose:diffConstant>
              <moose:motorConstant>0.0</moose:motorConstant>
            </moose:ModelAnnotation>
          </UnsupportedAnnotation>
        </ListOfUnsupportedAnnotations>
      </Metabolite>
      <Metabolite key="Metabolite_101" name="R2C2_cAMP2" simulationType="reactions" compartment="Compartment_0" addNoise="false" particle_numbers="0.0">
        <MiriamAnnotation>
          <rdf:RDF xmlns:dcterms="http://purl.org/dc/terms/" xmlns:rdf="http://www.w3.org/1999/02/22-rdf-syntax-ns#">
            <rdf:Description rdf:about="#Metabolite_101">
              <dcterms:created>
                <rdf:Description>
                  <dcterms:W3CDTF>2021-09-23T15:40:24Z</dcterms:W3CDTF>
                </rdf:Description>
              </dcterms:created>
            </rdf:Description>
          </rdf:RDF>
        </MiriamAnnotation>
        <ListOfUnsupportedAnnotations>
          <UnsupportedAnnotation name="http://www.moose.ncbs.res.in">
            <moose:ModelAnnotation xmlns:moose="http://www.moose.ncbs.res.in">
              <moose:xCord>891.699604743</moose:xCord>
              <moose:yCord>332.193995381</moose:yCord>
              <moose:bgColor>52</moose:bgColor>
              <moose:textColor>13</moose:textColor>
              <moose:diffConstant>0.0</moose:diffConstant>
              <moose:motorConstant>0.0</moose:motorConstant>
            </moose:ModelAnnotation>
          </UnsupportedAnnotation>
        </ListOfUnsupportedAnnotations>
      </Metabolite>
      <Metabolite key="Metabolite_102" name="R2C2_cAMP3" simulationType="reactions" compartment="Compartment_0" addNoise="false" particle_numbers="0.0">
        <MiriamAnnotation>
          <rdf:RDF xmlns:dcterms="http://purl.org/dc/terms/" xmlns:rdf="http://www.w3.org/1999/02/22-rdf-syntax-ns#">
            <rdf:Description rdf:about="#Metabolite_102">
              <dcterms:created>
                <rdf:Description>
                  <dcterms:W3CDTF>2021-09-23T15:40:24Z</dcterms:W3CDTF>
                </rdf:Description>
              </dcterms:created>
            </rdf:Description>
          </rdf:RDF>
        </MiriamAnnotation>
        <ListOfUnsupportedAnnotations>
          <UnsupportedAnnotation name="http://www.moose.ncbs.res.in">
            <moose:ModelAnnotation xmlns:moose="http://www.moose.ncbs.res.in">
              <moose:xCord>902.924901186</moose:xCord>
              <moose:yCord>332.193995381</moose:yCord>
              <moose:bgColor>47</moose:bgColor>
              <moose:textColor>13</moose:textColor>
              <moose:diffConstant>0.0</moose:diffConstant>
              <moose:motorConstant>0.0</moose:motorConstant>
            </moose:ModelAnnotation>
          </UnsupportedAnnotation>
        </ListOfUnsupportedAnnotations>
      </Metabolite>
      <Metabolite key="Metabolite_103" name="R2C2_cAMP4" simulationType="reactions" compartment="Compartment_0" addNoise="false" particle_numbers="0.0">
        <MiriamAnnotation>
          <rdf:RDF xmlns:dcterms="http://purl.org/dc/terms/" xmlns:rdf="http://www.w3.org/1999/02/22-rdf-syntax-ns#">
            <rdf:Description rdf:about="#Metabolite_103">
              <dcterms:created>
                <rdf:Description>
                  <dcterms:W3CDTF>2021-09-23T15:40:24Z</dcterms:W3CDTF>
                </rdf:Description>
              </dcterms:created>
            </rdf:Description>
          </rdf:RDF>
        </MiriamAnnotation>
        <ListOfUnsupportedAnnotations>
          <UnsupportedAnnotation name="http://www.moose.ncbs.res.in">
            <moose:ModelAnnotation xmlns:moose="http://www.moose.ncbs.res.in">
              <moose:xCord>913.201581028</moose:xCord>
              <moose:yCord>332.193995381</moose:yCord>
              <moose:bgColor>23</moose:bgColor>
              <moose:textColor>13</moose:textColor>
              <moose:diffConstant>0.0</moose:diffConstant>
              <moose:motorConstant>0.0</moose:motorConstant>
            </moose:ModelAnnotation>
          </UnsupportedAnnotation>
        </ListOfUnsupportedAnnotations>
      </Metabolite>
      <Metabolite key="Metabolite_104" name="R2C_cAMP4" simulationType="reactions" compartment="Compartment_0" addNoise="false" particle_numbers="0.0">
        <MiriamAnnotation>
          <rdf:RDF xmlns:dcterms="http://purl.org/dc/terms/" xmlns:rdf="http://www.w3.org/1999/02/22-rdf-syntax-ns#">
            <rdf:Description rdf:about="#Metabolite_104">
              <dcterms:created>
                <rdf:Description>
                  <dcterms:W3CDTF>2021-09-23T15:40:24Z</dcterms:W3CDTF>
                </rdf:Description>
              </dcterms:created>
            </rdf:Description>
          </rdf:RDF>
        </MiriamAnnotation>
        <ListOfUnsupportedAnnotations>
          <UnsupportedAnnotation name="http://www.moose.ncbs.res.in">
            <moose:ModelAnnotation xmlns:moose="http://www.moose.ncbs.res.in">
              <moose:xCord>924.42687747</moose:xCord>
              <moose:yCord>332.193995381</moose:yCord>
              <moose:bgColor>0</moose:bgColor>
              <moose:textColor>13</moose:textColor>
              <moose:diffConstant>0.0</moose:diffConstant>
              <moose:motorConstant>0.0</moose:motorConstant>
            </moose:ModelAnnotation>
          </UnsupportedAnnotation>
        </ListOfUnsupportedAnnotations>
      </Metabolite>
      <Metabolite key="Metabolite_105" name="R2_cAMP4" simulationType="reactions" compartment="Compartment_0" addNoise="false" particle_numbers="0.0">
        <MiriamAnnotation>
          <rdf:RDF xmlns:dcterms="http://purl.org/dc/terms/" xmlns:rdf="http://www.w3.org/1999/02/22-rdf-syntax-ns#">
            <rdf:Description rdf:about="#Metabolite_105">
              <dcterms:created>
                <rdf:Description>
                  <dcterms:W3CDTF>2021-09-23T15:40:24Z</dcterms:W3CDTF>
                </rdf:Description>
              </dcterms:created>
            </rdf:Description>
          </rdf:RDF>
        </MiriamAnnotation>
        <Comment>
          <body xmlns="http://www.w3.org/1999/xhtml">
 	 	Starts at 0.15 for the test of fig 6 in Smith et al, but we aren't using that paper any more.
	 </body>
        </Comment>
        <ListOfUnsupportedAnnotations>
          <UnsupportedAnnotation name="http://www.moose.ncbs.res.in">
            <moose:ModelAnnotation xmlns:moose="http://www.moose.ncbs.res.in">
              <moose:xCord>934.703557312</moose:xCord>
              <moose:yCord>332.193995381</moose:yCord>
              <moose:bgColor>23</moose:bgColor>
              <moose:textColor>13</moose:textColor>
              <moose:diffConstant>0.0</moose:diffConstant>
              <moose:motorConstant>0.0</moose:motorConstant>
            </moose:ModelAnnotation>
          </UnsupportedAnnotation>
        </ListOfUnsupportedAnnotations>
      </Metabolite>
      <Metabolite key="Metabolite_106" name="PKA_inhibitor" simulationType="reactions" compartment="Compartment_0" addNoise="false" particle_numbers="173813.89594242114">
        <MiriamAnnotation>
          <rdf:RDF xmlns:dcterms="http://purl.org/dc/terms/" xmlns:rdf="http://www.w3.org/1999/02/22-rdf-syntax-ns#">
            <rdf:Description rdf:about="#Metabolite_106">
              <dcterms:created>
                <rdf:Description>
                  <dcterms:W3CDTF>2021-09-23T15:40:24Z</dcterms:W3CDTF>
                </rdf:Description>
              </dcterms:created>
            </rdf:Description>
          </rdf:RDF>
        </MiriamAnnotation>
        <Comment>
          <body xmlns="http://www.w3.org/1999/xhtml">
 	 	About 25% of PKA C subunit is dissociated in resting cells without having any noticable activity. Doskeland and Ogreid Int J biochem 13 pp1-19 suggest that this is because there is a corresponding amount of inhibitor protein.
	 </body>
        </Comment>
        <ListOfUnsupportedAnnotations>
          <UnsupportedAnnotation name="http://www.moose.ncbs.res.in">
            <moose:ModelAnnotation xmlns:moose="http://www.moose.ncbs.res.in">
              <moose:xCord>945.928853755</moose:xCord>
              <moose:yCord>332.193995381</moose:yCord>
              <moose:bgColor>cyan</moose:bgColor>
              <moose:textColor>13</moose:textColor>
              <moose:diffConstant>0.0</moose:diffConstant>
              <moose:motorConstant>0.0</moose:motorConstant>
            </moose:ModelAnnotation>
          </UnsupportedAnnotation>
        </ListOfUnsupportedAnnotations>
      </Metabolite>
      <Metabolite key="Metabolite_107" name="inhibited_PKA" simulationType="reactions" compartment="Compartment_0" addNoise="false" particle_numbers="0.0">
        <MiriamAnnotation>
          <rdf:RDF xmlns:dcterms="http://purl.org/dc/terms/" xmlns:rdf="http://www.w3.org/1999/02/22-rdf-syntax-ns#">
            <rdf:Description rdf:about="#Metabolite_107">
              <dcterms:created>
                <rdf:Description>
                  <dcterms:W3CDTF>2021-09-23T15:40:24Z</dcterms:W3CDTF>
                </rdf:Description>
              </dcterms:created>
            </rdf:Description>
          </rdf:RDF>
        </MiriamAnnotation>
        <ListOfUnsupportedAnnotations>
          <UnsupportedAnnotation name="http://www.moose.ncbs.res.in">
            <moose:ModelAnnotation xmlns:moose="http://www.moose.ncbs.res.in">
              <moose:xCord>909.565217391</moose:xCord>
              <moose:yCord>382.632794457</moose:yCord>
              <moose:bgColor>cyan</moose:bgColor>
              <moose:textColor>13</moose:textColor>
              <moose:diffConstant>0.0</moose:diffConstant>
              <moose:motorConstant>0.0</moose:motorConstant>
            </moose:ModelAnnotation>
          </UnsupportedAnnotation>
        </ListOfUnsupportedAnnotations>
      </Metabolite>
      <Metabolite key="Metabolite_108" name="cAMP" simulationType="reactions" compartment="Compartment_0" addNoise="false" particle_numbers="0.0">
        <MiriamAnnotation>
          <rdf:RDF xmlns:dcterms="http://purl.org/dc/terms/" xmlns:rdf="http://www.w3.org/1999/02/22-rdf-syntax-ns#">
            <rdf:Description rdf:about="#Metabolite_108">
              <dcterms:created>
                <rdf:Description>
                  <dcterms:W3CDTF>2021-09-23T15:40:24Z</dcterms:W3CDTF>
                </rdf:Description>
              </dcterms:created>
            </rdf:Description>
          </rdf:RDF>
        </MiriamAnnotation>
        <Comment>
          <body xmlns="http://www.w3.org/1999/xhtml">
 	 	The conc of this has been a problem. Schaecter and Benowitz use 50 uM, but Shinomura et al have _lessthan_ 5. So I have altered the cAMP-dependent rates in the PKA model to reflect this.
	 </body>
        </Comment>
        <ListOfUnsupportedAnnotations>
          <UnsupportedAnnotation name="http://www.moose.ncbs.res.in">
            <moose:ModelAnnotation xmlns:moose="http://www.moose.ncbs.res.in">
              <moose:xCord>3.47826086957</moose:xCord>
              <moose:yCord>474.457274827</moose:yCord>
              <moose:bgColor>green</moose:bgColor>
              <moose:textColor>14</moose:textColor>
              <moose:diffConstant>0.0</moose:diffConstant>
              <moose:motorConstant>0.0</moose:motorConstant>
            </moose:ModelAnnotation>
          </UnsupportedAnnotation>
        </ListOfUnsupportedAnnotations>
      </Metabolite>
      <Metabolite key="Metabolite_109" name="ATP" simulationType="fixed" compartment="Compartment_0" addNoise="false" particle_numbers="3476277918.79824">
        <MiriamAnnotation>
          <rdf:RDF xmlns:dcterms="http://purl.org/dc/terms/" xmlns:rdf="http://www.w3.org/1999/02/22-rdf-syntax-ns#">
            <rdf:Description rdf:about="#Metabolite_109">
              <dcterms:created>
                <rdf:Description>
                  <dcterms:W3CDTF>2021-09-23T15:40:24Z</dcterms:W3CDTF>
                </rdf:Description>
              </dcterms:created>
            </rdf:Description>
          </rdf:RDF>
        </MiriamAnnotation>
        <Comment>
          <body xmlns="http://www.w3.org/1999/xhtml">
 	 	ATP is present in all cells between 2 and 10 mM. See Lehninger.
	 </body>
        </Comment>
        <ListOfUnsupportedAnnotations>
          <UnsupportedAnnotation name="http://www.moose.ncbs.res.in">
            <moose:ModelAnnotation xmlns:moose="http://www.moose.ncbs.res.in">
              <moose:xCord>73.8339920949</moose:xCord>
              <moose:yCord>474.457274827</moose:yCord>
              <moose:bgColor>red</moose:bgColor>
              <moose:textColor>14</moose:textColor>
              <moose:diffConstant>0.0</moose:diffConstant>
              <moose:motorConstant>0.0</moose:motorConstant>
            </moose:ModelAnnotation>
          </UnsupportedAnnotation>
        </ListOfUnsupportedAnnotations>
      </Metabolite>
      <Metabolite key="Metabolite_110" name="AC1_CaM" simulationType="reactions" compartment="Compartment_0" addNoise="false" particle_numbers="0.0">
        <MiriamAnnotation>
          <rdf:RDF xmlns:dcterms="http://purl.org/dc/terms/" xmlns:rdf="http://www.w3.org/1999/02/22-rdf-syntax-ns#">
            <rdf:Description rdf:about="#Metabolite_110">
              <dcterms:created>
                <rdf:Description>
                  <dcterms:W3CDTF>2021-09-23T15:40:24Z</dcterms:W3CDTF>
                </rdf:Description>
              </dcterms:created>
            </rdf:Description>
          </rdf:RDF>
        </MiriamAnnotation>
        <Comment>
          <body xmlns="http://www.w3.org/1999/xhtml">
 	 	This version of cyclase is Calmodulin activated. Gs stims it but betagamma inhibits.
	 </body>
        </Comment>
        <ListOfUnsupportedAnnotations>
          <UnsupportedAnnotation name="http://www.moose.ncbs.res.in">
            <moose:ModelAnnotation xmlns:moose="http://www.moose.ncbs.res.in">
              <moose:xCord>204.584980237</moose:xCord>
              <moose:yCord>473.533487298</moose:yCord>
              <moose:bgColor>orange</moose:bgColor>
              <moose:textColor>14</moose:textColor>
              <moose:diffConstant>0.0</moose:diffConstant>
              <moose:motorConstant>0.0</moose:motorConstant>
            </moose:ModelAnnotation>
          </UnsupportedAnnotation>
        </ListOfUnsupportedAnnotations>
      </Metabolite>
      <Metabolite key="Metabolite_111" name="AC1" simulationType="reactions" compartment="Compartment_0" addNoise="false" particle_numbers="13904.8915742211">
        <MiriamAnnotation>
          <rdf:RDF xmlns:dcterms="http://purl.org/dc/terms/" xmlns:rdf="http://www.w3.org/1999/02/22-rdf-syntax-ns#">
            <rdf:Description rdf:about="#Metabolite_111">
              <dcterms:created>
                <rdf:Description>
                  <dcterms:W3CDTF>2021-09-23T15:40:24Z</dcterms:W3CDTF>
                </rdf:Description>
              </dcterms:created>
            </rdf:Description>
          </rdf:RDF>
        </MiriamAnnotation>
        <Comment>
          <body xmlns="http://www.w3.org/1999/xhtml">
 	 	Starting conc at 20 nM.
	 </body>
        </Comment>
        <ListOfUnsupportedAnnotations>
          <UnsupportedAnnotation name="http://www.moose.ncbs.res.in">
            <moose:ModelAnnotation xmlns:moose="http://www.moose.ncbs.res.in">
              <moose:xCord>25.9288537549</moose:xCord>
              <moose:yCord>474.457274827</moose:yCord>
              <moose:bgColor>orange</moose:bgColor>
              <moose:textColor>14</moose:textColor>
              <moose:diffConstant>0.0</moose:diffConstant>
              <moose:motorConstant>0.0</moose:motorConstant>
            </moose:ModelAnnotation>
          </UnsupportedAnnotation>
        </ListOfUnsupportedAnnotations>
      </Metabolite>
      <Metabolite key="Metabolite_112" name="AC2_p" simulationType="reactions" compartment="Compartment_0" addNoise="false" particle_numbers="0.0">
        <MiriamAnnotation>
          <rdf:RDF xmlns:dcterms="http://purl.org/dc/terms/" xmlns:rdf="http://www.w3.org/1999/02/22-rdf-syntax-ns#">
            <rdf:Description rdf:about="#Metabolite_112">
              <dcterms:created>
                <rdf:Description>
                  <dcterms:W3CDTF>2021-09-23T15:40:24Z</dcterms:W3CDTF>
                </rdf:Description>
              </dcterms:created>
            </rdf:Description>
          </rdf:RDF>
        </MiriamAnnotation>
        <Comment>
          <body xmlns="http://www.w3.org/1999/xhtml">
 	 	This version is activated by Gs and by a betagamma and phosphorylation.
	 </body>
        </Comment>
        <ListOfUnsupportedAnnotations>
          <UnsupportedAnnotation name="http://www.moose.ncbs.res.in">
            <moose:ModelAnnotation xmlns:moose="http://www.moose.ncbs.res.in">
              <moose:xCord>115.098814229</moose:xCord>
              <moose:yCord>473.903002309</moose:yCord>
              <moose:bgColor>yellow</moose:bgColor>
              <moose:textColor>14</moose:textColor>
              <moose:diffConstant>0.0</moose:diffConstant>
              <moose:motorConstant>0.0</moose:motorConstant>
            </moose:ModelAnnotation>
          </UnsupportedAnnotation>
        </ListOfUnsupportedAnnotations>
      </Metabolite>
      <Metabolite key="Metabolite_113" name="AC2_Gs" simulationType="reactions" compartment="Compartment_0" addNoise="false" particle_numbers="0.0">
        <MiriamAnnotation>
          <rdf:RDF xmlns:dcterms="http://purl.org/dc/terms/" xmlns:rdf="http://www.w3.org/1999/02/22-rdf-syntax-ns#">
            <rdf:Description rdf:about="#Metabolite_113">
              <dcterms:created>
                <rdf:Description>
                  <dcterms:W3CDTF>2021-09-23T15:40:24Z</dcterms:W3CDTF>
                </rdf:Description>
              </dcterms:created>
            </rdf:Description>
          </rdf:RDF>
        </MiriamAnnotation>
        <ListOfUnsupportedAnnotations>
          <UnsupportedAnnotation name="http://www.moose.ncbs.res.in">
            <moose:ModelAnnotation xmlns:moose="http://www.moose.ncbs.res.in">
              <moose:xCord>154.624505929</moose:xCord>
              <moose:yCord>472.424942263</moose:yCord>
              <moose:bgColor>yellow</moose:bgColor>
              <moose:textColor>14</moose:textColor>
              <moose:diffConstant>0.0</moose:diffConstant>
              <moose:motorConstant>0.0</moose:motorConstant>
            </moose:ModelAnnotation>
          </UnsupportedAnnotation>
        </ListOfUnsupportedAnnotations>
      </Metabolite>
      <Metabolite key="Metabolite_114" name="AC2" simulationType="reactions" compartment="Compartment_0" addNoise="false" particle_numbers="10428.72370567792">
        <MiriamAnnotation>
          <rdf:RDF xmlns:dcterms="http://purl.org/dc/terms/" xmlns:rdf="http://www.w3.org/1999/02/22-rdf-syntax-ns#">
            <rdf:Description rdf:about="#Metabolite_114">
              <dcterms:created>
                <rdf:Description>
                  <dcterms:W3CDTF>2021-09-23T15:40:24Z</dcterms:W3CDTF>
                </rdf:Description>
              </dcterms:created>
            </rdf:Description>
          </rdf:RDF>
        </MiriamAnnotation>
        <Comment>
          <body xmlns="http://www.w3.org/1999/xhtml">
 	 	Starting at 0.015 uM.
	 </body>
        </Comment>
        <ListOfUnsupportedAnnotations>
          <UnsupportedAnnotation name="http://www.moose.ncbs.res.in">
            <moose:ModelAnnotation xmlns:moose="http://www.moose.ncbs.res.in">
              <moose:xCord>44.2687747036</moose:xCord>
              <moose:yCord>473.903002309</moose:yCord>
              <moose:bgColor>yellow</moose:bgColor>
              <moose:textColor>14</moose:textColor>
              <moose:diffConstant>0.0</moose:diffConstant>
              <moose:motorConstant>0.0</moose:motorConstant>
            </moose:ModelAnnotation>
          </UnsupportedAnnotation>
        </ListOfUnsupportedAnnotations>
      </Metabolite>
      <Metabolite key="Metabolite_115" name="AC1_Gs" simulationType="reactions" compartment="Compartment_0" addNoise="false" particle_numbers="0.0">
        <MiriamAnnotation>
          <rdf:RDF xmlns:dcterms="http://purl.org/dc/terms/" xmlns:rdf="http://www.w3.org/1999/02/22-rdf-syntax-ns#">
            <rdf:Description rdf:about="#Metabolite_115">
              <dcterms:created>
                <rdf:Description>
                  <dcterms:W3CDTF>2021-09-23T15:40:24Z</dcterms:W3CDTF>
                </rdf:Description>
              </dcterms:created>
            </rdf:Description>
          </rdf:RDF>
        </MiriamAnnotation>
        <ListOfUnsupportedAnnotations>
          <UnsupportedAnnotation name="http://www.moose.ncbs.res.in">
            <moose:ModelAnnotation xmlns:moose="http://www.moose.ncbs.res.in">
              <moose:xCord>176.126482213</moose:xCord>
              <moose:yCord>472.424942263</moose:yCord>
              <moose:bgColor>orange</moose:bgColor>
              <moose:textColor>14</moose:textColor>
              <moose:diffConstant>0.0</moose:diffConstant>
              <moose:motorConstant>0.0</moose:motorConstant>
            </moose:ModelAnnotation>
          </UnsupportedAnnotation>
        </ListOfUnsupportedAnnotations>
      </Metabolite>
      <Metabolite key="Metabolite_116" name="AC2_p_Gs" simulationType="reactions" compartment="Compartment_0" addNoise="false" particle_numbers="0.0">
        <MiriamAnnotation>
          <rdf:RDF xmlns:dcterms="http://purl.org/dc/terms/" xmlns:rdf="http://www.w3.org/1999/02/22-rdf-syntax-ns#">
            <rdf:Description rdf:about="#Metabolite_116">
              <dcterms:created>
                <rdf:Description>
                  <dcterms:W3CDTF>2021-09-23T15:40:24Z</dcterms:W3CDTF>
                </rdf:Description>
              </dcterms:created>
            </rdf:Description>
          </rdf:RDF>
        </MiriamAnnotation>
        <ListOfUnsupportedAnnotations>
          <UnsupportedAnnotation name="http://www.moose.ncbs.res.in">
            <moose:ModelAnnotation xmlns:moose="http://www.moose.ncbs.res.in">
              <moose:xCord>279.683794466</moose:xCord>
              <moose:yCord>473.533487298</moose:yCord>
              <moose:bgColor>green</moose:bgColor>
              <moose:textColor>14</moose:textColor>
              <moose:diffConstant>0.0</moose:diffConstant>
              <moose:motorConstant>0.0</moose:motorConstant>
            </moose:ModelAnnotation>
          </UnsupportedAnnotation>
        </ListOfUnsupportedAnnotations>
      </Metabolite>
      <Metabolite key="Metabolite_117" name="cAMP_PDE" simulationType="reactions" compartment="Compartment_0" addNoise="false" particle_numbers="312862.811682625">
        <MiriamAnnotation>
          <rdf:RDF xmlns:dcterms="http://purl.org/dc/terms/" xmlns:rdf="http://www.w3.org/1999/02/22-rdf-syntax-ns#">
            <rdf:Description rdf:about="#Metabolite_117">
              <dcterms:created>
                <rdf:Description>
                  <dcterms:W3CDTF>2021-09-23T15:40:24Z</dcterms:W3CDTF>
                </rdf:Description>
              </dcterms:created>
            </rdf:Description>
          </rdf:RDF>
        </MiriamAnnotation>
        <Comment>
          <body xmlns="http://www.w3.org/1999/xhtml">
 	 	The levels of the PDE are not known at this time. However, enough kinetic info and info about steady-state levels of cAMP etc are around to make it possible to estimate this.
	 </body>
        </Comment>
        <ListOfUnsupportedAnnotations>
          <UnsupportedAnnotation name="http://www.moose.ncbs.res.in">
            <moose:ModelAnnotation xmlns:moose="http://www.moose.ncbs.res.in">
              <moose:xCord>107.509881423</moose:xCord>
              <moose:yCord>586.789838337</moose:yCord>
              <moose:bgColor>green</moose:bgColor>
              <moose:textColor>14</moose:textColor>
              <moose:diffConstant>0.0</moose:diffConstant>
              <moose:motorConstant>0.0</moose:motorConstant>
            </moose:ModelAnnotation>
          </UnsupportedAnnotation>
        </ListOfUnsupportedAnnotations>
      </Metabolite>
      <Metabolite key="Metabolite_118" name="cAMP_PDE_p" simulationType="reactions" compartment="Compartment_0" addNoise="false" particle_numbers="0.0">
        <MiriamAnnotation>
          <rdf:RDF xmlns:dcterms="http://purl.org/dc/terms/" xmlns:rdf="http://www.w3.org/1999/02/22-rdf-syntax-ns#">
            <rdf:Description rdf:about="#Metabolite_118">
              <dcterms:created>
                <rdf:Description>
                  <dcterms:W3CDTF>2021-09-23T15:40:24Z</dcterms:W3CDTF>
                </rdf:Description>
              </dcterms:created>
            </rdf:Description>
          </rdf:RDF>
        </MiriamAnnotation>
        <Comment>
          <body xmlns="http://www.w3.org/1999/xhtml">
 	 	This form has about 2X activity as plain PDE. See Sette et al JBC 269:28 18271-18274 1994.
	 </body>
        </Comment>
        <ListOfUnsupportedAnnotations>
          <UnsupportedAnnotation name="http://www.moose.ncbs.res.in">
            <moose:ModelAnnotation xmlns:moose="http://www.moose.ncbs.res.in">
              <moose:xCord>144.031620553</moose:xCord>
              <moose:yCord>587.713625866</moose:yCord>
              <moose:bgColor>green</moose:bgColor>
              <moose:textColor>14</moose:textColor>
              <moose:diffConstant>0.0</moose:diffConstant>
              <moose:motorConstant>0.0</moose:motorConstant>
            </moose:ModelAnnotation>
          </UnsupportedAnnotation>
        </ListOfUnsupportedAnnotations>
      </Metabolite>
      <Metabolite key="Metabolite_119" name="PDE1" simulationType="reactions" compartment="Compartment_0" addNoise="false" particle_numbers="1390489.15742211">
        <MiriamAnnotation>
          <rdf:RDF xmlns:dcterms="http://purl.org/dc/terms/" xmlns:rdf="http://www.w3.org/1999/02/22-rdf-syntax-ns#">
            <rdf:Description rdf:about="#Metabolite_119">
              <dcterms:created>
                <rdf:Description>
                  <dcterms:W3CDTF>2021-09-23T15:40:24Z</dcterms:W3CDTF>
                </rdf:Description>
              </dcterms:created>
            </rdf:Description>
          </rdf:RDF>
        </MiriamAnnotation>
        <Comment>
          <body xmlns="http://www.w3.org/1999/xhtml">
 	 	CaM-Dependent PDE. Amount calculated from total rate in brain vs. specific rate.
	 </body>
        </Comment>
        <ListOfUnsupportedAnnotations>
          <UnsupportedAnnotation name="http://www.moose.ncbs.res.in">
            <moose:ModelAnnotation xmlns:moose="http://www.moose.ncbs.res.in">
              <moose:xCord>236.205533597</moose:xCord>
              <moose:yCord>587.713625866</moose:yCord>
              <moose:bgColor>green</moose:bgColor>
              <moose:textColor>14</moose:textColor>
              <moose:diffConstant>0.0</moose:diffConstant>
              <moose:motorConstant>0.0</moose:motorConstant>
            </moose:ModelAnnotation>
          </UnsupportedAnnotation>
        </ListOfUnsupportedAnnotations>
      </Metabolite>
      <Metabolite key="Metabolite_120" name="CaM.PDE1" simulationType="reactions" compartment="Compartment_0" addNoise="false" particle_numbers="0.0">
        <MiriamAnnotation>
          <rdf:RDF xmlns:dcterms="http://purl.org/dc/terms/" xmlns:rdf="http://www.w3.org/1999/02/22-rdf-syntax-ns#">
            <rdf:Description rdf:about="#Metabolite_120">
              <dcterms:created>
                <rdf:Description>
                  <dcterms:W3CDTF>2021-09-23T15:40:24Z</dcterms:W3CDTF>
                </rdf:Description>
              </dcterms:created>
            </rdf:Description>
          </rdf:RDF>
        </MiriamAnnotation>
        <Comment>
          <body xmlns="http://www.w3.org/1999/xhtml">
 	 	Activity up 6x following Ca-CaM binding.
	 </body>
        </Comment>
        <ListOfUnsupportedAnnotations>
          <UnsupportedAnnotation name="http://www.moose.ncbs.res.in">
            <moose:ModelAnnotation xmlns:moose="http://www.moose.ncbs.res.in">
              <moose:xCord>162.213438735</moose:xCord>
              <moose:yCord>587.898383372</moose:yCord>
              <moose:bgColor>green</moose:bgColor>
              <moose:textColor>14</moose:textColor>
              <moose:diffConstant>0.0</moose:diffConstant>
              <moose:motorConstant>0.0</moose:motorConstant>
            </moose:ModelAnnotation>
          </UnsupportedAnnotation>
        </ListOfUnsupportedAnnotations>
      </Metabolite>
      <Metabolite key="Metabolite_121" name="AMP" simulationType="reactions" compartment="Compartment_0" addNoise="false" particle_numbers="695244578.70704">
        <MiriamAnnotation>
          <rdf:RDF xmlns:dcterms="http://purl.org/dc/terms/" xmlns:rdf="http://www.w3.org/1999/02/22-rdf-syntax-ns#">
            <rdf:Description rdf:about="#Metabolite_121">
              <dcterms:created>
                <rdf:Description>
                  <dcterms:W3CDTF>2021-09-23T15:40:24Z</dcterms:W3CDTF>
                </rdf:Description>
              </dcterms:created>
            </rdf:Description>
          </rdf:RDF>
        </MiriamAnnotation>
        <ListOfUnsupportedAnnotations>
          <UnsupportedAnnotation name="http://www.moose.ncbs.res.in">
            <moose:ModelAnnotation xmlns:moose="http://www.moose.ncbs.res.in">
              <moose:xCord>76.04743083</moose:xCord>
              <moose:yCord>588.637413395</moose:yCord>
              <moose:bgColor>pink</moose:bgColor>
              <moose:textColor>14</moose:textColor>
              <moose:diffConstant>0.0</moose:diffConstant>
              <moose:motorConstant>0.0</moose:motorConstant>
            </moose:ModelAnnotation>
          </UnsupportedAnnotation>
        </ListOfUnsupportedAnnotations>
      </Metabolite>
      <Metabolite key="Metabolite_122" name="Glutamate" simulationType="fixed" compartment="Compartment_0" addNoise="false" particle_numbers="0.0">
        <MiriamAnnotation>
          <rdf:RDF xmlns:dcterms="http://purl.org/dc/terms/" xmlns:rdf="http://www.w3.org/1999/02/22-rdf-syntax-ns#">
            <rdf:Description rdf:about="#Metabolite_122">
              <dcterms:created>
                <rdf:Description>
                  <dcterms:W3CDTF>2021-09-23T15:40:24Z</dcterms:W3CDTF>
                </rdf:Description>
              </dcterms:created>
            </rdf:Description>
          </rdf:RDF>
        </MiriamAnnotation>
        <Comment>
          <body xmlns="http://www.w3.org/1999/xhtml">
 	 	Varying the amount of (steady state) glu between .01 uM and up, the final amount of G*GTP complex does not change much. This means that the system should be reasonably robust wr to the amount of glu in the synaptic cleft. It would be nice to know how fast it is removed.
	 </body>
        </Comment>
        <ListOfUnsupportedAnnotations>
          <UnsupportedAnnotation name="http://www.moose.ncbs.res.in">
            <moose:ModelAnnotation xmlns:moose="http://www.moose.ncbs.res.in">
              <moose:xCord>113.359683794</moose:xCord>
              <moose:yCord>551.501154734</moose:yCord>
              <moose:bgColor>green</moose:bgColor>
              <moose:textColor>15</moose:textColor>
              <moose:diffConstant>0.0</moose:diffConstant>
              <moose:motorConstant>0.0</moose:motorConstant>
            </moose:ModelAnnotation>
          </UnsupportedAnnotation>
        </ListOfUnsupportedAnnotations>
      </Metabolite>
      <Metabolite key="Metabolite_123" name="mGluR" simulationType="reactions" compartment="Compartment_0" addNoise="false" particle_numbers="208578.8761426313">
        <MiriamAnnotation>
          <rdf:RDF xmlns:dcterms="http://purl.org/dc/terms/" xmlns:rdf="http://www.w3.org/1999/02/22-rdf-syntax-ns#">
            <rdf:Description rdf:about="#Metabolite_123">
              <dcterms:created>
                <rdf:Description>
                  <dcterms:W3CDTF>2021-09-23T15:40:24Z</dcterms:W3CDTF>
                </rdf:Description>
              </dcterms:created>
            </rdf:Description>
          </rdf:RDF>
        </MiriamAnnotation>
        <Comment>
          <body xmlns="http://www.w3.org/1999/xhtml">
 	 	From M_andL, Total # of receptors/cell = 1900 Vol of cell = 1e-15 (10 um cube). Navogadro = 6.023e23 so conversion from n to conc in uM is n/vol*nA * 1e3 = 1.66e-6 However, for typical synaptic channels the density is likely to be very high at the synapse. Use an estimate of 0.1 uM for now. this gives a total of about 60K receptors/cell, which is in line with Fay et at.
	 </body>
        </Comment>
        <ListOfUnsupportedAnnotations>
          <UnsupportedAnnotation name="http://www.moose.ncbs.res.in">
            <moose:ModelAnnotation xmlns:moose="http://www.moose.ncbs.res.in">
              <moose:xCord>130.434782609</moose:xCord>
              <moose:yCord>551.501154734</moose:yCord>
              <moose:bgColor>61</moose:bgColor>
              <moose:textColor>15</moose:textColor>
              <moose:diffConstant>0.0</moose:diffConstant>
              <moose:motorConstant>0.0</moose:motorConstant>
            </moose:ModelAnnotation>
          </UnsupportedAnnotation>
        </ListOfUnsupportedAnnotations>
      </Metabolite>
      <Metabolite key="Metabolite_124" name="Rec_Glu" simulationType="reactions" compartment="Compartment_0" addNoise="false" particle_numbers="0.0">
        <MiriamAnnotation>
          <rdf:RDF xmlns:dcterms="http://purl.org/dc/terms/" xmlns:rdf="http://www.w3.org/1999/02/22-rdf-syntax-ns#">
            <rdf:Description rdf:about="#Metabolite_124">
              <dcterms:created>
                <rdf:Description>
                  <dcterms:W3CDTF>2021-09-23T15:40:24Z</dcterms:W3CDTF>
                </rdf:Description>
              </dcterms:created>
            </rdf:Description>
          </rdf:RDF>
        </MiriamAnnotation>
        <Comment>
          <body xmlns="http://www.w3.org/1999/xhtml">
 	 	This acts like an enzyme to activate the g proteins Assume cell has vol 1e-15 m^3 (10 uM cube), conversion factor to conc in uM is 6e5
	 </body>
        </Comment>
        <ListOfUnsupportedAnnotations>
          <UnsupportedAnnotation name="http://www.moose.ncbs.res.in">
            <moose:ModelAnnotation xmlns:moose="http://www.moose.ncbs.res.in">
              <moose:xCord>154.782608696</moose:xCord>
              <moose:yCord>551.131639723</moose:yCord>
              <moose:bgColor>33</moose:bgColor>
              <moose:textColor>15</moose:textColor>
              <moose:diffConstant>0.0</moose:diffConstant>
              <moose:motorConstant>0.0</moose:motorConstant>
            </moose:ModelAnnotation>
          </UnsupportedAnnotation>
        </ListOfUnsupportedAnnotations>
      </Metabolite>
      <Metabolite key="Metabolite_125" name="Rec_Gq" simulationType="reactions" compartment="Compartment_0" addNoise="false" particle_numbers="0.0">
        <MiriamAnnotation>
          <rdf:RDF xmlns:dcterms="http://purl.org/dc/terms/" xmlns:rdf="http://www.w3.org/1999/02/22-rdf-syntax-ns#">
            <rdf:Description rdf:about="#Metabolite_125">
              <dcterms:created>
                <rdf:Description>
                  <dcterms:W3CDTF>2021-09-23T15:40:24Z</dcterms:W3CDTF>
                </rdf:Description>
              </dcterms:created>
            </rdf:Description>
          </rdf:RDF>
        </MiriamAnnotation>
        <Comment>
          <body xmlns="http://www.w3.org/1999/xhtml">
 	 	Fraction of Rec-Gq is 44% of rec, from Fay et al. Since this is not the same receptor, this value is a bit doubtful. Still, we adjust the rate consts in Rec-bind-Gq to match.
	 </body>
        </Comment>
        <ListOfUnsupportedAnnotations>
          <UnsupportedAnnotation name="http://www.moose.ncbs.res.in">
            <moose:ModelAnnotation xmlns:moose="http://www.moose.ncbs.res.in">
              <moose:xCord>174.861660079</moose:xCord>
              <moose:yCord>551.68591224</moose:yCord>
              <moose:bgColor>18</moose:bgColor>
              <moose:textColor>15</moose:textColor>
              <moose:diffConstant>0.0</moose:diffConstant>
              <moose:motorConstant>0.0</moose:motorConstant>
            </moose:ModelAnnotation>
          </UnsupportedAnnotation>
        </ListOfUnsupportedAnnotations>
      </Metabolite>
      <Metabolite key="Metabolite_126" name="Rec_Glu_Gq" simulationType="reactions" compartment="Compartment_0" addNoise="false" particle_numbers="0.0">
        <MiriamAnnotation>
          <rdf:RDF xmlns:dcterms="http://purl.org/dc/terms/" xmlns:rdf="http://www.w3.org/1999/02/22-rdf-syntax-ns#">
            <rdf:Description rdf:about="#Metabolite_126">
              <dcterms:created>
                <rdf:Description>
                  <dcterms:W3CDTF>2021-09-23T15:40:24Z</dcterms:W3CDTF>
                </rdf:Description>
              </dcterms:created>
            </rdf:Description>
          </rdf:RDF>
        </MiriamAnnotation>
        <ListOfUnsupportedAnnotations>
          <UnsupportedAnnotation name="http://www.moose.ncbs.res.in">
            <moose:ModelAnnotation xmlns:moose="http://www.moose.ncbs.res.in">
              <moose:xCord>195.415019763</moose:xCord>
              <moose:yCord>551.68591224</moose:yCord>
              <moose:bgColor>orange</moose:bgColor>
              <moose:textColor>15</moose:textColor>
              <moose:diffConstant>0.0</moose:diffConstant>
              <moose:motorConstant>0.0</moose:motorConstant>
            </moose:ModelAnnotation>
          </UnsupportedAnnotation>
        </ListOfUnsupportedAnnotations>
      </Metabolite>
      <Metabolite key="Metabolite_127" name="BetaGamma" simulationType="reactions" compartment="Compartment_0" addNoise="false" particle_numbers="0.0">
        <MiriamAnnotation>
          <rdf:RDF xmlns:dcterms="http://purl.org/dc/terms/" xmlns:rdf="http://www.w3.org/1999/02/22-rdf-syntax-ns#">
            <rdf:Description rdf:about="#Metabolite_127">
              <dcterms:created>
                <rdf:Description>
                  <dcterms:W3CDTF>2021-09-23T15:40:24Z</dcterms:W3CDTF>
                </rdf:Description>
              </dcterms:created>
            </rdf:Description>
          </rdf:RDF>
        </MiriamAnnotation>
        <Comment>
          <body xmlns="http://www.w3.org/1999/xhtml">
 	 	These exist in a nebulous sense in this model, basically only to balance the conservation equations. The details of their reassociation with G-GDP are not modeled Resting level =0.0094, stim level =.0236 from all42.g ish.
	 </body>
        </Comment>
        <ListOfUnsupportedAnnotations>
          <UnsupportedAnnotation name="http://www.moose.ncbs.res.in">
            <moose:ModelAnnotation xmlns:moose="http://www.moose.ncbs.res.in">
              <moose:xCord>200.158102767</moose:xCord>
              <moose:yCord>213.025404157</moose:yCord>
              <moose:bgColor>yellow</moose:bgColor>
              <moose:textColor>16</moose:textColor>
              <moose:diffConstant>0.0</moose:diffConstant>
              <moose:motorConstant>0.0</moose:motorConstant>
            </moose:ModelAnnotation>
          </UnsupportedAnnotation>
        </ListOfUnsupportedAnnotations>
      </Metabolite>
      <Metabolite key="Metabolite_128" name="G_pGTP" simulationType="reactions" compartment="Compartment_0" addNoise="false" particle_numbers="0.0">
        <MiriamAnnotation>
          <rdf:RDF xmlns:dcterms="http://purl.org/dc/terms/" xmlns:rdf="http://www.w3.org/1999/02/22-rdf-syntax-ns#">
            <rdf:Description rdf:about="#Metabolite_128">
              <dcterms:created>
                <rdf:Description>
                  <dcterms:W3CDTF>2021-09-23T15:40:24Z</dcterms:W3CDTF>
                </rdf:Description>
              </dcterms:created>
            </rdf:Description>
          </rdf:RDF>
        </MiriamAnnotation>
        <Comment>
          <body xmlns="http://www.w3.org/1999/xhtml">
 	 	Activated G protein. Berstein et al indicate that about 20-40% of the total Gq alpha should bind GTP at steady stim. This sim gives more like 65%.
	 </body>
        </Comment>
        <ListOfUnsupportedAnnotations>
          <UnsupportedAnnotation name="http://www.moose.ncbs.res.in">
            <moose:ModelAnnotation xmlns:moose="http://www.moose.ncbs.res.in">
              <moose:xCord>210.434782609</moose:xCord>
              <moose:yCord>213.025404157</moose:yCord>
              <moose:bgColor>red</moose:bgColor>
              <moose:textColor>16</moose:textColor>
              <moose:diffConstant>0.0</moose:diffConstant>
              <moose:motorConstant>0.0</moose:motorConstant>
            </moose:ModelAnnotation>
          </UnsupportedAnnotation>
        </ListOfUnsupportedAnnotations>
      </Metabolite>
      <Metabolite key="Metabolite_129" name="G_pGDP" simulationType="reactions" compartment="Compartment_0" addNoise="false" particle_numbers="0.0">
        <MiriamAnnotation>
          <rdf:RDF xmlns:dcterms="http://purl.org/dc/terms/" xmlns:rdf="http://www.w3.org/1999/02/22-rdf-syntax-ns#">
            <rdf:Description rdf:about="#Metabolite_129">
              <dcterms:created>
                <rdf:Description>
                  <dcterms:W3CDTF>2021-09-23T15:40:24Z</dcterms:W3CDTF>
                </rdf:Description>
              </dcterms:created>
            </rdf:Description>
          </rdf:RDF>
        </MiriamAnnotation>
        <ListOfUnsupportedAnnotations>
          <UnsupportedAnnotation name="http://www.moose.ncbs.res.in">
            <moose:ModelAnnotation xmlns:moose="http://www.moose.ncbs.res.in">
              <moose:xCord>221.660079051</moose:xCord>
              <moose:yCord>213.025404157</moose:yCord>
              <moose:bgColor>yellow</moose:bgColor>
              <moose:textColor>16</moose:textColor>
              <moose:diffConstant>0.0</moose:diffConstant>
              <moose:motorConstant>0.0</moose:motorConstant>
            </moose:ModelAnnotation>
          </UnsupportedAnnotation>
        </ListOfUnsupportedAnnotations>
      </Metabolite>
      <Metabolite key="Metabolite_130" name="G_GDP" simulationType="reactions" compartment="Compartment_0" addNoise="false" particle_numbers="695244.5787070399">
        <MiriamAnnotation>
          <rdf:RDF xmlns:dcterms="http://purl.org/dc/terms/" xmlns:rdf="http://www.w3.org/1999/02/22-rdf-syntax-ns#">
            <rdf:Description rdf:about="#Metabolite_130">
              <dcterms:created>
                <rdf:Description>
                  <dcterms:W3CDTF>2021-09-23T15:40:24Z</dcterms:W3CDTF>
                </rdf:Description>
              </dcterms:created>
            </rdf:Description>
          </rdf:RDF>
        </MiriamAnnotation>
        <Comment>
          <body xmlns="http://www.w3.org/1999/xhtml">
 	 	From M_andL, total Gprot = 1e5molecules/cell At equil, 92340 are here, 400 are in G*GTP, and another 600 are assoc with the PLC and 6475 are as G*GDP. This is OK. From Pang and Sternweis JBC 265:30 18707-12 1990 we get conc est 1.6 uM to 0.8 uM. A number of other factors are involved too.
	 </body>
        </Comment>
        <ListOfUnsupportedAnnotations>
          <UnsupportedAnnotation name="http://www.moose.ncbs.res.in">
            <moose:ModelAnnotation xmlns:moose="http://www.moose.ncbs.res.in">
              <moose:xCord>232.885375494</moose:xCord>
              <moose:yCord>213.025404157</moose:yCord>
              <moose:bgColor>yellow</moose:bgColor>
              <moose:textColor>16</moose:textColor>
              <moose:diffConstant>0.0</moose:diffConstant>
              <moose:motorConstant>0.0</moose:motorConstant>
            </moose:ModelAnnotation>
          </UnsupportedAnnotation>
        </ListOfUnsupportedAnnotations>
      </Metabolite>
      <Metabolite key="Metabolite_131" name="MKP_1" simulationType="reactions" compartment="Compartment_0" addNoise="false" particle_numbers="13904.8915742211">
        <MiriamAnnotation>
          <rdf:RDF xmlns:dcterms="http://purl.org/dc/terms/" xmlns:rdf="http://www.w3.org/1999/02/22-rdf-syntax-ns#">
            <rdf:Description rdf:about="#Metabolite_131">
              <dcterms:created>
                <rdf:Description>
                  <dcterms:W3CDTF>2021-09-23T15:40:24Z</dcterms:W3CDTF>
                </rdf:Description>
              </dcterms:created>
            </rdf:Description>
          </rdf:RDF>
        </MiriamAnnotation>
        <Comment>
          <body xmlns="http://www.w3.org/1999/xhtml">
 	 	MKP-1 dephosphoryates and inactivates MAPK in vivo: Sun et al Cell 75 487-493 1993. Levels of MKP-1 are regulated, and rise in 1 hour. Kinetics from Charles et al PNAS 90:5292-5296 1993. They refer to Charles et al Oncogene 7 187-190 who show that half-life of MKP1/3CH134 is 40 min. 80% deph of MAPK in 20 min Sep 17 1997: CoInit now 0.4x to 0.0032. See parm searches from jun96 on.
	 </body>
        </Comment>
        <ListOfUnsupportedAnnotations>
          <UnsupportedAnnotation name="http://www.moose.ncbs.res.in">
            <moose:ModelAnnotation xmlns:moose="http://www.moose.ncbs.res.in">
              <moose:xCord>314.308300395</moose:xCord>
              <moose:yCord>446.928406467</moose:yCord>
              <moose:bgColor>hotpink</moose:bgColor>
              <moose:textColor>17</moose:textColor>
              <moose:diffConstant>0.0</moose:diffConstant>
              <moose:motorConstant>0.0</moose:motorConstant>
            </moose:ModelAnnotation>
          </UnsupportedAnnotation>
        </ListOfUnsupportedAnnotations>
      </Metabolite>
      <Metabolite key="Metabolite_132" name="PPhosphatase2A" simulationType="reactions" compartment="Compartment_0" addNoise="false" particle_numbers="695244.5787070399">
        <MiriamAnnotation>
          <rdf:RDF xmlns:dcterms="http://purl.org/dc/terms/" xmlns:rdf="http://www.w3.org/1999/02/22-rdf-syntax-ns#">
            <rdf:Description rdf:about="#Metabolite_132">
              <dcterms:created>
                <rdf:Description>
                  <dcterms:W3CDTF>2021-09-23T15:40:24Z</dcterms:W3CDTF>
                </rdf:Description>
              </dcterms:created>
            </rdf:Description>
          </rdf:RDF>
        </MiriamAnnotation>
        <Comment>
          <body xmlns="http://www.w3.org/1999/xhtml">
 	 	Refs: Pato et al Biochem J 293:35-41(93); Takai_andMieskes Biochem J 275:233-239 k1=1.46e-4, k2=1000,k3=250. these use kcat values for calponin. Also, units of kcat may be in min! revert to Vmax base: k3=6, k2=25,k1=3.3e-6 or 6,6,1e-6 CoInit assumed 0.1 uM. See NOTES for MAPK_Ras50.g. CoInit now 0.08 Sep 17 1997: Raise CoInt 1.4x to 0.224, see parm searches from jun 96 on.
	 </body>
        </Comment>
        <ListOfUnsupportedAnnotations>
          <UnsupportedAnnotation name="http://www.moose.ncbs.res.in">
            <moose:ModelAnnotation xmlns:moose="http://www.moose.ncbs.res.in">
              <moose:xCord>325.691699605</moose:xCord>
              <moose:yCord>446.928406467</moose:yCord>
              <moose:bgColor>hotpink</moose:bgColor>
              <moose:textColor>17</moose:textColor>
              <moose:diffConstant>0.0</moose:diffConstant>
              <moose:motorConstant>0.0</moose:motorConstant>
            </moose:ModelAnnotation>
          </UnsupportedAnnotation>
        </ListOfUnsupportedAnnotations>
      </Metabolite>
      <Metabolite key="Metabolite_133" name="PP2A" simulationType="reactions" compartment="Compartment_0" addNoise="false" particle_numbers="104286.68680665808">
        <MiriamAnnotation>
          <rdf:RDF xmlns:dcterms="http://purl.org/dc/terms/" xmlns:rdf="http://www.w3.org/1999/02/22-rdf-syntax-ns#">
            <rdf:Description rdf:about="#Metabolite_133">
              <dcterms:created>
                <rdf:Description>
                  <dcterms:W3CDTF>2021-09-23T15:40:24Z</dcterms:W3CDTF>
                </rdf:Description>
              </dcterms:created>
            </rdf:Description>
          </rdf:RDF>
        </MiriamAnnotation>
        <ListOfUnsupportedAnnotations>
          <UnsupportedAnnotation name="http://www.moose.ncbs.res.in">
            <moose:ModelAnnotation xmlns:moose="http://www.moose.ncbs.res.in">
              <moose:xCord>335.81027668</moose:xCord>
              <moose:yCord>446.928406467</moose:yCord>
              <moose:bgColor>red</moose:bgColor>
              <moose:textColor>17</moose:textColor>
              <moose:diffConstant>0.0</moose:diffConstant>
              <moose:motorConstant>0.0</moose:motorConstant>
            </moose:ModelAnnotation>
          </UnsupportedAnnotation>
        </ListOfUnsupportedAnnotations>
      </Metabolite>
      <Metabolite key="Metabolite_134" name="Ca" simulationType="fixed" compartment="Compartment_0" addNoise="false" particle_numbers="55619.566296382574">
        <MiriamAnnotation>
          <rdf:RDF xmlns:dcterms="http://purl.org/dc/terms/" xmlns:rdf="http://www.w3.org/1999/02/22-rdf-syntax-ns#">
            <rdf:Description rdf:about="#Metabolite_134">
              <dcterms:created>
                <rdf:Description>
                  <dcterms:W3CDTF>2021-09-23T15:40:24Z</dcterms:W3CDTF>
                </rdf:Description>
              </dcterms:created>
            </rdf:Description>
          </rdf:RDF>
        </MiriamAnnotation>
        <ListOfUnsupportedAnnotations>
          <UnsupportedAnnotation name="http://www.moose.ncbs.res.in">
            <moose:ModelAnnotation xmlns:moose="http://www.moose.ncbs.res.in">
              <moose:xCord>465.138339921</moose:xCord>
              <moose:yCord>537.459584296</moose:yCord>
              <moose:bgColor>red</moose:bgColor>
              <moose:textColor>18</moose:textColor>
              <moose:diffConstant>0.0</moose:diffConstant>
              <moose:motorConstant>0.0</moose:motorConstant>
            </moose:ModelAnnotation>
          </UnsupportedAnnotation>
        </ListOfUnsupportedAnnotations>
      </Metabolite>
      <Metabolite key="Metabolite_135" name="temp_PIP2" simulationType="fixed" compartment="Compartment_0" addNoise="false" particle_numbers="1738138.9594242116">
        <MiriamAnnotation>
          <rdf:RDF xmlns:dcterms="http://purl.org/dc/terms/" xmlns:rdf="http://www.w3.org/1999/02/22-rdf-syntax-ns#">
            <rdf:Description rdf:about="#Metabolite_135">
              <dcterms:created>
                <rdf:Description>
                  <dcterms:W3CDTF>2021-09-23T15:40:24Z</dcterms:W3CDTF>
                </rdf:Description>
              </dcterms:created>
            </rdf:Description>
          </rdf:RDF>
        </MiriamAnnotation>
        <Comment>
          <body xmlns="http://www.w3.org/1999/xhtml">
 	 	This isn't explicitly present in the M_andL model, but is obviously needed. I assume its conc is fixed at 1uM for now, which is a bit high. PLA2 is stim 7x by PIP2 @ 0.5 uM (Leslie and Channon BBA 1045:261(1990) Leslie and Channon say PIP2 is present at 0.1 - 0.2mol% range in membs, which comes to 50 nM. Ref is Majerus et al Cell 37 pp 701-703 1984 Lets use a lower level of 30 nM, same ref....
	 </body>
        </Comment>
        <ListOfUnsupportedAnnotations>
          <UnsupportedAnnotation name="http://www.moose.ncbs.res.in">
            <moose:ModelAnnotation xmlns:moose="http://www.moose.ncbs.res.in">
              <moose:xCord>687.90513834</moose:xCord>
              <moose:yCord>446.374133949</moose:yCord>
              <moose:bgColor>green</moose:bgColor>
              <moose:textColor>19</moose:textColor>
              <moose:diffConstant>0.0</moose:diffConstant>
              <moose:motorConstant>0.0</moose:motorConstant>
            </moose:ModelAnnotation>
          </UnsupportedAnnotation>
        </ListOfUnsupportedAnnotations>
      </Metabolite>
      <Metabolite key="Metabolite_136" name="PIP3" simulationType="reactions" compartment="Compartment_0" addNoise="false" particle_numbers="0.0">
        <MiriamAnnotation>
          <rdf:RDF xmlns:dcterms="http://purl.org/dc/terms/" xmlns:rdf="http://www.w3.org/1999/02/22-rdf-syntax-ns#">
            <rdf:Description rdf:about="#Metabolite_136">
              <dcterms:created>
                <rdf:Description>
                  <dcterms:W3CDTF>2021-09-23T15:40:24Z</dcterms:W3CDTF>
                </rdf:Description>
              </dcterms:created>
            </rdf:Description>
          </rdf:RDF>
        </MiriamAnnotation>
        <ListOfUnsupportedAnnotations>
          <UnsupportedAnnotation name="http://www.moose.ncbs.res.in">
            <moose:ModelAnnotation xmlns:moose="http://www.moose.ncbs.res.in">
              <moose:xCord>720.4743083</moose:xCord>
              <moose:yCord>446.374133949</moose:yCord>
              <moose:bgColor>43</moose:bgColor>
              <moose:textColor>19</moose:textColor>
              <moose:diffConstant>0.0</moose:diffConstant>
              <moose:motorConstant>0.0</moose:motorConstant>
            </moose:ModelAnnotation>
          </UnsupportedAnnotation>
        </ListOfUnsupportedAnnotations>
      </Metabolite>
      <Metabolite key="Metabolite_137" name="PDK1" simulationType="reactions" compartment="Compartment_0" addNoise="false" particle_numbers="695266.5888253073">
        <MiriamAnnotation>
          <rdf:RDF xmlns:dcterms="http://purl.org/dc/terms/" xmlns:rdf="http://www.w3.org/1999/02/22-rdf-syntax-ns#">
            <rdf:Description rdf:about="#Metabolite_137">
              <dcterms:created>
                <rdf:Description>
                  <dcterms:W3CDTF>2021-09-23T15:40:24Z</dcterms:W3CDTF>
                </rdf:Description>
              </dcterms:created>
            </rdf:Description>
          </rdf:RDF>
        </MiriamAnnotation>
        <ListOfUnsupportedAnnotations>
          <UnsupportedAnnotation name="http://www.moose.ncbs.res.in">
            <moose:ModelAnnotation xmlns:moose="http://www.moose.ncbs.res.in">
              <moose:xCord>730.909090909</moose:xCord>
              <moose:yCord>446.374133949</moose:yCord>
              <moose:bgColor>37</moose:bgColor>
              <moose:textColor>19</moose:textColor>
              <moose:diffConstant>0.0</moose:diffConstant>
              <moose:motorConstant>0.0</moose:motorConstant>
            </moose:ModelAnnotation>
          </UnsupportedAnnotation>
        </ListOfUnsupportedAnnotations>
      </Metabolite>
      <Metabolite key="Metabolite_138" name="SHC_p_Grb2_Gab1_PI3K_clx" simulationType="reactions" compartment="Compartment_0" addNoise="false" particle_numbers="0.0">
        <MiriamAnnotation>
          <rdf:RDF xmlns:dcterms="http://purl.org/dc/terms/" xmlns:rdf="http://www.w3.org/1999/02/22-rdf-syntax-ns#">
            <rdf:Description rdf:about="#Metabolite_138">
              <dcterms:created>
                <rdf:Description>
                  <dcterms:W3CDTF>2021-09-23T15:40:24Z</dcterms:W3CDTF>
                </rdf:Description>
              </dcterms:created>
            </rdf:Description>
          </rdf:RDF>
        </MiriamAnnotation>
        <ListOfUnsupportedAnnotations>
          <UnsupportedAnnotation name="http://www.moose.ncbs.res.in">
            <moose:ModelAnnotation xmlns:moose="http://www.moose.ncbs.res.in">
              <moose:xCord>742.134387352</moose:xCord>
              <moose:yCord>446.374133949</moose:yCord>
              <moose:bgColor>brown</moose:bgColor>
              <moose:textColor>19</moose:textColor>
              <moose:diffConstant>0.0</moose:diffConstant>
              <moose:motorConstant>0.0</moose:motorConstant>
            </moose:ModelAnnotation>
          </UnsupportedAnnotation>
        </ListOfUnsupportedAnnotations>
      </Metabolite>
      <Metabolite key="Metabolite_139" name="PI3K" simulationType="reactions" compartment="Compartment_0" addNoise="false" particle_numbers="69524.457870704">
        <MiriamAnnotation>
          <rdf:RDF xmlns:dcterms="http://purl.org/dc/terms/" xmlns:rdf="http://www.w3.org/1999/02/22-rdf-syntax-ns#">
            <rdf:Description rdf:about="#Metabolite_139">
              <dcterms:created>
                <rdf:Description>
                  <dcterms:W3CDTF>2021-09-23T15:40:24Z</dcterms:W3CDTF>
                </rdf:Description>
              </dcterms:created>
            </rdf:Description>
          </rdf:RDF>
        </MiriamAnnotation>
        <ListOfUnsupportedAnnotations>
          <UnsupportedAnnotation name="http://www.moose.ncbs.res.in">
            <moose:ModelAnnotation xmlns:moose="http://www.moose.ncbs.res.in">
              <moose:xCord>752.09486166</moose:xCord>
              <moose:yCord>446.374133949</moose:yCord>
              <moose:bgColor>cyan</moose:bgColor>
              <moose:textColor>19</moose:textColor>
              <moose:diffConstant>0.0</moose:diffConstant>
              <moose:motorConstant>0.0</moose:motorConstant>
            </moose:ModelAnnotation>
          </UnsupportedAnnotation>
        </ListOfUnsupportedAnnotations>
      </Metabolite>
      <Metabolite key="Metabolite_140" name="PI3K_basal" simulationType="reactions" compartment="Compartment_0" addNoise="false" particle_numbers="0.0">
        <MiriamAnnotation>
          <rdf:RDF xmlns:dcterms="http://purl.org/dc/terms/" xmlns:rdf="http://www.w3.org/1999/02/22-rdf-syntax-ns#">
            <rdf:Description rdf:about="#Metabolite_140">
              <dcterms:created>
                <rdf:Description>
                  <dcterms:W3CDTF>2021-09-23T15:40:24Z</dcterms:W3CDTF>
                </rdf:Description>
              </dcterms:created>
            </rdf:Description>
          </rdf:RDF>
        </MiriamAnnotation>
        <ListOfUnsupportedAnnotations>
          <UnsupportedAnnotation name="http://www.moose.ncbs.res.in">
            <moose:ModelAnnotation xmlns:moose="http://www.moose.ncbs.res.in">
              <moose:xCord>763.636363636</moose:xCord>
              <moose:yCord>446.374133949</moose:yCord>
              <moose:bgColor>10</moose:bgColor>
              <moose:textColor>19</moose:textColor>
              <moose:diffConstant>0.0</moose:diffConstant>
              <moose:motorConstant>0.0</moose:motorConstant>
            </moose:ModelAnnotation>
          </UnsupportedAnnotation>
        </ListOfUnsupportedAnnotations>
      </Metabolite>
      <Metabolite key="Metabolite_141" name="Gab1" simulationType="reactions" compartment="Compartment_0" addNoise="false" particle_numbers="486687.71268367645">
        <MiriamAnnotation>
          <rdf:RDF xmlns:dcterms="http://purl.org/dc/terms/" xmlns:rdf="http://www.w3.org/1999/02/22-rdf-syntax-ns#">
            <rdf:Description rdf:about="#Metabolite_141">
              <dcterms:created>
                <rdf:Description>
                  <dcterms:W3CDTF>2021-09-23T15:40:24Z</dcterms:W3CDTF>
                </rdf:Description>
              </dcterms:created>
            </rdf:Description>
          </rdf:RDF>
        </MiriamAnnotation>
        <ListOfUnsupportedAnnotations>
          <UnsupportedAnnotation name="http://www.moose.ncbs.res.in">
            <moose:ModelAnnotation xmlns:moose="http://www.moose.ncbs.res.in">
              <moose:xCord>773.913043478</moose:xCord>
              <moose:yCord>446.374133949</moose:yCord>
              <moose:bgColor>44</moose:bgColor>
              <moose:textColor>19</moose:textColor>
              <moose:diffConstant>0.0</moose:diffConstant>
              <moose:motorConstant>0.0</moose:motorConstant>
            </moose:ModelAnnotation>
          </UnsupportedAnnotation>
        </ListOfUnsupportedAnnotations>
      </Metabolite>
      <Metabolite key="Metabolite_142" name="SHC_p_Grb2_Gab1_clx" simulationType="reactions" compartment="Compartment_0" addNoise="false" particle_numbers="0.0">
        <MiriamAnnotation>
          <rdf:RDF xmlns:dcterms="http://purl.org/dc/terms/" xmlns:rdf="http://www.w3.org/1999/02/22-rdf-syntax-ns#">
            <rdf:Description rdf:about="#Metabolite_142">
              <dcterms:created>
                <rdf:Description>
                  <dcterms:W3CDTF>2021-09-23T15:40:24Z</dcterms:W3CDTF>
                </rdf:Description>
              </dcterms:created>
            </rdf:Description>
          </rdf:RDF>
        </MiriamAnnotation>
        <ListOfUnsupportedAnnotations>
          <UnsupportedAnnotation name="http://www.moose.ncbs.res.in">
            <moose:ModelAnnotation xmlns:moose="http://www.moose.ncbs.res.in">
              <moose:xCord>724.268774704</moose:xCord>
              <moose:yCord>561.478060046</moose:yCord>
              <moose:bgColor>50</moose:bgColor>
              <moose:textColor>19</moose:textColor>
              <moose:diffConstant>0.0</moose:diffConstant>
              <moose:motorConstant>0.0</moose:motorConstant>
            </moose:ModelAnnotation>
          </UnsupportedAnnotation>
        </ListOfUnsupportedAnnotations>
      </Metabolite>
      <Metabolite key="Metabolite_143" name="PTEN" simulationType="reactions" compartment="Compartment_0" addNoise="false" particle_numbers="187724.29004716198">
        <MiriamAnnotation>
          <rdf:RDF xmlns:dcterms="http://purl.org/dc/terms/" xmlns:rdf="http://www.w3.org/1999/02/22-rdf-syntax-ns#">
            <rdf:Description rdf:about="#Metabolite_143">
              <dcterms:created>
                <rdf:Description>
                  <dcterms:W3CDTF>2021-09-23T15:40:24Z</dcterms:W3CDTF>
                </rdf:Description>
              </dcterms:created>
            </rdf:Description>
          </rdf:RDF>
        </MiriamAnnotation>
        <ListOfUnsupportedAnnotations>
          <UnsupportedAnnotation name="http://www.moose.ncbs.res.in">
            <moose:ModelAnnotation xmlns:moose="http://www.moose.ncbs.res.in">
              <moose:xCord>735.494071146</moose:xCord>
              <moose:yCord>561.478060046</moose:yCord>
              <moose:bgColor>37</moose:bgColor>
              <moose:textColor>19</moose:textColor>
              <moose:diffConstant>0.0</moose:diffConstant>
              <moose:motorConstant>0.0</moose:motorConstant>
            </moose:ModelAnnotation>
          </UnsupportedAnnotation>
        </ListOfUnsupportedAnnotations>
      </Metabolite>
      <Metabolite key="Metabolite_144" name="Ras_GTP_PI3K" simulationType="reactions" compartment="Compartment_0" addNoise="false" particle_numbers="0.0">
        <MiriamAnnotation>
          <rdf:RDF xmlns:dcterms="http://purl.org/dc/terms/" xmlns:rdf="http://www.w3.org/1999/02/22-rdf-syntax-ns#">
            <rdf:Description rdf:about="#Metabolite_144">
              <dcterms:created>
                <rdf:Description>
                  <dcterms:W3CDTF>2021-09-23T15:40:24Z</dcterms:W3CDTF>
                </rdf:Description>
              </dcterms:created>
            </rdf:Description>
          </rdf:RDF>
        </MiriamAnnotation>
        <ListOfUnsupportedAnnotations>
          <UnsupportedAnnotation name="http://www.moose.ncbs.res.in">
            <moose:ModelAnnotation xmlns:moose="http://www.moose.ncbs.res.in">
              <moose:xCord>762.687747036</moose:xCord>
              <moose:yCord>561.478060046</moose:yCord>
              <moose:bgColor>31</moose:bgColor>
              <moose:textColor>19</moose:textColor>
              <moose:diffConstant>0.0</moose:diffConstant>
              <moose:motorConstant>0.0</moose:motorConstant>
            </moose:ModelAnnotation>
          </UnsupportedAnnotation>
        </ListOfUnsupportedAnnotations>
      </Metabolite>
      <Metabolite key="Metabolite_145" name="PIP3_AKT" simulationType="reactions" compartment="Compartment_0" addNoise="false" particle_numbers="0.0">
        <MiriamAnnotation>
          <rdf:RDF xmlns:dcterms="http://purl.org/dc/terms/" xmlns:rdf="http://www.w3.org/1999/02/22-rdf-syntax-ns#">
            <rdf:Description rdf:about="#Metabolite_145">
              <dcterms:created>
                <rdf:Description>
                  <dcterms:W3CDTF>2021-09-23T15:40:24Z</dcterms:W3CDTF>
                </rdf:Description>
              </dcterms:created>
            </rdf:Description>
          </rdf:RDF>
        </MiriamAnnotation>
        <ListOfUnsupportedAnnotations>
          <UnsupportedAnnotation name="http://www.moose.ncbs.res.in">
            <moose:ModelAnnotation xmlns:moose="http://www.moose.ncbs.res.in">
              <moose:xCord>465.928853755</moose:xCord>
              <moose:yCord>449.145496536</moose:yCord>
              <moose:bgColor>53</moose:bgColor>
              <moose:textColor>20</moose:textColor>
              <moose:diffConstant>0.0</moose:diffConstant>
              <moose:motorConstant>0.0</moose:motorConstant>
            </moose:ModelAnnotation>
          </UnsupportedAnnotation>
        </ListOfUnsupportedAnnotations>
      </Metabolite>
      <Metabolite key="Metabolite_146" name="PIP3_PDK1" simulationType="reactions" compartment="Compartment_0" addNoise="false" particle_numbers="0.0">
        <MiriamAnnotation>
          <rdf:RDF xmlns:dcterms="http://purl.org/dc/terms/" xmlns:rdf="http://www.w3.org/1999/02/22-rdf-syntax-ns#">
            <rdf:Description rdf:about="#Metabolite_146">
              <dcterms:created>
                <rdf:Description>
                  <dcterms:W3CDTF>2021-09-23T15:40:24Z</dcterms:W3CDTF>
                </rdf:Description>
              </dcterms:created>
            </rdf:Description>
          </rdf:RDF>
        </MiriamAnnotation>
        <ListOfUnsupportedAnnotations>
          <UnsupportedAnnotation name="http://www.moose.ncbs.res.in">
            <moose:ModelAnnotation xmlns:moose="http://www.moose.ncbs.res.in">
              <moose:xCord>476.205533597</moose:xCord>
              <moose:yCord>449.145496536</moose:yCord>
              <moose:bgColor>9</moose:bgColor>
              <moose:textColor>20</moose:textColor>
              <moose:diffConstant>0.0</moose:diffConstant>
              <moose:motorConstant>0.0</moose:motorConstant>
            </moose:ModelAnnotation>
          </UnsupportedAnnotation>
        </ListOfUnsupportedAnnotations>
      </Metabolite>
      <Metabolite key="Metabolite_147" name="PIP3_PDK2" simulationType="reactions" compartment="Compartment_0" addNoise="false" particle_numbers="2085.788761426313">
        <MiriamAnnotation>
          <rdf:RDF xmlns:dcterms="http://purl.org/dc/terms/" xmlns:rdf="http://www.w3.org/1999/02/22-rdf-syntax-ns#">
            <rdf:Description rdf:about="#Metabolite_147">
              <dcterms:created>
                <rdf:Description>
                  <dcterms:W3CDTF>2021-09-23T15:40:24Z</dcterms:W3CDTF>
                </rdf:Description>
              </dcterms:created>
            </rdf:Description>
          </rdf:RDF>
        </MiriamAnnotation>
        <ListOfUnsupportedAnnotations>
          <UnsupportedAnnotation name="http://www.moose.ncbs.res.in">
            <moose:ModelAnnotation xmlns:moose="http://www.moose.ncbs.res.in">
              <moose:xCord>487.43083004</moose:xCord>
              <moose:yCord>449.145496536</moose:yCord>
              <moose:bgColor>39</moose:bgColor>
              <moose:textColor>20</moose:textColor>
              <moose:diffConstant>0.0</moose:diffConstant>
              <moose:motorConstant>0.0</moose:motorConstant>
            </moose:ModelAnnotation>
          </UnsupportedAnnotation>
        </ListOfUnsupportedAnnotations>
      </Metabolite>
      <Metabolite key="Metabolite_148" name="PIP3_AKT_thr308" simulationType="reactions" compartment="Compartment_0" addNoise="false" particle_numbers="0.0">
        <MiriamAnnotation>
          <rdf:RDF xmlns:dcterms="http://purl.org/dc/terms/" xmlns:rdf="http://www.w3.org/1999/02/22-rdf-syntax-ns#">
            <rdf:Description rdf:about="#Metabolite_148">
              <dcterms:created>
                <rdf:Description>
                  <dcterms:W3CDTF>2021-09-23T15:40:24Z</dcterms:W3CDTF>
                </rdf:Description>
              </dcterms:created>
            </rdf:Description>
          </rdf:RDF>
        </MiriamAnnotation>
        <ListOfUnsupportedAnnotations>
          <UnsupportedAnnotation name="http://www.moose.ncbs.res.in">
            <moose:ModelAnnotation xmlns:moose="http://www.moose.ncbs.res.in">
              <moose:xCord>497.549407115</moose:xCord>
              <moose:yCord>449.145496536</moose:yCord>
              <moose:bgColor>60</moose:bgColor>
              <moose:textColor>20</moose:textColor>
              <moose:diffConstant>0.0</moose:diffConstant>
              <moose:motorConstant>0.0</moose:motorConstant>
            </moose:ModelAnnotation>
          </UnsupportedAnnotation>
        </ListOfUnsupportedAnnotations>
      </Metabolite>
      <Metabolite key="Metabolite_149" name="PIP3_AKT_t308_s473" simulationType="reactions" compartment="Compartment_0" addNoise="false" particle_numbers="0.0">
        <MiriamAnnotation>
          <rdf:RDF xmlns:dcterms="http://purl.org/dc/terms/" xmlns:rdf="http://www.w3.org/1999/02/22-rdf-syntax-ns#">
            <rdf:Description rdf:about="#Metabolite_149">
              <dcterms:created>
                <rdf:Description>
                  <dcterms:W3CDTF>2021-09-23T15:40:24Z</dcterms:W3CDTF>
                </rdf:Description>
              </dcterms:created>
            </rdf:Description>
          </rdf:RDF>
        </MiriamAnnotation>
        <Comment>
          <body xmlns="http://www.w3.org/1999/xhtml">
 	 	aaa
	 </body>
        </Comment>
        <ListOfUnsupportedAnnotations>
          <UnsupportedAnnotation name="http://www.moose.ncbs.res.in">
            <moose:ModelAnnotation xmlns:moose="http://www.moose.ncbs.res.in">
              <moose:xCord>508.932806324</moose:xCord>
              <moose:yCord>449.145496536</moose:yCord>
              <moose:bgColor>25</moose:bgColor>
              <moose:textColor>20</moose:textColor>
              <moose:diffConstant>0.0</moose:diffConstant>
              <moose:motorConstant>0.0</moose:motorConstant>
            </moose:ModelAnnotation>
          </UnsupportedAnnotation>
        </ListOfUnsupportedAnnotations>
      </Metabolite>
      <Metabolite key="Metabolite_150" name="AKT" simulationType="reactions" compartment="Compartment_0" addNoise="false" particle_numbers="139048.91574221101">
        <MiriamAnnotation>
          <rdf:RDF xmlns:dcterms="http://purl.org/dc/terms/" xmlns:rdf="http://www.w3.org/1999/02/22-rdf-syntax-ns#">
            <rdf:Description rdf:about="#Metabolite_150">
              <dcterms:created>
                <rdf:Description>
                  <dcterms:W3CDTF>2021-09-23T15:40:24Z</dcterms:W3CDTF>
                </rdf:Description>
              </dcterms:created>
            </rdf:Description>
          </rdf:RDF>
        </MiriamAnnotation>
        <ListOfUnsupportedAnnotations>
          <UnsupportedAnnotation name="http://www.moose.ncbs.res.in">
            <moose:ModelAnnotation xmlns:moose="http://www.moose.ncbs.res.in">
              <moose:xCord>525.533596838</moose:xCord>
              <moose:yCord>449.145496536</moose:yCord>
              <moose:bgColor>4</moose:bgColor>
              <moose:textColor>20</moose:textColor>
              <moose:diffConstant>0.0</moose:diffConstant>
              <moose:motorConstant>0.0</moose:motorConstant>
            </moose:ModelAnnotation>
          </UnsupportedAnnotation>
        </ListOfUnsupportedAnnotations>
      </Metabolite>
      <Metabolite key="Metabolite_151" name="Int_BDNF_TrKB2_p_clx" simulationType="reactions" compartment="Compartment_0" addNoise="false" particle_numbers="173813.89594242114">
        <MiriamAnnotation>
          <rdf:RDF xmlns:dcterms="http://purl.org/dc/terms/" xmlns:rdf="http://www.w3.org/1999/02/22-rdf-syntax-ns#">
            <rdf:Description rdf:about="#Metabolite_151">
              <dcterms:created>
                <rdf:Description>
                  <dcterms:W3CDTF>2021-09-23T15:40:24Z</dcterms:W3CDTF>
                </rdf:Description>
              </dcterms:created>
            </rdf:Description>
          </rdf:RDF>
        </MiriamAnnotation>
        <ListOfUnsupportedAnnotations>
          <UnsupportedAnnotation name="http://www.moose.ncbs.res.in">
            <moose:ModelAnnotation xmlns:moose="http://www.moose.ncbs.res.in">
              <moose:xCord>0.0</moose:xCord>
              <moose:yCord>664.203233256</moose:yCord>
              <moose:bgColor>yellow</moose:bgColor>
              <moose:textColor>21</moose:textColor>
              <moose:diffConstant>0.0</moose:diffConstant>
              <moose:motorConstant>0.0</moose:motorConstant>
            </moose:ModelAnnotation>
          </UnsupportedAnnotation>
        </ListOfUnsupportedAnnotations>
      </Metabolite>
      <Metabolite key="Metabolite_152" name="TrKB" simulationType="reactions" compartment="Compartment_0" addNoise="false" particle_numbers="173802.89088278756">
        <MiriamAnnotation>
          <rdf:RDF xmlns:dcterms="http://purl.org/dc/terms/" xmlns:rdf="http://www.w3.org/1999/02/22-rdf-syntax-ns#">
            <rdf:Description rdf:about="#Metabolite_152">
              <dcterms:created>
                <rdf:Description>
                  <dcterms:W3CDTF>2021-09-23T15:40:24Z</dcterms:W3CDTF>
                </rdf:Description>
              </dcterms:created>
            </rdf:Description>
          </rdf:RDF>
        </MiriamAnnotation>
        <ListOfUnsupportedAnnotations>
          <UnsupportedAnnotation name="http://www.moose.ncbs.res.in">
            <moose:ModelAnnotation xmlns:moose="http://www.moose.ncbs.res.in">
              <moose:xCord>11.0671936759</moose:xCord>
              <moose:yCord>664.203233256</moose:yCord>
              <moose:bgColor>3</moose:bgColor>
              <moose:textColor>21</moose:textColor>
              <moose:diffConstant>0.0</moose:diffConstant>
              <moose:motorConstant>0.0</moose:motorConstant>
            </moose:ModelAnnotation>
          </UnsupportedAnnotation>
        </ListOfUnsupportedAnnotations>
      </Metabolite>
      <Metabolite key="Metabolite_153" name="BDNF_TrKB2_clx" simulationType="reactions" compartment="Compartment_0" addNoise="false" particle_numbers="0.0">
        <MiriamAnnotation>
          <rdf:RDF xmlns:dcterms="http://purl.org/dc/terms/" xmlns:rdf="http://www.w3.org/1999/02/22-rdf-syntax-ns#">
            <rdf:Description rdf:about="#Metabolite_153">
              <dcterms:created>
                <rdf:Description>
                  <dcterms:W3CDTF>2021-09-23T15:40:24Z</dcterms:W3CDTF>
                </rdf:Description>
              </dcterms:created>
            </rdf:Description>
          </rdf:RDF>
        </MiriamAnnotation>
        <ListOfUnsupportedAnnotations>
          <UnsupportedAnnotation name="http://www.moose.ncbs.res.in">
            <moose:ModelAnnotation xmlns:moose="http://www.moose.ncbs.res.in">
              <moose:xCord>21.3438735178</moose:xCord>
              <moose:yCord>664.203233256</moose:yCord>
              <moose:bgColor>38</moose:bgColor>
              <moose:textColor>21</moose:textColor>
              <moose:diffConstant>0.0</moose:diffConstant>
              <moose:motorConstant>0.0</moose:motorConstant>
            </moose:ModelAnnotation>
          </UnsupportedAnnotation>
        </ListOfUnsupportedAnnotations>
      </Metabolite>
      <Metabolite key="Metabolite_154" name="BDNF_TrKB_clx" simulationType="reactions" compartment="Compartment_0" addNoise="false" particle_numbers="0.0">
        <MiriamAnnotation>
          <rdf:RDF xmlns:dcterms="http://purl.org/dc/terms/" xmlns:rdf="http://www.w3.org/1999/02/22-rdf-syntax-ns#">
            <rdf:Description rdf:about="#Metabolite_154">
              <dcterms:created>
                <rdf:Description>
                  <dcterms:W3CDTF>2021-09-23T15:40:24Z</dcterms:W3CDTF>
                </rdf:Description>
              </dcterms:created>
            </rdf:Description>
          </rdf:RDF>
        </MiriamAnnotation>
        <ListOfUnsupportedAnnotations>
          <UnsupportedAnnotation name="http://www.moose.ncbs.res.in">
            <moose:ModelAnnotation xmlns:moose="http://www.moose.ncbs.res.in">
              <moose:xCord>32.4110671937</moose:xCord>
              <moose:yCord>664.203233256</moose:yCord>
              <moose:bgColor>45</moose:bgColor>
              <moose:textColor>21</moose:textColor>
              <moose:diffConstant>0.0</moose:diffConstant>
              <moose:motorConstant>0.0</moose:motorConstant>
            </moose:ModelAnnotation>
          </UnsupportedAnnotation>
        </ListOfUnsupportedAnnotations>
      </Metabolite>
      <Metabolite key="Metabolite_155" name="BDNF_TrKB2_p_clx" simulationType="reactions" compartment="Compartment_0" addNoise="false" particle_numbers="0.0">
        <MiriamAnnotation>
          <rdf:RDF xmlns:dcterms="http://purl.org/dc/terms/" xmlns:rdf="http://www.w3.org/1999/02/22-rdf-syntax-ns#">
            <rdf:Description rdf:about="#Metabolite_155">
              <dcterms:created>
                <rdf:Description>
                  <dcterms:W3CDTF>2021-09-23T15:40:24Z</dcterms:W3CDTF>
                </rdf:Description>
              </dcterms:created>
            </rdf:Description>
          </rdf:RDF>
        </MiriamAnnotation>
        <ListOfUnsupportedAnnotations>
          <UnsupportedAnnotation name="http://www.moose.ncbs.res.in">
            <moose:ModelAnnotation xmlns:moose="http://www.moose.ncbs.res.in">
              <moose:xCord>42.6877470356</moose:xCord>
              <moose:yCord>664.203233256</moose:yCord>
              <moose:bgColor>red</moose:bgColor>
              <moose:textColor>21</moose:textColor>
              <moose:diffConstant>0.0</moose:diffConstant>
              <moose:motorConstant>0.0</moose:motorConstant>
            </moose:ModelAnnotation>
          </UnsupportedAnnotation>
        </ListOfUnsupportedAnnotations>
      </Metabolite>
      <Metabolite key="Metabolite_156" name="Rheb_GTP" simulationType="reactions" compartment="Compartment_0" addNoise="false" particle_numbers="695266.5888253073">
        <MiriamAnnotation>
          <rdf:RDF xmlns:dcterms="http://purl.org/dc/terms/" xmlns:rdf="http://www.w3.org/1999/02/22-rdf-syntax-ns#">
            <rdf:Description rdf:about="#Metabolite_156">
              <dcterms:created>
                <rdf:Description>
                  <dcterms:W3CDTF>2021-09-23T15:40:24Z</dcterms:W3CDTF>
                </rdf:Description>
              </dcterms:created>
            </rdf:Description>
          </rdf:RDF>
        </MiriamAnnotation>
        <ListOfUnsupportedAnnotations>
          <UnsupportedAnnotation name="http://www.moose.ncbs.res.in">
            <moose:ModelAnnotation xmlns:moose="http://www.moose.ncbs.res.in">
              <moose:xCord>194.782608696</moose:xCord>
              <moose:yCord>657.551963048</moose:yCord>
              <moose:bgColor>28</moose:bgColor>
              <moose:textColor>22</moose:textColor>
              <moose:diffConstant>0.0</moose:diffConstant>
              <moose:motorConstant>0.0</moose:motorConstant>
            </moose:ModelAnnotation>
          </UnsupportedAnnotation>
        </ListOfUnsupportedAnnotations>
      </Metabolite>
      <Metabolite key="Metabolite_157" name="Rheb_GDP" simulationType="reactions" compartment="Compartment_0" addNoise="false" particle_numbers="0.0">
        <MiriamAnnotation>
          <rdf:RDF xmlns:dcterms="http://purl.org/dc/terms/" xmlns:rdf="http://www.w3.org/1999/02/22-rdf-syntax-ns#">
            <rdf:Description rdf:about="#Metabolite_157">
              <dcterms:created>
                <rdf:Description>
                  <dcterms:W3CDTF>2021-09-23T15:40:24Z</dcterms:W3CDTF>
                </rdf:Description>
              </dcterms:created>
            </rdf:Description>
          </rdf:RDF>
        </MiriamAnnotation>
        <ListOfUnsupportedAnnotations>
          <UnsupportedAnnotation name="http://www.moose.ncbs.res.in">
            <moose:ModelAnnotation xmlns:moose="http://www.moose.ncbs.res.in">
              <moose:xCord>206.007905138</moose:xCord>
[truncated: 1,603,618 more chars]
