# Supplementary material for: HillTau: A fast, compact abstraction for model reduction in biochemical signaling networks
Source: PLoS Comput Biol. 2021 Nov 29;17(11):e1009621. doi: 10.1371/journal.pcbi.1009621 (PMC8659295; doi:10.1371/journal.pcbi.1009621)
Supplement: S1 Data — The zipfile S1 Data with supplementary code expands out into a directory which has Python scripts and model definition files for generating all the simulated components of the figures in the paper, including supplementary figures. Detailed instructions for running the scripts are provided in the README.txt file in the same directory. The scripts should run with Python 3.x, but many figures require additional software installation for the ODE simulators MOOSE and COPASI, as well as some other packages. Details are provided in the README.txt. (ZIP) [file pcbi.1009621.s008.zip › SupplementaryCode_R3/htgraph.py]

# 
# This program is free software; you can redistribute it and/or
# modify it under the terms of the GNU General Public License as
# published by the Free Software Foundation; either version 3, or
# (at your option) any later version.
# 
# This program is distributed in the hope that it will be useful,
# but WITHOUT ANY WARRANTY; without even the implied warranty of
# MERCHANTABILITY or FITNESS FOR A PARTICULAR PURPOSE.  See the GNU
# General Public License for more details.
# 
# You should have received a copy of the GNU General Public License
# along with this program; see the file COPYING.  If not, write to
# the Free Software Foundation, Inc., 51 Franklin Street, Fifth
# Floor, Boston, MA 02110-1301, USA.
# 

'''
*******************************************************************
 * File:            htgraph.py
 * Description:
 * Author:          G.V. Harsha Rani, Upinder S. Bhalla
 * E-mail:          hrani@ncbs.res.in, bhalla@ncbs.res.in
 ********************************************************************/

/**********************************************************************
** This program converts HILLTAU models defined in JSON format to 
** reaction diagrams. It draws on the 'dot' program for graphical layout
** of networks.
**           copyright (C) 2021 Harsha Rani, Upinder S. Bhalla. and NCBS
**********************************************************************/
'''
'''
2021
Mar 31 
sub->prd is connected with double arrow,
ligand with single arrow, 
inhibit with tee and 
modifier with diamond
legends and constant are added

Apr 7: group is added

Apr 8: eqns added with pluse and sigma 

May 4: HillTau API is called for reading json file

May 10:
added matplotlib for getting colors
validation of input file type is done
output image can be saved as png or svg

May 15: set function is remove to get Unique items
May 24: Margin for the cluster is increased from 8 to 22. 

May 31: line flags for eliminating the legend and for changing colors to bw.

June 1: added features for adjusting fontsize and height on command line

June 3: Group colors and node colors added
'''

import sys,os
sys.path.insert(1, '../../PythonCode/')
from subprocess import call
import pydot
import re
import matplotlib
from collections import OrderedDict

from hillTau import *


use_bw = False

matplotcolors = []
for name,hexno in matplotlib.colors.cnames.items():
	matplotcolors.append(name)


def countX(lst, x):
	return lst.count(x)

def unique(list1):
	output = []
	for x in list1:
		if x not in output:
			output.append(x)
	return output
	#return list(set(list1))

def checkdigit(startstringdigit,sp):
	if sp.startswith(tuple('0123456789')):
		startstringdigit[sp] = "s"+sp
		
def checkdigitEqu(statstringdigit,sp):
	if sp in startstringdigit:
		sp = startstringdigit[sp]
	return(sp)

def getColor(gIndex,fwd_rev="forward"):
	if use_bw:
		return( "black", gIndex )

	if gIndex < len(matplotcolors):
		grpcolor = matplotcolors[gIndex]
		if grpcolor in ["white","wheat","aqua","whitesmoke","mintcream","oldlace","black","snow","aliceblue","azure","cornsilk","beige","bisque","blanchedalmond","antiquewhite","lightyellow","lightsteelblue","ghostwhite","floralwhite","ivory","honeydew"]:#mediumpurple","mediumvioletred","mediumseagreen"]:
			if fwd_rev == "reverse":
				gIndex = gIndex -1
			else:
				gIndex = gIndex +1

			return getColor(gIndex,fwd_rev)
		else:
			if fwd_rev == "reverse":
				gIndex = gIndex -1
			else:
				gIndex = gIndex +1
			return(grpcolor,gIndex)
	else:
		return getColor(0)

def jsontoPng(modelpath, outputfile, ranksep = 0, hasLegend = True, fontsize = 18, showGroups = True ):
	group_no = 0;
	#groupmap = dict()
	groupmap = OrderedDict()
	global startstringdigit
	startstringdigit= {}
	global node_color
	node_color = {}
	lig_exist = False
	kmod_exist = False
	inhibit_exist = False
	edge_arrowsize = 1.5
	edge_weight = 1

	s = ""
	st = os.path.splitext(outputfile)
	outputfilename = st[0]
	if len( st ) > 1: 
		outputfiletype = st[1][1:]
	else:
		outputfiletype = "png"
	f_graph = open(outputfilename+".dot", "w")
	f_graph.write("digraph mygraph {\n\trank=TB;\n")
	if ranksep > 0.0:
		f_graph.write("\tranksep={};\n".format( ranksep ))
	#f_graph.write("ratio = 1.0\n")
	#f_graph.write("ratio = \"fill\"\n")
	#f_graph.write("size = \"4,4!\"\n")
	#f_graph.write("node [shape=box, penwidth=2, height=0.01, width=0.01 ];")
	f_graph.write("node [shape=box, penwidth=2,fontsize={}];".format( fontsize ) )
	
	specielist,node_color = writeSpecies(modelpath,groupmap,f_graph)
	funclist = writeFunc(modelpath,groupmap,f_graph,edge_arrowsize,edge_weight, fontsize = fontsize - 2)
	edgelist,node_color,lig_exist,kmod_exist,inhibit_exist = writeReac(modelpath,groupmap,f_graph,edge_arrowsize,edge_weight, fontsize = fontsize - 2)
	nIndex = len(matplotcolors)-1
	if showGroups:
		for grp,items in groupmap.items():
			color,nIndex = getColor(nIndex,"reverse")
			s = s + "\nsubgraph cluster_"+str(group_no)+"i\n{"
			s = s+"\nsubgraph cluster_"+str(group_no)+"\n{"+"\n"+"label=\""+grp+"\";\npenwidth=4; margin=10.0\ncolor=\""+color+"\";\nfontsize="+str(fontsize + 2)+";\n"
			sps = ""
			items = list(unique(items))
			for sp in items:
				if items.index(sp) != 0:
					sps = sps+','+sp
				else:
					sps = sps+sp
			s = s+sps+"\n} style=invisible\n}"
			group_no += 1;
	
	f_graph.write(s)
	f_graph.write(edgelist)
	f_graph.write(funclist)
	nodeIndex = 0
	for k,v in node_color.items():
		v,nodeIndex = getColor(nodeIndex)
		f_graph.write("\n"+k+"[color=\""+v+"\"]")
	for p,q in startstringdigit.items():
		f_graph.write("\n"+q+"[label=\""+p+"\"]")	
	
	if hasLegend:
	    f_graph.write("\nnode [shape=plaintext]\nsubgraph cluster_01 {\n\tlabel = \"Legend\";\n\t{ rank=sink;\n\tkey [label=<<table border=\"0\" cellpadding=\"2\" cellspacing=\"0\" cellborder=\"0\">\n\t<tr><td align=\"right\" port=\"i1\">Input</td></tr>\n")
	    if lig_exist:
		    f_graph.write("\t<tr><td align=\"right\" port=\"i2\">Activate</td></tr>\n")
	    if kmod_exist:
		    f_graph.write("\t<tr><td align=\"right\" port=\"i3\">Modifier</td></tr>\n")
	    if inhibit_exist:
		    f_graph.write("\t<tr><td align=\"right\" port=\"i4\">Inhibit</td></tr>\n")
	    f_graph.write("\t</table>>]\n\tkey2 [label=<<table border=\"0\" cellpadding=\"2\" cellspacing=\"0\" cellborder=\"0\">\n\t<tr><td port=\"i1\">&nbsp;</td></tr>\n")
	    if lig_exist:
		    f_graph.write("\t<tr><td port=\"i2\">&nbsp;</td></tr>\n")
	    if kmod_exist:
		    f_graph.write("\t<tr><td port=\"i3\">&nbsp;</td></tr>\n")
	    if inhibit_exist:
		    f_graph.write("\t<tr><td port=\"i4\">&nbsp;</td></tr>\n")
	    f_graph.write("\t</table>>]\n\tkey:i1:e -> key2:i1:w [arrowhead=normal color=\"black:black\" style=bold]\n")
	    if lig_exist:
		    f_graph.write("\tkey:i2:e -> key2:i2:w [arrowhead=vee]\n")
	    if kmod_exist:
		    f_graph.write("\tkey:i3:e -> key2:i3:w [arrowhead=odiamond]\n")
	    if inhibit_exist:
		    f_graph.write("\tkey:i4:e -> key2:i4:w [arrowhead=tee]\n")
	    f_graph.write("\t}\n\t}")

	f_graph.write("\n}")
	f_graph.close()
	
	command = "dot -T"+ outputfiletype + " "+ outputfilename+".dot -o "+outputfile
	call([command], shell=True)

def writeSpecies(modelpath, groupmap,f_graph):
	# getting all the species
	specieslist = ""
	mIndex = 0 
	for molname, mol in ( modelpath.molInfo.items() ):
		checkdigit(startstringdigit,molname)
		molname = checkdigitEqu(startstringdigit,molname)
		if molname not in node_color:
			spe_color,mIndex = getColor(mIndex)
			node_color[molname] = spe_color

		if mol.grp in groupmap:
			groupmap[mol.grp].append(molname)
		else:
			groupmap[mol.grp] = [molname]
	return specieslist,node_color
		
def writeFunc(modelpath,groupmap,f_graph,edge_arrowsize,edge_weight, fontsize = 16):
	equation_pluse = 0
	equation_sigma = 0
	edgelist = ""
	constants_list = []
	for e,t in modelpath.eqnInfo.items():
		checkdigit(startstringdigit,t.name)
		t.name = checkdigitEqu(startstringdigit,t.name)
		allpluse = True
		mathSym = []
		for i in t.eqnStr:
			if i in ["*","-","/","+"]:
				mathSym.append(i)
		if len(unique(mathSym)) == 1 and mathSym[0] == "+":
			allpluse = True
		else:
			allpluse = False
		if allpluse:
			plusesize = "pluse"+str(equation_pluse)
			equation_pluse+=1
			edgelist = edgelist+"\n"+plusesize+"[label=\"+\",shape=circle]"
			groupmap[t.grp].append(plusesize)
		else:
			plusesize = "sigma"+str(equation_sigma)
			equation_sigma+=1
			edgelist = edgelist+"\n"+plusesize+"[label=<&Sigma;>,shape=circle]"
			groupmap[t.grp].append(plusesize)
		for tsubs in unique(t.subs):
			input_color = node_color[tsubs]
			c = countX(t.subs,tsubs)
			edgelist = edgelist+"\n"+tsubs+"->"+plusesize+"[arrowhead=vee weight = "+str(edge_weight)+" color=\""+input_color+ "\" arrowsize = "+str(edge_arrowsize)+""
			if c > 1:
				edgelist = edgelist+ " label=\" "+str(c)+"\" fontsize={}".format( fontsize )
			edgelist = edgelist+"]"
		edgelist = edgelist+"\n"+plusesize+"->"+t.name+"[arrowhead=vee weight = "+str(edge_weight)+ " arrowsize = "+str(edge_arrowsize)+"]"
	return edgelist

def writeReac(modelpath,groupmap,f_graph,edge_arrowsize,edge_weight,fontsize = 16):
	edgelist = ""
	reaction_color_list =[]
	lig_exist = False
	kmod_exist = False
	inhibit_exist = False
	sIndex = 0
	for reacname, reac in ( modelpath.reacInfo.items() ):
		checkdigit(startstringdigit,reacname)
		reacname = checkdigitEqu(startstringdigit,reacname)
		if reac.grp in groupmap:
			groupmap[reac.grp].append(reacname)
		else:
			groupmap[reac.grp] = [reacname]
		sublist = reac.subs
		sublistU = unique(reac.subs)
		prd = reacname
		#reaction_color = getRandcolorX(reaction_color_list)
		#reaction_color,sIndex = getColor(sIndex)
		#reaction_color = getRandColor()
		for sub in sublistU:
			newsub = sub
			if sub in startstringdigit:
				newsub = startstringdigit[sub]
			''' if string starting with number, then replace with s+string'''		
			if newsub in node_color:
				reaction_color = node_color[newsub]
			else:
				reaction_color,sIndex = getColor(sIndex)
				node_color[newsub] = reaction_color

			checkdigit(startstringdigit,sub)
			if reac.inhibit == 1.0 and sublist.index(sub) == 1:
				c = countX(sublist,sub)
				sub = checkdigitEqu(startstringdigit,sub)
				inhibit_exist = True
				''' inhibit  tee  '''
				if c >1:
					edgelist = edgelist+"\n"+sub+"->"+prd+"[arrowhead = tee weight = "+str(edge_weight)+ " arrowsize = "+str(edge_arrowsize)+" color=\""+reaction_color+"\" label=\" "+str(c)+"\" fontsize="+str(fontsize)+ "]"
				else:
					edgelist = edgelist+"\n"+sub+"->"+prd+"[arrowhead = tee weight = "+str(edge_weight)+ " arrowsize = "+str(edge_arrowsize)+" color=\""+reaction_color+"\"]"
			elif len(sublistU) == 3 and sublist.index(sub) == 1:
				''' kmod odiamond '''
				sub = checkdigitEqu(startstringdigit,sub)
				edgelist = edgelist+"\n"+sub+"->"+prd+"[arrowhead = odiamond weight = "+str(edge_weight)+ " arrowsize = "+str(edge_arrowsize)+" color=\""+reaction_color+"\"]"
				kmod_exist = True
			else:
				if sublist.index(sub) >= 1:
					c = countX(sublist,sub)
					lig_exist = True
					sub = checkdigitEqu(startstringdigit,sub)
					''' ligand vee '''
					if c >1:
						edgelist = edgelist+"\n"+sub+"->"+prd+"[arrowhead=vee weight = "+str(edge_weight)+ " arrowsize = "+str(edge_arrowsize)+" color=\""+reaction_color+"\" label=\" "+str(c)+"\" fontsize="+str(fontsize)+ "]"
					else:
						edgelist = edgelist+"\n"+sub+"->"+prd+"[arrowhead=vee weight = "+str(edge_weight)+ " arrowsize = "+str(edge_arrowsize)+" color=\""+reaction_color+"\"]"				
				else:
					if  sublist.index(sub) == 0:
						sub = checkdigitEqu(startstringdigit,sub)
						edgelist = edgelist +"\n"+sub+"->"+prd+"[arrowhead=normal weight = "+str(edge_weight)+ " arrowsize = "+str(edge_arrowsize)+" color=\""+reaction_color+":"+reaction_color+"\" style=bold]"				
	return(edgelist,node_color,lig_exist,kmod_exist,inhibit_exist)

def file_choices(choices,fname,iotype):
	ext = (os.path.splitext(fname)[1][1:]).lower()
	if iotype == "outputfile":
		if ext not in choices:
			parser.error("Requires output filetype {}".format(choices))
	else:
		if ext != "json":
			parser.error("Requires HillTau file in JSON format ")
			
	return fname

if __name__ == "__main__":

	parser = argparse.ArgumentParser( description = 'This program generates a reaction diagram for a HillTau model. It converts the specified HillTau file in JSON format, to the dot format. The dot file is further converted to an image in png/svg format\n')
	parser.add_argument('model',type=lambda s:file_choices(("json"),s,"input"), help='Required: filename of model, in JSON format.')
	#parser.add_argument( 'model', type = str, help='Required: filename of model, in JSON format.')
	parser.add_argument( '-o', '--output', type=lambda out:file_choices(("png","svg"),out,"outputfile"), help='Optional: writes out the png model into named file. default takes json filename')
	parser.add_argument( '-r', '--ranksep', type=float, default = 0, help='Optional: set rank separation (vertical spacing) in output.')
	parser.add_argument( '-fs', '--fontsize', type=float, default = 18, help='Optional: set font size for node labels.')
	parser.add_argument( '-nl', '--no_legend', action='store_true', help='Optional: Turns off generation of legend')
	parser.add_argument( '-ng', '--no_groups', action='store_true', help='Optional: Removes grouping. All molecules and reactions sit together.')
	parser.add_argument( '-bw', '--bw', action='store_true', help='Optional: Goes into black-and-white plotting mode')
	args = parser.parse_args()
	use_bw = args.bw

	if args.output == None:
		dirpath = os.path.dirname(args.model)
		basename = os.path.basename(args.model)
		if dirpath:
			outputfile = os.path.dirname(args.model)+"/"+os.path.splitext(os.path.basename(args.model))[0]+".png"	
		else:
			outputfile = os.path.splitext(args.model)[0]+".png"
	else:
		outputfile = args.output

	jsonDict = loadHillTau( args.model )
	modelpath = parseModel( jsonDict )
	jsontoPng(modelpath, outputfile, ranksep = args.ranksep, hasLegend = not args.no_legend, fontsize = args.fontsize, showGroups = not args.no_groups )
