# Supplementary material for: HillTau: A fast, compact abstraction for model reduction in biochemical signaling networks
Source: PLoS Comput Biol. 2021 Nov 29;17(11):e1009621. doi: 10.1371/journal.pcbi.1009621 (PMC8659295; doi:10.1371/journal.pcbi.1009621)
Supplement: S1 Data — The zipfile S1 Data with supplementary code expands out into a directory which has Python scripts and model definition files for generating all the simulated components of the figures in the paper, including supplementary figures. Detailed instructions for running the scripts are provided in the README.txt file in the same directory. The scripts should run with Python 3.x, but many figures require additional software installation for the ODE simulators MOOSE and COPASI, as well as some other packages. Details are provided in the README.txt. (ZIP) [file pcbi.1009621.s008.zip › SupplementaryCode_R3/fig5.py]

# 
# This program is free software; you can redistribute it and/or
# modify it under the terms of the GNU General Public License as
# published by the Free Software Foundation; either version 3, or
# (at your option) any later version.
# 
# This program is distributed in the hope that it will be useful,
# but WITHOUT ANY WARRANTY; without even the implied warranty of
# MERCHANTABILITY or FITNESS FOR A PARTICULAR PURPOSE.  See the GNU
# General Public License for more details.
# 
# You should have received a copy of the GNU General Public License
# along with this program; see the file COPYING.  If not, write to
# the Free Software Foundation, Inc., 51 Franklin Street, Fifth
# Floor, Boston, MA 02110-1301, USA.
# 

'''
*******************************************************************
 * File:            fig5.py
 * Description:     Compares HillTau with ODE model for synaptic prot synth
 * Author:          Upinder S. Bhalla
 * E-mail:          bhalla@ncbs.res.in
 ********************************************************************/

/**********************************************************************
** This program uses HILLTAU and MOOSE to compare model definitions
** in the two formalisms.
**           copyright (C) 2020 Upinder S. Bhalla. and NCBS
**********************************************************************/
'''
from __future__ import print_function
import sys
import os
import json
import re
import argparse
import numpy as np
import matplotlib.pyplot as plt
import time
import moose
import hillTau

plotDt = 1
char = ['A', 'B', 'C', 'D', 'E', 'F', 'G', 'H','I', 'J', 'K', 'L']

def plotBoilerplate( panelTitle, plotPos, reacn, xlabel = 'Time (s)', ylabel = 'Conc ($\mu$M)' ):
    panelX = -0.3
    ax = plt.subplot( 5, 2, plotPos )
    ax.spines['top'].set_visible( False )
    ax.spines['right'].set_visible( False )
    '''
    ax.tick_params( direction = 'out' )
    '''
    ax.set_xlabel( xlabel, fontsize = 14 )
    ax.set_ylabel( ylabel, fontsize = 14 )
    ax.text( panelX, 1.1, panelTitle, fontsize = 18, weight = 'bold', transform = ax.transAxes )
    ax.text( 0.03, 1.03, reacn, fontsize = 12, transform = ax.transAxes )
    return ax

def ts( chem, ht, ampl, plotPos, title = '', is_LTP = False ):
    tsettle = 6000 # This turns out to be needed for both models.
    tpre = 600 # Run for a bit to include baseline in plots.
    tpost = 4000
    Ca_rest = 0.08e-3
    BDNF_rest = 0.05e-6
    BDNF_ampl = 3.7e-6
    modelId = moose.loadModel( chem, 'model', 'gsl' )
    Ca = moose.element( '/model/kinetics/Ca' )
    BDNF = moose.element( '/model/kinetics/BDNF' )
    output = moose.element( '/model/kinetics/protein' )
    #iplot = moose.element( '/model/graphs/conc1/Ca.Co' )
    oplot = moose.element( '/model/graphs/conc1/protein.Co' )
    moose.setClock( oplot.tick, plotDt )
    for i in range( 10, 20 ):
        moose.setClock( i, plotDt )

    Ca.concInit = Ca_rest
    BDNF.concInit = BDNF_rest
    tmoose = time.time()
    moose.reinit()
    moose.start( tsettle + tpre )
    if is_LTP:
        tInter = 295
        for i in range( 3 ):
            Ca.concInit = ampl
            BDNF.concInit = BDNF_ampl
            moose.start( 1 )
            Ca.concInit = Ca_rest
            moose.start( 4 )
            BDNF.concInit = BDNF_rest
            moose.start( tInter )
        moose.start( tpost )
    else:
        tstim = 900
        Ca.concInit = ampl
        BDNF.concInit = BDNF_ampl
        moose.start( tstim )
        Ca.concInit = Ca_rest
        BDNF.concInit = BDNF_rest
        moose.start( tpost )
    tmoose = time.time() - tmoose
    ovec = oplot.vector
    ovec = ovec[int( tsettle/plotDt ):]
    x = np.array( range( len( ovec )) ) * plotDt
    ax = plotBoilerplate( char[plotPos], plotPos, title, xlabel = "Time (s)", ylabel = "protein (nM/s)" )
    ax.plot( x , 1e6 * ovec, label = "output" )
    moose.delete( '/model' )

    jsonDict = hillTau.loadHillTau( ht )
    hillTau.scaleDict( jsonDict, hillTau.getQuantityScale( jsonDict ) )
    model = hillTau.parseModel( jsonDict )
    model.dt = plotDt
    CaMolIndex = model.molInfo.get( "Ca" ).index
    BDNFMolIndex = model.molInfo.get( "BDNF" ).index
    outputMolIndex = model.molInfo.get( "protein" ).index

    tht = time.time()
    model.advance( tsettle + tpre )
    if is_LTP:
        tInter = 295
        for i in range( 3 ):
            model.conc[CaMolIndex] = ampl
            model.conc[BDNFMolIndex] = BDNF_ampl
            model.advance( 1 )
            model.conc[CaMolIndex] = Ca_rest
            model.advance( 4 )
            model.conc[BDNFMolIndex] = BDNF_rest
            model.advance( tInter )
        model.advance( tpost )
    else:
        model.conc[CaMolIndex] = ampl
        model.conc[BDNFMolIndex] = BDNF_ampl
        model.advance( tstim )
        model.conc[CaMolIndex] = Ca_rest
        model.conc[BDNFMolIndex] = BDNF_rest
        model.advance( tpost )
    tht = time.time() - tht
    plotvec = np.transpose( np.array( model.plotvec ) )
    x = np.array( range( plotvec.shape[1] - int(tsettle/plotDt) ) ) * plotDt
    reacn = "this is ht"
    htvec = np.array( plotvec[outputMolIndex][int(tsettle/plotDt):] )
    #ax = plotBoilerplate( "B", plotPos+1, reacn, xlabel = "Time (s)" )
    #ax.plot( x , 1000 * plotvec[inputMolIndex], label = "input" )
    ax.plot( x , 1e6 * htvec, label = "output" )
    #ax.plot( x , 1e6 * plotvec[outputMolIndex][int(tsettle/plotDt):], label = "output" )
    if is_LTP:
        ax.set_ylim( 0.0, 0.007 )
    else:
        ax.set_ylim( 0.0, 0.02 )
    print( "timeseries runtimes: t Moose = {:.2f};    t HillTau = {:.4f}: ".format( tmoose, tht) )
    dy = htvec - ovec
    print( char[plotPos], ": timeseries normalized rms diff =", np.sqrt( np.mean( dy * dy )) / np.max( htvec ))

def non_trained_ts( chem, ht, plotPos, title = '' ):
    tsettle = 6000 # This turns out to be needed for both models.
    tpre = 600 # Run for a bit to include baseline in plots.
    tpost = 1200
    Ca_rest = 0.08e-3
    Ca_ampl = 10e-3
    BDNF_rest = 0.05e-6
    BDNF_ampl = 3.7e-6
    modelId = moose.loadModel( chem, 'model', 'gsl' )
    Ca = moose.element( '/model/kinetics/Ca' )
    BDNF = moose.element( '/model/kinetics/BDNF' )
    output = moose.element( '/model/kinetics/protein' )
    #iplot = moose.element( '/model/graphs/conc1/Ca.Co' )
    oplot = moose.element( '/model/graphs/conc1/protein.Co' )
    moose.setClock( oplot.tick, plotDt )
    for i in range( 10, 20 ):
        moose.setClock( i, plotDt )

    Ca.concInit = Ca_rest
    BDNF.concInit = BDNF_rest
    tmoose = time.time()
    BDNF.concInit = BDNF_ampl
    moose.reinit()
    moose.start( tsettle + tpre )
    for tInter in [ 300, 120, 60, 10 ]:
        advTime = 0
        while advTime < 1200:
            Ca.concInit = Ca_ampl
            moose.start( 1 )
            Ca.concInit = Ca_rest
            moose.start( tInter - 1 )
            advTime += tInter
    moose.start( tpost )
    tmoose = time.time() - tmoose
    ovec = oplot.vector
    ovec = ovec[int( tsettle/plotDt ):]
    x = np.array( range( len( ovec )) ) * plotDt
    ax = plotBoilerplate( char[plotPos], plotPos, title, xlabel = "Time (s)", ylabel = "[protein] (nM/s)" )
    ax.plot( x , 1e6 * ovec, label = "output" )
    moose.delete( '/model' )

    jsonDict = hillTau.loadHillTau( ht )
    hillTau.scaleDict( jsonDict, hillTau.getQuantityScale( jsonDict ) )
    model = hillTau.parseModel( jsonDict )
    model.dt = plotDt
    CaMolIndex = model.molInfo.get( "Ca" ).index
    BDNFMolIndex = model.molInfo.get( "BDNF" ).index
    model.conc[BDNFMolIndex] = BDNF_ampl
    outputMolIndex = model.molInfo.get( "protein" ).index

    tht = time.time()
    model.advance( tsettle + tpre )
    for tInter in [ 300, 120, 60, 10 ]:
        advTime = 0
        while advTime < 1200:
            model.conc[CaMolIndex] = Ca_ampl
            model.advance( 1 )
            model.conc[CaMolIndex] = Ca_rest
            model.advance( tInter - 1 )
            advTime += tInter
    model.advance( tpost )
    tht = time.time() - tht
    plotvec = np.transpose( np.array( model.plotvec ) )
    x = np.array( range( plotvec.shape[1] - int(tsettle/plotDt) ) ) * plotDt
    reacn = "this is ht"
    #ax = plotBoilerplate( "B", plotPos+1, reacn, xlabel = "Time (s)" )
    #ax.plot( x , 1000 * plotvec[inputMolIndex], label = "input" )
    htvec = np.array( plotvec[outputMolIndex][int(tsettle/plotDt):] )
    #ax.plot( x , 1e6 * plotvec[outputMolIndex][int(tsettle/plotDt):], label = "output" )
    ax.plot( x , 1e6 * htvec, label = "output" )
    ax.set_ylim( 0.0, 0.02 )
    print( "non-trained timeseries runtimes: t Moose = {:.2f};    t HillTau = {:.4f}: ".format( tmoose, tht) )
    dy = htvec - ovec
    print( char[plotPos], ": timeseries normalized rms diff =", np.sqrt( np.mean( dy * dy )) / np.max( htvec ))

def doseResp( model, xIndex, yIndex, doseList ):
    model.dt = plotDt
    x = []
    y = []
    tpresettle = 5000
    model.advance( tpresettle, settle = True )
    model.conc[ xIndex ] = doseList[0] * 0.001
    for dose in doseList:
        model.conc[ xIndex ] = dose * 0.001
        model.advance( 1000, settle = True )
        resp = model.conc[ yIndex ]
        x.append( dose )
        y.append( resp * 1e6 )
    return x,y

def doseRespMoose( var, doseList ):
    x = []
    y = []
    tpresettle = 5000
    tsettle = 1000
    doseMol = moose.element( '/model/kinetics/' + var )
    output = moose.element( '/model/kinetics/protein' )
    for i in range( 10, 20 ):
        moose.setClock( i, plotDt )
    doseMol.concInit = doseList[0] * 0.001
    moose.reinit()
    moose.start( tpresettle )
    for dose in doseList:
        doseMol.concInit = dose * 0.001
        moose.start( tsettle )
        x.append( dose )
        y.append( output.conc * 1e6 )
    moose.delete( '/model' )
    return x, y

def adv( model, inputMolIndex, t, dt, val ):
    model.conc[inputMolIndex] = val
    model.advance( dt )
    t += dt
    return t

def runDoser( kkit, ht, plotPos, doseList, var = "Ca", title = "", BDNF = -1 ):
    ax = plotBoilerplate( char[plotPos], plotPos, title, xlabel = "[{}] ($\mu$M)".format( var ), ylabel = "protein (nM/s)" )
    ax.set_xscale( "log" )
    modelId = moose.loadModel( kkit, 'model', 'gsl' )
    tmoose = time.time()
    if BDNF > 0.0:
        moose.element( '/model/kinetics/BDNF' ).concInit = BDNF * 1e-3
    x, y = doseRespMoose( var, doseList )
    tmoose = time.time() - tmoose
    ax.plot( x , y, label = "prot_vs_Ca_moose" )
    mvec = np.array( y )


    jsonDict = hillTau.loadHillTau( ht )
    hillTau.scaleDict( jsonDict, hillTau.getQuantityScale( jsonDict ) )
    model = hillTau.parseModel( jsonDict )
    outputMolIndex = model.molInfo.get( "protein" ).index
    doseMolIndex = model.molInfo.get( var ).index
    if BDNF > 0.0:
        model.conc[ model.molInfo.get( "BDNF" ).index ] = BDNF * 1e-3
        model.concInit[ model.molInfo.get( "BDNF" ).index ] = BDNF * 1e-3
    tht = time.time()
    x, y = doseResp( model, doseMolIndex, outputMolIndex, doseList )
    tht = time.time() - tht
    ax.plot( x , y, label = "Prot_vs_" + var )
    ax.set_ylim( 0.0, 0.014 )
    print( "dose_resp runtimes: t Moose = {:.2f};    t HillTau = {:.4f}: ".format( tmoose, tht) )
    htvec = np.array( y )
    dy = htvec - mvec
    print( char[plotPos], ": Dose_resp normalized rms diff =", np.sqrt( np.mean( dy * dy )) / np.max( htvec ))

def main():
    fig = plt.figure( figsize = (6,12), facecolor='white' )
    fig.subplots_adjust( left = 0.18 )
    ts( "KKIT_MODELS/acc92_fixed.g", "HT_MODELS/syn_prot_composite.json", 0.2e-3, 3, title = "BDNF+0.2 $\mu$M Ca" )
    ts( "KKIT_MODELS/acc92_fixed.g", "HT_MODELS/syn_prot_composite.json", 1e-3, 4, title = "BDNF+1 $\mu$M Ca" )
    ts( "KKIT_MODELS/acc92_fixed.g", "HT_MODELS/syn_prot_composite.json", 10e-3, 5, title = "BDNF + 10 $\mu$M Ca", is_LTP = True )
    ts( "KKIT_MODELS/acc92_fixed.g", "HT_MODELS/syn_prot_composite.json", 0.08e-3, 6, title = "Only BDNF", is_LTP = True )
    CaDose = [0.01, 0.02, 0.05, 0.1, 0.2, 0.3, 0.5, 1, 2, 5, 10]
    runDoser( "KKIT_MODELS/acc92_fixed.g", "HT_MODELS/syn_prot_composite.json", 7, title = "Ca dose-response", var = "Ca", doseList = CaDose, BDNF = 3.7e-3 )
    BDNFDose = [1e-5,2e-5,5e-5,1e-4,2e-4,5e-4,1e-3,2e-3,5e-3,1e-2]
    runDoser( "KKIT_MODELS/acc92_fixed.g", "HT_MODELS/syn_prot_composite.json", 8, title = "BDNF dose-response", var = "BDNF", doseList = BDNFDose )
    non_trained_ts( "KKIT_MODELS/acc92_fixed.g", "HT_MODELS/syn_prot_composite.json", 9, title = "Pulse series" )
    runDoser( "KKIT_MODELS/acc92_fixed.g", "HT_MODELS/syn_prot_composite.json", 10, title = "Ca dose-response", var = "Ca", doseList = CaDose, BDNF = 0.05e-3 )


    plt.tight_layout()
    plt.show()


if __name__ == '__main__':
    main()
