# Supplementary material for: HillTau: A fast, compact abstraction for model reduction in biochemical signaling networks
Source: PLoS Comput Biol. 2021 Nov 29;17(11):e1009621. doi: 10.1371/journal.pcbi.1009621 (PMC8659295; doi:10.1371/journal.pcbi.1009621)
Supplement: S1 Data — The zipfile S1 Data with supplementary code expands out into a directory which has Python scripts and model definition files for generating all the simulated components of the figures in the paper, including supplementary figures. Detailed instructions for running the scripts are provided in the README.txt file in the same directory. The scripts should run with Python 3.x, but many figures require additional software installation for the ODE simulators MOOSE and COPASI, as well as some other packages. Details are provided in the README.txt. (ZIP) [file pcbi.1009621.s008.zip › SupplementaryCode_R3/supp_fig7.py]

# 
# This program is free software; you can redistribute it and/or
# modify it under the terms of the GNU General Public License as
# published by the Free Software Foundation; either version 3, or
# (at your option) any later version.
# 
# This program is distributed in the hope that it will be useful,
# but WITHOUT ANY WARRANTY; without even the implied warranty of
# MERCHANTABILITY or FITNESS FOR A PARTICULAR PURPOSE.  See the GNU
# General Public License for more details.
# 
# You should have received a copy of the GNU General Public License
# along with this program; see the file COPYING.  If not, write to
# the Free Software Foundation, Inc., 51 Franklin Street, Fifth
# Floor, Boston, MA 02110-1301, USA.
# 

'''
*******************************************************************
 * File:            fig2.py
 * Description:
 * Author:          Upinder S. Bhalla
 * E-mail:          bhalla@ncbs.res.in
 ********************************************************************/

/**********************************************************************
** This program uses HILLTAU to look at convergence of solutions with
** smaller timesteps.
**           copyright (C) 2021 Upinder S. Bhalla. and NCBS
**********************************************************************/
'''
from __future__ import print_function
import sys
import os
import json
import re
import argparse
import numpy as np
import matplotlib.pyplot as plt
import hillTau

t1 = 10
t2 = 50
t3 = 60
i1 = 1e-3

plotDt = 1

panelName = ["A", "B", "C", "D"]
color = ["C0", "C1", "C2", "C3", "C4", "C5", "C6"]

def plotBoilerplate( plotPos, reacn, xlabel = 'Time (s)', ylabel = 'Conc ($\mu$M)' ):
    panelTitle = panelName[plotPos-1]
    ax = plt.subplot( 4, 1, plotPos )
    ax.spines['top'].set_visible( False )
    ax.spines['right'].set_visible( False )
    '''
    ax.tick_params( direction = 'out' )
    '''
    ax.set_xlabel( xlabel, fontsize = 14 )
    ax.set_ylabel( ylabel, fontsize = 14 )
    ax.text( -0.32, 1, panelTitle, fontsize = 18, weight = 'bold', transform = ax.transAxes )
    #ax.text( 0.03, 1.03, reacn, fontsize = 12, transform = ax.transAxes )
    return ax

def runSim( dtList, ht, plotPos, stim = "input", output = "output", runtime = t3 ):
    ht = "HT_MODELS/" + ht
    ax = plotBoilerplate( plotPos, "fb_inhib", xlabel = "Time (s)" )
    jsonDict = hillTau.loadHillTau( ht )
    hillTau.scaleDict( jsonDict, hillTau.getQuantityScale( jsonDict ) )
    model = hillTau.parseModel( jsonDict )
    printMinTau( model, ht )
    ovec = []
    for idx, dt in enumerate( dtList ): 
        model.dt = dt
        model.reinit()
        model.internalDt = dt # We override internalDt to do accuracy check
        #print( "Timesteps = ", dt, model.internalDt )
        inputMolIndex = model.molInfo.get( stim ).index
        outputMolIndex = model.molInfo.get( output ).index

        model.advance( t1 )
        model.conc[inputMolIndex] = i1
        if ( runtime < t3 ):
            model.advance( runtime - t1 )
        else:
            model.advance( t2 - t1 )
            model.conc[inputMolIndex] = 0
            model.advance( t3 - t2 )
        plotvec = np.transpose( np.array( model.plotvec ) )
        x = np.array( range( plotvec.shape[1] ) ) * dt
        reacn = "this is ht"
        htvec = np.array( plotvec[outputMolIndex] )
        ax.plot( x , 1000 * htvec, label = "dt= " + str(dt), color = color[idx], linestyle = ":" )
        #print( len( htvec ), round(dtList[-1]/dt) )
        ovec.append(htvec[::round(dtList[-1]/dt) ] )
        ax.plot( x[::round(dtList[-1]/dt)] , 1000 * ovec[-1], marker = ".", color = color[idx], linestyle = "none" )

    ax.legend()
    for v, dt in zip(ovec, dtList):
        ml = min( len( v ), len( ovec[0] ) )
        #print( "ML = ", ml, v )
        dy = v[:ml] - ovec[0][:ml]
        print( "{} @ dt= {}: normalized rms diff ={:.4f}".format( ht, dt, np.sqrt( np.mean( dy * dy )) / np.max( ovec[0] )) )
        


def runOsc( dtList, ht, plotPos ):
    ht = "HT_MODELS/" + ht
    runtime = 3000
    ax = plotBoilerplate( plotPos, "Oscillator", xlabel = "Time (s)" )
    jsonDict = hillTau.loadHillTau( ht )
    hillTau.scaleDict( jsonDict, hillTau.getQuantityScale( jsonDict ) )
    model = hillTau.parseModel( jsonDict )
    printMinTau( model, ht )

    ovec = []
    for idx, dt in enumerate( dtList ): 
        model.dt = dt
        model.reinit()
        model.internalDt = dt
        #print( "Timesteps = ", dt, model.internalDt )
        outputMolIndex = model.molInfo.get( "output" ).index

        model.advance( runtime )
        plotvec = np.transpose( np.array( model.plotvec ) )
        x = np.array( range( plotvec.shape[1] ) ) * dt
        reacn = "this is ht"
        #ax = plotBoilerplate( "H", plotPos+4, reacn, xlabel = "Time (s)" )
        #ax.set_ylim( 0, 0.4 )
        htvec = np.array( plotvec[outputMolIndex] )
        ax.plot( x , 1000 * htvec, label = "dt= " + str(dt), color = color[idx], linestyle = ":" )
        #print( len( htvec ), round(dtList[-1]/dt) )
        ovec.append(htvec[::round(dtList[-1]/dt) ] )
        ax.plot( x[::round(dtList[-1]/dt)] , 1000 * ovec[-1], marker = ".", color = color[idx], linestyle = "none" )

    ax.legend()
    for v, dt in zip(ovec, dtList):
        dy = v - ovec[0]
        print( "{} @ dt= {}: normalized rms diff ={:.4f}".format( ht, dt, np.sqrt( np.mean( dy * dy )) / np.max( ovec[0] )) )

def printMinTau( model, name ):
    tau = 1e6
    for r in model.reacInfo.values():
        tau = min( tau, r.tau, r.tau2 )
    print( "Model {}.   Minimum tau = {}".format( name, tau ) )
    

def main():
    fig = plt.figure( figsize = (6,12), facecolor='white' )
    fig.subplots_adjust( left = 0.18 )
    runSim( [0.1, 0.2, 1.0, 2.5, 5.0], "fb_inhib.json", 1 )
    runSim( [0.1, 0.2, 1.0, 2.5, 5.0], "ff_inhib.json", 2 )
    runSim( [0.1, 0.2, 1.0, 2 ], "bcm.json", 3, stim = "Ca", output = "synAMPAR", runtime = 20 )
    runOsc( [1, 6, 10, 60, 300],"kholodenko.json", 4 )

    plt.tight_layout()
    plt.show()


if __name__ == '__main__':
    main()
