# Supplementary material for: HillTau: A fast, compact abstraction for model reduction in biochemical signaling networks
Source: PLoS Comput Biol. 2021 Nov 29;17(11):e1009621. doi: 10.1371/journal.pcbi.1009621 (PMC8659295; doi:10.1371/journal.pcbi.1009621)
Supplement: S1 Data — The zipfile S1 Data with supplementary code expands out into a directory which has Python scripts and model definition files for generating all the simulated components of the figures in the paper, including supplementary figures. Detailed instructions for running the scripts are provided in the README.txt file in the same directory. The scripts should run with Python 3.x, but many figures require additional software installation for the ODE simulators MOOSE and COPASI, as well as some other packages. Details are provided in the README.txt. (ZIP) [file pcbi.1009621.s008.zip › SupplementaryCode_R3/hillTau.py]

# 
# This program is free software; you can redistribute it and/or
# modify it under the terms of the GNU General Public License as
# published by the Free Software Foundation; either version 3, or
# (at your option) any later version.
# 
# This program is distributed in the hope that it will be useful,
# but WITHOUT ANY WARRANTY; without even the implied warranty of
# MERCHANTABILITY or FITNESS FOR A PARTICULAR PURPOSE.  See the GNU
# General Public License for more details.
# 
# You should have received a copy of the GNU General Public License
# along with this program; see the file COPYING.  If not, write to
# the Free Software Foundation, Inc., 51 Franklin Street, Fifth
# Floor, Boston, MA 02110-1301, USA.
# 

'''
*******************************************************************
 * File:            hillTau.py
 * Description:
 * Author:          Upinder S. Bhalla
 * E-mail:          bhalla@ncbs.res.in
 ********************************************************************/
 '''
from __future__ import print_function
import sys
import json
import re
import argparse
import numpy as np
import matplotlib.pyplot as plt

lookupQuantityScale = { "M": 1000.0, "mM": 1.0, "uM": 1e-3, "nM": 1e-6, "pM": 1e-9 }

INTERNAL_DT_SCALE = 0.02

SIGSTR = "{:.4g}" # Used to format floats to keep to 4 sig fig. Helps when dumping JSON files.

mathFns = ["exp", "log", "ln", "log10", "abs", "sin", "cos", "tan", "sinh", "cosh", "tanh", "sqrt", "pow"]

def loadHillTau( fname ):
    with open( fname ) as json_file:
        model = json.load( json_file )
        ft = model.get( "FileType" )
        if not ft:
            print( 'Warning: Is "{}" a HillTau file? It lacks "FileType": "HillTau" specification.'.format(fname) )
        else:
            if ft != "HillTau":
                raise( ValueError( "Error: FileType should be 'HillTau', was {}.".format( ft ) ) )
    return model

def subsetModel( model, subsetInfo ):
    return

class Stim():
    def __init__( self, stim, model, off = False ):
        self.objname = stim[0]
        self.mol = model.molInfo.get( stim[0] )
        if not self.mol:
            print( "Stimulus Molecule '{}' not found".format( stim[0] ) )
            quit()
        self.value = stim[1]
        self.isOff = off
        if off:
            self.time = stim[3]
            self.value = self.mol.concInit
        else:
            self.time = stim[2]

    @staticmethod
    def stimOrder( stim ):
        return stim.time


class MolInfo():
    def __init__( self, name, grp, concInit = -1.0 ) :
        self.name = name
        self.grp = grp
        if concInit < 0.0:
            self.concInit = 0.0
            self.explicitConcInit = False
        else:
            self.concInit = concInit
            self.explicitConcInit = True
        self.order = 0  # Start out all zero
                        # First pass: 0 Reac or Eqn set to -1
                        # Second pass: cumulative order depending on subs
        self.index = 0  # Points to the conc and concInit vectors
        #print( "MolInfo {}: concInit = {}".format( name, concInit ) )

class ReacInfo():
    def __init__( self, name, grp, reacObj, molInfo, consts ):
        self.name = name
        self.grp = grp
        self._KA = convConst( consts, reacObj["KA"] )
        self.tau = convConst( consts, reacObj["tau"] )
        self.tau2 = self.tau
        self.prdIndex = molInfo[ name ].index
        molInfo[ name ].grp = grp # Put product molecule in same grp as reac
        self.subs = reacObj["subs"]
        assert( len( self.subs ) > 0 )
        if len( self.subs ) == 0:
            raise( ValueError( "Error: Reaction {} has zero reagents.".format( name ) ) )
        self.hillIndex = molInfo[ self.subs[-1] ].index
        self.reagIndex = molInfo[ self.subs[0] ].index
        self.Kmod = 1.0 # This is the default halfmax of the modifier
        self.Amod = 4.0 # This is the default alpha factor for modifier. 
        # Values of Amod < 1 make it an inhibitory modifier. 
        # Values of Amod > 1 are excitatory. Amod == 1 does not modify.
        self.Nmod = 1.0 # This is the order of the modifier.
        self.modIndex = -1

        self.gain = 1.0
        self.overrideConcInit = not molInfo[ name ].explicitConcInit
        Kmod = reacObj.get( "Kmod" )
        Amod = reacObj.get( "Amod" )
        if Amod:
            self.Amod = convConst( consts, Amod )
        Nmod = reacObj.get( "Nmod" )
        if Nmod:
            self.Nmod = convConst( consts, Nmod )
        numUnique = len( set( self.subs ) )
        self.oneSub = (numUnique == 1)
        if numUnique > 3:
            raise( ValueError( "Error: Reaction {} has > 3 reagents.".format( name ) ) )
        if numUnique == 3 and not Kmod:
            raise( ValueError( "Error: Reaction {} has 3 reagents but no Kmod specified for modifier.".format( name ) ) ) 
        if numUnique <= 2 and Kmod:
            raise( ValueError( "Error: Reaction {} has <=2 reagents, expecting 3 since Kmod specified for modifier.".format( name ) ) )
        self.HillCoeff = len( self.subs ) + 1 - numUnique
        # Hill Coeff applies only to the last mol in the list.
        self.kh = self._KA ** self.HillCoeff # Precompute it.
        self.inhibit = 0
        inh = reacObj.get( "inhibit" )
        if inh and inh != 0:
            self.inhibit = 1
        self.baseline = 0.0
        b = reacObj.get( "baseline" )
        if b:
            self.baseline = convConst( consts, b )
        tau2 = reacObj.get( "tau2" )
        if tau2:
            self.tau2 = convConst( consts, tau2 )
        if Kmod: # Various validity checks have been done above
            self.Kmod = convConst( consts, Kmod )
            self.modIndex = molInfo[ self.subs[1] ].index
        gain = reacObj.get( "gain" )
        if gain:
            self.gain = convConst( consts, gain )

        #print( "Reac {}: hillIndex={}, hillCoeff = {}, kh = {}, reagIndex  {}".format( self.name, self.hillIndex, self.HillCoeff, self.kh, self.reagIndex ) )

    def concInf( self, conc ):
        h = conc[self.hillIndex] ** self.HillCoeff
        if self.modIndex != -1:
            x = pow( conc[ self.modIndex ] / self.Kmod, self.Nmod )
            mod = ( 1.0 + x ) / ( 1.0 + self.Amod * x )
        else:
            mod = 1.0
        if self.oneSub: # this really only works for A<=>B and 2A<=>B
            return h / self._KA
        s = conc[ self.reagIndex ] * self.gain
        if self.inhibit:
            return s * (1.0 - h / ( h + self.kh * mod ) )
        else:
            return s * h / ( h + self.kh * mod )

    def concFracUp( self, t ):
        return 1.0 - np.exp( -t/self.tau )

    def concFracDown( self, t ):
        return 1.0 - np.exp( -t/self.tau2 )

    def eval( self, model, dt ):
        orig = model.conc[self.prdIndex] - self.baseline
        delta = self.concInf( model.conc ) - orig
        if delta >= 0:
            delta *= self.concFracUp( dt )
        else:
            delta *= self.concFracDown( dt )
        ret = self.baseline + orig + delta
        if ret < 0.0:
            print( "Error: negative value on: ", self.name, ret, model.conc[self.prdIndex], self.baseline, delta )
            quit()
        model.conc[self.prdIndex] = ret
        return ret
    
    def getReacField( self, field ):
        return 0.0

    @property
    def KA( self ):
        return self._KA

    @KA.setter
    def KA( self, val ):
        self._KA = val
        self.kh = self._KA ** self.HillCoeff # Precompute it.

class EqnInfo():
    def __init__( self, name, grp, eqnStr, subs, cs ):
        self.name = name
        self.grp = grp
        self.eqnStr = eqnStr
        self.subs = subs
        self.consts = cs

    def parseEqn( self, molInfo, globalConsts ):
        # Replace mol names with lookup index in molecule array, and func names with np.funcName.
        self.index = molInfo[self.name].index
        molInfo[ self.name ].grp = self.grp # Put output molecule in same grp as eqn
        self.newEq = self.eqnStr
        for name in self.consts:
            val = globalConsts.get( name )
            if val:
                self.newEq = self.newEq.replace( name, str( val ) )
            else:
                raise( ValueError( "Error: unknown const '{}' in equation '{}'".format( name, self.eqnStr ) ) )

        for mol in self.subs:
            mi = molInfo.get( mol )
            if mi:
                self.newEq = self.newEq.replace( mol, "m[{}]".format( mi.index ), 1 )
            else:
                raise( ValueError( "Error: unknown molecule '{}' in equation '{}'".format( mol, self.eqnStr ) ) )

        for func in mathFns:
            self.newEq = self.newEq.replace( func, "np.{}".format( func ) )


    def eval( self, m ):
        m[self.index] = ret = eval( self.newEq )
        return ret

class Model():
    def __init__( self, jsonDict ):
        self.jsonDict = jsonDict
        self.consts = {}
        self.molInfo = {}
        self.reacInfo = {}
        self.eqnInfo = {}
        self.grpInfo = []
        self.namedConsts = {}
        self.sortedReacInfo = []
        self.sortedEqnInfo = []
        self.currentTime = 0.0
        self.step = 0
        self.conc = np.zeros(1)
        self.concInit = np.zeros(1)
        self.plotvec = []
        self.runtime = 0.0
        self.dt = 1.0
        self.internalDt = 1.0
        self.minTau = 1.0

    '''
    def setConc( self, molName, val ):
        assert( molName in self.molInfo )
        idx = self.molInfo[ molName ].index
        self.conc[idx] = val
    '''
    def advance( self, runtime, settle = False ):
        if runtime < 10.0e-6:
            return
        if settle: 
            # This is used when we are doing a steady-state calc. Since
            # HillTau does this anyway, we jump fast. Only issue arises
            # if there are feedback processes. So to be conservative, 
            # do 10 steps. 
            innerAdvance( runtime, runtime / 10.0 )
        else:
            newdt = min( self.dt, self.internalDt )
            adv = max( self.minTau * 10.0, self.dt )
            if newdt >= runtime / 2.0:
                newdt = 10.0 ** ( np.floor( np.log10( runtime / 2.0 ) ) )
                self.innerAdvance( runtime, newdt )
            elif 2.0 * adv < runtime: 
                # Advance a few small timesteps, then switch to regular dt
                self.innerAdvance( adv, newdt )
                self.innerAdvance( runtime - adv, self.dt )
            else:   # all small dt
                self.innerAdvance( runtime, newdt )

    def innerAdvance( self, runtime, newdt ):
        # The above guarantees that newdt <= self.dt, except dose response
        t = 0.0
        while t < runtime:
            # Sometimes we have runtimes that are not a multiple of self.dt
            if newdt > ( runtime - t):
                newdt = runtime - t

            # Here we advance the simulation
            for ar in self.sortedReacInfo:
                for r in ar:
                    r.eval( self, newdt )
            for val in self.sortedEqnInfo:
                val.eval( self.conc )

            # Here we decide if we insert data into the plots.
            if np.floor( (self.currentTime + t + newdt)/ self.dt ) > self.step:
                self.step += 1
                self.plotvec.append( np.array( self.conc ) )
            t += newdt
        self.currentTime += runtime
                
    def neatRound( x ):
        if x <= 0.0:
            return 0.0
        y = pow( 10.0, np.floor( np.log10( x ) ) )
        if x/y >= 5.0:
            return y * 5.0
        elif x/y >= 2.0:
            return y * 2.0
        return y

    def reinit( self ):
        # ConcInit is evaluated only for reactions not explicitly defined.
        self.currentTime = 0
        self.step = 0
        self.internalDt = self.dt
        self.minTau = 1.0e20
        for ar in self.sortedReacInfo:
            for r in ar:
                self.minTau = min( self.minTau, r.tau, r.tau2 )
                if r.overrideConcInit:
                    if r.inhibit:
                        self.concInit[ r.prdIndex ] = r.concInf( self.concInit ) + r.baseline
                        if self.concInit[r.prdIndex] < 0.0:
                            self.concInit[r.prdIndex] = 0.0
                    else:
                        self.concInit[ r.prdIndex ] = r.baseline

        if self.dt > INTERNAL_DT_SCALE * self.minTau:
            self.internalDt = Model.neatRound( INTERNAL_DT_SCALE * self.minTau )

        # need to explicitly make new array because Python defaults to 
        # shallow copy.
        # So if you change values in conc, they will change in concInit
        self.conc = np.array( self.concInit )
        del self.plotvec[:]
        self.plotvec.append( np.array( self.conc ) )

    def getConcVec( self, molIndex ):
        return np.array( [ v[molIndex] for v in self.plotvec ] )

    def modifySched( self, saveList, deleteList ):
        numSeq = len( self.sortedReacInfo )
        newsri = [[]] * numSeq
        if len( saveList ) > 0:
            for seq in range( numSeq ):
                sri = self.sortedReacInfo[seq]
                for ri in sri:
                    if len( deleteList ) > 0 :
                        if ri in saveList and not (ri in deleteList):
                            newsri[seq].append( ri )
                    elif ri in saveList:
                        newsri[seq].append( ri )
            self.sortedReacInfo = newsri
            if len( deleteList ) > 0:
                self.sortedEqnInfo = [ val for key, val in self.eqnInfo.items() if key in saveList and not key in deleteList ]
            else: 
                self.sortedEqnInfo = [ val for key, val in self.eqnInfo.items() if key in saveList ]
        elif len( deleteList ) > 0: # Nothing on saveList
            for seq in range( numSeq ):
                sri = self.sortedReacInfo[seq]
                for ri in sri:
                    if not ( ri in deleteList ):
                        newsri[seq].append( ri )
            self.sortedReacInfo = newsri
            self.sortedEqnInfo = [ val for key, val in self.eqnInfo.items() if not key in deleteList ]
        # If both lists are empty, retain original sortedReacInfo and sortedEqnInfo.

def getQuantityScale( jsonDict ): 
    qu = jsonDict.get( "QuantityUnits" )
    qs = 1.0
    if not qu:
        qu = jsonDict.get( "quantityUnits" )
    if qu:
         qs = lookupQuantityScale[qu]

    return qs

def scaleConst( holder, name, qs, consts, constDone ):
    # This scales values with concentration units. It checks if the value
    # is a string, in which case it tries to scale the reference constant.
    # Otherwise it scales the entry in situ.
    val = holder.get( name )
    if isinstance( val, str ):
        constName = val
        ci = consts.get( constName )
        if not ci:
            raise( ValueError( "Error: Constant {} not found.".format( constName ) ) )
        if not constDone[ constName ]:
            consts[ constName] = float( SIGSTR.format( ci * qs ) )
            constDone[ constName ] = 1
    else:
        holder[name] = float( SIGSTR.format( val * qs ) )


def scaleDict( jsonDict, qs ):
    # This acts before parsing the model, so it should leave the model
    # definition layout intact. That means it should scale the
    # constants rather than fill in values where the the constants are
    # cited in the model. This means we have to take care not to scale
    # a given constant more than once, as it may be used many times.
    consts = jsonDict.get("Constants")
    if not consts:
        consts = {}
    constDone = { i:0 for i in consts.keys()} # dict of all const names.
    for grpname, grp in jsonDict["Groups"].items():
        sp = grp.get( "Species" )
        if sp:
            for m in sp:
                scaleConst( sp, m, qs, consts, constDone )
        if "Reacs" in grp:
            for reacname, reac in grp['Reacs'].items():
                # Check if it is a single substrate reac
                if len( reac["subs"] ) != 1:
                    scaleConst( reac, "KA", qs, consts, constDone )
                    #print( "REAC {} KA = {} ".format( reacname, reac["KA"] ))
                '''
                reac["tau"] = float( SIGSTR.format( reac["tau"] ) )
                tau2 = reac.get( "tau2" )
                if tau2:
                    reac["tau2"] = float( SIGSTR.format( tau2 ) )
                '''
                bl = reac.get( "baseline" )
                if bl:
                    scaleConst( reac, "baseline", qs, consts, constDone )
                kmod = reac.get( "Kmod" )
                if kmod:
                    scaleConst( reac, "Kmod", qs, consts, constDone )

def extractSubs( expr, consts ):
    # This function extracts the molecule names from a math expression.
    isInMol = 0
    molname = ""
    lastch = ''
    mols = []
    for ch in expr:
        if isInMol:
            if ch.isalnum() or ch == '_':
                molname += ch
                continue
            else:
                isInMol = 0
                if not molname in mathFns:
                    mols.append( molname )
        else:
            if ch in "eE" and (lastch.isdigit() or lastch == '.'):
                # This is the e in sci notation
                lastch = ch
                continue
            if ch.isalpha():
                molname = ch
                isInMol = 1
            else:
                lastch = ch
    if isInMol:
        mols.append( molname )
    s = []
    c = []
    for key in mols:
        if key in consts:
            c.append( key )
        else:
            s.append( key )
    return s, c

def convConst( consts, value ):
    # Convert named const to number, or if already a number, return it.
    if isinstance( value, str ):
        ret = consts.get( value )
        if ret:
            return ret
        else:
            raise( ValueError( "Error: Const {} not found.".format( value ) ) )
    return value


def parseModel( jsonDict ):
    model = Model( jsonDict )
    # First, assign all constants. Simple matter of copying the dict.
    if "Constants" in model.jsonDict:
        model.consts = model.jsonDict['Constants']
    else:
        model.consts = {}
    model.namedConsts = model.consts

    # Second, pull together all the species names. They crop up in
    # the Species, the Reacs, and the Eqns. They should be used as
    # an index to the conc and concInit vector.
    # Note that we have an ordering to decide which mol goes in which group:
    # Species; names of reacs, First term of Eqns, substrates.
    # This assumes that every quantity term has already been scaled to mM.
    for grpname, grp in model.jsonDict['Groups'].items():
        model.grpInfo.append( grpname )
        # We may have repeats in the species names as they are used 
        # in multiple places.
        if "Reacs" in grp:
            for reacname, reac in grp['Reacs'].items():
                for subname in reac["subs"]:
                    model.molInfo[subname] = MolInfo( subname, grpname)

    for grpname, grp in model.jsonDict['Groups'].items():
        if "Eqns" in grp:
            for lhs, expr in grp["Eqns"].items():
                subs, cs = extractSubs( expr, model.consts )
                for subname in subs:
                    model.molInfo[subname] = MolInfo( subname, grpname)
                model.molInfo[lhs] = MolInfo( lhs, grpname)
                model.eqnInfo[lhs] = EqnInfo( lhs, grpname, expr, subs, cs )
        if "Reacs" in grp:
            for reacname, reac in grp['Reacs'].items():
                model.molInfo[reacname] = MolInfo( reacname, grpname)

    for grpname, grp in model.jsonDict['Groups'].items():
        if "Species" in grp:
            for molname, conc in grp['Species'].items():
                model.molInfo[molname] = MolInfo( molname, grpname, concInit = convConst( model.consts, conc ) )
                grp['Species'][molname] = convConst( model.consts, conc )

    # Then assign indices to these unique molnames, and build up the
    # numpy arrays for concInit and conc.
    numMols = len( model.molInfo )
    model.conc = np.zeros( numMols )
    model.concInit = np.zeros( numMols )
    i = 0
    for molname, info in model.molInfo.items():
        info.index = i
        model.conc[i] = model.concInit[i] = info.concInit
        i += 1

    # Now set up the reactions. we need the mols all defined first.
    for grpname, grp in model.jsonDict['Groups'].items():
        if "Reacs" in grp:
            for reacname, reac in grp['Reacs'].items():
                r = ReacInfo( reacname, grpname, reac, model.molInfo, model.consts )
                model.reacInfo[reacname] = r
                # Override group so that grp of product mol == grp of reac.
                model.molInfo[ reacname ].grp = grpname
                model.molInfo[ reacname ].order = -1

    # Now set up the equation, again, we need the mols defined.
    for eqname, eqn in model.eqnInfo.items():
        eqn.parseEqn( model.molInfo, model.consts )
        # Override group so that grp of eqn output == grp of eqn.
        model.molInfo[ eqname ].grp = eqn.grp

    sortReacs( model )
    model.reinit()
    return model

def breakloop( model, maxOrder, numLoopsBroken  ):
    for reacname, reac in sorted( model.reacInfo.items() ):
        if model.molInfo[reacname].order < 0:
            model.molInfo[reacname].order = maxOrder
            #print("Warning; Reaction order loop. Breaking {} loop for {}, assigning order: {}".format( numLoopsBroken, reacname, maxOrder ) )
            return

def sortReacs( model ):
    # Go through and assign levels to the mols and reacs within a group.
    # This will be used later for deciding evaluation order.
    maxOrder = 0
    numLoopsBroken = 0
    numOrdered = 0
    numReac = len( model.reacInfo )
    while numOrdered < numReac: 
        numOrdered = 0
        stuck = True
        for reacname, reac in sorted( model.reacInfo.items() ):
            prevOrder = model.molInfo[reacname].order
            maxOrder = max( maxOrder, prevOrder )
            if prevOrder >= 0:
                numOrdered += 1
            else:
                order = [ model.molInfo[i].order for i in reac.subs ]
                if min( order ) >= 0:
                    mo = max( order ) + 1
                    model.molInfo[reacname].order = mo
                    maxOrder = max( maxOrder, mo )
                    numOrdered += 1
                    stuck = False
        #print ( "numOrdered = ", numOrdered, " / ", numReac, " max = ", maxOrder )
        if stuck:
            breakloop( model, maxOrder+1, numLoopsBroken )
            numLoopsBroken += 1

        '''
        for eqname, eqn in sorted( model.eqnInfo.items() ):
            order = [ model.molInfo[i].order for i in eqn.subs ]
            model.molInfo[eqname].order = max(order)
        '''

    maxOrder += 1
    model.sortedReacInfo = [[] for i in range( maxOrder )]
    for name, reac in model.reacInfo.items():
        order = model.molInfo[name].order
        model.sortedReacInfo[order].append( reac )
    model.sortedEqnInfo = [ val for val in model.eqnInfo.values() ]

def writeOutput( fname, model, plotvec, x ):
    with open( fname, "w" ) as fd:
        olist = sorted([ i for i in model.molInfo])
        header = "Time\t"
        outvec = [[str(v) for v in x]]
        rx = range( len( x ) )
        for name in olist:
            header += name + "\t"
            idx = model.molInfo[name].index
            outvec.append( [str(v) for v in plotvec[idx] ] )
        ry = range( len( outvec ) )
        fd.write( header + "\n" )
        for i in rx:
            for j in ry:
                fd.write( outvec[j][i] + "\t" )
            fd.write( "\n" )


def main():
    parser = argparse.ArgumentParser( description = 'This is the hillTau simulator.\n'
    'This program simulates abstract kinetic/neural models defined in the\n'
    'HillTau formalism. HillTau is an event-driven JSON form to represent\n'
    'dynamics of mass-action chemistry and neuronal activity in a fast, \n'
    'reduced form. The hillTau program loads and checks HillTau models,\n'
    'and optionally does simple stimulus specification and plotting\n')
    parser.add_argument( 'model', type = str, help='Required: filename of model, in JSON format.')
    parser.add_argument( '-r', '--runtime', type = float, help='Optional: Run time for model, in seconds. If flag is not set the model is not run and there is no display', default = 0.0 )
    parser.add_argument( '-dt', '--dt', type = float, help='Optional: Time step for model calculations, in seconds. If this argument is not set the code calculates dt to be a round number about 1/100 of runtime.', default = -1.0 )
    parser.add_argument( '-s', '--stimulus', type = str, nargs = '+', action='append', help='Optional: Deliver stimulus as follows: --stimulus molecule conc [start [stop]]. Any number of stimuli may be given, each indicated by --stimulus. By default: start = 0, stop = runtime', default = [] )
    parser.add_argument( '-p', '--plots', type = str, help='Optional: plot just the specified molecule(s). The names are specified by a comma-separated list.', default = "" )
    parser.add_argument( '-o', '--output', type = str, metavar = "fname", help='Optional: Generate an output tab-separated text file with columns of time conc1 conc2 and so on.' )
    args = parser.parse_args()
    jsonDict = loadHillTau( args.model )
    qs = getQuantityScale( jsonDict )
    scaleDict( jsonDict, qs )
    model = parseModel( jsonDict )

    runtime = args.runtime
    if runtime <= 0.0:
        return

    if args.dt < 0:
        model.dt = 10 ** (np.floor( np.log10( runtime )) - 2.0)
        if runtime / model.dt > 500:
            model.dt *= 2
    else:
        model.dt = args.dt

    stimvec = []
    
    stimMolNames = []
    for i in args.stimulus:
        if len( i ) < 2:
            print( "Warning: need at least 2 args for stimulus, got {i}".format( i ) )
            continue
        stimMolNames.append( i[0] )
        i[1] = float( i[1] ) * qs # Assume stim units same as model units.
        if len(i) == 2:
            i.extend( [0.0, runtime] )
        if len(i) == 3:
            i.extend( [runtime] )
        i[2] = float( i[2] )
        i[3] = float( i[3] )
        runtime = max( runtime, i[3] )
        stimvec.append( Stim( i, model ) )
        stimvec.append( Stim( i, model, off = True ) )

    stimvec.sort( key = Stim.stimOrder )
    model.modifySched( saveList = [], deleteList = list( set( stimMolNames )) )

    model.reinit()
    currTime = 0.0
    for s in stimvec:
        model.advance( s.time - currTime )
        model.conc[s.mol.index] = s.value
        currTime = s.time
    if runtime > currTime:
        model.advance( runtime - currTime )

    plotvec = np.transpose( np.array( model.plotvec ) )
    x = np.array( range( plotvec.shape[1] ) ) * model.dt
    clPlots = args.plots.split(',')
    if len( args.plots ) > 0 :
        clPlots = [ i.strip() for i in clPlots if i in model.molInfo]
    else: 
        clPlots = [ i for i in model.molInfo ]

    if args.output:
        writeOutput( args.output, model, plotvec, x )

    qu = jsonDict.get( "QuantityUnits" )
    if not qu:
        qu = jsonDict.get( "quantityUnits" )
    if qu:
        ylabel = 'Conc ({})'.format( qu )
        qs = lookupQuantityScale[qu]
    else:
        ylabel = 'Conc (mM)'
        qs = 1

    for name in clPlots:
        mi = model.molInfo[name]
        i = mi.index
        plt.plot( x, plotvec[i]/qs, label = name )

    plt.xlabel('Time (s)')
    plt.ylabel(ylabel)
    plt.title( args.model )
    plt.legend()
    plt.show()


if __name__ == '__main__':
    main()
