# Supplementary material for: HillTau: A fast, compact abstraction for model reduction in biochemical signaling networks
Source: PLoS Comput Biol. 2021 Nov 29;17(11):e1009621. doi: 10.1371/journal.pcbi.1009621 (PMC8659295; doi:10.1371/journal.pcbi.1009621)
Supplement: S1 Data — The zipfile S1 Data with supplementary code expands out into a directory which has Python scripts and model definition files for generating all the simulated components of the figures in the paper, including supplementary figures. Detailed instructions for running the scripts are provided in the README.txt file in the same directory. The scripts should run with Python 3.x, but many figures require additional software installation for the ODE simulators MOOSE and COPASI, as well as some other packages. Details are provided in the README.txt. (ZIP) [file pcbi.1009621.s008.zip › SupplementaryCode_R3/fig3.py]

# 
# This program is free software; you can redistribute it and/or
# modify it under the terms of the GNU General Public License as
# published by the Free Software Foundation; either version 3, or
# (at your option) any later version.
# 
# This program is distributed in the hope that it will be useful,
# but WITHOUT ANY WARRANTY; without even the implied warranty of
# MERCHANTABILITY or FITNESS FOR A PARTICULAR PURPOSE.  See the GNU
# General Public License for more details.
# 
# You should have received a copy of the GNU General Public License
# along with this program; see the file COPYING.  If not, write to
# the Free Software Foundation, Inc., 51 Franklin Street, Fifth
# Floor, Boston, MA 02110-1301, USA.
# 

'''
*******************************************************************
 * File:            fig3.py
 * Description:
 * Author:          Upinder S. Bhalla
 * E-mail:          bhalla@ncbs.res.in
 ********************************************************************/

/**********************************************************************
** This program uses HILLTAU and MOOSE to compare model definitions
** specifically related to synaptic computations like the BCM curve.
**
**           copyright (C) 2020 Upinder S. Bhalla. and NCBS
**********************************************************************/
'''
from __future__ import print_function
import sys
import os
import json
import re
import argparse
import numpy as np
import matplotlib.pyplot as plt
import moose
import hillTau

plotDt = 0.1
char = ['A','A', 'B', 'C', 'D', 'E', 'F', 'G', 'H','I', 'J']

def plotBoilerplate( panelTitle, plotPos, reacn, xlabel = 'Time (s)', ylabel = 'Conc ($\mu$M)' ):
    panelX = -0.3
    ax = plt.subplot( 4, 2, plotPos )
    ax.spines['top'].set_visible( False )
    ax.spines['right'].set_visible( False )
    '''
    ax.tick_params( direction = 'out' )
    '''
    ax.set_xlabel( xlabel, fontsize = 14 )
    ax.set_ylabel( ylabel, fontsize = 14 )
    ax.text( panelX, 1.1, panelTitle, fontsize = 18, weight = 'bold', transform = ax.transAxes )
    ax.text( 0.03, 1.03, reacn, fontsize = 12, transform = ax.transAxes )
    return ax

def ts( chem, ht, ampl, plotPos, title = '' ):
    tsettle = 500 # This turns out to be needed for both models.
    tpre = 10
    tstim = 5
    tpost = 50
    modelId = moose.loadModel( chem, 'model', 'gsl' )
    Ca = moose.element( '/model/kinetics/Ca' )
    output = moose.element( '/model/kinetics/p_AMPAR' )
    iplot = moose.element( '/model/graphs/conc1/Ca.Co' )
    oplot = moose.element( '/model/graphs/conc1/p_AMPAR.Co' )
    moose.setClock( iplot.tick, plotDt )
    for i in range( 10, 20 ):
        moose.setClock( i, plotDt )

    Ca.concInit = 0.08e-3
    moose.reinit()
    moose.start( tsettle )
    moose.start( tpre )
    Ca.concInit = ampl
    moose.start( tstim )
    Ca.concInit = 0.08e-3
    moose.start( tpost )
    ivec = iplot.vector
    ovec = oplot.vector
    ivec = ivec[int( tsettle/plotDt ):]
    ovec = ovec[int( tsettle/plotDt ):]
    x = np.array( range( len( ivec )) ) * plotDt
    ax = plotBoilerplate( char[plotPos], plotPos, title, xlabel = "Time (s)", ylabel = "[synAMPAR] ($\mu$M)" )
    #ax.plot( x , 1000 * ivec, label = "input" )
    ax.plot( x , 1000 * ovec, label = "output" )
    moose.delete( '/model' )

    jsonDict = hillTau.loadHillTau( ht )
    hillTau.scaleDict( jsonDict, hillTau.getQuantityScale( jsonDict ) )
    model = hillTau.parseModel( jsonDict )
    model.dt = plotDt
    inputMolIndex = model.molInfo.get( "Ca" ).index
    outputMolIndex = model.molInfo.get( "synAMPAR" ).index

    model.advance( tpre + tsettle )
    model.conc[inputMolIndex] = ampl
    model.advance( tstim )
    model.conc[inputMolIndex] = 0.08e-3
    model.advance( tpost )
    plotvec = np.transpose( np.array( model.plotvec ) )
    x = np.array( range( plotvec.shape[1] - int(tsettle/plotDt) ) ) * plotDt
    reacn = "this is ht"
    #ax = plotBoilerplate( "B", plotPos+1, reacn, xlabel = "Time (s)" )
    #ax.plot( x , 1000 * plotvec[inputMolIndex], label = "input" )
    htvec = np.array( plotvec[outputMolIndex][int(tsettle/plotDt):] )
    ax.plot( x , 1000 * htvec, label = "output" )
    if len( htvec ) > len( ovec ):
        dy = htvec[:len(ovec)] - ovec
    else:
        dy = htvec - ovec[:len(htvec)]
    print( "time-series normalized rms diff =", np.sqrt( np.mean( dy * dy )) / np.max( htvec ))

def bisBCM( ht, plotPos ):
    ltpAmpl = 2
    ltdAmpl = 0.3
    jsonDict = hillTau.loadHillTau( ht )
    qs =  hillTau.getQuantityScale( jsonDict )
    hillTau.scaleDict( jsonDict, qs )
    model = hillTau.parseModel( jsonDict )
    model.dt = plotDt
    inputMolIndex = model.molInfo.get( "Ca" ).index
    outputMolIndex = model.molInfo.get( "synAMPAR" ).index
    model.reinit()

    origConc = model.conc[inputMolIndex]
    model.advance( 20 )
    model.conc[inputMolIndex] = ltpAmpl * qs
    model.advance( 1 )
    model.conc[inputMolIndex] = origConc
    model.advance( 29 )
    model.conc[inputMolIndex] = ltdAmpl * qs
    model.advance( 30 )
    model.conc[inputMolIndex] = origConc
    model.advance( 20 )

    plotvec = np.transpose( np.array( model.plotvec ) )
    x = np.array( range( plotvec.shape[1] ) ) * plotDt
    reacn = "ht"
    ax = plotBoilerplate( char[plotPos], plotPos, "", xlabel = "Time (s)", ylabel = "[synAMPAR] ($\mu$M)" )
    ax.plot( x , plotvec[inputMolIndex] / qs, label = "Ca", color = "C2" )
    ax.plot( x , plotvec[outputMolIndex] / qs, label = "synAMPAR", color = "C4" )
    ax.legend()

def doseResp( model, xIndex, yIndex ):
    model.dt = plotDt
    x = []
    y = []
    for dose in np.exp( np.arange( -7.0, 3.0, 0.2 ) ):
        model.conc[ xIndex ] = dose * 0.001
        model.advance( 1000, settle = True )
        resp = model.conc[ yIndex ]
        x.append( dose )
        y.append( resp * 1000 )
    return x,y

def doseRespMoose():
    x = []
    y = []
    tsettle = 200
    Ca = moose.element( '/model/kinetics/Ca' )
    output = moose.element( '/model/kinetics/p_AMPAR' )
    for i in range( 10, 20 ):
        moose.setClock( i, plotDt )
    moose.reinit()
    for dose in np.exp( np.arange( -7.0, 3.0, 0.2 ) ):
        Ca.concInit = dose * 0.001
        moose.start( tsettle )
        x.append( dose )
        y.append( output.conc * 1000 )
    moose.delete( '/model' )
    return x,y

def adv( model, inputMolIndex, t, dt, val ):
    model.conc[inputMolIndex] = val
    model.advance( dt )
    t += dt
    return t

def runDoser( kkit, ht, plotPos, title = "" ):
    ax = plotBoilerplate( char[plotPos], plotPos, title, xlabel = "[Ca] ($\mu$M)", ylabel = "[synAMPAR] ($\mu$M)" )
    ax.set_xscale( "log" )
    ax.set_xlim( 0.01, 10 )
    ax.set_ylim( 0, 0.6 )
    modelId = moose.loadModel( kkit, 'model', 'gsl' )
    x, y = doseRespMoose()
    ax.plot( x , y, label = "Syn_vs_Ca_moose" )
    moosey = np.array(y)


    jsonDict = hillTau.loadHillTau( ht )
    hillTau.scaleDict( jsonDict, hillTau.getQuantityScale( jsonDict ) )
    model = hillTau.parseModel( jsonDict )
    outputMolIndex = model.molInfo.get( "synAMPAR" ).index
    CaMolIndex = model.molInfo.get( "Ca" ).index
    x, y = doseResp( model, CaMolIndex, outputMolIndex )
    ax.plot( x , y, label = "Syn_vs_Ca" )
    hty = np.array( y )
    dy = moosey - hty
    print( "Dose-resp normalized rms diff =", np.sqrt( np.mean( dy * dy )) / np.max( hty ))


def main():
    fig = plt.figure( figsize = (6,11.1), facecolor='white' )
    fig.subplots_adjust( left = 0.18 )
    ts( "KKIT_MODELS/bcm.g", "HT_MODELS/bcm.json", 0.5e-3, 3, title = "0.5 $\mu$M Ca stim" )
    ts( "KKIT_MODELS/bcm.g", "HT_MODELS/bcm.json", 5.0e-3, 4, title = "5 $\mu$M Ca stim" )
    runDoser( "KKIT_MODELS/bcm.g", "HT_MODELS/bcm.json", 5, title = "dose-response" )
    bisBCM( "HT_MODELS/bcm_bistable.json", 7 )

    plt.tight_layout()
    plt.show()


if __name__ == '__main__':
    main()
